# Supplementary material for: Network pharmacology-based mechanism analysis of dauricine on the alleviating Aβ-induced neurotoxicity in Caenorhabditis elegans
Source: BMC Complement Med Ther. 2024 Aug 30;24:321. doi: 10.1186/s12906-024-04589-w (PMC11363685; doi:10.1186/s12906-024-04589-w)
Supplement: Supplementary file 1 — Supplementary Material 1: The original data of Network pharmacology analysis [file 12906_2024_4589_MOESM1_ESM.zip]

Archive with 33 entries (27 files):
- Supplementary File 1— The original data of Network pharmacology analysis/
- Supplementary File 1— The original data of Network pharmacology analysis/AD-related targets list filtered from GeneCards.xlsx
- Supplementary File 1— The original data of Network pharmacology analysis/Common  targets table screened by Cytoscape based on PPI.xlsx
- Supplementary File 1— The original data of Network pharmacology analysis/Compound - target - biological process - pathway network.cys
- Supplementary File 1— The original data of Network pharmacology analysis/Core  targets table screened by Cytoscape based on PPI.xlsx
- Supplementary File 1— The original data of Network pharmacology analysis/Dauricine-related targets list predicted by SwissADME.xlsx
- Supplementary File 1— The original data of Network pharmacology analysis/Gene Ontology-GO (BP) table.xlsx
- Supplementary File 1— The original data of Network pharmacology analysis/Gene Ontology-GO (CC) table.xlsx
- Supplementary File 1— The original data of Network pharmacology analysis/Gene Ontology-GO (MF) table.xlsx
- Supplementary File 1— The original data of Network pharmacology analysis/GO summary table.xlsx
- Supplementary File 1— The original data of Network pharmacology analysis/KEGG pathway table  .xlsx
- Supplementary File 1— The original data of Network pharmacology analysis/String table for Cytoscape analyze to screen core targets.xlsx
- Supplementary File 1— The original data of Network pharmacology analysis/3D Crystal structure of the core targets/
- Supplementary File 1— The original data of Network pharmacology analysis/3D Crystal structure of the core targets/3D Crystal structure of the AKT1.pdbqt
- Supplementary File 1— The original data of Network pharmacology analysis/3D Crystal structure of the core targets/3D Crystal structure of the mTOR.pdbqt
- Supplementary File 1— The original data of Network pharmacology analysis/3D Crystal structure of the core targets/3D Crystal structure of the PIK3CA.pdbqt
- Supplementary File 1— The original data of Network pharmacology analysis/Molecular docking results/
- Supplementary File 1— The original data of Network pharmacology analysis/Molecular docking results/dauricine.sdf
- Supplementary File 1— The original data of Network pharmacology analysis/Molecular docking results/AKT1/
- Supplementary File 1— The original data of Network pharmacology analysis/Molecular docking results/AKT1/73400_uff_E=884.42_out.pdbqt
- Supplementary File 1— The original data of Network pharmacology analysis/Molecular docking results/AKT1/Binding Affinity of AKT1 receptor and DAU ligand.csv
- Supplementary File 1— The original data of Network pharmacology analysis/Molecular docking results/AKT1/conf.txt
- Supplementary File 1— The original data of Network pharmacology analysis/Molecular docking results/AKT1/Docking result of AKT1 receptor and DAU ligand.pdbqt
- Supplementary File 1— The original data of Network pharmacology analysis/Molecular docking results/mTOR/
- Supplementary File 1— The original data of Network pharmacology analysis/Molecular docking results/mTOR/73400_uff_E=884.42_out.pdbqt
- Supplementary File 1— The original data of Network pharmacology analysis/Molecular docking results/mTOR/Binding Affinity of mTOR receptor and DAU ligand.csv
- Supplementary File 1— The original data of Network pharmacology analysis/Molecular docking results/mTOR/conf.txt
- Supplementary File 1— The original data of Network pharmacology analysis/Molecular docking results/mTOR/Docking result of mTOR receptor and DAU ligand.pdbqt
- Supplementary File 1— The original data of Network pharmacology analysis/Molecular docking results/PIK3CA/
- Supplementary File 1— The original data of Network pharmacology analysis/Molecular docking results/PIK3CA/73400_uff_E=884.42_out.pdbqt
- Supplementary File 1— The original data of Network pharmacology analysis/Molecular docking results/PIK3CA/Binding Affinity of PIK3CA receptor and DAU ligand.csv
- Supplementary File 1— The original data of Network pharmacology analysis/Molecular docking results/PIK3CA/conf.txt
- Supplementary File 1— The original data of Network pharmacology analysis/Molecular docking results/PIK3CA/Docking result of PIK3CA receptor and DAU ligand.pdbqt
