# Supplementary material for: Network pharmacology-based mechanism analysis of dauricine on the alleviating Aβ-induced neurotoxicity in Caenorhabditis elegans
Source: BMC Complement Med Ther. 2024 Aug 30;24:321. doi: 10.1186/s12906-024-04589-w (PMC11363685; doi:10.1186/s12906-024-04589-w)
Supplement: Supplementary file 1 — Supplementary Material 1: The original data of Network pharmacology analysis [file 12906_2024_4589_MOESM1_ESM.zip › Supplementary File 1— The original data of Network pharmacology analysis/AD-related targets list filtered from GeneCards.xlsx]

## Sheet: Target Prediction (Alzheimer's 
Gene Symbol	Description	Category	Gifts	GC Id	Relevance score	GeneCards Link
APOE	Apolipoprotein E	Protein Coding	51	GC19P044906	262.338	https://www.genecards.org/cgi-bin/carddisp.pl?gene=APOE
APP	Amyloid Beta Precursor Protein	Protein Coding	52	GC21M025880	244.376	https://www.genecards.org/cgi-bin/carddisp.pl?gene=APP
PSEN1	Presenilin 1	Protein Coding	53	GC14P073136	216.371	https://www.genecards.org/cgi-bin/carddisp.pl?gene=PSEN1
MAPT	Microtubule Associated Protein Tau	Protein Coding	51	GC17P045894	158.942	https://www.genecards.org/cgi-bin/carddisp.pl?gene=MAPT
PSEN2	Presenilin 2	Protein Coding	50	GC01P226870	139.807	https://www.genecards.org/cgi-bin/carddisp.pl?gene=PSEN2
SNCA	Synuclein Alpha	Protein Coding	50	GC04M089724	134.188	https://www.genecards.org/cgi-bin/carddisp.pl?gene=SNCA
TNF	Tumor Necrosis Factor	Protein Coding	52	GC06P049352	125.531	https://www.genecards.org/cgi-bin/carddisp.pl?gene=TNF
IL6	Interleukin 6	Protein Coding	50	GC07P022725	116.908	https://www.genecards.org/cgi-bin/carddisp.pl?gene=IL6
NOS3	Nitric Oxide Synthase 3	Protein Coding	52	GC07P150990	110.553	https://www.genecards.org/cgi-bin/carddisp.pl?gene=NOS3
ACE	Angiotensin I Converting Enzyme	Protein Coding	50	GC17P063477	107.062	https://www.genecards.org/cgi-bin/carddisp.pl?gene=ACE
IL10	Interleukin 10	Protein Coding	48	GC01M206767	105.891	https://www.genecards.org/cgi-bin/carddisp.pl?gene=IL10
PRNP	Prion Protein	Protein Coding	47	GC20P004686	103.016	https://www.genecards.org/cgi-bin/carddisp.pl?gene=PRNP
HFE	Homeostatic Iron Regulator	Protein Coding	45	GC06P026087	102.609	https://www.genecards.org/cgi-bin/carddisp.pl?gene=HFE
LRRK2	Leucine Rich Repeat Kinase 2	Protein Coding	50	GC12P040196	102.45	https://www.genecards.org/cgi-bin/carddisp.pl?gene=LRRK2
GBA	Glucosylceramidase Beta	Protein Coding	49	GC01M155234	99.827	https://www.genecards.org/cgi-bin/carddisp.pl?gene=GBA
MTHFR	Methylenetetrahydrofolate Reductase	Protein Coding	49	GC01M011785	94.7271	https://www.genecards.org/cgi-bin/carddisp.pl?gene=MTHFR
MPO	Myeloperoxidase	Protein Coding	51	GC17M058269	93.6509	https://www.genecards.org/cgi-bin/carddisp.pl?gene=MPO
IL1B	Interleukin 1 Beta	Protein Coding	49	GC02M112829	92.9298	https://www.genecards.org/cgi-bin/carddisp.pl?gene=IL1B
TGFB1	Transforming Growth Factor Beta 1	Protein Coding	53	GC19M041301	90.7636	https://www.genecards.org/cgi-bin/carddisp.pl?gene=TGFB1
PRKN	Parkin RBR E3 Ubiquitin Protein Ligase	Protein Coding	41	GC06M161348	89.9375	https://www.genecards.org/cgi-bin/carddisp.pl?gene=PRKN
TP53	Tumor Protein P53	Protein Coding	54	GC17M007661	87.7951	https://www.genecards.org/cgi-bin/carddisp.pl?gene=TP53
NOD2	Nucleotide Binding Oligomerization Domain Containing 2	Protein Coding	49	GC16P050693	85.2819	https://www.genecards.org/cgi-bin/carddisp.pl?gene=NOD2
A2M	Alpha-2-Macroglobulin	Protein Coding	47	GC12M009067	85.2586	https://www.genecards.org/cgi-bin/carddisp.pl?gene=A2M
BDNF	Brain Derived Neurotrophic Factor	Protein Coding	47	GC11M027654	81.9701	https://www.genecards.org/cgi-bin/carddisp.pl?gene=BDNF
CRP	C-Reactive Protein	Protein Coding	47	GC01M159717	81.966	https://www.genecards.org/cgi-bin/carddisp.pl?gene=CRP
BACE1	Beta-Secretase 1	Protein Coding	47	GC11M117285	81.0638	https://www.genecards.org/cgi-bin/carddisp.pl?gene=BACE1
MT-ND1	Mitochondrially Encoded NADH:Ubiquinone Oxidoreductase Core Subunit 1	Protein Coding	34	GCMTP003309	80.6883	https://www.genecards.org/cgi-bin/carddisp.pl?gene=MT-ND1
PKD1	Polycystin 1, Transient Receptor Potential Channel Interacting	Protein Coding	46	GC16M002394	80.5275	https://www.genecards.org/cgi-bin/carddisp.pl?gene=PKD1
HLA-DRB1	Major Histocompatibility Complex, Class II, DR Beta 1	Protein Coding	48	GC06M032578	78.5054	https://www.genecards.org/cgi-bin/carddisp.pl?gene=HLA-DRB1
SORL1	Sortilin Related Receptor 1	Protein Coding	45	GC11P121452	76.6522	https://www.genecards.org/cgi-bin/carddisp.pl?gene=SORL1
IFNG	Interferon Gamma	Protein Coding	49	GC12M068154	76.4516	https://www.genecards.org/cgi-bin/carddisp.pl?gene=IFNG
NPC1	NPC Intracellular Cholesterol Transporter 1	Protein Coding	47	GC18M023506	75.5245	https://www.genecards.org/cgi-bin/carddisp.pl?gene=NPC1
PLAU	Plasminogen Activator, Urokinase	Protein Coding	52	GC10P073909	75.5098	https://www.genecards.org/cgi-bin/carddisp.pl?gene=PLAU
ACHE	Acetylcholinesterase (Cartwright Blood Group)	Protein Coding	47	GC07M100889	75.4295	https://www.genecards.org/cgi-bin/carddisp.pl?gene=ACHE
ABCA7	ATP Binding Cassette Subfamily A Member 7	Protein Coding	44	GC19P001040	74.6894	https://www.genecards.org/cgi-bin/carddisp.pl?gene=ABCA7
ABCA1	ATP Binding Cassette Subfamily A Member 1	Protein Coding	48	GC09M104781	74.566	https://www.genecards.org/cgi-bin/carddisp.pl?gene=ABCA1
SOD1	Superoxide Dismutase 1	Protein Coding	53	GC21P031659	73.7082	https://www.genecards.org/cgi-bin/carddisp.pl?gene=SOD1
TREM2	Triggering Receptor Expressed On Myeloid Cells 2	Protein Coding	43	GC06M043554	73.1447	https://www.genecards.org/cgi-bin/carddisp.pl?gene=TREM2
MIR146A	MicroRNA 146a	RNA Gene	22	GC05P160485	73.0551	https://www.genecards.org/cgi-bin/carddisp.pl?gene=MIR146A
INS	Insulin	Protein Coding	49	GC11M002159	73.0475	https://www.genecards.org/cgi-bin/carddisp.pl?gene=INS
LMNA	Lamin A/C	Protein Coding	49	GC01P156082	72.2183	https://www.genecards.org/cgi-bin/carddisp.pl?gene=LMNA
SQSTM1	Sequestosome 1	Protein Coding	49	GC05P179806	70.8473	https://www.genecards.org/cgi-bin/carddisp.pl?gene=SQSTM1
VWF	Von Willebrand Factor	Protein Coding	49	GC12M005917	70.6066	https://www.genecards.org/cgi-bin/carddisp.pl?gene=VWF
HTT	Huntingtin	Protein Coding	45	GC04P003041	70.414	https://www.genecards.org/cgi-bin/carddisp.pl?gene=HTT
PON1	Paraoxonase 1	Protein Coding	46	GC07M095297	69.6877	https://www.genecards.org/cgi-bin/carddisp.pl?gene=PON1
PARK7	Parkinsonism Associated Deglycase	Protein Coding	47	GC01P007994	69.5404	https://www.genecards.org/cgi-bin/carddisp.pl?gene=PARK7
GAA	Alpha Glucosidase	Protein Coding	48	GC17P080101	69.2854	https://www.genecards.org/cgi-bin/carddisp.pl?gene=GAA
IL1A	Interleukin 1 Alpha	Protein Coding	45	GC02M112773	69.0454	https://www.genecards.org/cgi-bin/carddisp.pl?gene=IL1A
MPZ	Myelin Protein Zero	Protein Coding	45	GC01M161304	68.5391	https://www.genecards.org/cgi-bin/carddisp.pl?gene=MPZ
SERPINA3	Serpin Family A Member 3	Protein Coding	44	GC14P094612	68.0706	https://www.genecards.org/cgi-bin/carddisp.pl?gene=SERPINA3
VEGFA	Vascular Endothelial Growth Factor A	Protein Coding	49	GC06P043770	67.7845	https://www.genecards.org/cgi-bin/carddisp.pl?gene=VEGFA
ALB	Albumin	Protein Coding	50	GC04P073397	67.7506	https://www.genecards.org/cgi-bin/carddisp.pl?gene=ALB
RET	Ret Proto-Oncogene	Protein Coding	54	GC10P043081	67.5275	https://www.genecards.org/cgi-bin/carddisp.pl?gene=RET
HLA-DQB1	Major Histocompatibility Complex, Class II, DQ Beta 1	Protein Coding	45	GC06M033159	67.4243	https://www.genecards.org/cgi-bin/carddisp.pl?gene=HLA-DQB1
VCP	Valosin Containing Protein	Protein Coding	49	GC09M035056	66.8136	https://www.genecards.org/cgi-bin/carddisp.pl?gene=VCP
NEFL	Neurofilament Light	Protein Coding	47	GC08M024950	66.6964	https://www.genecards.org/cgi-bin/carddisp.pl?gene=NEFL
ADAM10	ADAM Metallopeptidase Domain 10	Protein Coding	53	GC15M058588	66.5083	https://www.genecards.org/cgi-bin/carddisp.pl?gene=ADAM10
TLR4	Toll Like Receptor 4	Protein Coding	52	GC09P117704	66.1948	https://www.genecards.org/cgi-bin/carddisp.pl?gene=TLR4
CCL2	C-C Motif Chemokine Ligand 2	Protein Coding	49	GC17P034255	66.0354	https://www.genecards.org/cgi-bin/carddisp.pl?gene=CCL2
PPARG	Peroxisome Proliferator Activated Receptor Gamma	Protein Coding	53	GC03P012287	65.501	https://www.genecards.org/cgi-bin/carddisp.pl?gene=PPARG
PINK1	PTEN Induced Kinase 1	Protein Coding	48	GC01P020634	65.2303	https://www.genecards.org/cgi-bin/carddisp.pl?gene=PINK1
CXCL8	C-X-C Motif Chemokine Ligand 8	Protein Coding	42	GC04P073740	64.3783	https://www.genecards.org/cgi-bin/carddisp.pl?gene=CXCL8
COMT	Catechol-O-Methyltransferase	Protein Coding	52	GC22P019941	63.9568	https://www.genecards.org/cgi-bin/carddisp.pl?gene=COMT
MIR34A	MicroRNA 34a	RNA Gene	22	GC01M009151	63.6207	https://www.genecards.org/cgi-bin/carddisp.pl?gene=MIR34A
ESR1	Estrogen Receptor 1	Protein Coding	54	GC06P151656	63.3347	https://www.genecards.org/cgi-bin/carddisp.pl?gene=ESR1
ATP7B	ATPase Copper Transporting Beta	Protein Coding	49	GC13M051930	63.2637	https://www.genecards.org/cgi-bin/carddisp.pl?gene=ATP7B
IL4	Interleukin 4	Protein Coding	47	GC05P132673	62.361	https://www.genecards.org/cgi-bin/carddisp.pl?gene=IL4
TARDBP	TAR DNA Binding Protein	Protein Coding	47	GC01P011013	61.6869	https://www.genecards.org/cgi-bin/carddisp.pl?gene=TARDBP
GDNF	Glial Cell Derived Neurotrophic Factor	Protein Coding	49	GC05M037812	61.4939	https://www.genecards.org/cgi-bin/carddisp.pl?gene=GDNF
GFAP	Glial Fibrillary Acidic Protein	Protein Coding	48	GC17M044905	61.3255	https://www.genecards.org/cgi-bin/carddisp.pl?gene=GFAP
FAS	Fas Cell Surface Death Receptor	Protein Coding	51	GC10P088969	61.3192	https://www.genecards.org/cgi-bin/carddisp.pl?gene=FAS
MME	Membrane Metalloendopeptidase	Protein Coding	51	GC03P155024	61.299	https://www.genecards.org/cgi-bin/carddisp.pl?gene=MME
CHAT	Choline O-Acetyltransferase	Protein Coding	48	GC10P049609	61.1067	https://www.genecards.org/cgi-bin/carddisp.pl?gene=CHAT
APOB	Apolipoprotein B	Protein Coding	46	GC02M020956	60.4128	https://www.genecards.org/cgi-bin/carddisp.pl?gene=APOB
CLU	Clusterin	Protein Coding	47	GC08M027596	60.3573	https://www.genecards.org/cgi-bin/carddisp.pl?gene=CLU
TTR	Transthyretin	Protein Coding	50	GC18P031557	60.1557	https://www.genecards.org/cgi-bin/carddisp.pl?gene=TTR
IL1RN	Interleukin 1 Receptor Antagonist	Protein Coding	49	GC02P115722	60.1243	https://www.genecards.org/cgi-bin/carddisp.pl?gene=IL1RN
MFN2	Mitofusin 2	Protein Coding	49	GC01P011980	59.9797	https://www.genecards.org/cgi-bin/carddisp.pl?gene=MFN2
HLA-B	Major Histocompatibility Complex, Class I, B	Protein Coding	46	GC06M032968	59.7989	https://www.genecards.org/cgi-bin/carddisp.pl?gene=HLA-B
BCHE	Butyrylcholinesterase	Protein Coding	49	GC03M165772	59.7882	https://www.genecards.org/cgi-bin/carddisp.pl?gene=BCHE
MIR29A	MicroRNA 29a	RNA Gene	21	GC07M130876	59.4396	https://www.genecards.org/cgi-bin/carddisp.pl?gene=MIR29A
APOA1	Apolipoprotein A1	Protein Coding	49	GC11M116835	59.3359	https://www.genecards.org/cgi-bin/carddisp.pl?gene=APOA1
CTSD	Cathepsin D	Protein Coding	53	GC11M001752	59.1238	https://www.genecards.org/cgi-bin/carddisp.pl?gene=CTSD
SMPD1	Sphingomyelin Phosphodiesterase 1	Protein Coding	48	GC11P006390	59.096	https://www.genecards.org/cgi-bin/carddisp.pl?gene=SMPD1
LDLR	Low Density Lipoprotein Receptor	Protein Coding	50	GC19P011091	58.7337	https://www.genecards.org/cgi-bin/carddisp.pl?gene=LDLR
LRP1	LDL Receptor Related Protein 1	Protein Coding	48	GC12P057128	58.4869	https://www.genecards.org/cgi-bin/carddisp.pl?gene=LRP1
PTGS2	Prostaglandin-Endoperoxide Synthase 2	Protein Coding	49	GC01M186640	58.19	https://www.genecards.org/cgi-bin/carddisp.pl?gene=PTGS2
MMP9	Matrix Metallopeptidase 9	Protein Coding	53	GC20P046008	58.025	https://www.genecards.org/cgi-bin/carddisp.pl?gene=MMP9
ABCA4	ATP Binding Cassette Subfamily A Member 4	Protein Coding	46	GC01M093992	57.6935	https://www.genecards.org/cgi-bin/carddisp.pl?gene=ABCA4
GRN	Granulin Precursor	Protein Coding	47	GC17P044345	57.5594	https://www.genecards.org/cgi-bin/carddisp.pl?gene=GRN
GSK3B	Glycogen Synthase Kinase 3 Beta	Protein Coding	51	GC03M119821	57.2314	https://www.genecards.org/cgi-bin/carddisp.pl?gene=GSK3B
CTNNB1	Catenin Beta 1	Protein Coding	54	GC03P041236	57.1153	https://www.genecards.org/cgi-bin/carddisp.pl?gene=CTNNB1
IL2	Interleukin 2	Protein Coding	46	GC04M122451	57.1021	https://www.genecards.org/cgi-bin/carddisp.pl?gene=IL2
UCHL1	Ubiquitin C-Terminal Hydrolase L1	Protein Coding	52	GC04P041256	57.0702	https://www.genecards.org/cgi-bin/carddisp.pl?gene=UCHL1
TLR2	Toll Like Receptor 2	Protein Coding	52	GC04P153684	56.9171	https://www.genecards.org/cgi-bin/carddisp.pl?gene=TLR2
F2	Coagulation Factor II, Thrombin	Protein Coding	49	GC11P046720	56.8098	https://www.genecards.org/cgi-bin/carddisp.pl?gene=F2
HMOX1	Heme Oxygenase 1	Protein Coding	53	GC22P035380	56.5199	https://www.genecards.org/cgi-bin/carddisp.pl?gene=HMOX1
GJB1	Gap Junction Protein Beta 1	Protein Coding	48	GC0XP071212	56.4567	https://www.genecards.org/cgi-bin/carddisp.pl?gene=GJB1
TOMM40	Translocase Of Outer Mitochondrial Membrane 40	Protein Coding	42	GC19P044890	56.4087	https://www.genecards.org/cgi-bin/carddisp.pl?gene=TOMM40
ADAMTS1	ADAM Metallopeptidase With Thrombospondin Type 1 Motif 1	Protein Coding	46	GC21M026835	56.3187	https://www.genecards.org/cgi-bin/carddisp.pl?gene=ADAMTS1
CST3	Cystatin C	Protein Coding	45	GC20M023627	56.115	https://www.genecards.org/cgi-bin/carddisp.pl?gene=CST3
EGFR	Epidermal Growth Factor Receptor	Protein Coding	55	GC07P055019	55.9958	https://www.genecards.org/cgi-bin/carddisp.pl?gene=EGFR
LOC106627981	GBA Recombination Region	Biological Region	2	GC01P155233	55.969	https://www.genecards.org/cgi-bin/carddisp.pl?gene=LOC106627981
PMP22	Peripheral Myelin Protein 22	Protein Coding	42	GC17M015229	55.9329	https://www.genecards.org/cgi-bin/carddisp.pl?gene=PMP22
APBB1	Amyloid Beta Precursor Protein Binding Family B Member 1	Protein Coding	45	GC11M006396	55.6717	https://www.genecards.org/cgi-bin/carddisp.pl?gene=APBB1
MIR29B1	MicroRNA 29b-1	RNA Gene	20	GC07M130877	55.1592	https://www.genecards.org/cgi-bin/carddisp.pl?gene=MIR29B1
MIR106B	MicroRNA 106b	RNA Gene	21	GC07M100342	54.6262	https://www.genecards.org/cgi-bin/carddisp.pl?gene=MIR106B
ABCB1	ATP Binding Cassette Subfamily B Member 1	Protein Coding	52	GC07M087504	54.0094	https://www.genecards.org/cgi-bin/carddisp.pl?gene=ABCB1
UNC5C	Unc-5 Netrin Receptor C	Protein Coding	42	GC04M095162	53.8534	https://www.genecards.org/cgi-bin/carddisp.pl?gene=UNC5C
GSTM1	Glutathione S-Transferase Mu 1	Protein Coding	43	GC01P109687	53.6526	https://www.genecards.org/cgi-bin/carddisp.pl?gene=GSTM1
SLC6A4	Solute Carrier Family 6 Member 4	Protein Coding	49	GC17M030194	53.406	https://www.genecards.org/cgi-bin/carddisp.pl?gene=SLC6A4
MIR107	MicroRNA 107	RNA Gene	19	GC10M089600	53.3751	https://www.genecards.org/cgi-bin/carddisp.pl?gene=MIR107
SERPINE1	Serpin Family E Member 1	Protein Coding	51	GC07P101127	53.2137	https://www.genecards.org/cgi-bin/carddisp.pl?gene=SERPINE1
CASP3	Caspase 3	Protein Coding	51	GC04M184627	52.9736	https://www.genecards.org/cgi-bin/carddisp.pl?gene=CASP3
CFTR	CF Transmembrane Conductance Regulator	Protein Coding	52	GC07P117287	52.9494	https://www.genecards.org/cgi-bin/carddisp.pl?gene=CFTR
GDAP1	Ganglioside Induced Differentiation Associated Protein 1	Protein Coding	43	GC08P074315	52.7548	https://www.genecards.org/cgi-bin/carddisp.pl?gene=GDAP1
PTEN	Phosphatase And Tensin Homolog	Protein Coding	53	GC10P087863	52.72	https://www.genecards.org/cgi-bin/carddisp.pl?gene=PTEN
HFE-AS1	HFE Antisense RNA 1	RNA Gene	8	GC06M026085	52.6504	https://www.genecards.org/cgi-bin/carddisp.pl?gene=HFE-AS1
TF	Transferrin	Protein Coding	50	GC03P133666	52.3108	https://www.genecards.org/cgi-bin/carddisp.pl?gene=TF
CYBB	Cytochrome B-245 Beta Chain	Protein Coding	47	GC0XP037780	52.2989	https://www.genecards.org/cgi-bin/carddisp.pl?gene=CYBB
AKT1	AKT Serine/Threonine Kinase 1	Protein Coding	55	GC14M104769	52.1546	https://www.genecards.org/cgi-bin/carddisp.pl?gene=AKT1
CDK5	Cyclin Dependent Kinase 5	Protein Coding	54	GC07M151053	52.0485	https://www.genecards.org/cgi-bin/carddisp.pl?gene=CDK5
RYR1	Ryanodine Receptor 1	Protein Coding	47	GC19P038809	51.9289	https://www.genecards.org/cgi-bin/carddisp.pl?gene=RYR1
MMP1	Matrix Metallopeptidase 1	Protein Coding	52	GC11M102810	51.9122	https://www.genecards.org/cgi-bin/carddisp.pl?gene=MMP1
ICAM1	Intercellular Adhesion Molecule 1	Protein Coding	51	GC19P010270	51.2604	https://www.genecards.org/cgi-bin/carddisp.pl?gene=ICAM1
VDR	Vitamin D Receptor	Protein Coding	53	GC12M047841	51.2309	https://www.genecards.org/cgi-bin/carddisp.pl?gene=VDR
C9orf72	C9orf72-SMCR8 Complex Subunit	Protein Coding	42	GC09M027539	51.2208	https://www.genecards.org/cgi-bin/carddisp.pl?gene=C9orf72
CAT	Catalase	Protein Coding	50	GC11P034460	51.0187	https://www.genecards.org/cgi-bin/carddisp.pl?gene=CAT
LEP	Leptin	Protein Coding	48	GC07P128241	50.9853	https://www.genecards.org/cgi-bin/carddisp.pl?gene=LEP
CCR5	C-C Motif Chemokine Receptor 5	Protein Coding	47	GC03P046383	50.9146	https://www.genecards.org/cgi-bin/carddisp.pl?gene=CCR5
SLC17A5	Solute Carrier Family 17 Member 5	Protein Coding	45	GC06M073593	50.7755	https://www.genecards.org/cgi-bin/carddisp.pl?gene=SLC17A5
IL18	Interleukin 18	Protein Coding	45	GC11M112143	50.5748	https://www.genecards.org/cgi-bin/carddisp.pl?gene=IL18
MAPK1	Mitogen-Activated Protein Kinase 1	Protein Coding	53	GC22M021754	50.2886	https://www.genecards.org/cgi-bin/carddisp.pl?gene=MAPK1
CETP	Cholesteryl Ester Transfer Protein	Protein Coding	47	GC16P056961	49.933	https://www.genecards.org/cgi-bin/carddisp.pl?gene=CETP
LPL	Lipoprotein Lipase	Protein Coding	50	GC08P019901	49.8569	https://www.genecards.org/cgi-bin/carddisp.pl?gene=LPL
ERBB2	Erb-B2 Receptor Tyrosine Kinase 2	Protein Coding	55	GC17P039687	49.8134	https://www.genecards.org/cgi-bin/carddisp.pl?gene=ERBB2
CDKN2A	Cyclin Dependent Kinase Inhibitor 2A	Protein Coding	52	GC09M021967	49.7661	https://www.genecards.org/cgi-bin/carddisp.pl?gene=CDKN2A
AGT	Angiotensinogen	Protein Coding	50	GC01M230702	49.5858	https://www.genecards.org/cgi-bin/carddisp.pl?gene=AGT
IDE	Insulin Degrading Enzyme	Protein Coding	49	GC10M092451	49.5581	https://www.genecards.org/cgi-bin/carddisp.pl?gene=IDE
ADIPOQ	Adiponectin, C1Q And Collagen Domain Containing	Protein Coding	46	GC03P186842	49.5359	https://www.genecards.org/cgi-bin/carddisp.pl?gene=ADIPOQ
CFH	Complement Factor H	Protein Coding	46	GC01P196621	49.5289	https://www.genecards.org/cgi-bin/carddisp.pl?gene=CFH
EDNRB	Endothelin Receptor Type B	Protein Coding	50	GC13M077895	49.4579	https://www.genecards.org/cgi-bin/carddisp.pl?gene=EDNRB
IGF1	Insulin Like Growth Factor 1	Protein Coding	50	GC12M102395	49.4571	https://www.genecards.org/cgi-bin/carddisp.pl?gene=IGF1
PSAP	Prosaposin	Protein Coding	47	GC10M071816	49.4083	https://www.genecards.org/cgi-bin/carddisp.pl?gene=PSAP
AGER	Advanced Glycosylation End-Product Specific Receptor	Protein Coding	45	GC06M032180	49.3802	https://www.genecards.org/cgi-bin/carddisp.pl?gene=AGER
NOTCH1	Notch Receptor 1	Protein Coding	52	GC09M136623	49.0746	https://www.genecards.org/cgi-bin/carddisp.pl?gene=NOTCH1
GSTP1	Glutathione S-Transferase Pi 1	Protein Coding	51	GC11P067583	49.0676	https://www.genecards.org/cgi-bin/carddisp.pl?gene=GSTP1
AR	Androgen Receptor	Protein Coding	54	GC0XP067544	48.8786	https://www.genecards.org/cgi-bin/carddisp.pl?gene=AR
STAT3	Signal Transducer And Activator Of Transcription 3	Protein Coding	53	GC17M042313	48.7514	https://www.genecards.org/cgi-bin/carddisp.pl?gene=STAT3
BRCA1	BRCA1 DNA Repair Associated	Protein Coding	52	GC17M043044	48.451	https://www.genecards.org/cgi-bin/carddisp.pl?gene=BRCA1
DNM2	Dynamin 2	Protein Coding	50	GC19P010718	48.2847	https://www.genecards.org/cgi-bin/carddisp.pl?gene=DNM2
MMP3	Matrix Metallopeptidase 3	Protein Coding	52	GC11M102835	48.2197	https://www.genecards.org/cgi-bin/carddisp.pl?gene=MMP3
HLA-DQA1	Major Histocompatibility Complex, Class II, DQ Alpha 1	Protein Coding	43	GC06P049383	48.0926	https://www.genecards.org/cgi-bin/carddisp.pl?gene=HLA-DQA1
NCSTN	Nicastrin	Protein Coding	47	GC01P160343	48.0702	https://www.genecards.org/cgi-bin/carddisp.pl?gene=NCSTN
HLA-A	Major Histocompatibility Complex, Class I, A	Protein Coding	48	GC06P049311	47.7753	https://www.genecards.org/cgi-bin/carddisp.pl?gene=HLA-A
HSD17B10	Hydroxysteroid 17-Beta Dehydrogenase 10	Protein Coding	46	GC0XM053431	47.6108	https://www.genecards.org/cgi-bin/carddisp.pl?gene=HSD17B10
MAOB	Monoamine Oxidase B	Protein Coding	44	GC0XM043766	47.5756	https://www.genecards.org/cgi-bin/carddisp.pl?gene=MAOB
G6PC1	Glucose-6-Phosphatase Catalytic Subunit 1	Protein Coding	36	GC17P044138	47.4607	https://www.genecards.org/cgi-bin/carddisp.pl?gene=G6PC1
SERPINA1	Serpin Family A Member 1	Protein Coding	50	GC14M094376	47.4587	https://www.genecards.org/cgi-bin/carddisp.pl?gene=SERPINA1
MT-ND2	Mitochondrially Encoded NADH:Ubiquinone Oxidoreductase Core Subunit 2	Protein Coding	34	GCMTP004472	47.4488	https://www.genecards.org/cgi-bin/carddisp.pl?gene=MT-ND2
RPS27A	Ribosomal Protein S27a	Protein Coding	44	GC02P055231	47.3668	https://www.genecards.org/cgi-bin/carddisp.pl?gene=RPS27A
TNFRSF11B	TNF Receptor Superfamily Member 11b	Protein Coding	48	GC08M118923	47.153	https://www.genecards.org/cgi-bin/carddisp.pl?gene=TNFRSF11B
NPC2	NPC Intracellular Cholesterol Transporter 2	Protein Coding	42	GC14M074476	46.8642	https://www.genecards.org/cgi-bin/carddisp.pl?gene=NPC2
SNCB	Synuclein Beta	Protein Coding	45	GC05M176620	46.7627	https://www.genecards.org/cgi-bin/carddisp.pl?gene=SNCB
F5	Coagulation Factor V	Protein Coding	46	GC01M169511	46.7389	https://www.genecards.org/cgi-bin/carddisp.pl?gene=F5
AGTR1	Angiotensin II Receptor Type 1	Protein Coding	52	GC03P148697	46.4086	https://www.genecards.org/cgi-bin/carddisp.pl?gene=AGTR1
CR1	Complement C3b/C4b Receptor 1 (Knops Blood Group)	Protein Coding	46	GC01P207496	46.3759	https://www.genecards.org/cgi-bin/carddisp.pl?gene=CR1
IL23R	Interleukin 23 Receptor	Protein Coding	45	GC01P067138	46.2616	https://www.genecards.org/cgi-bin/carddisp.pl?gene=IL23R
JAK2	Janus Kinase 2	Protein Coding	54	GC09P004985	46.141	https://www.genecards.org/cgi-bin/carddisp.pl?gene=JAK2
NFKB1	Nuclear Factor Kappa B Subunit 1	Protein Coding	53	GC04P102501	46.1263	https://www.genecards.org/cgi-bin/carddisp.pl?gene=NFKB1
NGF	Nerve Growth Factor	Protein Coding	51	GC01M115285	46.1205	https://www.genecards.org/cgi-bin/carddisp.pl?gene=NGF
PSENEN	Presenilin Enhancer, Gamma-Secretase Subunit	Protein Coding	45	GC19P038722	46.1008	https://www.genecards.org/cgi-bin/carddisp.pl?gene=PSENEN
AGL	Amylo-Alpha-1, 6-Glucosidase, 4-Alpha-Glucanotransferase	Protein Coding	46	GC01P099850	45.9608	https://www.genecards.org/cgi-bin/carddisp.pl?gene=AGL
TNFRSF1A	TNF Receptor Superfamily Member 1A	Protein Coding	50	GC12M006328	45.8001	https://www.genecards.org/cgi-bin/carddisp.pl?gene=TNFRSF1A
KRAS	KRAS Proto-Oncogene, GTPase	Protein Coding	52	GC12M025204	45.7641	https://www.genecards.org/cgi-bin/carddisp.pl?gene=KRAS
GARS1	Glycyl-TRNA Synthetase 1	Protein Coding	38	GC07P030580	45.687	https://www.genecards.org/cgi-bin/carddisp.pl?gene=GARS1
HTR2A	5-Hydroxytryptamine Receptor 2A	Protein Coding	49	GC13M046831	45.6863	https://www.genecards.org/cgi-bin/carddisp.pl?gene=HTR2A
SLC6A3	Solute Carrier Family 6 Member 3	Protein Coding	50	GC05M001392	45.6581	https://www.genecards.org/cgi-bin/carddisp.pl?gene=SLC6A3
PLP1	Proteolipid Protein 1	Protein Coding	44	GC0XP103773	45.6226	https://www.genecards.org/cgi-bin/carddisp.pl?gene=PLP1
MIR328	MicroRNA 328	RNA Gene	18	GC16M067203	45.1079	https://www.genecards.org/cgi-bin/carddisp.pl?gene=MIR328
SST	Somatostatin	Protein Coding	43	GC03M187668	45.0755	https://www.genecards.org/cgi-bin/carddisp.pl?gene=SST
ADAM17	ADAM Metallopeptidase Domain 17	Protein Coding	52	GC02M009488	44.9989	https://www.genecards.org/cgi-bin/carddisp.pl?gene=ADAM17
CYBA	Cytochrome B-245 Alpha Chain	Protein Coding	48	GC16M088643	44.9765	https://www.genecards.org/cgi-bin/carddisp.pl?gene=CYBA
DRD2	Dopamine Receptor D2	Protein Coding	51	GC11M113409	44.9559	https://www.genecards.org/cgi-bin/carddisp.pl?gene=DRD2
NOS2	Nitric Oxide Synthase 2	Protein Coding	50	GC17M027756	44.8335	https://www.genecards.org/cgi-bin/carddisp.pl?gene=NOS2
DYNC1H1	Dynein Cytoplasmic 1 Heavy Chain 1	Protein Coding	46	GC14P105011	44.6711	https://www.genecards.org/cgi-bin/carddisp.pl?gene=DYNC1H1
CYP2D6	Cytochrome P450 Family 2 Subfamily D Member 6	Protein Coding	49	GC22M042126	44.6142	https://www.genecards.org/cgi-bin/carddisp.pl?gene=CYP2D6
IL17A	Interleukin 17A	Protein Coding	43	GC06P052186	44.5633	https://www.genecards.org/cgi-bin/carddisp.pl?gene=IL17A
CD40	CD40 Molecule	Protein Coding	49	GC20P046118	44.4666	https://www.genecards.org/cgi-bin/carddisp.pl?gene=CD40
MTOR	Mechanistic Target Of Rapamycin Kinase	Protein Coding	54	GC01M011106	44.4328	https://www.genecards.org/cgi-bin/carddisp.pl?gene=MTOR
PICALM	Phosphatidylinositol Binding Clathrin Assembly Protein	Protein Coding	44	GC11M085957	44.3735	https://www.genecards.org/cgi-bin/carddisp.pl?gene=PICALM
GRIN2B	Glutamate Ionotropic Receptor NMDA Type Subunit 2B	Protein Coding	52	GC12M013437	44.0812	https://www.genecards.org/cgi-bin/carddisp.pl?gene=GRIN2B
REN	Renin	Protein Coding	49	GC01M204154	44.064	https://www.genecards.org/cgi-bin/carddisp.pl?gene=REN
MMP2	Matrix Metallopeptidase 2	Protein Coding	54	GC16P055390	44.033	https://www.genecards.org/cgi-bin/carddisp.pl?gene=MMP2
SELP	Selectin P	Protein Coding	46	GC01M169558	43.655	https://www.genecards.org/cgi-bin/carddisp.pl?gene=SELP
S100B	S100 Calcium Binding Protein B	Protein Coding	47	GC21M047706	43.2861	https://www.genecards.org/cgi-bin/carddisp.pl?gene=S100B
HMGCR	3-Hydroxy-3-Methylglutaryl-CoA Reductase	Protein Coding	47	GC05P075336	43.2455	https://www.genecards.org/cgi-bin/carddisp.pl?gene=HMGCR
VHL	Von Hippel-Lindau Tumor Suppressor	Protein Coding	48	GC03P010227	43.2067	https://www.genecards.org/cgi-bin/carddisp.pl?gene=VHL
CP	Ceruloplasmin	Protein Coding	49	GC03M149162	43.039	https://www.genecards.org/cgi-bin/carddisp.pl?gene=CP
BRAF	B-Raf Proto-Oncogene, Serine/Threonine Kinase	Protein Coding	54	GC07M140715	42.9498	https://www.genecards.org/cgi-bin/carddisp.pl?gene=BRAF
CYP19A1	Cytochrome P450 Family 19 Subfamily A Member 1	Protein Coding	50	GC15M051208	42.8519	https://www.genecards.org/cgi-bin/carddisp.pl?gene=CYP19A1
LPA	Lipoprotein(A)	Protein Coding	42	GC06M160531	42.7814	https://www.genecards.org/cgi-bin/carddisp.pl?gene=LPA
IL2RA	Interleukin 2 Receptor Subunit Alpha	Protein Coding	51	GC10M006010	42.5643	https://www.genecards.org/cgi-bin/carddisp.pl?gene=IL2RA
TSC2	TSC Complex Subunit 2	Protein Coding	50	GC16P002518	42.4938	https://www.genecards.org/cgi-bin/carddisp.pl?gene=TSC2
NPPB	Natriuretic Peptide B	Protein Coding	45	GC01M011858	42.3422	https://www.genecards.org/cgi-bin/carddisp.pl?gene=NPPB
SNCAIP	Synuclein Alpha Interacting Protein	Protein Coding	45	GC05P122311	42.2936	https://www.genecards.org/cgi-bin/carddisp.pl?gene=SNCAIP
PON2	Paraoxonase 2	Protein Coding	44	GC07M095404	42.2385	https://www.genecards.org/cgi-bin/carddisp.pl?gene=PON2
NTRK1	Neurotrophic Receptor Tyrosine Kinase 1	Protein Coding	50	GC01P156815	42.0853	https://www.genecards.org/cgi-bin/carddisp.pl?gene=NTRK1
MIR21	MicroRNA 21	RNA Gene	24	GC17P059841	42.0676	https://www.genecards.org/cgi-bin/carddisp.pl?gene=MIR21
CASP8	Caspase 8	Protein Coding	53	GC02P201233	41.9472	https://www.genecards.org/cgi-bin/carddisp.pl?gene=CASP8
SOD2	Superoxide Dismutase 2	Protein Coding	52	GC06M159669	41.8889	https://www.genecards.org/cgi-bin/carddisp.pl?gene=SOD2
MEFV	MEFV Innate Immuity Regulator, Pyrin	Protein Coding	45	GC16M003522	41.8597	https://www.genecards.org/cgi-bin/carddisp.pl?gene=MEFV
ATXN3	Ataxin 3	Protein Coding	45	GC14M094580	41.8277	https://www.genecards.org/cgi-bin/carddisp.pl?gene=ATXN3
GBE1	1,4-Alpha-Glucan Branching Enzyme 1	Protein Coding	45	GC03M081489	41.7716	https://www.genecards.org/cgi-bin/carddisp.pl?gene=GBE1
CASR	Calcium Sensing Receptor	Protein Coding	51	GC03P122183	41.7439	https://www.genecards.org/cgi-bin/carddisp.pl?gene=CASR
TH	Tyrosine Hydroxylase	Protein Coding	52	GC11M002163	41.7244	https://www.genecards.org/cgi-bin/carddisp.pl?gene=TH
HSPB1	Heat Shock Protein Family B (Small) Member 1	Protein Coding	53	GC07P076302	41.7102	https://www.genecards.org/cgi-bin/carddisp.pl?gene=HSPB1
LRP5	LDL Receptor Related Protein 5	Protein Coding	49	GC11P068298	41.6825	https://www.genecards.org/cgi-bin/carddisp.pl?gene=LRP5
EGR2	Early Growth Response 2	Protein Coding	45	GC10M062811	41.6313	https://www.genecards.org/cgi-bin/carddisp.pl?gene=EGR2
GSTT1	Glutathione S-Transferase Theta 1	Protein Coding	34	GC22Mi00270	41.3898	https://www.genecards.org/cgi-bin/carddisp.pl?gene=GSTT1
CD36	CD36 Molecule	Protein Coding	49	GC07P080369	41.2838	https://www.genecards.org/cgi-bin/carddisp.pl?gene=CD36
EDN1	Endothelin 1	Protein Coding	48	GC06P012256	41.1175	https://www.genecards.org/cgi-bin/carddisp.pl?gene=EDN1
AD5	Alzheimer Disease 5	Genetic Locus	2	GC12U990107	41.0981	https://www.genecards.org/cgi-bin/carddisp.pl?gene=AD5
IL13	Interleukin 13	Protein Coding	45	GC05P132656	40.7673	https://www.genecards.org/cgi-bin/carddisp.pl?gene=IL13
PLA2G6	Phospholipase A2 Group VI	Protein Coding	49	GC22M047232	40.7605	https://www.genecards.org/cgi-bin/carddisp.pl?gene=PLA2G6
MIR298	MicroRNA 298	RNA Gene	16	GC20M058818	40.6864	https://www.genecards.org/cgi-bin/carddisp.pl?gene=MIR298
NCF2	Neutrophil Cytosolic Factor 2	Protein Coding	48	GC01M183555	40.6382	https://www.genecards.org/cgi-bin/carddisp.pl?gene=NCF2
GAPDH	Glyceraldehyde-3-Phosphate Dehydrogenase	Protein Coding	49	GC12P008971	40.6294	https://www.genecards.org/cgi-bin/carddisp.pl?gene=GAPDH
ATXN2	Ataxin 2	Protein Coding	43	GC12M111443	40.6146	https://www.genecards.org/cgi-bin/carddisp.pl?gene=ATXN2
POLG	DNA Polymerase Gamma, Catalytic Subunit	Protein Coding	46	GC15M089313	40.4049	https://www.genecards.org/cgi-bin/carddisp.pl?gene=POLG
BCL2	BCL2 Apoptosis Regulator	Protein Coding	52	GC18M063123	40.3572	https://www.genecards.org/cgi-bin/carddisp.pl?gene=BCL2
PHYH	Phytanoyl-CoA 2-Hydroxylase	Protein Coding	46	GC10M013277	40.2987	https://www.genecards.org/cgi-bin/carddisp.pl?gene=PHYH
MTR	5-Methyltetrahydrofolate-Homocysteine Methyltransferase	Protein Coding	47	GC01P236795	40.2771	https://www.genecards.org/cgi-bin/carddisp.pl?gene=MTR
PPARA	Peroxisome Proliferator Activated Receptor Alpha	Protein Coding	47	GC22P046150	40.2126	https://www.genecards.org/cgi-bin/carddisp.pl?gene=PPARA
CXCL12	C-X-C Motif Chemokine Ligand 12	Protein Coding	46	GC10M044294	40.1528	https://www.genecards.org/cgi-bin/carddisp.pl?gene=CXCL12
C3	Complement C3	Protein Coding	48	GC19M006677	39.9891	https://www.genecards.org/cgi-bin/carddisp.pl?gene=C3
NAGLU	N-Acetyl-Alpha-Glucosaminidase	Protein Coding	43	GC17P042537	39.8889	https://www.genecards.org/cgi-bin/carddisp.pl?gene=NAGLU
CAV3	Caveolin 3	Protein Coding	44	GC03P008733	39.8805	https://www.genecards.org/cgi-bin/carddisp.pl?gene=CAV3
LIPA	Lipase A, Lysosomal Acid Type	Protein Coding	49	GC10M089213	39.8145	https://www.genecards.org/cgi-bin/carddisp.pl?gene=LIPA
TNFRSF11A	TNF Receptor Superfamily Member 11a	Protein Coding	46	GC18P062325	39.7982	https://www.genecards.org/cgi-bin/carddisp.pl?gene=TNFRSF11A
PPARGC1A	PPARG Coactivator 1 Alpha	Protein Coding	47	GC04M023755	39.7252	https://www.genecards.org/cgi-bin/carddisp.pl?gene=PPARGC1A
MAOA	Monoamine Oxidase A	Protein Coding	51	GC0XP043654	39.7168	https://www.genecards.org/cgi-bin/carddisp.pl?gene=MAOA
APC	APC Regulator Of WNT Signaling Pathway	Protein Coding	50	GC05P112707	39.6664	https://www.genecards.org/cgi-bin/carddisp.pl?gene=APC
MBL2	Mannose Binding Lectin 2	Protein Coding	48	GC10M052760	39.6475	https://www.genecards.org/cgi-bin/carddisp.pl?gene=MBL2
CLN3	CLN3 Lysosomal/Endosomal Transmembrane Protein, Battenin	Protein Coding	45	GC16M028466	39.6214	https://www.genecards.org/cgi-bin/carddisp.pl?gene=CLN3
FBN1	Fibrillin 1	Protein Coding	47	GC15M048408	39.6199	https://www.genecards.org/cgi-bin/carddisp.pl?gene=FBN1
RAB7A	RAB7A, Member RAS Oncogene Family	Protein Coding	49	GC03P128771	39.5445	https://www.genecards.org/cgi-bin/carddisp.pl?gene=RAB7A
BAX	BCL2 Associated X, Apoptosis Regulator	Protein Coding	50	GC19P048954	39.4945	https://www.genecards.org/cgi-bin/carddisp.pl?gene=BAX
PIK3CA	Phosphatidylinositol-4,5-Bisphosphate 3-Kinase Catalytic Subunit Alpha	Protein Coding	53	GC03P179148	39.4592	https://www.genecards.org/cgi-bin/carddisp.pl?gene=PIK3CA
OPTN	Optineurin	Protein Coding	45	GC10P013099	39.4046	https://www.genecards.org/cgi-bin/carddisp.pl?gene=OPTN
NLRP3	NLR Family Pyrin Domain Containing 3	Protein Coding	48	GC01P247415	39.3016	https://www.genecards.org/cgi-bin/carddisp.pl?gene=NLRP3
SYP	Synaptophysin	Protein Coding	45	GC0XM049187	39.2941	https://www.genecards.org/cgi-bin/carddisp.pl?gene=SYP
CCL5	C-C Motif Chemokine Ligand 5	Protein Coding	44	GC17M035871	39.2373	https://www.genecards.org/cgi-bin/carddisp.pl?gene=CCL5
BIN1	Bridging Integrator 1	Protein Coding	47	GC02M127048	39.2287	https://www.genecards.org/cgi-bin/carddisp.pl?gene=BIN1
FCGR2A	Fc Fragment Of IgG Receptor IIa	Protein Coding	46	GC01P161505	39.1255	https://www.genecards.org/cgi-bin/carddisp.pl?gene=FCGR2A
PLAT	Plasminogen Activator, Tissue Type	Protein Coding	50	GC08M042174	39.0868	https://www.genecards.org/cgi-bin/carddisp.pl?gene=PLAT
LTA	Lymphotoxin Alpha	Protein Coding	43	GC06P049350	39.0418	https://www.genecards.org/cgi-bin/carddisp.pl?gene=LTA
NDP	Norrin Cystine Knot Growth Factor NDP	Protein Coding	43	GC0XM043948	39.0215	https://www.genecards.org/cgi-bin/carddisp.pl?gene=NDP
PIN1	Peptidylprolyl Cis/Trans Isomerase, NIMA-Interacting 1	Protein Coding	48	GC19P009835	39.0016	https://www.genecards.org/cgi-bin/carddisp.pl?gene=PIN1
FIG4	FIG4 Phosphoinositide 5-Phosphatase	Protein Coding	45	GC06P109691	38.75	https://www.genecards.org/cgi-bin/carddisp.pl?gene=FIG4
CTSB	Cathepsin B	Protein Coding	52	GC08M011842	38.7103	https://www.genecards.org/cgi-bin/carddisp.pl?gene=CTSB
CD40LG	CD40 Ligand	Protein Coding	48	GC0XP136649	38.65	https://www.genecards.org/cgi-bin/carddisp.pl?gene=CD40LG
EDN3	Endothelin 3	Protein Coding	47	GC20P059300	38.6433	https://www.genecards.org/cgi-bin/carddisp.pl?gene=EDN3
ASPA	Aspartoacylase	Protein Coding	46	GC17P003472	38.5284	https://www.genecards.org/cgi-bin/carddisp.pl?gene=ASPA
ATP2A2	ATPase Sarcoplasmic/Endoplasmic Reticulum Ca2+ Transporting 2	Protein Coding	52	GC12P110280	38.5073	https://www.genecards.org/cgi-bin/carddisp.pl?gene=ATP2A2
INSR	Insulin Receptor	Protein Coding	55	GC19M007112	38.507	https://www.genecards.org/cgi-bin/carddisp.pl?gene=INSR
ITGB3	Integrin Subunit Beta 3	Protein Coding	50	GC17P047254	38.4062	https://www.genecards.org/cgi-bin/carddisp.pl?gene=ITGB3
APOC1	Apolipoprotein C1	Protein Coding	41	GC19P044914	38.3673	https://www.genecards.org/cgi-bin/carddisp.pl?gene=APOC1
NOS1	Nitric Oxide Synthase 1	Protein Coding	50	GC12M117208	38.2924	https://www.genecards.org/cgi-bin/carddisp.pl?gene=NOS1
CX3CR1	C-X3-C Motif Chemokine Receptor 1	Protein Coding	46	GC03M039279	38.1849	https://www.genecards.org/cgi-bin/carddisp.pl?gene=CX3CR1
COL4A1	Collagen Type IV Alpha 1 Chain	Protein Coding	49	GC13M110148	38.1462	https://www.genecards.org/cgi-bin/carddisp.pl?gene=COL4A1
DRD3	Dopamine Receptor D3	Protein Coding	46	GC03M114128	38.1071	https://www.genecards.org/cgi-bin/carddisp.pl?gene=DRD3
CYP46A1	Cytochrome P450 Family 46 Subfamily A Member 1	Protein Coding	42	GC14P099684	38.0306	https://www.genecards.org/cgi-bin/carddisp.pl?gene=CYP46A1
CCL3	C-C Motif Chemokine Ligand 3	Protein Coding	40	GC17M036088	38.0281	https://www.genecards.org/cgi-bin/carddisp.pl?gene=CCL3
COL1A1	Collagen Type I Alpha 1 Chain	Protein Coding	51	GC17M050183	37.8802	https://www.genecards.org/cgi-bin/carddisp.pl?gene=COL1A1
TNFRSF1B	TNF Receptor Superfamily Member 1B	Protein Coding	48	GC01P012167	37.8695	https://www.genecards.org/cgi-bin/carddisp.pl?gene=TNFRSF1B
IL1R1	Interleukin 1 Receptor Type 1	Protein Coding	46	GC02P102136	37.8507	https://www.genecards.org/cgi-bin/carddisp.pl?gene=IL1R1
SOX10	SRY-Box Transcription Factor 10	Protein Coding	46	GC22M047275	37.8397	https://www.genecards.org/cgi-bin/carddisp.pl?gene=SOX10
SIRT1	Sirtuin 1	Protein Coding	50	GC10P067884	37.7295	https://www.genecards.org/cgi-bin/carddisp.pl?gene=SIRT1
DYRK1A	Dual Specificity Tyrosine Phosphorylation Regulated Kinase 1A	Protein Coding	51	GC21P037365	37.6528	https://www.genecards.org/cgi-bin/carddisp.pl?gene=DYRK1A
IL12B	Interleukin 12B	Protein Coding	45	GC05M159314	37.6337	https://www.genecards.org/cgi-bin/carddisp.pl?gene=IL12B
KIF1B	Kinesin Family Member 1B	Protein Coding	46	GC01P010210	37.6306	https://www.genecards.org/cgi-bin/carddisp.pl?gene=KIF1B
NR4A2	Nuclear Receptor Subfamily 4 Group A Member 2	Protein Coding	48	GC02M156324	37.5604	https://www.genecards.org/cgi-bin/carddisp.pl?gene=NR4A2
RELN	Reelin	Protein Coding	44	GC07M103471	37.4536	https://www.genecards.org/cgi-bin/carddisp.pl?gene=RELN
G6PD	Glucose-6-Phosphate Dehydrogenase	Protein Coding	51	GC0XM154531	37.4265	https://www.genecards.org/cgi-bin/carddisp.pl?gene=G6PD
IGHMBP2	Immunoglobulin Mu DNA Binding Protein 2	Protein Coding	42	GC11P068903	37.4197	https://www.genecards.org/cgi-bin/carddisp.pl?gene=IGHMBP2
HEXB	Hexosaminidase Subunit Beta	Protein Coding	48	GC05P074640	37.3801	https://www.genecards.org/cgi-bin/carddisp.pl?gene=HEXB
CDH1	Cadherin 1	Protein Coding	51	GC16P068737	37.2134	https://www.genecards.org/cgi-bin/carddisp.pl?gene=CDH1
CAV1	Caveolin 1	Protein Coding	49	GC07P116524	37.1935	https://www.genecards.org/cgi-bin/carddisp.pl?gene=CAV1
CXCL10	C-X-C Motif Chemokine Ligand 10	Protein Coding	45	GC04M076021	37.111	https://www.genecards.org/cgi-bin/carddisp.pl?gene=CXCL10
OLR1	Oxidized Low Density Lipoprotein Receptor 1	Protein Coding	45	GC12M014384	37.0221	https://www.genecards.org/cgi-bin/carddisp.pl?gene=OLR1
GALC	Galactosylceramidase	Protein Coding	45	GC14M087837	37.0196	https://www.genecards.org/cgi-bin/carddisp.pl?gene=GALC
CD14	CD14 Molecule	Protein Coding	46	GC05M140631	36.9354	https://www.genecards.org/cgi-bin/carddisp.pl?gene=CD14
BACE2	Beta-Secretase 2	Protein Coding	40	GC21P041168	36.8326	https://www.genecards.org/cgi-bin/carddisp.pl?gene=BACE2
SMAD3	SMAD Family Member 3	Protein Coding	50	GC15P067063	36.7652	https://www.genecards.org/cgi-bin/carddisp.pl?gene=SMAD3
MAPK14	Mitogen-Activated Protein Kinase 14	Protein Coding	53	GC06P049507	36.7389	https://www.genecards.org/cgi-bin/carddisp.pl?gene=MAPK14
CHRNA7	Cholinergic Receptor Nicotinic Alpha 7 Subunit	Protein Coding	46	GC15P031923	36.7172	https://www.genecards.org/cgi-bin/carddisp.pl?gene=CHRNA7
LRSAM1	Leucine Rich Repeat And Sterile Alpha Motif Containing 1	Protein Coding	40	GC09P127451	36.697	https://www.genecards.org/cgi-bin/carddisp.pl?gene=LRSAM1
NQO1	NAD(P)H Quinone Dehydrogenase 1	Protein Coding	50	GC16M069706	36.5414	https://www.genecards.org/cgi-bin/carddisp.pl?gene=NQO1
LITAF	Lipopolysaccharide Induced TNF Factor	Protein Coding	45	GC16M011547	36.4189	https://www.genecards.org/cgi-bin/carddisp.pl?gene=LITAF
SELE	Selectin E	Protein Coding	45	GC01M169722	36.407	https://www.genecards.org/cgi-bin/carddisp.pl?gene=SELE
JUN	Jun Proto-Oncogene, AP-1 Transcription Factor Subunit	Protein Coding	50	GC01M058780	36.32	https://www.genecards.org/cgi-bin/carddisp.pl?gene=JUN
CYP2E1	Cytochrome P450 Family 2 Subfamily E Member 1	Protein Coding	46	GC10P133520	36.2883	https://www.genecards.org/cgi-bin/carddisp.pl?gene=CYP2E1
ECE1	Endothelin Converting Enzyme 1	Protein Coding	49	GC01M021217	36.2364	https://www.genecards.org/cgi-bin/carddisp.pl?gene=ECE1
NDRG1	N-Myc Downstream Regulated 1	Protein Coding	46	GC08M133237	36.2106	https://www.genecards.org/cgi-bin/carddisp.pl?gene=NDRG1
SYNJ1	Synaptojanin 1	Protein Coding	46	GC21M032628	36.1607	https://www.genecards.org/cgi-bin/carddisp.pl?gene=SYNJ1
EPO	Erythropoietin	Protein Coding	42	GC07P100720	36.1573	https://www.genecards.org/cgi-bin/carddisp.pl?gene=EPO
TERT	Telomerase Reverse Transcriptase	Protein Coding	52	GC05M001253	36.0968	https://www.genecards.org/cgi-bin/carddisp.pl?gene=TERT
CSF3	Colony Stimulating Factor 3	Protein Coding	41	GC17P040015	36.0837	https://www.genecards.org/cgi-bin/carddisp.pl?gene=CSF3
RBP4	Retinol Binding Protein 4	Protein Coding	45	GC10M093591	36.0475	https://www.genecards.org/cgi-bin/carddisp.pl?gene=RBP4
ALOX5	Arachidonate 5-Lipoxygenase	Protein Coding	50	GC10P045374	36.033	https://www.genecards.org/cgi-bin/carddisp.pl?gene=ALOX5
SPP1	Secreted Phosphoprotein 1	Protein Coding	47	GC04P087975	36.0191	https://www.genecards.org/cgi-bin/carddisp.pl?gene=SPP1
GATA1	GATA Binding Protein 1	Protein Coding	47	GC0XP048786	36.0101	https://www.genecards.org/cgi-bin/carddisp.pl?gene=GATA1
HNRNPA1	Heterogeneous Nuclear Ribonucleoprotein A1	Protein Coding	47	GC12P054280	35.8889	https://www.genecards.org/cgi-bin/carddisp.pl?gene=HNRNPA1
AD6	Alzheimer Disease 6	Genetic Locus	1	GC10U990101	35.7862	https://www.genecards.org/cgi-bin/carddisp.pl?gene=AD6
LCAT	Lecithin-Cholesterol Acyltransferase	Protein Coding	47	GC16M067939	35.7818	https://www.genecards.org/cgi-bin/carddisp.pl?gene=LCAT
APOC3	Apolipoprotein C3	Protein Coding	44	GC11P116829	35.6824	https://www.genecards.org/cgi-bin/carddisp.pl?gene=APOC3
ADRB2	Adrenoceptor Beta 2	Protein Coding	50	GC05P148825	35.5461	https://www.genecards.org/cgi-bin/carddisp.pl?gene=ADRB2
CALCA	Calcitonin Related Polypeptide Alpha	Protein Coding	43	GC11M014945	35.5348	https://www.genecards.org/cgi-bin/carddisp.pl?gene=CALCA
MT-ATP6	Mitochondrially Encoded ATP Synthase Membrane Subunit 6	Protein Coding	34	GCMTP008531	35.4609	https://www.genecards.org/cgi-bin/carddisp.pl?gene=MT-ATP6
NEFH	Neurofilament Heavy	Protein Coding	47	GC22P029480	35.2945	https://www.genecards.org/cgi-bin/carddisp.pl?gene=NEFH
HIF1A	Hypoxia Inducible Factor 1 Subunit Alpha	Protein Coding	49	GC14P061695	35.2799	https://www.genecards.org/cgi-bin/carddisp.pl?gene=HIF1A
MAPK8	Mitogen-Activated Protein Kinase 8	Protein Coding	51	GC10P048306	35.2008	https://www.genecards.org/cgi-bin/carddisp.pl?gene=MAPK8
HSPD1	Heat Shock Protein Family D (Hsp60) Member 1	Protein Coding	49	GC02M197486	35.1811	https://www.genecards.org/cgi-bin/carddisp.pl?gene=HSPD1
FUS	FUS RNA Binding Protein	Protein Coding	45	GC16P031180	35.1393	https://www.genecards.org/cgi-bin/carddisp.pl?gene=FUS
NTRK2	Neurotrophic Receptor Tyrosine Kinase 2	Protein Coding	54	GC09P084668	35.1239	https://www.genecards.org/cgi-bin/carddisp.pl?gene=NTRK2
DRD4	Dopamine Receptor D4	Protein Coding	47	GC11P000673	35.0125	https://www.genecards.org/cgi-bin/carddisp.pl?gene=DRD4
CCND1	Cyclin D1	Protein Coding	53	GC11P069641	34.9481	https://www.genecards.org/cgi-bin/carddisp.pl?gene=CCND1
HP	Haptoglobin	Protein Coding	45	GC16P072089	34.9056	https://www.genecards.org/cgi-bin/carddisp.pl?gene=HP
HSPA4	Heat Shock Protein Family A (Hsp70) Member 4	Protein Coding	43	GC05P133051	34.8777	https://www.genecards.org/cgi-bin/carddisp.pl?gene=HSPA4
EPM2A	EPM2A Glucan Phosphatase, Laforin	Protein Coding	43	GC06M145382	34.8653	https://www.genecards.org/cgi-bin/carddisp.pl?gene=EPM2A
FASLG	Fas Ligand	Protein Coding	48	GC01P172628	34.841	https://www.genecards.org/cgi-bin/carddisp.pl?gene=FASLG
ATG16L1	Autophagy Related 16 Like 1	Protein Coding	44	GC02P233220	34.7868	https://www.genecards.org/cgi-bin/carddisp.pl?gene=ATG16L1
VCAM1	Vascular Cell Adhesion Molecule 1	Protein Coding	46	GC01P100719	34.7804	https://www.genecards.org/cgi-bin/carddisp.pl?gene=VCAM1
ELN	Elastin	Protein Coding	45	GC07P074027	34.7565	https://www.genecards.org/cgi-bin/carddisp.pl?gene=ELN
HSPB8	Heat Shock Protein Family B (Small) Member 8	Protein Coding	45	GC12P119173	34.7051	https://www.genecards.org/cgi-bin/carddisp.pl?gene=HSPB8
ATM	ATM Serine/Threonine Kinase	Protein Coding	54	GC11P108222	34.6689	https://www.genecards.org/cgi-bin/carddisp.pl?gene=ATM
CRH	Corticotropin Releasing Hormone	Protein Coding	45	GC08M066176	34.5591	https://www.genecards.org/cgi-bin/carddisp.pl?gene=CRH
MIF	Macrophage Migration Inhibitory Factor	Protein Coding	50	GC22P023894	34.5444	https://www.genecards.org/cgi-bin/carddisp.pl?gene=MIF
ATP7A	ATPase Copper Transporting Alpha	Protein Coding	47	GC0XP077929	34.521	https://www.genecards.org/cgi-bin/carddisp.pl?gene=ATP7A
MIR155	MicroRNA 155	RNA Gene	19	GC21P025573	34.5162	https://www.genecards.org/cgi-bin/carddisp.pl?gene=MIR155
B2M	Beta-2-Microglobulin	Protein Coding	49	GC15P044711	34.4658	https://www.genecards.org/cgi-bin/carddisp.pl?gene=B2M
PTPN11	Protein Tyrosine Phosphatase Non-Receptor Type 11	Protein Coding	54	GC12P112418	34.4525	https://www.genecards.org/cgi-bin/carddisp.pl?gene=PTPN11
SMAD4	SMAD Family Member 4	Protein Coding	51	GC18P051028	34.4491	https://www.genecards.org/cgi-bin/carddisp.pl?gene=SMAD4
TBP	TATA-Box Binding Protein	Protein Coding	49	GC06P170554	34.4357	https://www.genecards.org/cgi-bin/carddisp.pl?gene=TBP
NRG1	Neuregulin 1	Protein Coding	47	GC08P031639	34.4237	https://www.genecards.org/cgi-bin/carddisp.pl?gene=NRG1
CASP1	Caspase 1	Protein Coding	51	GC11M105025	34.4222	https://www.genecards.org/cgi-bin/carddisp.pl?gene=CASP1
COX5A	Cytochrome C Oxidase Subunit 5A	Protein Coding	45	GC15M074919	34.3907	https://www.genecards.org/cgi-bin/carddisp.pl?gene=COX5A
GATA3	GATA Binding Protein 3	Protein Coding	50	GC10P008045	34.3593	https://www.genecards.org/cgi-bin/carddisp.pl?gene=GATA3
UBQLN1	Ubiquilin 1	Protein Coding	43	GC09M083659	34.3475	https://www.genecards.org/cgi-bin/carddisp.pl?gene=UBQLN1
NR3C1	Nuclear Receptor Subfamily 3 Group C Member 1	Protein Coding	51	GC05M143277	34.3364	https://www.genecards.org/cgi-bin/carddisp.pl?gene=NR3C1
ELANE	Elastase, Neutrophil Expressed	Protein Coding	47	GC19P000854	34.3251	https://www.genecards.org/cgi-bin/carddisp.pl?gene=ELANE
GPT	Glutamic--Pyruvic Transaminase	Protein Coding	42	GC08P144502	34.3223	https://www.genecards.org/cgi-bin/carddisp.pl?gene=GPT
FGF23	Fibroblast Growth Factor 23	Protein Coding	46	GC12M004368	34.2156	https://www.genecards.org/cgi-bin/carddisp.pl?gene=FGF23
DNM1L	Dynamin 1 Like	Protein Coding	48	GC12P032679	34.0731	https://www.genecards.org/cgi-bin/carddisp.pl?gene=DNM1L
DBT	Dihydrolipoamide Branched Chain Transacylase E2	Protein Coding	43	GC01M100186	34.0211	https://www.genecards.org/cgi-bin/carddisp.pl?gene=DBT
LIPC	Lipase C, Hepatic Type	Protein Coding	46	GC15P058410	33.9684	https://www.genecards.org/cgi-bin/carddisp.pl?gene=LIPC
LEPR	Leptin Receptor	Protein Coding	50	GC01P065421	33.9223	https://www.genecards.org/cgi-bin/carddisp.pl?gene=LEPR
MECP2	Methyl-CpG Binding Protein 2	Protein Coding	46	GC0XM154021	33.9056	https://www.genecards.org/cgi-bin/carddisp.pl?gene=MECP2
CREB1	CAMP Responsive Element Binding Protein 1	Protein Coding	50	GC02P207529	33.8727	https://www.genecards.org/cgi-bin/carddisp.pl?gene=CREB1
CDK5R1	Cyclin Dependent Kinase 5 Regulatory Subunit 1	Protein Coding	46	GC17P032486	33.8648	https://www.genecards.org/cgi-bin/carddisp.pl?gene=CDK5R1
GRIN1	Glutamate Ionotropic Receptor NMDA Type Subunit 1	Protein Coding	51	GC09P137138	33.8064	https://www.genecards.org/cgi-bin/carddisp.pl?gene=GRIN1
FMR1	FMRP Translational Regulator 1	Protein Coding	45	GC0XP147916	33.7954	https://www.genecards.org/cgi-bin/carddisp.pl?gene=FMR1
CXCR4	C-X-C Motif Chemokine Receptor 4	Protein Coding	53	GC02M136114	33.763	https://www.genecards.org/cgi-bin/carddisp.pl?gene=CXCR4
SERPINC1	Serpin Family C Member 1	Protein Coding	49	GC01M174189	33.7464	https://www.genecards.org/cgi-bin/carddisp.pl?gene=SERPINC1
PRKCSH	Protein Kinase C Substrate 80K-H	Protein Coding	45	GC19P011435	33.7365	https://www.genecards.org/cgi-bin/carddisp.pl?gene=PRKCSH
TGFBR2	Transforming Growth Factor Beta Receptor 2	Protein Coding	52	GC03P030623	33.7266	https://www.genecards.org/cgi-bin/carddisp.pl?gene=TGFBR2
TIMP1	TIMP Metallopeptidase Inhibitor 1	Protein Coding	46	GC0XP047583	33.6973	https://www.genecards.org/cgi-bin/carddisp.pl?gene=TIMP1
ESR2	Estrogen Receptor 2	Protein Coding	50	GC14M064084	33.6787	https://www.genecards.org/cgi-bin/carddisp.pl?gene=ESR2
SMN1	Survival Of Motor Neuron 1, Telomeric	Protein Coding	42	GC05P070924	33.6778	https://www.genecards.org/cgi-bin/carddisp.pl?gene=SMN1
NLRP1	NLR Family Pyrin Domain Containing 1	Protein Coding	45	GC17M005499	33.6414	https://www.genecards.org/cgi-bin/carddisp.pl?gene=NLRP1
ABCG2	ATP Binding Cassette Subfamily G Member 2 (Junior Blood Group)	Protein Coding	52	GC04M088090	33.6354	https://www.genecards.org/cgi-bin/carddisp.pl?gene=ABCG2
ACTA2	Actin Alpha 2, Smooth Muscle	Protein Coding	49	GC10M088935	33.6299	https://www.genecards.org/cgi-bin/carddisp.pl?gene=ACTA2
POMC	Proopiomelanocortin	Protein Coding	49	GC02M025160	33.6022	https://www.genecards.org/cgi-bin/carddisp.pl?gene=POMC
TFAM	Transcription Factor A, Mitochondrial	Protein Coding	45	GC10P058385	33.5885	https://www.genecards.org/cgi-bin/carddisp.pl?gene=TFAM
KNG1	Kininogen 1	Protein Coding	45	GC03P186717	33.5264	https://www.genecards.org/cgi-bin/carddisp.pl?gene=KNG1
GANAB	Glucosidase II Alpha Subunit	Protein Coding	46	GC11M063881	33.4979	https://www.genecards.org/cgi-bin/carddisp.pl?gene=GANAB
AD10	Alzheimer Disease-10	Genetic Locus	1	GC07U901794	33.4749	https://www.genecards.org/cgi-bin/carddisp.pl?gene=AD10
DKK1	Dickkopf WNT Signaling Pathway Inhibitor 1	Protein Coding	46	GC10P052314	33.4615	https://www.genecards.org/cgi-bin/carddisp.pl?gene=DKK1
NGFR	Nerve Growth Factor Receptor	Protein Coding	46	GC17P049495	33.4191	https://www.genecards.org/cgi-bin/carddisp.pl?gene=NGFR
CALHM1	Calcium Homeostasis Modulator 1	Protein Coding	34	GC10M103454	33.3792	https://www.genecards.org/cgi-bin/carddisp.pl?gene=CALHM1
PRKAG2	Protein Kinase AMP-Activated Non-Catalytic Subunit Gamma 2	Protein Coding	51	GC07M151556	33.2577	https://www.genecards.org/cgi-bin/carddisp.pl?gene=PRKAG2
EGF	Epidermal Growth Factor	Protein Coding	52	GC04P109912	33.2374	https://www.genecards.org/cgi-bin/carddisp.pl?gene=EGF
JAG1	Jagged Canonical Notch Ligand 1	Protein Coding	51	GC20M010637	33.2289	https://www.genecards.org/cgi-bin/carddisp.pl?gene=JAG1
GHRL	Ghrelin And Obestatin Prepropeptide	Protein Coding	45	GC03M010285	33.2207	https://www.genecards.org/cgi-bin/carddisp.pl?gene=GHRL
CBS	Cystathionine Beta-Synthase	Protein Coding	49	GC21M043053	33.2069	https://www.genecards.org/cgi-bin/carddisp.pl?gene=CBS
NF1	Neurofibromin 1	Protein Coding	50	GC17P031094	33.1924	https://www.genecards.org/cgi-bin/carddisp.pl?gene=NF1
AIFM1	Apoptosis Inducing Factor Mitochondria Associated 1	Protein Coding	49	GC0XM130129	33.166	https://www.genecards.org/cgi-bin/carddisp.pl?gene=AIFM1
SLC11A1	Solute Carrier Family 11 Member 1	Protein Coding	48	GC02P218382	33.0613	https://www.genecards.org/cgi-bin/carddisp.pl?gene=SLC11A1
CD28	CD28 Molecule	Protein Coding	48	GC02P203706	32.9945	https://www.genecards.org/cgi-bin/carddisp.pl?gene=CD28
THBD	Thrombomodulin	Protein Coding	45	GC20M023026	32.9543	https://www.genecards.org/cgi-bin/carddisp.pl?gene=THBD
CD4	CD4 Molecule	Protein Coding	50	GC12P006786	32.9156	https://www.genecards.org/cgi-bin/carddisp.pl?gene=CD4
VLDLR	Very Low Density Lipoprotein Receptor	Protein Coding	50	GC09P002611	32.8786	https://www.genecards.org/cgi-bin/carddisp.pl?gene=VLDLR
STAT1	Signal Transducer And Activator Of Transcription 1	Protein Coding	54	GC02M190908	32.8764	https://www.genecards.org/cgi-bin/carddisp.pl?gene=STAT1
GAL	Galanin And GMAP Prepropeptide	Protein Coding	45	GC11P068684	32.8512	https://www.genecards.org/cgi-bin/carddisp.pl?gene=GAL
VPS35	VPS35 Retromer Complex Component	Protein Coding	45	GC16M046720	32.8491	https://www.genecards.org/cgi-bin/carddisp.pl?gene=VPS35
WT1	WT1 Transcription Factor	Protein Coding	50	GC11M032365	32.8484	https://www.genecards.org/cgi-bin/carddisp.pl?gene=WT1
ABL1	ABL Proto-Oncogene 1, Non-Receptor Tyrosine Kinase	Protein Coding	54	GC09P130713	32.6291	https://www.genecards.org/cgi-bin/carddisp.pl?gene=ABL1
ERBB4	Erb-B2 Receptor Tyrosine Kinase 4	Protein Coding	56	GC02M211375	32.6097	https://www.genecards.org/cgi-bin/carddisp.pl?gene=ERBB4
MIR15A	MicroRNA 15a	RNA Gene	16	GC13M050049	32.6077	https://www.genecards.org/cgi-bin/carddisp.pl?gene=MIR15A
PDCD1	Programmed Cell Death 1	Protein Coding	49	GC02M241849	32.5106	https://www.genecards.org/cgi-bin/carddisp.pl?gene=PDCD1
CDKN1A	Cyclin Dependent Kinase Inhibitor 1A	Protein Coding	50	GC06P049517	32.4493	https://www.genecards.org/cgi-bin/carddisp.pl?gene=CDKN1A
CRYAB	Crystallin Alpha B	Protein Coding	46	GC11M111908	32.408	https://www.genecards.org/cgi-bin/carddisp.pl?gene=CRYAB
GSR	Glutathione-Disulfide Reductase	Protein Coding	50	GC08M030678	32.4032	https://www.genecards.org/cgi-bin/carddisp.pl?gene=GSR
SAG	S-Antigen Visual Arrestin	Protein Coding	46	GC02P233315	32.4007	https://www.genecards.org/cgi-bin/carddisp.pl?gene=SAG
IFNA1	Interferon Alpha 1	Protein Coding	40	GC09P021503	32.3112	https://www.genecards.org/cgi-bin/carddisp.pl?gene=IFNA1
XDH	Xanthine Dehydrogenase	Protein Coding	47	GC02M031334	32.2512	https://www.genecards.org/cgi-bin/carddisp.pl?gene=XDH
CYP1A1	Cytochrome P450 Family 1 Subfamily A Member 1	Protein Coding	48	GC15M074719	32.1966	https://www.genecards.org/cgi-bin/carddisp.pl?gene=CYP1A1
BGLAP	Bone Gamma-Carboxyglutamate Protein	Protein Coding	41	GC01P156242	32.1776	https://www.genecards.org/cgi-bin/carddisp.pl?gene=BGLAP
XRCC1	X-Ray Repair Cross Complementing 1	Protein Coding	45	GC19M043543	32.1499	https://www.genecards.org/cgi-bin/carddisp.pl?gene=XRCC1
FGFR2	Fibroblast Growth Factor Receptor 2	Protein Coding	55	GC10M121478	32.1208	https://www.genecards.org/cgi-bin/carddisp.pl?gene=FGFR2
FN1	Fibronectin 1	Protein Coding	50	GC02M215360	32.0455	https://www.genecards.org/cgi-bin/carddisp.pl?gene=FN1
STAT4	Signal Transducer And Activator Of Transcription 4	Protein Coding	47	GC02M191029	31.9918	https://www.genecards.org/cgi-bin/carddisp.pl?gene=STAT4
F3	Coagulation Factor III, Tissue Factor	Protein Coding	46	GC01M094530	31.9851	https://www.genecards.org/cgi-bin/carddisp.pl?gene=F3
FGFR3	Fibroblast Growth Factor Receptor 3	Protein Coding	56	GC04P001795	31.9694	https://www.genecards.org/cgi-bin/carddisp.pl?gene=FGFR3
HTRA2	HtrA Serine Peptidase 2	Protein Coding	47	GC02P074529	31.9634	https://www.genecards.org/cgi-bin/carddisp.pl?gene=HTRA2
JUP	Junction Plakoglobin	Protein Coding	48	GC17M041754	31.9568	https://www.genecards.org/cgi-bin/carddisp.pl?gene=JUP
IL6R	Interleukin 6 Receptor	Protein Coding	50	GC01P154405	31.951	https://www.genecards.org/cgi-bin/carddisp.pl?gene=IL6R
HRAS	HRas Proto-Oncogene, GTPase	Protein Coding	53	GC11M000721	31.9259	https://www.genecards.org/cgi-bin/carddisp.pl?gene=HRAS
FGF2	Fibroblast Growth Factor 2	Protein Coding	48	GC04P122826	31.9189	https://www.genecards.org/cgi-bin/carddisp.pl?gene=FGF2
FYN	FYN Proto-Oncogene, Src Family Tyrosine Kinase	Protein Coding	49	GC06M111660	31.9137	https://www.genecards.org/cgi-bin/carddisp.pl?gene=FYN
MYC	MYC Proto-Oncogene, BHLH Transcription Factor	Protein Coding	52	GC08P127735	31.89	https://www.genecards.org/cgi-bin/carddisp.pl?gene=MYC
NFKBIA	NFKB Inhibitor Alpha	Protein Coding	52	GC14M035401	31.8451	https://www.genecards.org/cgi-bin/carddisp.pl?gene=NFKBIA
HLA-DPB1	Major Histocompatibility Complex, Class II, DP Beta 1	Protein Coding	45	GC06P049389	31.8034	https://www.genecards.org/cgi-bin/carddisp.pl?gene=HLA-DPB1
UBB	Ubiquitin B	Protein Coding	44	GC17P016380	31.7745	https://www.genecards.org/cgi-bin/carddisp.pl?gene=UBB
TSC1	TSC Complex Subunit 1	Protein Coding	49	GC09M132891	31.7661	https://www.genecards.org/cgi-bin/carddisp.pl?gene=TSC1
F7	Coagulation Factor VII	Protein Coding	48	GC13P113105	31.6835	https://www.genecards.org/cgi-bin/carddisp.pl?gene=F7
CCR6	C-C Motif Chemokine Receptor 6	Protein Coding	46	GC06P167111	31.671	https://www.genecards.org/cgi-bin/carddisp.pl?gene=CCR6
EIF2AK2	Eukaryotic Translation Initiation Factor 2 Alpha Kinase 2	Protein Coding	46	GC02M037099	31.6682	https://www.genecards.org/cgi-bin/carddisp.pl?gene=EIF2AK2
GP1BA	Glycoprotein Ib Platelet Subunit Alpha	Protein Coding	46	GC17P004932	31.5954	https://www.genecards.org/cgi-bin/carddisp.pl?gene=GP1BA
NFE2L2	Nuclear Factor, Erythroid 2 Like 2	Protein Coding	50	GC02M177227	31.5478	https://www.genecards.org/cgi-bin/carddisp.pl?gene=NFE2L2
SLC2A1	Solute Carrier Family 2 Member 1	Protein Coding	53	GC01M042925	31.5306	https://www.genecards.org/cgi-bin/carddisp.pl?gene=SLC2A1
CDKN2B-AS1	CDKN2B Antisense RNA 1	RNA Gene	21	GC09P021994	31.5001	https://www.genecards.org/cgi-bin/carddisp.pl?gene=CDKN2B-AS1
NPY	Neuropeptide Y	Protein Coding	46	GC07P024290	31.4559	https://www.genecards.org/cgi-bin/carddisp.pl?gene=NPY
SRC	SRC Proto-Oncogene, Non-Receptor Tyrosine Kinase	Protein Coding	53	GC20P037344	31.453	https://www.genecards.org/cgi-bin/carddisp.pl?gene=SRC
NPPA	Natriuretic Peptide A	Protein Coding	47	GC01M011846	31.4401	https://www.genecards.org/cgi-bin/carddisp.pl?gene=NPPA
BEST1	Bestrophin 1	Protein Coding	44	GC11P061949	31.41	https://www.genecards.org/cgi-bin/carddisp.pl?gene=BEST1
DHCR24	24-Dehydrocholesterol Reductase	Protein Coding	46	GC01M054849	31.3086	https://www.genecards.org/cgi-bin/carddisp.pl?gene=DHCR24
F13A1	Coagulation Factor XIII A Chain	Protein Coding	47	GC06M006144	31.298	https://www.genecards.org/cgi-bin/carddisp.pl?gene=F13A1
NOTCH3	Notch Receptor 3	Protein Coding	50	GC19M015159	31.2919	https://www.genecards.org/cgi-bin/carddisp.pl?gene=NOTCH3
NCF1	Neutrophil Cytosolic Factor 1	Protein Coding	49	GC07P074773	31.2499	https://www.genecards.org/cgi-bin/carddisp.pl?gene=NCF1
IGF1R	Insulin Like Growth Factor 1 Receptor	Protein Coding	56	GC15P098648	31.2481	https://www.genecards.org/cgi-bin/carddisp.pl?gene=IGF1R
TNFSF11	TNF Superfamily Member 11	Protein Coding	48	GC13P042562	31.205	https://www.genecards.org/cgi-bin/carddisp.pl?gene=TNFSF11
MAP2	Microtubule Associated Protein 2	Protein Coding	43	GC02P209424	31.1817	https://www.genecards.org/cgi-bin/carddisp.pl?gene=MAP2
RAF1	Raf-1 Proto-Oncogene, Serine/Threonine Kinase	Protein Coding	55	GC03M012583	31.1783	https://www.genecards.org/cgi-bin/carddisp.pl?gene=RAF1
C4A	Complement C4A (Rodgers Blood Group)	Protein Coding	44	GC06P049375	31.1745	https://www.genecards.org/cgi-bin/carddisp.pl?gene=C4A
S100A9	S100 Calcium Binding Protein A9	Protein Coding	43	GC01P153357	31.1244	https://www.genecards.org/cgi-bin/carddisp.pl?gene=S100A9
NDUFS4	NADH:Ubiquinone Oxidoreductase Subunit S4	Protein Coding	45	GC05P053560	31.0908	https://www.genecards.org/cgi-bin/carddisp.pl?gene=NDUFS4
ENPP1	Ectonucleotide Pyrophosphatase/Phosphodiesterase 1	Protein Coding	49	GC06P131808	31.0379	https://www.genecards.org/cgi-bin/carddisp.pl?gene=ENPP1
ERCC2	ERCC Excision Repair 2, TFIIH Core Complex Helicase Subunit	Protein Coding	49	GC19M045349	31.0085	https://www.genecards.org/cgi-bin/carddisp.pl?gene=ERCC2
COL25A1	Collagen Type XXV Alpha 1 Chain	Protein Coding	41	GC04M108810	30.9979	https://www.genecards.org/cgi-bin/carddisp.pl?gene=COL25A1
GAB2	GRB2 Associated Binding Protein 2	Protein Coding	45	GC11M078215	30.9774	https://www.genecards.org/cgi-bin/carddisp.pl?gene=GAB2
ATP13A2	ATPase Cation Transporting 13A2	Protein Coding	43	GC01M016985	30.9713	https://www.genecards.org/cgi-bin/carddisp.pl?gene=ATP13A2
HSPG2	Heparan Sulfate Proteoglycan 2	Protein Coding	47	GC01M021822	30.9563	https://www.genecards.org/cgi-bin/carddisp.pl?gene=HSPG2
GNAS	GNAS Complex Locus	Protein Coding	52	GC20P058839	30.9336	https://www.genecards.org/cgi-bin/carddisp.pl?gene=GNAS
RUNX1	RUNX Family Transcription Factor 1	Protein Coding	49	GC21M034787	30.9221	https://www.genecards.org/cgi-bin/carddisp.pl?gene=RUNX1
MIR17	MicroRNA 17	RNA Gene	21	GC13P091350	30.9208	https://www.genecards.org/cgi-bin/carddisp.pl?gene=MIR17
CASP9	Caspase 9	Protein Coding	49	GC01M015491	30.8815	https://www.genecards.org/cgi-bin/carddisp.pl?gene=CASP9
APOA5	Apolipoprotein A5	Protein Coding	45	GC11M116789	30.8566	https://www.genecards.org/cgi-bin/carddisp.pl?gene=APOA5
CSF2	Colony Stimulating Factor 2	Protein Coding	45	GC05P132073	30.7946	https://www.genecards.org/cgi-bin/carddisp.pl?gene=CSF2
FGFR1	Fibroblast Growth Factor Receptor 1	Protein Coding	56	GC08M038400	30.7839	https://www.genecards.org/cgi-bin/carddisp.pl?gene=FGFR1
AD7	Alzheimer Disease 7	Genetic Locus	1	GC10U900571	30.7796	https://www.genecards.org/cgi-bin/carddisp.pl?gene=AD7
COL17A1	Collagen Type XVII Alpha 1 Chain	Protein Coding	45	GC10M104031	30.7531	https://www.genecards.org/cgi-bin/carddisp.pl?gene=COL17A1
TLR5	Toll Like Receptor 5	Protein Coding	48	GC01M223109	30.5827	https://www.genecards.org/cgi-bin/carddisp.pl?gene=TLR5
APOL1	Apolipoprotein L1	Protein Coding	43	GC22P036253	30.5714	https://www.genecards.org/cgi-bin/carddisp.pl?gene=APOL1
HMGB1	High Mobility Group Box 1	Protein Coding	45	GC13M030456	30.5489	https://www.genecards.org/cgi-bin/carddisp.pl?gene=HMGB1
TBK1	TANK Binding Kinase 1	Protein Coding	50	GC12P064451	30.5256	https://www.genecards.org/cgi-bin/carddisp.pl?gene=TBK1
NAT2	N-Acetyltransferase 2	Protein Coding	45	GC08P018391	30.509	https://www.genecards.org/cgi-bin/carddisp.pl?gene=NAT2
CD79A	CD79a Molecule	Protein Coding	47	GC19P041877	30.5011	https://www.genecards.org/cgi-bin/carddisp.pl?gene=CD79A
LOC110806262	Solute Carrier Family 6 Member 4 Gene Promoter	Biological Region	1	GC17P030235	30.4624	https://www.genecards.org/cgi-bin/carddisp.pl?gene=LOC110806262
MAPK10	Mitogen-Activated Protein Kinase 10	Protein Coding	52	GC04M085990	30.4556	https://www.genecards.org/cgi-bin/carddisp.pl?gene=MAPK10
CHI3L1	Chitinase 3 Like 1	Protein Coding	44	GC01M203148	30.4495	https://www.genecards.org/cgi-bin/carddisp.pl?gene=CHI3L1
ALDH2	Aldehyde Dehydrogenase 2 Family Member	Protein Coding	52	GC12P111766	30.4093	https://www.genecards.org/cgi-bin/carddisp.pl?gene=ALDH2
GIGYF2	GRB10 Interacting GYF Protein 2	Protein Coding	41	GC02P232698	30.4032	https://www.genecards.org/cgi-bin/carddisp.pl?gene=GIGYF2
PRL	Prolactin	Protein Coding	45	GC06M022287	30.3972	https://www.genecards.org/cgi-bin/carddisp.pl?gene=PRL
GGT1	Gamma-Glutamyltransferase 1	Protein Coding	49	GC22P024583	30.3286	https://www.genecards.org/cgi-bin/carddisp.pl?gene=GGT1
PLA2G2A	Phospholipase A2 Group IIA	Protein Coding	48	GC01M019975	30.3266	https://www.genecards.org/cgi-bin/carddisp.pl?gene=PLA2G2A
RETN	Resistin	Protein Coding	44	GC19P007669	30.3115	https://www.genecards.org/cgi-bin/carddisp.pl?gene=RETN
BMP6	Bone Morphogenetic Protein 6	Protein Coding	45	GC06P007726	30.2874	https://www.genecards.org/cgi-bin/carddisp.pl?gene=BMP6
GJA1	Gap Junction Protein Alpha 1	Protein Coding	52	GC06P121436	30.2052	https://www.genecards.org/cgi-bin/carddisp.pl?gene=GJA1
APLP2	Amyloid Beta Precursor Like Protein 2	Protein Coding	43	GC11P130069	30.1863	https://www.genecards.org/cgi-bin/carddisp.pl?gene=APLP2
SDHB	Succinate Dehydrogenase Complex Iron Sulfur Subunit B	Protein Coding	49	GC01M017065	30.1436	https://www.genecards.org/cgi-bin/carddisp.pl?gene=SDHB
TPP1	Tripeptidyl Peptidase 1	Protein Coding	43	GC11M006620	30.1179	https://www.genecards.org/cgi-bin/carddisp.pl?gene=TPP1
TGFB2	Transforming Growth Factor Beta 2	Protein Coding	50	GC01P218345	30.1142	https://www.genecards.org/cgi-bin/carddisp.pl?gene=TGFB2
TNFAIP3	TNF Alpha Induced Protein 3	Protein Coding	49	GC06P137866	30.1046	https://www.genecards.org/cgi-bin/carddisp.pl?gene=TNFAIP3
NCAM1	Neural Cell Adhesion Molecule 1	Protein Coding	47	GC11P112961	30.094	https://www.genecards.org/cgi-bin/carddisp.pl?gene=NCAM1
PCSK9	Proprotein Convertase Subtilisin/Kexin Type 9	Protein Coding	52	GC01P055039	30.0927	https://www.genecards.org/cgi-bin/carddisp.pl?gene=PCSK9
MIR132	MicroRNA 132	RNA Gene	21	GC17M002049	30.0731	https://www.genecards.org/cgi-bin/carddisp.pl?gene=MIR132
GRIN2A	Glutamate Ionotropic Receptor NMDA Type Subunit 2A	Protein Coding	53	GC16M009753	30.0712	https://www.genecards.org/cgi-bin/carddisp.pl?gene=GRIN2A
PRKCD	Protein Kinase C Delta	Protein Coding	54	GC03P053156	30.0525	https://www.genecards.org/cgi-bin/carddisp.pl?gene=PRKCD
SLC1A2	Solute Carrier Family 1 Member 2	Protein Coding	50	GC11M035252	30.0357	https://www.genecards.org/cgi-bin/carddisp.pl?gene=SLC1A2
ENG	Endoglin	Protein Coding	47	GC09M127815	30.0009	https://www.genecards.org/cgi-bin/carddisp.pl?gene=ENG
HTRA1	HtrA Serine Peptidase 1	Protein Coding	45	GC10P122461	29.9983	https://www.genecards.org/cgi-bin/carddisp.pl?gene=HTRA1
CYP2C9	Cytochrome P450 Family 2 Subfamily C Member 9	Protein Coding	50	GC10P094938	29.9447	https://www.genecards.org/cgi-bin/carddisp.pl?gene=CYP2C9
PLD3	Phospholipase D Family Member 3	Protein Coding	43	GC19P040348	29.9386	https://www.genecards.org/cgi-bin/carddisp.pl?gene=PLD3
MIR210	MicroRNA 210	RNA Gene	21	GC11M000726	29.9172	https://www.genecards.org/cgi-bin/carddisp.pl?gene=MIR210
IL12A	Interleukin 12A	Protein Coding	45	GC03P159988	29.9162	https://www.genecards.org/cgi-bin/carddisp.pl?gene=IL12A
PNPLA3	Patatin Like Phospholipase Domain Containing 3	Protein Coding	41	GC22P043923	29.8899	https://www.genecards.org/cgi-bin/carddisp.pl?gene=PNPLA3
HSPA1A	Heat Shock Protein Family A (Hsp70) Member 1A	Protein Coding	45	GC06P049370	29.8825	https://www.genecards.org/cgi-bin/carddisp.pl?gene=HSPA1A
FLNA	Filamin A	Protein Coding	50	GC0XM154348	29.8474	https://www.genecards.org/cgi-bin/carddisp.pl?gene=FLNA
TLR9	Toll Like Receptor 9	Protein Coding	46	GC03M052222	29.8368	https://www.genecards.org/cgi-bin/carddisp.pl?gene=TLR9
PTGS1	Prostaglandin-Endoperoxide Synthase 1	Protein Coding	47	GC09P122370	29.7295	https://www.genecards.org/cgi-bin/carddisp.pl?gene=PTGS1
ITM2B	Integral Membrane Protein 2B	Protein Coding	43	GC13P048233	29.7202	https://www.genecards.org/cgi-bin/carddisp.pl?gene=ITM2B
CCL11	C-C Motif Chemokine Ligand 11	Protein Coding	44	GC17P034285	29.7171	https://www.genecards.org/cgi-bin/carddisp.pl?gene=CCL11
PRPH2	Peripherin 2	Protein Coding	39	GC06M043645	29.6393	https://www.genecards.org/cgi-bin/carddisp.pl?gene=PRPH2
MYH9	Myosin Heavy Chain 9	Protein Coding	50	GC22M036281	29.5694	https://www.genecards.org/cgi-bin/carddisp.pl?gene=MYH9
REST	RE1 Silencing Transcription Factor	Protein Coding	45	GC04P056907	29.5426	https://www.genecards.org/cgi-bin/carddisp.pl?gene=REST
CHRNA4	Cholinergic Receptor Nicotinic Alpha 4 Subunit	Protein Coding	50	GC20M063343	29.5271	https://www.genecards.org/cgi-bin/carddisp.pl?gene=CHRNA4
ENO2	Enolase 2	Protein Coding	49	GC12P006913	29.5178	https://www.genecards.org/cgi-bin/carddisp.pl?gene=ENO2
COL4A5	Collagen Type IV Alpha 5 Chain	Protein Coding	44	GC0XP108439	29.466	https://www.genecards.org/cgi-bin/carddisp.pl?gene=COL4A5
BPTF	Bromodomain PHD Finger Transcription Factor	Protein Coding	41	GC17P067825	29.4475	https://www.genecards.org/cgi-bin/carddisp.pl?gene=BPTF
GLUL	Glutamate-Ammonia Ligase	Protein Coding	50	GC01M182378	29.4028	https://www.genecards.org/cgi-bin/carddisp.pl?gene=GLUL
IRS1	Insulin Receptor Substrate 1	Protein Coding	48	GC02M226731	29.3398	https://www.genecards.org/cgi-bin/carddisp.pl?gene=IRS1
COG2	Component Of Oligomeric Golgi Complex 2	Protein Coding	42	GC01P230642	29.3231	https://www.genecards.org/cgi-bin/carddisp.pl?gene=COG2
ENO1	Enolase 1	Protein Coding	48	GC01M008861	29.3032	https://www.genecards.org/cgi-bin/carddisp.pl?gene=ENO1
DRD1	Dopamine Receptor D1	Protein Coding	46	GC05M175440	29.2892	https://www.genecards.org/cgi-bin/carddisp.pl?gene=DRD1
BECN1	Beclin 1	Protein Coding	47	GC17M042810	29.2784	https://www.genecards.org/cgi-bin/carddisp.pl?gene=BECN1
COL4A4	Collagen Type IV Alpha 4 Chain	Protein Coding	45	GC02M226971	29.2587	https://www.genecards.org/cgi-bin/carddisp.pl?gene=COL4A4
STH	Saitohin	Protein Coding	30	GC17P045999	29.2418	https://www.genecards.org/cgi-bin/carddisp.pl?gene=STH
IGF2	Insulin Like Growth Factor 2	Protein Coding	48	GC11M002130	29.2297	https://www.genecards.org/cgi-bin/carddisp.pl?gene=IGF2
ASAH1	N-Acylsphingosine Amidohydrolase 1	Protein Coding	47	GC08M018055	29.2225	https://www.genecards.org/cgi-bin/carddisp.pl?gene=ASAH1
SNCG	Synuclein Gamma	Protein Coding	43	GC10P086957	29.2078	https://www.genecards.org/cgi-bin/carddisp.pl?gene=SNCG
DMD	Dystrophin	Protein Coding	47	GC0XM031097	29.079	https://www.genecards.org/cgi-bin/carddisp.pl?gene=DMD
PHKA2	Phosphorylase Kinase Regulatory Subunit Alpha 2	Protein Coding	46	GC0XM018892	29.0763	https://www.genecards.org/cgi-bin/carddisp.pl?gene=PHKA2
CACNA1C	Calcium Voltage-Gated Channel Subunit Alpha1 C	Protein Coding	50	GC12P001970	29.0526	https://www.genecards.org/cgi-bin/carddisp.pl?gene=CACNA1C
MT-ND5	Mitochondrially Encoded NADH:Ubiquinone Oxidoreductase Core Subunit 5	Protein Coding	34	GCMTP012339	29.0151	https://www.genecards.org/cgi-bin/carddisp.pl?gene=MT-ND5
SIGMAR1	Sigma Non-Opioid Intracellular Receptor 1	Protein Coding	48	GC09M034634	29.0061	https://www.genecards.org/cgi-bin/carddisp.pl?gene=SIGMAR1
CCR2	C-C Motif Chemokine Receptor 2	Protein Coding	46	GC03P046356	28.9741	https://www.genecards.org/cgi-bin/carddisp.pl?gene=CCR2
HTR2C	5-Hydroxytryptamine Receptor 2C	Protein Coding	49	GC0XP114584	28.9274	https://www.genecards.org/cgi-bin/carddisp.pl?gene=HTR2C
CYP2C19	Cytochrome P450 Family 2 Subfamily C Member 19	Protein Coding	48	GC10P094762	28.8792	https://www.genecards.org/cgi-bin/carddisp.pl?gene=CYP2C19
MBP	Myelin Basic Protein	Protein Coding	46	GC18M076978	28.7299	https://www.genecards.org/cgi-bin/carddisp.pl?gene=MBP
GNB3	G Protein Subunit Beta 3	Protein Coding	49	GC12P006839	28.7265	https://www.genecards.org/cgi-bin/carddisp.pl?gene=GNB3
VIM	Vimentin	Protein Coding	51	GC10P017227	28.6775	https://www.genecards.org/cgi-bin/carddisp.pl?gene=VIM
SFTPC	Surfactant Protein C	Protein Coding	44	GC08P022156	28.6727	https://www.genecards.org/cgi-bin/carddisp.pl?gene=SFTPC
ARSA	Arylsulfatase A	Protein Coding	47	GC22M050622	28.6719	https://www.genecards.org/cgi-bin/carddisp.pl?gene=ARSA
SP1	Sp1 Transcription Factor	Protein Coding	45	GC12P053380	28.671	https://www.genecards.org/cgi-bin/carddisp.pl?gene=SP1
SCN1A	Sodium Voltage-Gated Channel Alpha Subunit 1	Protein Coding	47	GC02M165989	28.6562	https://www.genecards.org/cgi-bin/carddisp.pl?gene=SCN1A
FCGR3A	Fc Fragment Of IgG Receptor IIIa	Protein Coding	45	GC01M161541	28.6216	https://www.genecards.org/cgi-bin/carddisp.pl?gene=FCGR3A
NCF4	Neutrophil Cytosolic Factor 4	Protein Coding	49	GC22P036860	28.6171	https://www.genecards.org/cgi-bin/carddisp.pl?gene=NCF4
PRKG1	Protein Kinase CGMP-Dependent 1	Protein Coding	52	GC10P050991	28.572	https://www.genecards.org/cgi-bin/carddisp.pl?gene=PRKG1
DPYSL2	Dihydropyrimidinase Like 2	Protein Coding	46	GC08P026514	28.5432	https://www.genecards.org/cgi-bin/carddisp.pl?gene=DPYSL2
PDGFRB	Platelet Derived Growth Factor Receptor Beta	Protein Coding	56	GC05M150113	28.5269	https://www.genecards.org/cgi-bin/carddisp.pl?gene=PDGFRB
IGFBP3	Insulin Like Growth Factor Binding Protein 3	Protein Coding	46	GC07M045912	28.4891	https://www.genecards.org/cgi-bin/carddisp.pl?gene=IGFBP3
KCNQ1	Potassium Voltage-Gated Channel Subfamily Q Member 1	Protein Coding	50	GC11P002444	28.4855	https://www.genecards.org/cgi-bin/carddisp.pl?gene=KCNQ1
CYCS	Cytochrome C, Somatic	Protein Coding	49	GC07M025118	28.4787	https://www.genecards.org/cgi-bin/carddisp.pl?gene=CYCS
PARP1	Poly(ADP-Ribose) Polymerase 1	Protein Coding	50	GC01M226360	28.4629	https://www.genecards.org/cgi-bin/carddisp.pl?gene=PARP1
ACTA1	Actin Alpha 1, Skeletal Muscle	Protein Coding	48	GC01M229431	28.4596	https://www.genecards.org/cgi-bin/carddisp.pl?gene=ACTA1
APOD	Apolipoprotein D	Protein Coding	43	GC03M195568	28.4354	https://www.genecards.org/cgi-bin/carddisp.pl?gene=APOD
TGM2	Transglutaminase 2	Protein Coding	49	GC20M038127	28.4354	https://www.genecards.org/cgi-bin/carddisp.pl?gene=TGM2
SCARB2	Scavenger Receptor Class B Member 2	Protein Coding	45	GC04M076158	28.4168	https://www.genecards.org/cgi-bin/carddisp.pl?gene=SCARB2
NTF3	Neurotrophin 3	Protein Coding	43	GC12P005432	28.3493	https://www.genecards.org/cgi-bin/carddisp.pl?gene=NTF3
LTF	Lactotransferrin	Protein Coding	45	GC03M046435	28.2949	https://www.genecards.org/cgi-bin/carddisp.pl?gene=LTF
ITGAM	Integrin Subunit Alpha M	Protein Coding	47	GC16P031686	28.2814	https://www.genecards.org/cgi-bin/carddisp.pl?gene=ITGAM
TFRC	Transferrin Receptor	Protein Coding	49	GC03M196027	28.2729	https://www.genecards.org/cgi-bin/carddisp.pl?gene=TFRC
CTNNA3	Catenin Alpha 3	Protein Coding	41	GC10M065912	28.2719	https://www.genecards.org/cgi-bin/carddisp.pl?gene=CTNNA3
CHGA	Chromogranin A	Protein Coding	43	GC14P092923	28.2713	https://www.genecards.org/cgi-bin/carddisp.pl?gene=CHGA
CACNA1A	Calcium Voltage-Gated Channel Subunit Alpha1 A	Protein Coding	47	GC19M013206	28.2668	https://www.genecards.org/cgi-bin/carddisp.pl?gene=CACNA1A
OGG1	8-Oxoguanine DNA Glycosylase	Protein Coding	47	GC03P009751	28.2662	https://www.genecards.org/cgi-bin/carddisp.pl?gene=OGG1
DPP4	Dipeptidyl Peptidase 4	Protein Coding	50	GC02M161992	28.2472	https://www.genecards.org/cgi-bin/carddisp.pl?gene=DPP4
CSF1R	Colony Stimulating Factor 1 Receptor	Protein Coding	53	GC05M150053	28.2319	https://www.genecards.org/cgi-bin/carddisp.pl?gene=CSF1R
CAPN1	Calpain 1	Protein Coding	50	GC11P065201	28.2007	https://www.genecards.org/cgi-bin/carddisp.pl?gene=CAPN1
AQP4	Aquaporin 4	Protein Coding	47	GC18M026852	28.0813	https://www.genecards.org/cgi-bin/carddisp.pl?gene=AQP4
TTN	Titin	Protein Coding	48	GC02M178525	28.0744	https://www.genecards.org/cgi-bin/carddisp.pl?gene=TTN
DCTN1	Dynactin Subunit 1	Protein Coding	47	GC02M074361	28.0737	https://www.genecards.org/cgi-bin/carddisp.pl?gene=DCTN1
FGA	Fibrinogen Alpha Chain	Protein Coding	48	GC04M154583	28.0688	https://www.genecards.org/cgi-bin/carddisp.pl?gene=FGA
GSK3A	Glycogen Synthase Kinase 3 Alpha	Protein Coding	50	GC19M043705	28.0463	https://www.genecards.org/cgi-bin/carddisp.pl?gene=GSK3A
TUBB	Tubulin Beta Class I	Protein Coding	50	GC06P049331	27.9893	https://www.genecards.org/cgi-bin/carddisp.pl?gene=TUBB
CSF1	Colony Stimulating Factor 1	Protein Coding	44	GC01P109911	27.9572	https://www.genecards.org/cgi-bin/carddisp.pl?gene=CSF1
DAPK1	Death Associated Protein Kinase 1	Protein Coding	50	GC09P087497	27.94	https://www.genecards.org/cgi-bin/carddisp.pl?gene=DAPK1
PYGL	Glycogen Phosphorylase L	Protein Coding	49	GC14M050857	27.8768	https://www.genecards.org/cgi-bin/carddisp.pl?gene=PYGL
CREBBP	CREB Binding Protein	Protein Coding	53	GC16M003726	27.8715	https://www.genecards.org/cgi-bin/carddisp.pl?gene=CREBBP
AD8	Alzheimer Disease 8	Genetic Locus	1	GC20U900057	27.8295	https://www.genecards.org/cgi-bin/carddisp.pl?gene=AD8
AD11	Alzheimer Disease-11	Genetic Locus	1	GC09U901247	27.8295	https://www.genecards.org/cgi-bin/carddisp.pl?gene=AD11
KITLG	KIT Ligand	Protein Coding	45	GC12M088492	27.7845	https://www.genecards.org/cgi-bin/carddisp.pl?gene=KITLG
CHMP2B	Charged Multivesicular Body Protein 2B	Protein Coding	45	GC03P087227	27.7785	https://www.genecards.org/cgi-bin/carddisp.pl?gene=CHMP2B
GPX1	Glutathione Peroxidase 1	Protein Coding	49	GC03M049377	27.7618	https://www.genecards.org/cgi-bin/carddisp.pl?gene=GPX1
GLB1	Galactosidase Beta 1	Protein Coding	49	GC03M033013	27.7324	https://www.genecards.org/cgi-bin/carddisp.pl?gene=GLB1
ADA	Adenosine Deaminase	Protein Coding	52	GC20M044620	27.7243	https://www.genecards.org/cgi-bin/carddisp.pl?gene=ADA
DLD	Dihydrolipoamide Dehydrogenase	Protein Coding	51	GC07P107890	27.7229	https://www.genecards.org/cgi-bin/carddisp.pl?gene=DLD
RHO	Rhodopsin	Protein Coding	49	GC03P130871	27.7026	https://www.genecards.org/cgi-bin/carddisp.pl?gene=RHO
GAD2	Glutamate Decarboxylase 2	Protein Coding	47	GC10P026216	27.6163	https://www.genecards.org/cgi-bin/carddisp.pl?gene=GAD2
FLG	Filaggrin	Protein Coding	41	GC01M152274	27.6027	https://www.genecards.org/cgi-bin/carddisp.pl?gene=FLG
HNRNPA2B1	Heterogeneous Nuclear Ribonucleoprotein A2/B1	Protein Coding	47	GC07M026174	27.5667	https://www.genecards.org/cgi-bin/carddisp.pl?gene=HNRNPA2B1
GSTO1	Glutathione S-Transferase Omega 1	Protein Coding	45	GC10P104235	27.4964	https://www.genecards.org/cgi-bin/carddisp.pl?gene=GSTO1
VPS13C	Vacuolar Protein Sorting 13 Homolog C	Protein Coding	35	GC15M061852	27.4882	https://www.genecards.org/cgi-bin/carddisp.pl?gene=VPS13C
PPP3CA	Protein Phosphatase 3 Catalytic Subunit Alpha	Protein Coding	54	GC04M101024	27.4715	https://www.genecards.org/cgi-bin/carddisp.pl?gene=PPP3CA
IFNGR1	Interferon Gamma Receptor 1	Protein Coding	50	GC06M137197	27.4293	https://www.genecards.org/cgi-bin/carddisp.pl?gene=IFNGR1
ADH1C	Alcohol Dehydrogenase 1C (Class I), Gamma Polypeptide	Protein Coding	43	GC04M099336	27.424	https://www.genecards.org/cgi-bin/carddisp.pl?gene=ADH1C
TPO	Thyroid Peroxidase	Protein Coding	49	GC02P001374	27.421	https://www.genecards.org/cgi-bin/carddisp.pl?gene=TPO
CYP17A1	Cytochrome P450 Family 17 Subfamily A Member 1	Protein Coding	50	GC10M102830	27.371	https://www.genecards.org/cgi-bin/carddisp.pl?gene=CYP17A1
MTRR	5-Methyltetrahydrofolate-Homocysteine Methyltransferase Reductase	Protein Coding	43	GC05P007851	27.3573	https://www.genecards.org/cgi-bin/carddisp.pl?gene=MTRR
MYBPC3	Myosin Binding Protein C3	Protein Coding	47	GC11M063608	27.3255	https://www.genecards.org/cgi-bin/carddisp.pl?gene=MYBPC3
DNAJB2	DnaJ Heat Shock Protein Family (Hsp40) Member B2	Protein Coding	45	GC02P219279	27.3159	https://www.genecards.org/cgi-bin/carddisp.pl?gene=DNAJB2
SMN2	Survival Of Motor Neuron 2, Centromeric	Protein Coding	43	GC05P070049	27.3098	https://www.genecards.org/cgi-bin/carddisp.pl?gene=SMN2
KLK3	Kallikrein Related Peptidase 3	Protein Coding	47	GC19P050854	27.2891	https://www.genecards.org/cgi-bin/carddisp.pl?gene=KLK3
PAX2	Paired Box 2	Protein Coding	47	GC10P100735	27.1886	https://www.genecards.org/cgi-bin/carddisp.pl?gene=PAX2
NHLRC1	NHL Repeat Containing E3 Ubiquitin Protein Ligase 1	Protein Coding	41	GC06M018120	27.1454	https://www.genecards.org/cgi-bin/carddisp.pl?gene=NHLRC1
IL4R	Interleukin 4 Receptor	Protein Coding	48	GC16P027325	27.1036	https://www.genecards.org/cgi-bin/carddisp.pl?gene=IL4R
HTR1A	5-Hydroxytryptamine Receptor 1A	Protein Coding	48	GC05M063960	27.0917	https://www.genecards.org/cgi-bin/carddisp.pl?gene=HTR1A
DISC1	DISC1 Scaffold Protein	Protein Coding	44	GC01P231626	27.0854	https://www.genecards.org/cgi-bin/carddisp.pl?gene=DISC1
GCH1	GTP Cyclohydrolase 1	Protein Coding	48	GC14M054842	27.075	https://www.genecards.org/cgi-bin/carddisp.pl?gene=GCH1
HAMP	Hepcidin Antimicrobial Peptide	Protein Coding	45	GC19P038707	27.0663	https://www.genecards.org/cgi-bin/carddisp.pl?gene=HAMP
CSTB	Cystatin B	Protein Coding	47	GC21M043772	27.0539	https://www.genecards.org/cgi-bin/carddisp.pl?gene=CSTB
DES	Desmin	Protein Coding	49	GC02P219418	27.0456	https://www.genecards.org/cgi-bin/carddisp.pl?gene=DES
AD12	Alzheimer Disease 12	Genetic Locus	1	GC08U901173	27.0376	https://www.genecards.org/cgi-bin/carddisp.pl?gene=AD12
AD13	Alzheimer Disease-13	Genetic Locus	1	GC01U902342	27.0376	https://www.genecards.org/cgi-bin/carddisp.pl?gene=AD13
AD14	Alzheimer Disease 14	Genetic Locus	1	GC01U902204	27.0376	https://www.genecards.org/cgi-bin/carddisp.pl?gene=AD14
AD17	Alzheimer Disease 17	Genetic Locus	1	GC06U902426	27.0376	https://www.genecards.org/cgi-bin/carddisp.pl?gene=AD17
GLUD1	Glutamate Dehydrogenase 1	Protein Coding	50	GC10M087050	27.0165	https://www.genecards.org/cgi-bin/carddisp.pl?gene=GLUD1
NAGA	Alpha-N-Acetylgalactosaminidase	Protein Coding	45	GC22M042058	27.0055	https://www.genecards.org/cgi-bin/carddisp.pl?gene=NAGA
PLA2G7	Phospholipase A2 Group VII	Protein Coding	50	GC06M046704	26.988	https://www.genecards.org/cgi-bin/carddisp.pl?gene=PLA2G7
TGFBR1	Transforming Growth Factor Beta Receptor 1	Protein Coding	54	GC09P099104	26.9467	https://www.genecards.org/cgi-bin/carddisp.pl?gene=TGFBR1
HSP90AA1	Heat Shock Protein 90 Alpha Family Class A Member 1	Protein Coding	49	GC14M102080	26.9347	https://www.genecards.org/cgi-bin/carddisp.pl?gene=HSP90AA1
ADAMTS13	ADAM Metallopeptidase With Thrombospondin Type 1 Motif 13	Protein Coding	47	GC09P133414	26.9309	https://www.genecards.org/cgi-bin/carddisp.pl?gene=ADAMTS13
VDAC1	Voltage Dependent Anion Channel 1	Protein Coding	47	GC05M133975	26.926	https://www.genecards.org/cgi-bin/carddisp.pl?gene=VDAC1
CHIT1	Chitinase 1	Protein Coding	44	GC01M203181	26.9091	https://www.genecards.org/cgi-bin/carddisp.pl?gene=CHIT1
ABCD1	ATP Binding Cassette Subfamily D Member 1	Protein Coding	47	GC0XP153724	26.9028	https://www.genecards.org/cgi-bin/carddisp.pl?gene=ABCD1
AGTR2	Angiotensin II Receptor Type 2	Protein Coding	44	GC0XP116170	26.8982	https://www.genecards.org/cgi-bin/carddisp.pl?gene=AGTR2
DLST	Dihydrolipoamide S-Succinyltransferase	Protein Coding	47	GC14P074881	26.8806	https://www.genecards.org/cgi-bin/carddisp.pl?gene=DLST
KDR	Kinase Insert Domain Receptor	Protein Coding	54	GC04M055078	26.8721	https://www.genecards.org/cgi-bin/carddisp.pl?gene=KDR
RHOA	Ras Homolog Family Member A	Protein Coding	48	GC03M049359	26.8096	https://www.genecards.org/cgi-bin/carddisp.pl?gene=RHOA
UBC	Ubiquitin C	Protein Coding	44	GC12M124911	26.7894	https://www.genecards.org/cgi-bin/carddisp.pl?gene=UBC
ABCB11	ATP Binding Cassette Subfamily B Member 11	Protein Coding	47	GC02M168922	26.7682	https://www.genecards.org/cgi-bin/carddisp.pl?gene=ABCB11
DBH	Dopamine Beta-Hydroxylase	Protein Coding	52	GC09P133636	26.7318	https://www.genecards.org/cgi-bin/carddisp.pl?gene=DBH
MIR144	MicroRNA 144	RNA Gene	17	GC17M030258	26.7313	https://www.genecards.org/cgi-bin/carddisp.pl?gene=MIR144
COL4A3	Collagen Type IV Alpha 3 Chain	Protein Coding	46	GC02P227164	26.7226	https://www.genecards.org/cgi-bin/carddisp.pl?gene=COL4A3
DBN1	Drebrin 1	Protein Coding	41	GC05M177456	26.722	https://www.genecards.org/cgi-bin/carddisp.pl?gene=DBN1
SLC22A5	Solute Carrier Family 22 Member 5	Protein Coding	47	GC05P132369	26.6929	https://www.genecards.org/cgi-bin/carddisp.pl?gene=SLC22A5
PIK3R1	Phosphoinositide-3-Kinase Regulatory Subunit 1	Protein Coding	52	GC05P068215	26.6853	https://www.genecards.org/cgi-bin/carddisp.pl?gene=PIK3R1
CDKN2B	Cyclin Dependent Kinase Inhibitor 2B	Protein Coding	48	GC09M022002	26.6564	https://www.genecards.org/cgi-bin/carddisp.pl?gene=CDKN2B
KLK6	Kallikrein Related Peptidase 6	Protein Coding	43	GC19M050958	26.6485	https://www.genecards.org/cgi-bin/carddisp.pl?gene=KLK6
ACTB	Actin Beta	Protein Coding	50	GC07M005527	26.6122	https://www.genecards.org/cgi-bin/carddisp.pl?gene=ACTB
IL15	Interleukin 15	Protein Coding	42	GC04P141636	26.6003	https://www.genecards.org/cgi-bin/carddisp.pl?gene=IL15
IL3	Interleukin 3	Protein Coding	45	GC05P132060	26.5984	https://www.genecards.org/cgi-bin/carddisp.pl?gene=IL3
APH1A	Aph-1 Homolog A, Gamma-Secretase Subunit	Protein Coding	43	GC01M150265	26.5768	https://www.genecards.org/cgi-bin/carddisp.pl?gene=APH1A
CXCR3	C-X-C Motif Chemokine Receptor 3	Protein Coding	45	GC0XM071615	26.5424	https://www.genecards.org/cgi-bin/carddisp.pl?gene=CXCR3
CHRNB2	Cholinergic Receptor Nicotinic Beta 2 Subunit	Protein Coding	46	GC01P154568	26.5388	https://www.genecards.org/cgi-bin/carddisp.pl?gene=CHRNB2
FTL	Ferritin Light Chain	Protein Coding	48	GC19P048965	26.5354	https://www.genecards.org/cgi-bin/carddisp.pl?gene=FTL
CASP7	Caspase 7	Protein Coding	50	GC10P113679	26.5122	https://www.genecards.org/cgi-bin/carddisp.pl?gene=CASP7
GRIA2	Glutamate Ionotropic Receptor AMPA Type Subunit 2	Protein Coding	51	GC04P157204	26.5075	https://www.genecards.org/cgi-bin/carddisp.pl?gene=GRIA2
TUBB3	Tubulin Beta 3 Class III	Protein Coding	50	GC16P089919	26.4884	https://www.genecards.org/cgi-bin/carddisp.pl?gene=TUBB3
IGF2R	Insulin Like Growth Factor 2 Receptor	Protein Coding	46	GC06P159969	26.4767	https://www.genecards.org/cgi-bin/carddisp.pl?gene=IGF2R
LRP8	LDL Receptor Related Protein 8	Protein Coding	44	GC01M053243	26.4669	https://www.genecards.org/cgi-bin/carddisp.pl?gene=LRP8
CASP6	Caspase 6	Protein Coding	49	GC04M109688	26.4626	https://www.genecards.org/cgi-bin/carddisp.pl?gene=CASP6
MAP2K1	Mitogen-Activated Protein Kinase Kinase 1	Protein Coding	54	GC15P066386	26.4587	https://www.genecards.org/cgi-bin/carddisp.pl?gene=MAP2K1
PDYN	Prodynorphin	Protein Coding	44	GC20M001978	26.4437	https://www.genecards.org/cgi-bin/carddisp.pl?gene=PDYN
IAPP	Islet Amyloid Polypeptide	Protein Coding	42	GC12P021354	26.422	https://www.genecards.org/cgi-bin/carddisp.pl?gene=IAPP
GYS1	Glycogen Synthase 1	Protein Coding	50	GC19M048970	26.3852	https://www.genecards.org/cgi-bin/carddisp.pl?gene=GYS1
PDE4D	Phosphodiesterase 4D	Protein Coding	49	GC05M058969	26.3804	https://www.genecards.org/cgi-bin/carddisp.pl?gene=PDE4D
TMEM67	Transmembrane Protein 67	Protein Coding	38	GC08P093754	26.3543	https://www.genecards.org/cgi-bin/carddisp.pl?gene=TMEM67
FGB	Fibrinogen Beta Chain	Protein Coding	47	GC04P154566	26.3481	https://www.genecards.org/cgi-bin/carddisp.pl?gene=FGB
LCN2	Lipocalin 2	Protein Coding	44	GC09P128149	26.3463	https://www.genecards.org/cgi-bin/carddisp.pl?gene=LCN2
NR1H4	Nuclear Receptor Subfamily 1 Group H Member 4	Protein Coding	49	GC12P100473	26.342	https://www.genecards.org/cgi-bin/carddisp.pl?gene=NR1H4
AHI1	Abelson Helper Integration Site 1	Protein Coding	42	GC06M135283	26.3336	https://www.genecards.org/cgi-bin/carddisp.pl?gene=AHI1
TLR3	Toll Like Receptor 3	Protein Coding	53	GC04P186059	26.3269	https://www.genecards.org/cgi-bin/carddisp.pl?gene=TLR3
GRIA1	Glutamate Ionotropic Receptor AMPA Type Subunit 1	Protein Coding	49	GC05P153467	26.3032	https://www.genecards.org/cgi-bin/carddisp.pl?gene=GRIA1
LRP6	LDL Receptor Related Protein 6	Protein Coding	49	GC12M014416	26.2815	https://www.genecards.org/cgi-bin/carddisp.pl?gene=LRP6
CDK1	Cyclin Dependent Kinase 1	Protein Coding	47	GC10P060772	26.2771	https://www.genecards.org/cgi-bin/carddisp.pl?gene=CDK1
TPMT	Thiopurine S-Methyltransferase	Protein Coding	49	GC06M018128	26.2695	https://www.genecards.org/cgi-bin/carddisp.pl?gene=TPMT
CYP27A1	Cytochrome P450 Family 27 Subfamily A Member 1	Protein Coding	48	GC02P218781	26.2608	https://www.genecards.org/cgi-bin/carddisp.pl?gene=CYP27A1
MT3	Metallothionein 3	Protein Coding	40	GC16P056589	26.2395	https://www.genecards.org/cgi-bin/carddisp.pl?gene=MT3
SPTLC1	Serine Palmitoyltransferase Long Chain Base Subunit 1	Protein Coding	47	GC09M092002	26.2379	https://www.genecards.org/cgi-bin/carddisp.pl?gene=SPTLC1
UGT1A1	UDP Glucuronosyltransferase Family 1 Member A1	Protein Coding	49	GC02P233760	26.2074	https://www.genecards.org/cgi-bin/carddisp.pl?gene=UGT1A1
ZEB2	Zinc Finger E-Box Binding Homeobox 2	Protein Coding	49	GC02M144384	26.1774	https://www.genecards.org/cgi-bin/carddisp.pl?gene=ZEB2
HSPA8	Heat Shock Protein Family A (Hsp70) Member 8	Protein Coding	48	GC11M123057	26.1483	https://www.genecards.org/cgi-bin/carddisp.pl?gene=HSPA8
CAMK2A	Calcium/Calmodulin Dependent Protein Kinase II Alpha	Protein Coding	50	GC05M150219	26.1389	https://www.genecards.org/cgi-bin/carddisp.pl?gene=CAMK2A
AD16	Alzheimer Disease 16	Genetic Locus	1	GC0XU901247	26.1388	https://www.genecards.org/cgi-bin/carddisp.pl?gene=AD16
GRIA3	Glutamate Ionotropic Receptor AMPA Type Subunit 3	Protein Coding	51	GC0XP123184	26.1339	https://www.genecards.org/cgi-bin/carddisp.pl?gene=GRIA3
PRKCQ	Protein Kinase C Theta	Protein Coding	50	GC10M006393	26.1217	https://www.genecards.org/cgi-bin/carddisp.pl?gene=PRKCQ
MT-CYB	Mitochondrially Encoded Cytochrome B	Protein Coding	32	GCMTP014749	26.0995	https://www.genecards.org/cgi-bin/carddisp.pl?gene=MT-CYB
FLT1	Fms Related Receptor Tyrosine Kinase 1	Protein Coding	52	GC13M028300	26.0913	https://www.genecards.org/cgi-bin/carddisp.pl?gene=FLT1
LOX	Lysyl Oxidase	Protein Coding	46	GC05M122063	26.0751	https://www.genecards.org/cgi-bin/carddisp.pl?gene=LOX
CALR	Calreticulin	Protein Coding	52	GC19P012938	26.0618	https://www.genecards.org/cgi-bin/carddisp.pl?gene=CALR
HLA-G	Major Histocompatibility Complex, Class I, G	Protein Coding	46	GC06P049302	26.0507	https://www.genecards.org/cgi-bin/carddisp.pl?gene=HLA-G
APLP1	Amyloid Beta Precursor Like Protein 1	Protein Coding	41	GC19P038727	26.0481	https://www.genecards.org/cgi-bin/carddisp.pl?gene=APLP1
ACTC1	Actin Alpha Cardiac Muscle 1	Protein Coding	43	GC15M034788	25.9487	https://www.genecards.org/cgi-bin/carddisp.pl?gene=ACTC1
PTPA	Protein Phosphatase 2 Phosphatase Activator	Protein Coding	36	GC09P129111	25.9443	https://www.genecards.org/cgi-bin/carddisp.pl?gene=PTPA
ATP2C1	ATPase Secretory Pathway Ca2+ Transporting 1	Protein Coding	46	GC03P130850	25.9371	https://www.genecards.org/cgi-bin/carddisp.pl?gene=ATP2C1
GH1	Growth Hormone 1	Protein Coding	45	GC17M063917	25.9269	https://www.genecards.org/cgi-bin/carddisp.pl?gene=GH1
PRKACA	Protein Kinase CAMP-Activated Catalytic Subunit Alpha	Protein Coding	52	GC19M014092	25.9063	https://www.genecards.org/cgi-bin/carddisp.pl?gene=PRKACA
OTC	Ornithine Transcarbamylase	Protein Coding	48	GC0XP038353	25.8961	https://www.genecards.org/cgi-bin/carddisp.pl?gene=OTC
PRTN3	Proteinase 3	Protein Coding	45	GC19P000840	25.8876	https://www.genecards.org/cgi-bin/carddisp.pl?gene=PRTN3
MT-ND4	Mitochondrially Encoded NADH:Ubiquinone Oxidoreductase Core Subunit 4	Protein Coding	34	GCMTP010762	25.8805	https://www.genecards.org/cgi-bin/carddisp.pl?gene=MT-ND4
KRT5	Keratin 5	Protein Coding	48	GC12M052514	25.8609	https://www.genecards.org/cgi-bin/carddisp.pl?gene=KRT5
TNNI3	Troponin I3, Cardiac Type	Protein Coding	50	GC19M055151	25.8035	https://www.genecards.org/cgi-bin/carddisp.pl?gene=TNNI3
KCNJ11	Potassium Inwardly Rectifying Channel Subfamily J Member 11	Protein Coding	49	GC11M017385	25.8008	https://www.genecards.org/cgi-bin/carddisp.pl?gene=KCNJ11
NRAS	NRAS Proto-Oncogene, GTPase	Protein Coding	50	GC01M114704	25.7836	https://www.genecards.org/cgi-bin/carddisp.pl?gene=NRAS
F12	Coagulation Factor XII	Protein Coding	49	GC05M177402	25.7402	https://www.genecards.org/cgi-bin/carddisp.pl?gene=F12
FOS	Fos Proto-Oncogene, AP-1 Transcription Factor Subunit	Protein Coding	52	GC14P075278	25.7145	https://www.genecards.org/cgi-bin/carddisp.pl?gene=FOS
CHUK	Component Of Inhibitor Of Nuclear Factor Kappa B Kinase Complex	Protein Coding	53	GC10M100188	25.7092	https://www.genecards.org/cgi-bin/carddisp.pl?gene=CHUK
CDKN1B	Cyclin Dependent Kinase Inhibitor 1B	Protein Coding	49	GC12P012716	25.6879	https://www.genecards.org/cgi-bin/carddisp.pl?gene=CDKN1B
KL	Klotho	Protein Coding	46	GC13P033016	25.6873	https://www.genecards.org/cgi-bin/carddisp.pl?gene=KL
MMP13	Matrix Metallopeptidase 13	Protein Coding	51	GC11M102942	25.6762	https://www.genecards.org/cgi-bin/carddisp.pl?gene=MMP13
FLT3	Fms Related Receptor Tyrosine Kinase 3	Protein Coding	53	GC13M028003	25.6476	https://www.genecards.org/cgi-bin/carddisp.pl?gene=FLT3
MSH2	MutS Homolog 2	Protein Coding	49	GC02P047402	25.613	https://www.genecards.org/cgi-bin/carddisp.pl?gene=MSH2
CNTNAP2	Contactin Associated Protein 2	Protein Coding	45	GC07P146116	25.6096	https://www.genecards.org/cgi-bin/carddisp.pl?gene=CNTNAP2
RCAN1	Regulator Of Calcineurin 1	Protein Coding	44	GC21M034513	25.5884	https://www.genecards.org/cgi-bin/carddisp.pl?gene=RCAN1
SDHD	Succinate Dehydrogenase Complex Subunit D	Protein Coding	45	GC11P112087	25.5745	https://www.genecards.org/cgi-bin/carddisp.pl?gene=SDHD
PLG	Plasminogen	Protein Coding	50	GC06P160702	25.5508	https://www.genecards.org/cgi-bin/carddisp.pl?gene=PLG
MAPK3	Mitogen-Activated Protein Kinase 3	Protein Coding	50	GC16M030117	25.5501	https://www.genecards.org/cgi-bin/carddisp.pl?gene=MAPK3
IL33	Interleukin 33	Protein Coding	40	GC09P006206	25.5179	https://www.genecards.org/cgi-bin/carddisp.pl?gene=IL33
ITGA2B	Integrin Subunit Alpha 2b	Protein Coding	52	GC17M044399	25.5083	https://www.genecards.org/cgi-bin/carddisp.pl?gene=ITGA2B
MT-TL1	Mitochondrially Encoded TRNA-Leu (UUA/G) 1	RNA Gene	15	GCMTP003232	25.5002	https://www.genecards.org/cgi-bin/carddisp.pl?gene=MT-TL1
CCR1	C-C Motif Chemokine Receptor 1	Protein Coding	46	GC03M046218	25.4976	https://www.genecards.org/cgi-bin/carddisp.pl?gene=CCR1
MIR143	MicroRNA 143	RNA Gene	23	GC05P149410	25.4971	https://www.genecards.org/cgi-bin/carddisp.pl?gene=MIR143
WFS1	Wolframin ER Transmembrane Glycoprotein	Protein Coding	46	GC04P006260	25.4717	https://www.genecards.org/cgi-bin/carddisp.pl?gene=WFS1
CD2AP	CD2 Associated Protein	Protein Coding	44	GC06P049616	25.458	https://www.genecards.org/cgi-bin/carddisp.pl?gene=CD2AP
CDH23	Cadherin Related 23	Protein Coding	43	GC10P071396	25.4526	https://www.genecards.org/cgi-bin/carddisp.pl?gene=CDH23
IL21	Interleukin 21	Protein Coding	43	GC04M122612	25.4513	https://www.genecards.org/cgi-bin/carddisp.pl?gene=IL21
S100A8	S100 Calcium Binding Protein A8	Protein Coding	43	GC01M153391	25.4382	https://www.genecards.org/cgi-bin/carddisp.pl?gene=S100A8
ABCG5	ATP Binding Cassette Subfamily G Member 5	Protein Coding	46	GC02M043806	25.396	https://www.genecards.org/cgi-bin/carddisp.pl?gene=ABCG5
HNF4A	Hepatocyte Nuclear Factor 4 Alpha	Protein Coding	52	GC20P044355	25.396	https://www.genecards.org/cgi-bin/carddisp.pl?gene=HNF4A
TMEM106B	Transmembrane Protein 106B	Protein Coding	39	GC07P012214	25.3736	https://www.genecards.org/cgi-bin/carddisp.pl?gene=TMEM106B
BLMH	Bleomycin Hydrolase	Protein Coding	45	GC17M030248	25.3581	https://www.genecards.org/cgi-bin/carddisp.pl?gene=BLMH
FGF1	Fibroblast Growth Factor 1	Protein Coding	49	GC05M142555	25.3386	https://www.genecards.org/cgi-bin/carddisp.pl?gene=FGF1
SFTPD	Surfactant Protein D	Protein Coding	45	GC10M079937	25.2878	https://www.genecards.org/cgi-bin/carddisp.pl?gene=SFTPD
IRAK1	Interleukin 1 Receptor Associated Kinase 1	Protein Coding	51	GC0XM154010	25.2472	https://www.genecards.org/cgi-bin/carddisp.pl?gene=IRAK1
HSPA5	Heat Shock Protein Family A (Hsp70) Member 5	Protein Coding	48	GC09M125234	25.2409	https://www.genecards.org/cgi-bin/carddisp.pl?gene=HSPA5
ITGB1	Integrin Subunit Beta 1	Protein Coding	51	GC10M032890	25.1863	https://www.genecards.org/cgi-bin/carddisp.pl?gene=ITGB1
NR1H2	Nuclear Receptor Subfamily 1 Group H Member 2	Protein Coding	49	GC19P050329	25.1861	https://www.genecards.org/cgi-bin/carddisp.pl?gene=NR1H2
F11	Coagulation Factor XI	Protein Coding	46	GC04P186265	25.1733	https://www.genecards.org/cgi-bin/carddisp.pl?gene=F11
MDM2	MDM2 Proto-Oncogene	Protein Coding	54	GC12P068808	25.1086	https://www.genecards.org/cgi-bin/carddisp.pl?gene=MDM2
IL7R	Interleukin 7 Receptor	Protein Coding	47	GC05P035852	25.1072	https://www.genecards.org/cgi-bin/carddisp.pl?gene=IL7R
PRND	Prion Like Protein Doppel	Protein Coding	38	GC20P004702	25.091	https://www.genecards.org/cgi-bin/carddisp.pl?gene=PRND
BAG3	BAG Cochaperone 3	Protein Coding	45	GC10P119651	25.0733	https://www.genecards.org/cgi-bin/carddisp.pl?gene=BAG3
CNR1	Cannabinoid Receptor 1	Protein Coding	47	GC06M088139	25.0533	https://www.genecards.org/cgi-bin/carddisp.pl?gene=CNR1
TNFSF13B	TNF Superfamily Member 13b	Protein Coding	46	GC13P108251	25.0358	https://www.genecards.org/cgi-bin/carddisp.pl?gene=TNFSF13B
MIR142	MicroRNA 142	RNA Gene	20	GC17M058331	24.9704	https://www.genecards.org/cgi-bin/carddisp.pl?gene=MIR142
SYK	Spleen Associated Tyrosine Kinase	Protein Coding	52	GC09P091231	24.9691	https://www.genecards.org/cgi-bin/carddisp.pl?gene=SYK
FOLH1	Folate Hydrolase 1	Protein Coding	47	GC11M063645	24.9385	https://www.genecards.org/cgi-bin/carddisp.pl?gene=FOLH1
MICA	MHC Class I Polypeptide-Related Sequence A	Protein Coding	39	GC06P031399	24.9298	https://www.genecards.org/cgi-bin/carddisp.pl?gene=MICA
TCF7L2	Transcription Factor 7 Like 2	Protein Coding	46	GC10P112950	24.9178	https://www.genecards.org/cgi-bin/carddisp.pl?gene=TCF7L2
TNNT2	Troponin T2, Cardiac Type	Protein Coding	50	GC01M201359	24.9159	https://www.genecards.org/cgi-bin/carddisp.pl?gene=TNNT2
PECAM1	Platelet And Endothelial Cell Adhesion Molecule 1	Protein Coding	42	GC17M064319	24.8768	https://www.genecards.org/cgi-bin/carddisp.pl?gene=PECAM1
LRP2	LDL Receptor Related Protein 2	Protein Coding	47	GC02M169127	24.8149	https://www.genecards.org/cgi-bin/carddisp.pl?gene=LRP2
SREBF1	Sterol Regulatory Element Binding Transcription Factor 1	Protein Coding	46	GC17M017810	24.8042	https://www.genecards.org/cgi-bin/carddisp.pl?gene=SREBF1
SERPINI1	Serpin Family I Member 1	Protein Coding	46	GC03P167735	24.7973	https://www.genecards.org/cgi-bin/carddisp.pl?gene=SERPINI1
RIPK1	Receptor Interacting Serine/Threonine Kinase 1	Protein Coding	50	GC06P003064	24.7813	https://www.genecards.org/cgi-bin/carddisp.pl?gene=RIPK1
DLG4	Discs Large MAGUK Scaffold Protein 4	Protein Coding	49	GC17M007189	24.7776	https://www.genecards.org/cgi-bin/carddisp.pl?gene=DLG4
SLC25A4	Solute Carrier Family 25 Member 4	Protein Coding	50	GC04P185143	24.7667	https://www.genecards.org/cgi-bin/carddisp.pl?gene=SLC25A4
PTH	Parathyroid Hormone	Protein Coding	47	GC11M013492	24.7593	https://www.genecards.org/cgi-bin/carddisp.pl?gene=PTH
PRPS1	Phosphoribosyl Pyrophosphate Synthetase 1	Protein Coding	47	GC0XP107628	24.7396	https://www.genecards.org/cgi-bin/carddisp.pl?gene=PRPS1
TFCP2	Transcription Factor CP2	Protein Coding	42	GC12M051093	24.7322	https://www.genecards.org/cgi-bin/carddisp.pl?gene=TFCP2
TIMP2	TIMP Metallopeptidase Inhibitor 2	Protein Coding	45	GC17M078852	24.7271	https://www.genecards.org/cgi-bin/carddisp.pl?gene=TIMP2
ATXN1	Ataxin 1	Protein Coding	44	GC06M016299	24.7088	https://www.genecards.org/cgi-bin/carddisp.pl?gene=ATXN1
RPGR	Retinitis Pigmentosa GTPase Regulator	Protein Coding	42	GC0XM038269	24.7048	https://www.genecards.org/cgi-bin/carddisp.pl?gene=RPGR
HNMT	Histamine N-Methyltransferase	Protein Coding	46	GC02P137964	24.7012	https://www.genecards.org/cgi-bin/carddisp.pl?gene=HNMT
FCGR2B	Fc Fragment Of IgG Receptor IIb	Protein Coding	48	GC01P161663	24.6806	https://www.genecards.org/cgi-bin/carddisp.pl?gene=FCGR2B
ZAP70	Zeta Chain Of T Cell Receptor Associated Protein Kinase 70	Protein Coding	53	GC02P097696	24.6716	https://www.genecards.org/cgi-bin/carddisp.pl?gene=ZAP70
IFIH1	Interferon Induced With Helicase C Domain 1	Protein Coding	48	GC02M162267	24.6708	https://www.genecards.org/cgi-bin/carddisp.pl?gene=IFIH1
RELA	RELA Proto-Oncogene, NF-KB Subunit	Protein Coding	51	GC11M065653	24.6612	https://www.genecards.org/cgi-bin/carddisp.pl?gene=RELA
GSTO2	Glutathione S-Transferase Omega 2	Protein Coding	44	GC10P104268	24.656	https://www.genecards.org/cgi-bin/carddisp.pl?gene=GSTO2
SELL	Selectin L	Protein Coding	43	GC01M169690	24.6041	https://www.genecards.org/cgi-bin/carddisp.pl?gene=SELL
FBXO7	F-Box Protein 7	Protein Coding	43	GC22P032474	24.5734	https://www.genecards.org/cgi-bin/carddisp.pl?gene=FBXO7
EIF4G1	Eukaryotic Translation Initiation Factor 4 Gamma 1	Protein Coding	47	GC03P184314	24.5284	https://www.genecards.org/cgi-bin/carddisp.pl?gene=EIF4G1
MMP12	Matrix Metallopeptidase 12	Protein Coding	45	GC11M102862	24.514	https://www.genecards.org/cgi-bin/carddisp.pl?gene=MMP12
HPRT1	Hypoxanthine Phosphoribosyltransferase 1	Protein Coding	49	GC0XP134460	24.5127	https://www.genecards.org/cgi-bin/carddisp.pl?gene=HPRT1
CDH2	Cadherin 2	Protein Coding	53	GC18M027950	24.5042	https://www.genecards.org/cgi-bin/carddisp.pl?gene=CDH2
BCL2L1	BCL2 Like 1	Protein Coding	48	GC20M031664	24.4756	https://www.genecards.org/cgi-bin/carddisp.pl?gene=BCL2L1
CH25H	Cholesterol 25-Hydroxylase	Protein Coding	38	GC10M089205	24.4724	https://www.genecards.org/cgi-bin/carddisp.pl?gene=CH25H
AQP1	Aquaporin 1 (Colton Blood Group)	Protein Coding	47	GC07P030911	24.4684	https://www.genecards.org/cgi-bin/carddisp.pl?gene=AQP1
LDHA	Lactate Dehydrogenase A	Protein Coding	52	GC11P018394	24.4666	https://www.genecards.org/cgi-bin/carddisp.pl?gene=LDHA
EP300	E1A Binding Protein P300	Protein Coding	52	GC22P041091	24.4508	https://www.genecards.org/cgi-bin/carddisp.pl?gene=EP300
HGF	Hepatocyte Growth Factor	Protein Coding	53	GC07M081699	24.4487	https://www.genecards.org/cgi-bin/carddisp.pl?gene=HGF
CD274	CD274 Molecule	Protein Coding	46	GC09P005450	24.4165	https://www.genecards.org/cgi-bin/carddisp.pl?gene=CD274
EIF2AK4	Eukaryotic Translation Initiation Factor 2 Alpha Kinase 4	Protein Coding	46	GC15P039934	24.4094	https://www.genecards.org/cgi-bin/carddisp.pl?gene=EIF2AK4
KALRN	Kalirin RhoGEF Kinase	Protein Coding	44	GC03P124033	24.3866	https://www.genecards.org/cgi-bin/carddisp.pl?gene=KALRN
APBA1	Amyloid Beta Precursor Protein Binding Family A Member 1	Protein Coding	39	GC09M069427	24.3598	https://www.genecards.org/cgi-bin/carddisp.pl?gene=APBA1
PLA2G4A	Phospholipase A2 Group IVA	Protein Coding	50	GC01P186798	24.355	https://www.genecards.org/cgi-bin/carddisp.pl?gene=PLA2G4A
RB1	RB Transcriptional Corepressor 1	Protein Coding	50	GC13P048303	24.3541	https://www.genecards.org/cgi-bin/carddisp.pl?gene=RB1
ALPL	Alkaline Phosphatase, Biomineralization Associated	Protein Coding	51	GC01P021508	24.3454	https://www.genecards.org/cgi-bin/carddisp.pl?gene=ALPL
NR3C2	Nuclear Receptor Subfamily 3 Group C Member 2	Protein Coding	49	GC04M148078	24.3361	https://www.genecards.org/cgi-bin/carddisp.pl?gene=NR3C2
MAPK8IP1	Mitogen-Activated Protein Kinase 8 Interacting Protein 1	Protein Coding	46	GC11P046016	24.3354	https://www.genecards.org/cgi-bin/carddisp.pl?gene=MAPK8IP1
SH2D1A	SH2 Domain Containing 1A	Protein Coding	48	GC0XP124227	24.3352	https://www.genecards.org/cgi-bin/carddisp.pl?gene=SH2D1A
APOH	Apolipoprotein H	Protein Coding	45	GC17M066212	24.3056	https://www.genecards.org/cgi-bin/carddisp.pl?gene=APOH
ACAN	Aggrecan	Protein Coding	46	GC15P088813	24.2421	https://www.genecards.org/cgi-bin/carddisp.pl?gene=ACAN
MKS1	MKS Transition Zone Complex Subunit 1	Protein Coding	41	GC17M058205	24.2137	https://www.genecards.org/cgi-bin/carddisp.pl?gene=MKS1
EGR1	Early Growth Response 1	Protein Coding	45	GC05P138465	24.1862	https://www.genecards.org/cgi-bin/carddisp.pl?gene=EGR1
BMP2	Bone Morphogenetic Protein 2	Protein Coding	47	GC20P006696	24.1555	https://www.genecards.org/cgi-bin/carddisp.pl?gene=BMP2
PTPRC	Protein Tyrosine Phosphatase Receptor Type C	Protein Coding	52	GC01P198607	24.1503	https://www.genecards.org/cgi-bin/carddisp.pl?gene=PTPRC
HLA-DRB5	Major Histocompatibility Complex, Class II, DR Beta 5	Protein Coding	41	GC06M033144	24.14	https://www.genecards.org/cgi-bin/carddisp.pl?gene=HLA-DRB5
CNTF	Ciliary Neurotrophic Factor	Protein Coding	42	GC11P058622	24.1267	https://www.genecards.org/cgi-bin/carddisp.pl?gene=CNTF
IRGM	Immunity Related GTPase M	Protein Coding	39	GC05P150846	24.1262	https://www.genecards.org/cgi-bin/carddisp.pl?gene=IRGM
FTO	FTO Alpha-Ketoglutarate Dependent Dioxygenase	Protein Coding	46	GC16P053737	24.109	https://www.genecards.org/cgi-bin/carddisp.pl?gene=FTO
SHBG	Sex Hormone Binding Globulin	Protein Coding	41	GC17P007613	24.1033	https://www.genecards.org/cgi-bin/carddisp.pl?gene=SHBG
VPS26A	VPS26, Retromer Complex Component A	Protein Coding	41	GC10P069123	24.0951	https://www.genecards.org/cgi-bin/carddisp.pl?gene=VPS26A
CHRNA3	Cholinergic Receptor Nicotinic Alpha 3 Subunit	Protein Coding	45	GC15M078594	24.0902	https://www.genecards.org/cgi-bin/carddisp.pl?gene=CHRNA3
HNF1A	HNF1 Homeobox A	Protein Coding	46	GC12P120978	24.0897	https://www.genecards.org/cgi-bin/carddisp.pl?gene=HNF1A
GUSB	Glucuronidase Beta	Protein Coding	49	GC07M065960	24.0572	https://www.genecards.org/cgi-bin/carddisp.pl?gene=GUSB
MT-ND3	Mitochondrially Encoded NADH:Ubiquinone Oxidoreductase Core Subunit 3	Protein Coding	33	GCMTP010061	24.0428	https://www.genecards.org/cgi-bin/carddisp.pl?gene=MT-ND3
PDGFRA	Platelet Derived Growth Factor Receptor Alpha	Protein Coding	56	GC04P054229	24.0234	https://www.genecards.org/cgi-bin/carddisp.pl?gene=PDGFRA
TYR	Tyrosinase	Protein Coding	48	GC11P089177	24.0137	https://www.genecards.org/cgi-bin/carddisp.pl?gene=TYR
CD33	CD33 Molecule	Protein Coding	44	GC19P051212	24.0038	https://www.genecards.org/cgi-bin/carddisp.pl?gene=CD33
CCK	Cholecystokinin	Protein Coding	43	GC03M042274	23.9955	https://www.genecards.org/cgi-bin/carddisp.pl?gene=CCK
XIAP	X-Linked Inhibitor Of Apoptosis	Protein Coding	50	GC0XP123859	23.9714	https://www.genecards.org/cgi-bin/carddisp.pl?gene=XIAP
VCL	Vinculin	Protein Coding	48	GC10P073995	23.9433	https://www.genecards.org/cgi-bin/carddisp.pl?gene=VCL
LRPAP1	LDL Receptor Related Protein Associated Protein 1	Protein Coding	44	GC04M003508	23.9331	https://www.genecards.org/cgi-bin/carddisp.pl?gene=LRPAP1
C1S	Complement C1s	Protein Coding	47	GC12P009008	23.9312	https://www.genecards.org/cgi-bin/carddisp.pl?gene=C1S
EPHX1	Epoxide Hydrolase 1	Protein Coding	49	GC01P225810	23.922	https://www.genecards.org/cgi-bin/carddisp.pl?gene=EPHX1
MIR223	MicroRNA 223	RNA Gene	21	GC0XP066018	23.9052	https://www.genecards.org/cgi-bin/carddisp.pl?gene=MIR223
KARS1	Lysyl-TRNA Synthetase 1	Protein Coding	39	GC16M075628	23.9027	https://www.genecards.org/cgi-bin/carddisp.pl?gene=KARS1
GLE1	GLE1 RNA Export Mediator	Protein Coding	41	GC09P128504	23.8854	https://www.genecards.org/cgi-bin/carddisp.pl?gene=GLE1
SERPINF1	Serpin Family F Member 1	Protein Coding	45	GC17P001761	23.8843	https://www.genecards.org/cgi-bin/carddisp.pl?gene=SERPINF1
MT-TK	Mitochondrially Encoded TRNA-Lys (AAA/G)	RNA Gene	14	GCMTP008297	23.8773	https://www.genecards.org/cgi-bin/carddisp.pl?gene=MT-TK
MKI67	Marker Of Proliferation Ki-67	Protein Coding	45	GC10M128096	23.8688	https://www.genecards.org/cgi-bin/carddisp.pl?gene=MKI67
PANK2	Pantothenate Kinase 2	Protein Coding	45	GC20P003887	23.8684	https://www.genecards.org/cgi-bin/carddisp.pl?gene=PANK2
ACTG1	Actin Gamma 1	Protein Coding	51	GC17M081509	23.854	https://www.genecards.org/cgi-bin/carddisp.pl?gene=ACTG1
CACNA1F	Calcium Voltage-Gated Channel Subunit Alpha1 F	Protein Coding	46	GC0XM049205	23.8372	https://www.genecards.org/cgi-bin/carddisp.pl?gene=CACNA1F
MIR93	MicroRNA 93	RNA Gene	20	GC07M100340	23.836	https://www.genecards.org/cgi-bin/carddisp.pl?gene=MIR93
MYD88	MYD88 Innate Immune Signal Transduction Adaptor	Protein Coding	50	GC03P038179	23.8108	https://www.genecards.org/cgi-bin/carddisp.pl?gene=MYD88
HRH2	Histamine Receptor H2	Protein Coding	45	GC05P175659	23.7982	https://www.genecards.org/cgi-bin/carddisp.pl?gene=HRH2
TCF4	Transcription Factor 4	Protein Coding	47	GC18M055222	23.7977	https://www.genecards.org/cgi-bin/carddisp.pl?gene=TCF4
MT-CO1	Mitochondrially Encoded Cytochrome C Oxidase I	Protein Coding	34	GCMTP005906	23.7786	https://www.genecards.org/cgi-bin/carddisp.pl?gene=MT-CO1
CCR3	C-C Motif Chemokine Receptor 3	Protein Coding	47	GC03P046163	23.7721	https://www.genecards.org/cgi-bin/carddisp.pl?gene=CCR3
CYP3A4	Cytochrome P450 Family 3 Subfamily A Member 4	Protein Coding	51	GC07M099759	23.7423	https://www.genecards.org/cgi-bin/carddisp.pl?gene=CYP3A4
CCN2	Cellular Communication Network Factor 2	Protein Coding	40	GC06M131948	23.7263	https://www.genecards.org/cgi-bin/carddisp.pl?gene=CCN2
DOCK3	Dedicator Of Cytokinesis 3	Protein Coding	42	GC03P050675	23.7196	https://www.genecards.org/cgi-bin/carddisp.pl?gene=DOCK3
IQCB1	IQ Motif Containing B1	Protein Coding	42	GC03M121769	23.7073	https://www.genecards.org/cgi-bin/carddisp.pl?gene=IQCB1
EDNRA	Endothelin Receptor Type A	Protein Coding	50	GC04P147480	23.6745	https://www.genecards.org/cgi-bin/carddisp.pl?gene=EDNRA
APBA2	Amyloid Beta Precursor Protein Binding Family A Member 2	Protein Coding	42	GC15P029043	23.6635	https://www.genecards.org/cgi-bin/carddisp.pl?gene=APBA2
PGR	Progesterone Receptor	Protein Coding	52	GC11M101030	23.6528	https://www.genecards.org/cgi-bin/carddisp.pl?gene=PGR
PRF1	Perforin 1	Protein Coding	46	GC10M070597	23.5986	https://www.genecards.org/cgi-bin/carddisp.pl?gene=PRF1
MET	MET Proto-Oncogene, Receptor Tyrosine Kinase	Protein Coding	55	GC07P116672	23.5769	https://www.genecards.org/cgi-bin/carddisp.pl?gene=MET
HBA1	Hemoglobin Subunit Alpha 1	Protein Coding	43	GC16P001557	23.5474	https://www.genecards.org/cgi-bin/carddisp.pl?gene=HBA1
L1CAM	L1 Cell Adhesion Molecule	Protein Coding	47	GC0XM153864	23.524	https://www.genecards.org/cgi-bin/carddisp.pl?gene=L1CAM
CHRM1	Cholinergic Receptor Muscarinic 1	Protein Coding	47	GC11M063907	23.5188	https://www.genecards.org/cgi-bin/carddisp.pl?gene=CHRM1
MAP1B	Microtubule Associated Protein 1B	Protein Coding	44	GC05P072107	23.5179	https://www.genecards.org/cgi-bin/carddisp.pl?gene=MAP1B
TRIM2	Tripartite Motif Containing 2	Protein Coding	41	GC04P153152	23.4886	https://www.genecards.org/cgi-bin/carddisp.pl?gene=TRIM2
ERCC1	ERCC Excision Repair 1, Endonuclease Non-Catalytic Subunit	Protein Coding	47	GC19M045409	23.398	https://www.genecards.org/cgi-bin/carddisp.pl?gene=ERCC1
MIR122	MicroRNA 122	RNA Gene	21	GC18P058451	23.3836	https://www.genecards.org/cgi-bin/carddisp.pl?gene=MIR122
ATXN8OS	ATXN8 Opposite Strand LncRNA	RNA Gene	27	GC13P070107	23.3822	https://www.genecards.org/cgi-bin/carddisp.pl?gene=ATXN8OS
UBE2L3	Ubiquitin Conjugating Enzyme E2 L3	Protein Coding	46	GC22P021549	23.3744	https://www.genecards.org/cgi-bin/carddisp.pl?gene=UBE2L3
RUNX2	RUNX Family Transcription Factor 2	Protein Coding	49	GC06P049605	23.3674	https://www.genecards.org/cgi-bin/carddisp.pl?gene=RUNX2
DZIP1L	DAZ Interacting Zinc Finger Protein 1 Like	Protein Coding	37	GC03M138061	23.3606	https://www.genecards.org/cgi-bin/carddisp.pl?gene=DZIP1L
RYR2	Ryanodine Receptor 2	Protein Coding	49	GC01P237042	23.348	https://www.genecards.org/cgi-bin/carddisp.pl?gene=RYR2
GCG	Glucagon	Protein Coding	42	GC02M162142	23.3407	https://www.genecards.org/cgi-bin/carddisp.pl?gene=GCG
KIF11	Kinesin Family Member 11	Protein Coding	49	GC10P092574	23.3391	https://www.genecards.org/cgi-bin/carddisp.pl?gene=KIF11
PTPN1	Protein Tyrosine Phosphatase Non-Receptor Type 1	Protein Coding	52	GC20P050510	23.3297	https://www.genecards.org/cgi-bin/carddisp.pl?gene=PTPN1
NOTCH2	Notch Receptor 2	Protein Coding	50	GC01M119911	23.3136	https://www.genecards.org/cgi-bin/carddisp.pl?gene=NOTCH2
NEFM	Neurofilament Medium	Protein Coding	43	GC08P024913	23.3096	https://www.genecards.org/cgi-bin/carddisp.pl?gene=NEFM
ABCC8	ATP Binding Cassette Subfamily C Member 8	Protein Coding	47	GC11M017392	23.3046	https://www.genecards.org/cgi-bin/carddisp.pl?gene=ABCC8
SLC18A3	Solute Carrier Family 18 Member A3	Protein Coding	44	GC10P049610	23.275	https://www.genecards.org/cgi-bin/carddisp.pl?gene=SLC18A3
SNAP25	Synaptosome Associated Protein 25	Protein Coding	50	GC20P010218	23.2549	https://www.genecards.org/cgi-bin/carddisp.pl?gene=SNAP25
DNAJC13	DnaJ Heat Shock Protein Family (Hsp40) Member C13	Protein Coding	39	GC03P132417	23.2485	https://www.genecards.org/cgi-bin/carddisp.pl?gene=DNAJC13
YARS1	Tyrosyl-TRNA Synthetase 1	Protein Coding	38	GC01M032776	23.2469	https://www.genecards.org/cgi-bin/carddisp.pl?gene=YARS1
CSNK1D	Casein Kinase 1 Delta	Protein Coding	52	GC17M082239	23.2468	https://www.genecards.org/cgi-bin/carddisp.pl?gene=CSNK1D
HARS1	Histidyl-TRNA Synthetase 1	Protein Coding	38	GC05M140673	23.2431	https://www.genecards.org/cgi-bin/carddisp.pl?gene=HARS1
DNMT1	DNA Methyltransferase 1	Protein Coding	52	GC19M010133	23.2402	https://www.genecards.org/cgi-bin/carddisp.pl?gene=DNMT1
TWNK	Twinkle MtDNA Helicase	Protein Coding	34	GC10P100993	23.2202	https://www.genecards.org/cgi-bin/carddisp.pl?gene=TWNK
IL7	Interleukin 7	Protein Coding	43	GC08M078689	23.216	https://www.genecards.org/cgi-bin/carddisp.pl?gene=IL7
KCNH2	Potassium Voltage-Gated Channel Subfamily H Member 2	Protein Coding	50	GC07M150944	23.1971	https://www.genecards.org/cgi-bin/carddisp.pl?gene=KCNH2
CCL4	C-C Motif Chemokine Ligand 4	Protein Coding	41	GC17P036103	23.1926	https://www.genecards.org/cgi-bin/carddisp.pl?gene=CCL4
NRGN	Neurogranin	Protein Coding	39	GC11P124739	23.1698	https://www.genecards.org/cgi-bin/carddisp.pl?gene=NRGN
CHEK2	Checkpoint Kinase 2	Protein Coding	54	GC22M028687	23.1622	https://www.genecards.org/cgi-bin/carddisp.pl?gene=CHEK2
BMP4	Bone Morphogenetic Protein 4	Protein Coding	50	GC14M053949	23.1584	https://www.genecards.org/cgi-bin/carddisp.pl?gene=BMP4
FXN	Frataxin	Protein Coding	47	GC09P069035	23.1434	https://www.genecards.org/cgi-bin/carddisp.pl?gene=FXN
CACNA1G	Calcium Voltage-Gated Channel Subunit Alpha1 G	Protein Coding	49	GC17P050561	23.1387	https://www.genecards.org/cgi-bin/carddisp.pl?gene=CACNA1G
HCRT	Hypocretin Neuropeptide Precursor	Protein Coding	42	GC17M042185	23.1345	https://www.genecards.org/cgi-bin/carddisp.pl?gene=HCRT
PAWR	Pro-Apoptotic WT1 Regulator	Protein Coding	42	GC12M079574	23.1304	https://www.genecards.org/cgi-bin/carddisp.pl?gene=PAWR
STXBP1	Syntaxin Binding Protein 1	Protein Coding	49	GC09P127582	23.1175	https://www.genecards.org/cgi-bin/carddisp.pl?gene=STXBP1
ADORA2A	Adenosine A2a Receptor	Protein Coding	46	GC22P024417	23.0971	https://www.genecards.org/cgi-bin/carddisp.pl?gene=ADORA2A
CD44	CD44 Molecule (Indian Blood Group)	Protein Coding	48	GC11P035139	23.0952	https://www.genecards.org/cgi-bin/carddisp.pl?gene=CD44
MT-ND6	Mitochondrially Encoded NADH:Ubiquinone Oxidoreductase Core Subunit 6	Protein Coding	34	GCMTM014151	23.0803	https://www.genecards.org/cgi-bin/carddisp.pl?gene=MT-ND6
CAMK2G	Calcium/Calmodulin Dependent Protein Kinase II Gamma	Protein Coding	49	GC10M073812	23.0693	https://www.genecards.org/cgi-bin/carddisp.pl?gene=CAMK2G
LMX1B	LIM Homeobox Transcription Factor 1 Beta	Protein Coding	46	GC09P126614	23.0559	https://www.genecards.org/cgi-bin/carddisp.pl?gene=LMX1B
VSNL1	Visinin Like 1	Protein Coding	42	GC02P017539	23.0502	https://www.genecards.org/cgi-bin/carddisp.pl?gene=VSNL1
AFG3L2	AFG3 Like Matrix AAA Peptidase Subunit 2	Protein Coding	45	GC18M012328	23.0283	https://www.genecards.org/cgi-bin/carddisp.pl?gene=AFG3L2
CYP11B2	Cytochrome P450 Family 11 Subfamily B Member 2	Protein Coding	48	GC08M142910	23.0263	https://www.genecards.org/cgi-bin/carddisp.pl?gene=CYP11B2
GPHN	Gephyrin	Protein Coding	49	GC14P066507	22.9956	https://www.genecards.org/cgi-bin/carddisp.pl?gene=GPHN
NRP1	Neuropilin 1	Protein Coding	47	GC10M033177	22.9813	https://www.genecards.org/cgi-bin/carddisp.pl?gene=NRP1
DDC	Dopa Decarboxylase	Protein Coding	53	GC07M050458	22.9626	https://www.genecards.org/cgi-bin/carddisp.pl?gene=DDC
GAP43	Growth Associated Protein 43	Protein Coding	44	GC03P115623	22.9284	https://www.genecards.org/cgi-bin/carddisp.pl?gene=GAP43
MSH6	MutS Homolog 6	Protein Coding	51	GC02P047695	22.9246	https://www.genecards.org/cgi-bin/carddisp.pl?gene=MSH6
GSN	Gelsolin	Protein Coding	49	GC09P121201	22.9174	https://www.genecards.org/cgi-bin/carddisp.pl?gene=GSN
GAD1	Glutamate Decarboxylase 1	Protein Coding	52	GC02P170813	22.8703	https://www.genecards.org/cgi-bin/carddisp.pl?gene=GAD1
ACE2	Angiotensin Converting Enzyme 2	Protein Coding	49	GC0XM015494	22.8644	https://www.genecards.org/cgi-bin/carddisp.pl?gene=ACE2
KCNIP3	Potassium Voltage-Gated Channel Interacting Protein 3	Protein Coding	40	GC02P095326	22.8503	https://www.genecards.org/cgi-bin/carddisp.pl?gene=KCNIP3
JPH3	Junctophilin 3	Protein Coding	42	GC16P087601	22.8373	https://www.genecards.org/cgi-bin/carddisp.pl?gene=JPH3
TXN	Thioredoxin	Protein Coding	46	GC09M110243	22.8307	https://www.genecards.org/cgi-bin/carddisp.pl?gene=TXN
MIR22	MicroRNA 22	RNA Gene	20	GC17M001713	22.8247	https://www.genecards.org/cgi-bin/carddisp.pl?gene=MIR22
TUBA1B	Tubulin Alpha 1b	Protein Coding	43	GC12M049127	22.8242	https://www.genecards.org/cgi-bin/carddisp.pl?gene=TUBA1B
SCARB1	Scavenger Receptor Class B Member 1	Protein Coding	46	GC12M124776	22.8123	https://www.genecards.org/cgi-bin/carddisp.pl?gene=SCARB1
CTSL	Cathepsin L	Protein Coding	47	GC09P087725	22.8113	https://www.genecards.org/cgi-bin/carddisp.pl?gene=CTSL
HDAC1	Histone Deacetylase 1	Protein Coding	50	GC01P032292	22.7914	https://www.genecards.org/cgi-bin/carddisp.pl?gene=HDAC1
KRT8	Keratin 8	Protein Coding	48	GC12M052897	22.7877	https://www.genecards.org/cgi-bin/carddisp.pl?gene=KRT8
VIP	Vasoactive Intestinal Peptide	Protein Coding	45	GC06P152750	22.7744	https://www.genecards.org/cgi-bin/carddisp.pl?gene=VIP
INA	Internexin Neuronal Intermediate Filament Protein Alpha	Protein Coding	41	GC10P103277	22.7742	https://www.genecards.org/cgi-bin/carddisp.pl?gene=INA
C1R	Complement C1r	Protein Coding	47	GC12M007156	22.7648	https://www.genecards.org/cgi-bin/carddisp.pl?gene=C1R
MARK1	Microtubule Affinity Regulating Kinase 1	Protein Coding	43	GC01P220528	22.7372	https://www.genecards.org/cgi-bin/carddisp.pl?gene=MARK1
CPT2	Carnitine Palmitoyltransferase 2	Protein Coding	50	GC01P053196	22.7065	https://www.genecards.org/cgi-bin/carddisp.pl?gene=CPT2
CDKN3	Cyclin Dependent Kinase Inhibitor 3	Protein Coding	43	GC14P054398	22.682	https://www.genecards.org/cgi-bin/carddisp.pl?gene=CDKN3
MIR140	MicroRNA 140	RNA Gene	21	GC16P069934	22.6767	https://www.genecards.org/cgi-bin/carddisp.pl?gene=MIR140
DNM1	Dynamin 1	Protein Coding	52	GC09P128191	22.655	https://www.genecards.org/cgi-bin/carddisp.pl?gene=DNM1
DNAJC6	DnaJ Heat Shock Protein Family (Hsp40) Member C6	Protein Coding	44	GC01P065248	22.5911	https://www.genecards.org/cgi-bin/carddisp.pl?gene=DNAJC6
ITGB2	Integrin Subunit Beta 2	Protein Coding	52	GC21M044885	22.5802	https://www.genecards.org/cgi-bin/carddisp.pl?gene=ITGB2
CRAT	Carnitine O-Acetyltransferase	Protein Coding	46	GC09M129094	22.5545	https://www.genecards.org/cgi-bin/carddisp.pl?gene=CRAT
IL23A	Interleukin 23 Subunit Alpha	Protein Coding	40	GC12P056335	22.5545	https://www.genecards.org/cgi-bin/carddisp.pl?gene=IL23A
NTF4	Neurotrophin 4	Protein Coding	45	GC19M049082	22.5513	https://www.genecards.org/cgi-bin/carddisp.pl?gene=NTF4
TPH1	Tryptophan Hydroxylase 1	Protein Coding	45	GC11M018040	22.5237	https://www.genecards.org/cgi-bin/carddisp.pl?gene=TPH1
CIITA	Class II Major Histocompatibility Complex Transactivator	Protein Coding	46	GC16P010879	22.5191	https://www.genecards.org/cgi-bin/carddisp.pl?gene=CIITA
LGALS3	Galectin 3	Protein Coding	45	GC14P055124	22.512	https://www.genecards.org/cgi-bin/carddisp.pl?gene=LGALS3
ARSB	Arylsulfatase B	Protein Coding	45	GC05M078777	22.5073	https://www.genecards.org/cgi-bin/carddisp.pl?gene=ARSB
BTNL2	Butyrophilin Like 2	Protein Coding	39	GC06M032393	22.4868	https://www.genecards.org/cgi-bin/carddisp.pl?gene=BTNL2
CHCHD10	Coiled-Coil-Helix-Coiled-Coil-Helix Domain Containing 10	Protein Coding	40	GC22M023765	22.4807	https://www.genecards.org/cgi-bin/carddisp.pl?gene=CHCHD10
HADHA	Hydroxyacyl-CoA Dehydrogenase Trifunctional Multienzyme Complex Subunit Alpha	Protein Coding	47	GC02M026190	22.4457	https://www.genecards.org/cgi-bin/carddisp.pl?gene=HADHA
COPA	COPI Coat Complex Subunit Alpha	Protein Coding	43	GC01M160288	22.4435	https://www.genecards.org/cgi-bin/carddisp.pl?gene=COPA
AKR1B1	Aldo-Keto Reductase Family 1 Member B	Protein Coding	49	GC07M134442	22.4387	https://www.genecards.org/cgi-bin/carddisp.pl?gene=AKR1B1
NRTN	Neurturin	Protein Coding	41	GC19P005805	22.4378	https://www.genecards.org/cgi-bin/carddisp.pl?gene=NRTN
MIR29C	MicroRNA 29c	RNA Gene	18	GC01M207802	22.4322	https://www.genecards.org/cgi-bin/carddisp.pl?gene=MIR29C
MEF2A	Myocyte Enhancer Factor 2A	Protein Coding	48	GC15P099565	22.4227	https://www.genecards.org/cgi-bin/carddisp.pl?gene=MEF2A
AFP	Alpha Fetoprotein	Protein Coding	46	GC04P073431	22.4146	https://www.genecards.org/cgi-bin/carddisp.pl?gene=AFP
PEX7	Peroxisomal Biogenesis Factor 7	Protein Coding	44	GC06P136822	22.4093	https://www.genecards.org/cgi-bin/carddisp.pl?gene=PEX7
CUBN	Cubilin	Protein Coding	47	GC10M016824	22.3998	https://www.genecards.org/cgi-bin/carddisp.pl?gene=CUBN
IDO1	Indoleamine 2,3-Dioxygenase 1	Protein Coding	46	GC08P039891	22.3879	https://www.genecards.org/cgi-bin/carddisp.pl?gene=IDO1
SPG7	SPG7 Matrix AAA Peptidase Subunit, Paraplegin	Protein Coding	44	GC16P089518	22.384	https://www.genecards.org/cgi-bin/carddisp.pl?gene=SPG7
PINK1-AS	PINK1 Antisense RNA	RNA Gene	13	GC01M020642	22.3797	https://www.genecards.org/cgi-bin/carddisp.pl?gene=PINK1-AS
TP63	Tumor Protein P63	Protein Coding	49	GC03P189598	22.3738	https://www.genecards.org/cgi-bin/carddisp.pl?gene=TP63
MPL	MPL Proto-Oncogene, Thrombopoietin Receptor	Protein Coding	49	GC01P043337	22.3131	https://www.genecards.org/cgi-bin/carddisp.pl?gene=MPL
TNFSF15	TNF Superfamily Member 15	Protein Coding	46	GC09M114784	22.2959	https://www.genecards.org/cgi-bin/carddisp.pl?gene=TNFSF15
BBS1	Bardet-Biedl Syndrome 1	Protein Coding	39	GC11P066526	22.2916	https://www.genecards.org/cgi-bin/carddisp.pl?gene=BBS1
MIR125A	MicroRNA 125a	RNA Gene	21	GC19P051720	22.2757	https://www.genecards.org/cgi-bin/carddisp.pl?gene=MIR125A
CFB	Complement Factor B	Protein Coding	46	GC06P031945	22.2682	https://www.genecards.org/cgi-bin/carddisp.pl?gene=CFB
SLC18A2	Solute Carrier Family 18 Member A2	Protein Coding	48	GC10P117241	22.2664	https://www.genecards.org/cgi-bin/carddisp.pl?gene=SLC18A2
LOC108663987	Ataxin 3 Repeat Instability Region	Biological Region	2	GC14P092071	22.2567	https://www.genecards.org/cgi-bin/carddisp.pl?gene=LOC108663987
MSR1	Macrophage Scavenger Receptor 1	Protein Coding	47	GC08M016107	22.2474	https://www.genecards.org/cgi-bin/carddisp.pl?gene=MSR1
LOC109504728	Chromosome 9 Open Reading Frame 72 Repeat Instability Region	Biological Region	1	GC09P027579	22.2454	https://www.genecards.org/cgi-bin/carddisp.pl?gene=LOC109504728
SPARC	Secreted Protein Acidic And Cysteine Rich	Protein Coding	51	GC05M151661	22.2388	https://www.genecards.org/cgi-bin/carddisp.pl?gene=SPARC
GNAQ	G Protein Subunit Alpha Q	Protein Coding	50	GC09M077716	22.2333	https://www.genecards.org/cgi-bin/carddisp.pl?gene=GNAQ
ADAM12	ADAM Metallopeptidase Domain 12	Protein Coding	46	GC10M126012	22.2305	https://www.genecards.org/cgi-bin/carddisp.pl?gene=ADAM12
APOA2	Apolipoprotein A2	Protein Coding	45	GC01M161222	22.2048	https://www.genecards.org/cgi-bin/carddisp.pl?gene=APOA2
PDGFB	Platelet Derived Growth Factor Subunit B	Protein Coding	50	GC22M046675	22.1942	https://www.genecards.org/cgi-bin/carddisp.pl?gene=PDGFB
OPA1	OPA1 Mitochondrial Dynamin Like GTPase	Protein Coding	45	GC03P193594	22.1865	https://www.genecards.org/cgi-bin/carddisp.pl?gene=OPA1
SAA1	Serum Amyloid A1	Protein Coding	43	GC11P018267	22.1551	https://www.genecards.org/cgi-bin/carddisp.pl?gene=SAA1
CFLAR	CASP8 And FADD Like Apoptosis Regulator	Protein Coding	47	GC02P201117	22.1499	https://www.genecards.org/cgi-bin/carddisp.pl?gene=CFLAR
IL1RAPL2	Interleukin 1 Receptor Accessory Protein Like 2	Protein Coding	38	GC0XP104566	22.1222	https://www.genecards.org/cgi-bin/carddisp.pl?gene=IL1RAPL2
NPM1	Nucleophosmin 1	Protein Coding	51	GC05P171387	22.104	https://www.genecards.org/cgi-bin/carddisp.pl?gene=NPM1
TNFSF10	TNF Superfamily Member 10	Protein Coding	47	GC03M172505	22.0848	https://www.genecards.org/cgi-bin/carddisp.pl?gene=TNFSF10
ITPR1	Inositol 1,4,5-Trisphosphate Receptor Type 1	Protein Coding	49	GC03P004486	22.0825	https://www.genecards.org/cgi-bin/carddisp.pl?gene=ITPR1
CLOCK	Clock Circadian Regulator	Protein Coding	45	GC04M055427	22.0159	https://www.genecards.org/cgi-bin/carddisp.pl?gene=CLOCK
PHKG2	Phosphorylase Kinase Catalytic Subunit Gamma 2	Protein Coding	47	GC16P030749	22.0096	https://www.genecards.org/cgi-bin/carddisp.pl?gene=PHKG2
HDAC9	Histone Deacetylase 9	Protein Coding	47	GC07P018086	22.0048	https://www.genecards.org/cgi-bin/carddisp.pl?gene=HDAC9
P4HB	Prolyl 4-Hydroxylase Subunit Beta	Protein Coding	50	GC17M081843	21.9826	https://www.genecards.org/cgi-bin/carddisp.pl?gene=P4HB
RAC1	Rac Family Small GTPase 1	Protein Coding	50	GC07P006377	21.9693	https://www.genecards.org/cgi-bin/carddisp.pl?gene=RAC1
PMM2	Phosphomannomutase 2	Protein Coding	47	GC16P008788	21.9564	https://www.genecards.org/cgi-bin/carddisp.pl?gene=PMM2
DNMT3A	DNA Methyltransferase 3 Alpha	Protein Coding	52	GC02M025228	21.9372	https://www.genecards.org/cgi-bin/carddisp.pl?gene=DNMT3A
AHSG	Alpha 2-HS Glycoprotein	Protein Coding	45	GC03P186612	21.9204	https://www.genecards.org/cgi-bin/carddisp.pl?gene=AHSG
TERC	Telomerase RNA Component	RNA Gene	28	GC03M169765	21.9189	https://www.genecards.org/cgi-bin/carddisp.pl?gene=TERC
CS	Citrate Synthase	Protein Coding	45	GC12M056271	21.918	https://www.genecards.org/cgi-bin/carddisp.pl?gene=CS
IKZF1	IKAROS Family Zinc Finger 1	Protein Coding	48	GC07P050303	21.917	https://www.genecards.org/cgi-bin/carddisp.pl?gene=IKZF1
STK11	Serine/Threonine Kinase 11	Protein Coding	50	GC19P001177	21.8959	https://www.genecards.org/cgi-bin/carddisp.pl?gene=STK11
PTCH1	Patched 1	Protein Coding	51	GC09M095442	21.8855	https://www.genecards.org/cgi-bin/carddisp.pl?gene=PTCH1
RTN4	Reticulon 4	Protein Coding	45	GC02M054934	21.869	https://www.genecards.org/cgi-bin/carddisp.pl?gene=RTN4
DNAJC5	DnaJ Heat Shock Protein Family (Hsp40) Member C5	Protein Coding	45	GC20P063895	21.8656	https://www.genecards.org/cgi-bin/carddisp.pl?gene=DNAJC5
C4B	Complement C4B (Chido Blood Group)	Protein Coding	43	GC06P032014	21.8585	https://www.genecards.org/cgi-bin/carddisp.pl?gene=C4B
PEX6	Peroxisomal Biogenesis Factor 6	Protein Coding	43	GC06M042963	21.8481	https://www.genecards.org/cgi-bin/carddisp.pl?gene=PEX6
POLR2F	RNA Polymerase II, I And III Subunit F	Protein Coding	42	GC22P037952	21.8277	https://www.genecards.org/cgi-bin/carddisp.pl?gene=POLR2F
PCNA	Proliferating Cell Nuclear Antigen	Protein Coding	53	GC20M005114	21.8128	https://www.genecards.org/cgi-bin/carddisp.pl?gene=PCNA
SORCS1	Sortilin Related VPS10 Domain Containing Receptor 1	Protein Coding	39	GC10M106573	21.7959	https://www.genecards.org/cgi-bin/carddisp.pl?gene=SORCS1
DNAH8	Dynein Axonemal Heavy Chain 8	Protein Coding	38	GC06P049542	21.7953	https://www.genecards.org/cgi-bin/carddisp.pl?gene=DNAH8
PADI4	Peptidyl Arginine Deiminase 4	Protein Coding	45	GC01P017308	21.791	https://www.genecards.org/cgi-bin/carddisp.pl?gene=PADI4
DNMT3B	DNA Methyltransferase 3 Beta	Protein Coding	52	GC20P032762	21.7905	https://www.genecards.org/cgi-bin/carddisp.pl?gene=DNMT3B
APOA4	Apolipoprotein A4	Protein Coding	43	GC11M116820	21.7505	https://www.genecards.org/cgi-bin/carddisp.pl?gene=APOA4
PON3	Paraoxonase 3	Protein Coding	45	GC07M095359	21.7498	https://www.genecards.org/cgi-bin/carddisp.pl?gene=PON3
CLN6	CLN6 Transmembrane ER Protein	Protein Coding	38	GC15M068206	21.7364	https://www.genecards.org/cgi-bin/carddisp.pl?gene=CLN6
GDF15	Growth Differentiation Factor 15	Protein Coding	43	GC19P024469	21.7261	https://www.genecards.org/cgi-bin/carddisp.pl?gene=GDF15
CIB1	Calcium And Integrin Binding 1	Protein Coding	42	GC15M090229	21.7047	https://www.genecards.org/cgi-bin/carddisp.pl?gene=CIB1
PCDH11X	Protocadherin 11 X-Linked	Protein Coding	35	GC0XP091779	21.6996	https://www.genecards.org/cgi-bin/carddisp.pl?gene=PCDH11X
TOR1A	Torsin Family 1 Member A	Protein Coding	46	GC09M129812	21.6738	https://www.genecards.org/cgi-bin/carddisp.pl?gene=TOR1A
MUTYH	MutY DNA Glycosylase	Protein Coding	46	GC01M045329	21.6613	https://www.genecards.org/cgi-bin/carddisp.pl?gene=MUTYH
ASS1	Argininosuccinate Synthase 1	Protein Coding	49	GC09P130444	21.654	https://www.genecards.org/cgi-bin/carddisp.pl?gene=ASS1
EMD	Emerin	Protein Coding	46	GC0XP154379	21.6508	https://www.genecards.org/cgi-bin/carddisp.pl?gene=EMD
MYLK	Myosin Light Chain Kinase	Protein Coding	53	GC03M123610	21.6108	https://www.genecards.org/cgi-bin/carddisp.pl?gene=MYLK
FZD4	Frizzled Class Receptor 4	Protein Coding	52	GC11M086945	21.6062	https://www.genecards.org/cgi-bin/carddisp.pl?gene=FZD4
ABCC1	ATP Binding Cassette Subfamily C Member 1	Protein Coding	50	GC16P015949	21.5979	https://www.genecards.org/cgi-bin/carddisp.pl?gene=ABCC1
KRT18	Keratin 18	Protein Coding	49	GC12P052948	21.5941	https://www.genecards.org/cgi-bin/carddisp.pl?gene=KRT18
TYROBP	Transmembrane Immune Signaling Adaptor TYROBP	Protein Coding	45	GC19M035904	21.5922	https://www.genecards.org/cgi-bin/carddisp.pl?gene=TYROBP
IGFBP1	Insulin Like Growth Factor Binding Protein 1	Protein Coding	44	GC07P046637	21.5853	https://www.genecards.org/cgi-bin/carddisp.pl?gene=IGFBP1
IL16	Interleukin 16	Protein Coding	43	GC15P081159	21.5852	https://www.genecards.org/cgi-bin/carddisp.pl?gene=IL16
CLN5	CLN5 Intracellular Trafficking Protein	Protein Coding	42	GC13P076990	21.5831	https://www.genecards.org/cgi-bin/carddisp.pl?gene=CLN5
LRAT	Lecithin Retinol Acyltransferase	Protein Coding	46	GC04P154626	21.5535	https://www.genecards.org/cgi-bin/carddisp.pl?gene=LRAT
ATF2	Activating Transcription Factor 2	Protein Coding	47	GC02M175072	21.5308	https://www.genecards.org/cgi-bin/carddisp.pl?gene=ATF2
SLC40A1	Solute Carrier Family 40 Member 1	Protein Coding	47	GC02M189560	21.5272	https://www.genecards.org/cgi-bin/carddisp.pl?gene=SLC40A1
NR1H3	Nuclear Receptor Subfamily 1 Group H Member 3	Protein Coding	47	GC11P047248	21.5172	https://www.genecards.org/cgi-bin/carddisp.pl?gene=NR1H3
ICOSLG	Inducible T Cell Costimulator Ligand	Protein Coding	39	GC21M044222	21.5057	https://www.genecards.org/cgi-bin/carddisp.pl?gene=ICOSLG
TSPO	Translocator Protein	Protein Coding	44	GC22P043151	21.493	https://www.genecards.org/cgi-bin/carddisp.pl?gene=TSPO
CD80	CD80 Molecule	Protein Coding	42	GC03M119524	21.4577	https://www.genecards.org/cgi-bin/carddisp.pl?gene=CD80
ANG	Angiogenin	Protein Coding	46	GC14P020850	21.4512	https://www.genecards.org/cgi-bin/carddisp.pl?gene=ANG
APBB2	Amyloid Beta Precursor Protein Binding Family B Member 2	Protein Coding	40	GC04M040812	21.4231	https://www.genecards.org/cgi-bin/carddisp.pl?gene=APBB2
ANK3	Ankyrin 3	Protein Coding	44	GC10M060026	21.4153	https://www.genecards.org/cgi-bin/carddisp.pl?gene=ANK3
THBS1	Thrombospondin 1	Protein Coding	46	GC15P039581	21.4149	https://www.genecards.org/cgi-bin/carddisp.pl?gene=THBS1
GZMB	Granzyme B	Protein Coding	46	GC14M024630	21.4124	https://www.genecards.org/cgi-bin/carddisp.pl?gene=GZMB
COL18A1	Collagen Type XVIII Alpha 1 Chain	Protein Coding	46	GC21P045405	21.3733	https://www.genecards.org/cgi-bin/carddisp.pl?gene=COL18A1
PTGDS	Prostaglandin D2 Synthase	Protein Coding	46	GC09P136987	21.3707	https://www.genecards.org/cgi-bin/carddisp.pl?gene=PTGDS
GRK2	G Protein-Coupled Receptor Kinase 2	Protein Coding	38	GC11P067266	21.3554	https://www.genecards.org/cgi-bin/carddisp.pl?gene=GRK2
P2RY12	Purinergic Receptor P2Y12	Protein Coding	49	GC03M151336	21.352	https://www.genecards.org/cgi-bin/carddisp.pl?gene=P2RY12
GCK	Glucokinase	Protein Coding	52	GC07M044145	21.3485	https://www.genecards.org/cgi-bin/carddisp.pl?gene=GCK
GHR	Growth Hormone Receptor	Protein Coding	47	GC05P042429	21.342	https://www.genecards.org/cgi-bin/carddisp.pl?gene=GHR
MT-CO3	Mitochondrially Encoded Cytochrome C Oxidase III	Protein Coding	32	GCMTP009209	21.292	https://www.genecards.org/cgi-bin/carddisp.pl?gene=MT-CO3
LBR	Lamin B Receptor	Protein Coding	49	GC01M225401	21.2903	https://www.genecards.org/cgi-bin/carddisp.pl?gene=LBR
SMAD6	SMAD Family Member 6	Protein Coding	47	GC15P066702	21.29	https://www.genecards.org/cgi-bin/carddisp.pl?gene=SMAD6
ACTN4	Actinin Alpha 4	Protein Coding	47	GC19P038647	21.2857	https://www.genecards.org/cgi-bin/carddisp.pl?gene=ACTN4
PKD2L1	Polycystin 2 Like 1, Transient Receptor Potential Cation Channel	Protein Coding	42	GC10M100288	21.2675	https://www.genecards.org/cgi-bin/carddisp.pl?gene=PKD2L1
PITX2	Paired Like Homeodomain 2	Protein Coding	48	GC04M110617	21.2648	https://www.genecards.org/cgi-bin/carddisp.pl?gene=PITX2
MITF	Melanocyte Inducing Transcription Factor	Protein Coding	49	GC03P069788	21.2635	https://www.genecards.org/cgi-bin/carddisp.pl?gene=MITF
MIR320A	MicroRNA 320a	RNA Gene	19	GC08M022249	21.2419	https://www.genecards.org/cgi-bin/carddisp.pl?gene=MIR320A
SLC1A3	Solute Carrier Family 1 Member 3	Protein Coding	52	GC05P036615	21.2314	https://www.genecards.org/cgi-bin/carddisp.pl?gene=SLC1A3
SDHA	Succinate Dehydrogenase Complex Flavoprotein Subunit A	Protein Coding	49	GC05P000208	21.222	https://www.genecards.org/cgi-bin/carddisp.pl?gene=SDHA
MYO9B	Myosin IXB	Protein Coding	45	GC19P024442	21.2084	https://www.genecards.org/cgi-bin/carddisp.pl?gene=MYO9B
PNKP	Polynucleotide Kinase 3'-Phosphatase	Protein Coding	46	GC19M049861	21.1853	https://www.genecards.org/cgi-bin/carddisp.pl?gene=PNKP
NECTIN2	Nectin Cell Adhesion Molecule 2	Protein Coding	38	GC19P044849	21.1739	https://www.genecards.org/cgi-bin/carddisp.pl?gene=NECTIN2
ASAH2	N-Acylsphingosine Amidohydrolase 2	Protein Coding	42	GC10M050182	21.1586	https://www.genecards.org/cgi-bin/carddisp.pl?gene=ASAH2
HLA-DRA	Major Histocompatibility Complex, Class II, DR Alpha	Protein Coding	48	GC06P032439	21.1499	https://www.genecards.org/cgi-bin/carddisp.pl?gene=HLA-DRA
CXCR2	C-X-C Motif Chemokine Receptor 2	Protein Coding	49	GC02P218125	21.1497	https://www.genecards.org/cgi-bin/carddisp.pl?gene=CXCR2
LOC109461479	Huntingtin Repeat Instability Region	Biological Region	2	GC04P003074	21.1423	https://www.genecards.org/cgi-bin/carddisp.pl?gene=LOC109461479
MTHFD1L	Methylenetetrahydrofolate Dehydrogenase (NADP+ Dependent) 1 Like	Protein Coding	43	GC06P150865	21.1298	https://www.genecards.org/cgi-bin/carddisp.pl?gene=MTHFD1L
TET2	Tet Methylcytosine Dioxygenase 2	Protein Coding	45	GC04P105145	21.1295	https://www.genecards.org/cgi-bin/carddisp.pl?gene=TET2
PPT1	Palmitoyl-Protein Thioesterase 1	Protein Coding	46	GC01M040072	21.1281	https://www.genecards.org/cgi-bin/carddisp.pl?gene=PPT1
SLC5A7	Solute Carrier Family 5 Member 7	Protein Coding	44	GC02P107969	21.1271	https://www.genecards.org/cgi-bin/carddisp.pl?gene=SLC5A7
CLSTN1	Calsyntenin 1	Protein Coding	38	GC01M009729	21.1168	https://www.genecards.org/cgi-bin/carddisp.pl?gene=CLSTN1
IL11	Interleukin 11	Protein Coding	42	GC19M055364	21.1026	https://www.genecards.org/cgi-bin/carddisp.pl?gene=IL11
GRK1	G Protein-Coupled Receptor Kinase 1	Protein Coding	43	GC13P113645	21.0998	https://www.genecards.org/cgi-bin/carddisp.pl?gene=GRK1
ITGA2	Integrin Subunit Alpha 2	Protein Coding	46	GC05P052989	21.0927	https://www.genecards.org/cgi-bin/carddisp.pl?gene=ITGA2
TAP2	Transporter 2, ATP Binding Cassette Subfamily B Member	Protein Coding	45	GC06M032821	21.0862	https://www.genecards.org/cgi-bin/carddisp.pl?gene=TAP2
GRM1	Glutamate Metabotropic Receptor 1	Protein Coding	52	GC06P145973	21.0702	https://www.genecards.org/cgi-bin/carddisp.pl?gene=GRM1
EXOC3L2	Exocyst Complex Component 3 Like 2	Protein Coding	34	GC19M045212	21.0667	https://www.genecards.org/cgi-bin/carddisp.pl?gene=EXOC3L2
NTRK3	Neurotrophic Receptor Tyrosine Kinase 3	Protein Coding	53	GC15M087859	21.057	https://www.genecards.org/cgi-bin/carddisp.pl?gene=NTRK3
ADM	Adrenomedullin	Protein Coding	45	GC11P010304	21.0556	https://www.genecards.org/cgi-bin/carddisp.pl?gene=ADM
PEBP1	Phosphatidylethanolamine Binding Protein 1	Protein Coding	46	GC12P118135	21.0555	https://www.genecards.org/cgi-bin/carddisp.pl?gene=PEBP1
FGG	Fibrinogen Gamma Chain	Protein Coding	49	GC04M154604	21.0369	https://www.genecards.org/cgi-bin/carddisp.pl?gene=FGG
TGIF1	TGFB Induced Factor Homeobox 1	Protein Coding	47	GC18P003411	21.0318	https://www.genecards.org/cgi-bin/carddisp.pl?gene=TGIF1
BICC1	BicC Family RNA Binding Protein 1	Protein Coding	38	GC10P058513	21.027	https://www.genecards.org/cgi-bin/carddisp.pl?gene=BICC1
HOTAIR	HOX Transcript Antisense RNA	RNA Gene	25	GC12M053962	21.0229	https://www.genecards.org/cgi-bin/carddisp.pl?gene=HOTAIR
VAPB	VAMP Associated Protein B And C	Protein Coding	46	GC20P058389	21.0095	https://www.genecards.org/cgi-bin/carddisp.pl?gene=VAPB
ATP1A1	ATPase Na+/K+ Transporting Subunit Alpha 1	Protein Coding	51	GC01P116372	21.0079	https://www.genecards.org/cgi-bin/carddisp.pl?gene=ATP1A1
SCO1	Synthesis Of Cytochrome C Oxidase 1	Protein Coding	47	GC17M010672	20.9937	https://www.genecards.org/cgi-bin/carddisp.pl?gene=SCO1
ATG5	Autophagy Related 5	Protein Coding	45	GC06M106045	20.9845	https://www.genecards.org/cgi-bin/carddisp.pl?gene=ATG5
SOS1	SOS Ras/Rac Guanine Nucleotide Exchange Factor 1	Protein Coding	49	GC02M038981	20.9813	https://www.genecards.org/cgi-bin/carddisp.pl?gene=SOS1
ANXA5	Annexin A5	Protein Coding	47	GC04M121667	20.9786	https://www.genecards.org/cgi-bin/carddisp.pl?gene=ANXA5
MMP14	Matrix Metallopeptidase 14	Protein Coding	52	GC14P025566	20.9663	https://www.genecards.org/cgi-bin/carddisp.pl?gene=MMP14
CDK4	Cyclin Dependent Kinase 4	Protein Coding	55	GC12M057743	20.9588	https://www.genecards.org/cgi-bin/carddisp.pl?gene=CDK4
COL11A2	Collagen Type XI Alpha 2 Chain	Protein Coding	45	GC06M033162	20.9542	https://www.genecards.org/cgi-bin/carddisp.pl?gene=COL11A2
ITCH	Itchy E3 Ubiquitin Protein Ligase	Protein Coding	46	GC20P034363	20.9394	https://www.genecards.org/cgi-bin/carddisp.pl?gene=ITCH
SET	SET Nuclear Proto-Oncogene	Protein Coding	48	GC09P128684	20.9325	https://www.genecards.org/cgi-bin/carddisp.pl?gene=SET
C5	Complement C5	Protein Coding	47	GC09M120952	20.88	https://www.genecards.org/cgi-bin/carddisp.pl?gene=C5
PVALB	Parvalbumin	Protein Coding	40	GC22M036800	20.8576	https://www.genecards.org/cgi-bin/carddisp.pl?gene=PVALB
ACO1	Aconitase 1	Protein Coding	45	GC09P032374	20.8222	https://www.genecards.org/cgi-bin/carddisp.pl?gene=ACO1
JCAD	Junctional Cadherin 5 Associated	Protein Coding	26	GC10M030012	20.816	https://www.genecards.org/cgi-bin/carddisp.pl?gene=JCAD
ADD1	Adducin 1	Protein Coding	45	GC04P002855	20.8092	https://www.genecards.org/cgi-bin/carddisp.pl?gene=ADD1
PIK3C2A	Phosphatidylinositol-4-Phosphate 3-Kinase Catalytic Subunit Type 2 Alpha	Protein Coding	48	GC11M017211	20.7997	https://www.genecards.org/cgi-bin/carddisp.pl?gene=PIK3C2A
IDH1	Isocitrate Dehydrogenase (NADP(+)) 1	Protein Coding	53	GC02M208236	20.7978	https://www.genecards.org/cgi-bin/carddisp.pl?gene=IDH1
SORT1	Sortilin 1	Protein Coding	44	GC01M109310	20.7906	https://www.genecards.org/cgi-bin/carddisp.pl?gene=SORT1
ERBB3	Erb-B2 Receptor Tyrosine Kinase 3	Protein Coding	54	GC12P056108	20.7643	https://www.genecards.org/cgi-bin/carddisp.pl?gene=ERBB3
ADAR	Adenosine Deaminase RNA Specific	Protein Coding	46	GC01M154582	20.748	https://www.genecards.org/cgi-bin/carddisp.pl?gene=ADAR
MSRA	Methionine Sulfoxide Reductase A	Protein Coding	44	GC08P010054	20.7343	https://www.genecards.org/cgi-bin/carddisp.pl?gene=MSRA
SFTPA1	Surfactant Protein A1	Protein Coding	43	GC10P084765	20.7317	https://www.genecards.org/cgi-bin/carddisp.pl?gene=SFTPA1
YAP1	Yes1 Associated Transcriptional Regulator	Protein Coding	49	GC11P102110	20.7226	https://www.genecards.org/cgi-bin/carddisp.pl?gene=YAP1
REG1A	Regenerating Family Member 1 Alpha	Protein Coding	42	GC02P079120	20.7224	https://www.genecards.org/cgi-bin/carddisp.pl?gene=REG1A
PPP2CA	Protein Phosphatase 2 Catalytic Subunit Alpha	Protein Coding	50	GC05M134194	20.7185	https://www.genecards.org/cgi-bin/carddisp.pl?gene=PPP2CA
IL9	Interleukin 9	Protein Coding	44	GC05M135891	20.6641	https://www.genecards.org/cgi-bin/carddisp.pl?gene=IL9
LMNB1	Lamin B1	Protein Coding	49	GC05P126776	20.6625	https://www.genecards.org/cgi-bin/carddisp.pl?gene=LMNB1
GALNS	Galactosamine (N-Acetyl)-6-Sulfatase	Protein Coding	46	GC16M088813	20.6346	https://www.genecards.org/cgi-bin/carddisp.pl?gene=GALNS
SGPL1	Sphingosine-1-Phosphate Lyase 1	Protein Coding	45	GC10P070815	20.5818	https://www.genecards.org/cgi-bin/carddisp.pl?gene=SGPL1
COL9A2	Collagen Type IX Alpha 2 Chain	Protein Coding	43	GC01M040300	20.5722	https://www.genecards.org/cgi-bin/carddisp.pl?gene=COL9A2
SCO2	Synthesis Of Cytochrome C Oxidase 2	Protein Coding	46	GC22M050523	20.5702	https://www.genecards.org/cgi-bin/carddisp.pl?gene=SCO2
SCN2A	Sodium Voltage-Gated Channel Alpha Subunit 2	Protein Coding	48	GC02P165194	20.5692	https://www.genecards.org/cgi-bin/carddisp.pl?gene=SCN2A
ITGA4	Integrin Subunit Alpha 4	Protein Coding	49	GC02P181456	20.539	https://www.genecards.org/cgi-bin/carddisp.pl?gene=ITGA4
AKR1A1	Aldo-Keto Reductase Family 1 Member A1	Protein Coding	45	GC01P045550	20.5178	https://www.genecards.org/cgi-bin/carddisp.pl?gene=AKR1A1
PLAUR	Plasminogen Activator, Urokinase Receptor	Protein Coding	45	GC19M043646	20.51	https://www.genecards.org/cgi-bin/carddisp.pl?gene=PLAUR
DLG1	Discs Large MAGUK Scaffold Protein 1	Protein Coding	44	GC03M197042	20.5008	https://www.genecards.org/cgi-bin/carddisp.pl?gene=DLG1
CARD8	Caspase Recruitment Domain Family Member 8	Protein Coding	41	GC19M048187	20.4866	https://www.genecards.org/cgi-bin/carddisp.pl?gene=CARD8
GC	GC Vitamin D Binding Protein	Protein Coding	44	GC04M071741	20.4566	https://www.genecards.org/cgi-bin/carddisp.pl?gene=GC
MT-CO2	Mitochondrially Encoded Cytochrome C Oxidase II	Protein Coding	34	GCMTP007587	20.4325	https://www.genecards.org/cgi-bin/carddisp.pl?gene=MT-CO2
APEX1	Apurinic/Apyrimidinic Endodeoxyribonuclease 1	Protein Coding	46	GC14P020455	20.4202	https://www.genecards.org/cgi-bin/carddisp.pl?gene=APEX1
PRSS1	Serine Protease 1	Protein Coding	46	GC07P145196	20.42	https://www.genecards.org/cgi-bin/carddisp.pl?gene=PRSS1
BACE1-AS	BACE1 Antisense RNA	RNA Gene	13	GC11P117308	20.419	https://www.genecards.org/cgi-bin/carddisp.pl?gene=BACE1-AS
OGT	O-Linked N-Acetylglucosamine (GlcNAc) Transferase	Protein Coding	45	GC0XP071534	20.4134	https://www.genecards.org/cgi-bin/carddisp.pl?gene=OGT
ATN1	Atrophin 1	Protein Coding	45	GC12P009000	20.4065	https://www.genecards.org/cgi-bin/carddisp.pl?gene=ATN1
AVP	Arginine Vasopressin	Protein Coding	47	GC20M003082	20.3869	https://www.genecards.org/cgi-bin/carddisp.pl?gene=AVP
PAFAH1B1	Platelet Activating Factor Acetylhydrolase 1b Regulatory Subunit 1	Protein Coding	46	GC17P002593	20.3626	https://www.genecards.org/cgi-bin/carddisp.pl?gene=PAFAH1B1
SERPINF2	Serpin Family F Member 2	Protein Coding	45	GC17P001742	20.331	https://www.genecards.org/cgi-bin/carddisp.pl?gene=SERPINF2
MMP7	Matrix Metallopeptidase 7	Protein Coding	49	GC11M102425	20.33	https://www.genecards.org/cgi-bin/carddisp.pl?gene=MMP7
DNAJB11	DnaJ Heat Shock Protein Family (Hsp40) Member B11	Protein Coding	41	GC03P186567	20.3094	https://www.genecards.org/cgi-bin/carddisp.pl?gene=DNAJB11
BTK	Bruton Tyrosine Kinase	Protein Coding	54	GC0XM101349	20.2982	https://www.genecards.org/cgi-bin/carddisp.pl?gene=BTK
CYP1A2	Cytochrome P450 Family 1 Subfamily A Member 2	Protein Coding	46	GC15P074748	20.2952	https://www.genecards.org/cgi-bin/carddisp.pl?gene=CYP1A2
EIF2AK3	Eukaryotic Translation Initiation Factor 2 Alpha Kinase 3	Protein Coding	50	GC02M088556	20.2777	https://www.genecards.org/cgi-bin/carddisp.pl?gene=EIF2AK3
SETBP1	SET Binding Protein 1	Protein Coding	42	GC18P044680	20.2685	https://www.genecards.org/cgi-bin/carddisp.pl?gene=SETBP1
ADCYAP1	Adenylate Cyclase Activating Polypeptide 1	Protein Coding	43	GC18P000895	20.2637	https://www.genecards.org/cgi-bin/carddisp.pl?gene=ADCYAP1
DDX58	DExD/H-Box Helicase 58	Protein Coding	47	GC09M032455	20.2609	https://www.genecards.org/cgi-bin/carddisp.pl?gene=DDX58
CD19	CD19 Molecule	Protein Coding	50	GC16P029293	20.2474	https://www.genecards.org/cgi-bin/carddisp.pl?gene=CD19
SPAST	Spastin	Protein Coding	41	GC02P032063	20.2385	https://www.genecards.org/cgi-bin/carddisp.pl?gene=SPAST
NDUFAF6	NADH:Ubiquinone Oxidoreductase Complex Assembly Factor 6	Protein Coding	35	GC08P094895	20.2318	https://www.genecards.org/cgi-bin/carddisp.pl?gene=NDUFAF6
CALB2	Calbindin 2	Protein Coding	42	GC16P071392	20.2065	https://www.genecards.org/cgi-bin/carddisp.pl?gene=CALB2
SLC2A2	Solute Carrier Family 2 Member 2	Protein Coding	50	GC03M170996	20.1907	https://www.genecards.org/cgi-bin/carddisp.pl?gene=SLC2A2
PAX6	Paired Box 6	Protein Coding	49	GC11M031784	20.1605	https://www.genecards.org/cgi-bin/carddisp.pl?gene=PAX6
NR2E3	Nuclear Receptor Subfamily 2 Group E Member 3	Protein Coding	43	GC15P071792	20.1587	https://www.genecards.org/cgi-bin/carddisp.pl?gene=NR2E3
HDAC6	Histone Deacetylase 6	Protein Coding	52	GC0XP048801	20.1582	https://www.genecards.org/cgi-bin/carddisp.pl?gene=HDAC6
MGMT	O-6-Methylguanine-DNA Methyltransferase	Protein Coding	50	GC10P129467	20.1563	https://www.genecards.org/cgi-bin/carddisp.pl?gene=MGMT
KIF5A	Kinesin Family Member 5A	Protein Coding	45	GC12P057549	20.1534	https://www.genecards.org/cgi-bin/carddisp.pl?gene=KIF5A
ETV6	ETS Variant Transcription Factor 6	Protein Coding	47	GC12P011649	20.1491	https://www.genecards.org/cgi-bin/carddisp.pl?gene=ETV6
PADI2	Peptidyl Arginine Deiminase 2	Protein Coding	43	GC01M017066	20.1006	https://www.genecards.org/cgi-bin/carddisp.pl?gene=PADI2
UBQLN2	Ubiquilin 2	Protein Coding	44	GC0XP056563	20.0984	https://www.genecards.org/cgi-bin/carddisp.pl?gene=UBQLN2
TLR1	Toll Like Receptor 1	Protein Coding	48	GC04M038797	20.0906	https://www.genecards.org/cgi-bin/carddisp.pl?gene=TLR1
SLPI	Secretory Leukocyte Peptidase Inhibitor	Protein Coding	40	GC20M045252	20.0906	https://www.genecards.org/cgi-bin/carddisp.pl?gene=SLPI
MIR221	MicroRNA 221	RNA Gene	20	GC0XM045746	20.0798	https://www.genecards.org/cgi-bin/carddisp.pl?gene=MIR221
PDE8B	Phosphodiesterase 8B	Protein Coding	47	GC05P077180	20.0762	https://www.genecards.org/cgi-bin/carddisp.pl?gene=PDE8B
CSNK2A1	Casein Kinase 2 Alpha 1	Protein Coding	53	GC20M000472	20.0657	https://www.genecards.org/cgi-bin/carddisp.pl?gene=CSNK2A1
COL4A2	Collagen Type IV Alpha 2 Chain	Protein Coding	46	GC13P110305	20.0582	https://www.genecards.org/cgi-bin/carddisp.pl?gene=COL4A2
CD55	CD55 Molecule (Cromer Blood Group)	Protein Coding	48	GC01P207321	20.0561	https://www.genecards.org/cgi-bin/carddisp.pl?gene=CD55
ALOX5AP	Arachidonate 5-Lipoxygenase Activating Protein	Protein Coding	45	GC13P030713	20.0377	https://www.genecards.org/cgi-bin/carddisp.pl?gene=ALOX5AP
P2RX7	Purinergic Receptor P2X 7	Protein Coding	46	GC12P123032	20.018	https://www.genecards.org/cgi-bin/carddisp.pl?gene=P2RX7
MMP8	Matrix Metallopeptidase 8	Protein Coding	48	GC11M102617	20.0107	https://www.genecards.org/cgi-bin/carddisp.pl?gene=MMP8
MATR3	Matrin 3	Protein Coding	43	GC05P139274	19.9927	https://www.genecards.org/cgi-bin/carddisp.pl?gene=MATR3
COMP	Cartilage Oligomeric Matrix Protein	Protein Coding	49	GC19M018783	19.9904	https://www.genecards.org/cgi-bin/carddisp.pl?gene=COMP
MKKS	McKusick-Kaufman Syndrome	Protein Coding	40	GC20M010419	19.9693	https://www.genecards.org/cgi-bin/carddisp.pl?gene=MKKS
UCP2	Uncoupling Protein 2	Protein Coding	46	GC11M073974	19.9622	https://www.genecards.org/cgi-bin/carddisp.pl?gene=UCP2
ADRB1	Adrenoceptor Beta 1	Protein Coding	49	GC10P114044	19.9548	https://www.genecards.org/cgi-bin/carddisp.pl?gene=ADRB1
CD46	CD46 Molecule	Protein Coding	47	GC01P207752	19.9513	https://www.genecards.org/cgi-bin/carddisp.pl?gene=CD46
H19	H19 Imprinted Maternally Expressed Transcript	RNA Gene	28	GC11M001995	19.9501	https://www.genecards.org/cgi-bin/carddisp.pl?gene=H19
STAT5B	Signal Transducer And Activator Of Transcription 5B	Protein Coding	50	GC17M042199	19.9403	https://www.genecards.org/cgi-bin/carddisp.pl?gene=STAT5B
BCR	BCR Activator Of RhoGEF And GTPase	Protein Coding	53	GC22P023179	19.9382	https://www.genecards.org/cgi-bin/carddisp.pl?gene=BCR
IRS2	Insulin Receptor Substrate 2	Protein Coding	46	GC13M109752	19.9145	https://www.genecards.org/cgi-bin/carddisp.pl?gene=IRS2
SOX2	SRY-Box Transcription Factor 2	Protein Coding	48	GC03P181711	19.8537	https://www.genecards.org/cgi-bin/carddisp.pl?gene=SOX2
PRKCA	Protein Kinase C Alpha	Protein Coding	52	GC17P066302	19.8479	https://www.genecards.org/cgi-bin/carddisp.pl?gene=PRKCA
IFNGR2	Interferon Gamma Receptor 2	Protein Coding	45	GC21P033402	19.8349	https://www.genecards.org/cgi-bin/carddisp.pl?gene=IFNGR2
SERPINH1	Serpin Family H Member 1	Protein Coding	46	GC11P075562	19.8278	https://www.genecards.org/cgi-bin/carddisp.pl?gene=SERPINH1
ARMS2	Age-Related Maculopathy Susceptibility 2	Protein Coding	31	GC10P122454	19.8276	https://www.genecards.org/cgi-bin/carddisp.pl?gene=ARMS2
SEMA3A	Semaphorin 3A	Protein Coding	46	GC07M083955	19.8135	https://www.genecards.org/cgi-bin/carddisp.pl?gene=SEMA3A
NRXN1	Neurexin 1	Protein Coding	48	GC02M049918	19.8112	https://www.genecards.org/cgi-bin/carddisp.pl?gene=NRXN1
DYSF	Dysferlin	Protein Coding	45	GC02P071453	19.804	https://www.genecards.org/cgi-bin/carddisp.pl?gene=DYSF
KCNMA1	Potassium Calcium-Activated Channel Subfamily M Alpha 1	Protein Coding	50	GC10M076869	19.7766	https://www.genecards.org/cgi-bin/carddisp.pl?gene=KCNMA1
CALB1	Calbindin 1	Protein Coding	43	GC08M090058	19.7594	https://www.genecards.org/cgi-bin/carddisp.pl?gene=CALB1
GLUD2	Glutamate Dehydrogenase 2	Protein Coding	43	GC0XP121047	19.7579	https://www.genecards.org/cgi-bin/carddisp.pl?gene=GLUD2
TRPC6	Transient Receptor Potential Cation Channel Subfamily C Member 6	Protein Coding	49	GC11M101451	19.7397	https://www.genecards.org/cgi-bin/carddisp.pl?gene=TRPC6
PNMT	Phenylethanolamine N-Methyltransferase	Protein Coding	46	GC17P039667	19.7338	https://www.genecards.org/cgi-bin/carddisp.pl?gene=PNMT
XBP1	X-Box Binding Protein 1	Protein Coding	46	GC22M028794	19.7337	https://www.genecards.org/cgi-bin/carddisp.pl?gene=XBP1
SDHC	Succinate Dehydrogenase Complex Subunit C	Protein Coding	46	GC01P161314	19.7106	https://www.genecards.org/cgi-bin/carddisp.pl?gene=SDHC
MAG	Myelin Associated Glycoprotein	Protein Coding	46	GC19P035292	19.6911	https://www.genecards.org/cgi-bin/carddisp.pl?gene=MAG
IL6ST	Interleukin 6 Cytokine Family Signal Transducer	Protein Coding	47	GC05M055935	19.6899	https://www.genecards.org/cgi-bin/carddisp.pl?gene=IL6ST
BSND	Barttin CLCNK Type Accessory Subunit Beta	Protein Coding	42	GC01P054998	19.6833	https://www.genecards.org/cgi-bin/carddisp.pl?gene=BSND
SFTPA2	Surfactant Protein A2	Protein Coding	42	GC10M079566	19.6794	https://www.genecards.org/cgi-bin/carddisp.pl?gene=SFTPA2
COL6A1	Collagen Type VI Alpha 1 Chain	Protein Coding	44	GC21P045981	19.6648	https://www.genecards.org/cgi-bin/carddisp.pl?gene=COL6A1
MEF2C	Myocyte Enhancer Factor 2C	Protein Coding	50	GC05M088718	19.6535	https://www.genecards.org/cgi-bin/carddisp.pl?gene=MEF2C
BIRC5	Baculoviral IAP Repeat Containing 5	Protein Coding	47	GC17P078214	19.6208	https://www.genecards.org/cgi-bin/carddisp.pl?gene=BIRC5
PTX3	Pentraxin 3	Protein Coding	43	GC03P157436	19.6049	https://www.genecards.org/cgi-bin/carddisp.pl?gene=PTX3
NDUFV2	NADH:Ubiquinone Oxidoreductase Core Subunit V2	Protein Coding	46	GC18P009092	19.5882	https://www.genecards.org/cgi-bin/carddisp.pl?gene=NDUFV2
STUB1	STIP1 Homology And U-Box Containing Protein 1	Protein Coding	46	GC16P001591	19.5741	https://www.genecards.org/cgi-bin/carddisp.pl?gene=STUB1
GSAP	Gamma-Secretase Activating Protein	Protein Coding	32	GC07M077310	19.5658	https://www.genecards.org/cgi-bin/carddisp.pl?gene=GSAP
GNB4	G Protein Subunit Beta 4	Protein Coding	43	GC03M179397	19.5421	https://www.genecards.org/cgi-bin/carddisp.pl?gene=GNB4
SETX	Senataxin	Protein Coding	42	GC09M132261	19.5377	https://www.genecards.org/cgi-bin/carddisp.pl?gene=SETX
H2AC18	H2A Clustered Histone 18	Protein Coding	27	GC01M149988	19.5221	https://www.genecards.org/cgi-bin/carddisp.pl?gene=H2AC18
ADAMTSL1	ADAMTS Like 1	Protein Coding	43	GC09P017906	19.5124	https://www.genecards.org/cgi-bin/carddisp.pl?gene=ADAMTSL1
NOTCH4	Notch Receptor 4	Protein Coding	46	GC06M033117	19.5102	https://www.genecards.org/cgi-bin/carddisp.pl?gene=NOTCH4
PAH	Phenylalanine Hydroxylase	Protein Coding	50	GC12M102836	19.5017	https://www.genecards.org/cgi-bin/carddisp.pl?gene=PAH
VDAC2	Voltage Dependent Anion Channel 2	Protein Coding	44	GC10P075210	19.4778	https://www.genecards.org/cgi-bin/carddisp.pl?gene=VDAC2
NDUFV1	NADH:Ubiquinone Oxidoreductase Core Subunit V1	Protein Coding	47	GC11P067644	19.4326	https://www.genecards.org/cgi-bin/carddisp.pl?gene=NDUFV1
CTSK	Cathepsin K	Protein Coding	50	GC01M150796	19.4249	https://www.genecards.org/cgi-bin/carddisp.pl?gene=CTSK
ALDOA	Aldolase, Fructose-Bisphosphate A	Protein Coding	49	GC16P030064	19.4227	https://www.genecards.org/cgi-bin/carddisp.pl?gene=ALDOA
GPC1	Glypican 1	Protein Coding	44	GC02P240435	19.4211	https://www.genecards.org/cgi-bin/carddisp.pl?gene=GPC1
KCNV2	Potassium Voltage-Gated Channel Modifier Subfamily V Member 2	Protein Coding	42	GC09P002717	19.4193	https://www.genecards.org/cgi-bin/carddisp.pl?gene=KCNV2
MTHFD1	Methylenetetrahydrofolate Dehydrogenase, Cyclohydrolase And Formyltetrahydrofolate Synthetase 1	Protein Coding	46	GC14P064388	19.4174	https://www.genecards.org/cgi-bin/carddisp.pl?gene=MTHFD1
F10	Coagulation Factor X	Protein Coding	49	GC13P113122	19.4051	https://www.genecards.org/cgi-bin/carddisp.pl?gene=F10
ITGAL	Integrin Subunit Alpha L	Protein Coding	47	GC16P030472	19.4025	https://www.genecards.org/cgi-bin/carddisp.pl?gene=ITGAL
NEK8	NIMA Related Kinase 8	Protein Coding	42	GC17P028725	19.4015	https://www.genecards.org/cgi-bin/carddisp.pl?gene=NEK8
ADRB3	Adrenoceptor Beta 3	Protein Coding	46	GC08M037962	19.3906	https://www.genecards.org/cgi-bin/carddisp.pl?gene=ADRB3
IREB2	Iron Responsive Element Binding Protein 2	Protein Coding	45	GC15P078437	19.3862	https://www.genecards.org/cgi-bin/carddisp.pl?gene=IREB2
PEX1	Peroxisomal Biogenesis Factor 1	Protein Coding	46	GC07M092487	19.3819	https://www.genecards.org/cgi-bin/carddisp.pl?gene=PEX1
TP73	Tumor Protein P73	Protein Coding	47	GC01P003652	19.3686	https://www.genecards.org/cgi-bin/carddisp.pl?gene=TP73
CA2	Carbonic Anhydrase 2	Protein Coding	52	GC08P085463	19.3685	https://www.genecards.org/cgi-bin/carddisp.pl?gene=CA2
CLCN7	Chloride Voltage-Gated Channel 7	Protein Coding	46	GC16M001444	19.3653	https://www.genecards.org/cgi-bin/carddisp.pl?gene=CLCN7
PDE4A	Phosphodiesterase 4A	Protein Coding	45	GC19P010416	19.365	https://www.genecards.org/cgi-bin/carddisp.pl?gene=PDE4A
ABCC2	ATP Binding Cassette Subfamily C Member 2	Protein Coding	49	GC10P099782	19.3421	https://www.genecards.org/cgi-bin/carddisp.pl?gene=ABCC2
JAK3	Janus Kinase 3	Protein Coding	53	GC19M017824	19.3223	https://www.genecards.org/cgi-bin/carddisp.pl?gene=JAK3
PCDH15	Protocadherin Related 15	Protein Coding	41	GC10M053802	19.31	https://www.genecards.org/cgi-bin/carddisp.pl?gene=PCDH15
ARVCF	ARVCF Delta Catenin Family Member	Protein Coding	39	GC22M019966	19.3014	https://www.genecards.org/cgi-bin/carddisp.pl?gene=ARVCF
TIMP3	TIMP Metallopeptidase Inhibitor 3	Protein Coding	46	GC22P032800	19.2961	https://www.genecards.org/cgi-bin/carddisp.pl?gene=TIMP3
DDIT3	DNA Damage Inducible Transcript 3	Protein Coding	46	GC12M057516	19.2947	https://www.genecards.org/cgi-bin/carddisp.pl?gene=DDIT3
TGFA	Transforming Growth Factor Alpha	Protein Coding	47	GC02M070447	19.294	https://www.genecards.org/cgi-bin/carddisp.pl?gene=TGFA
FLOT1	Flotillin 1	Protein Coding	42	GC06M031120	19.2877	https://www.genecards.org/cgi-bin/carddisp.pl?gene=FLOT1
TAP1	Transporter 1, ATP Binding Cassette Subfamily B Member	Protein Coding	48	GC06M033185	19.2765	https://www.genecards.org/cgi-bin/carddisp.pl?gene=TAP1
NTS	Neurotensin	Protein Coding	42	GC12P085876	19.2728	https://www.genecards.org/cgi-bin/carddisp.pl?gene=NTS
ATP1A3	ATPase Na+/K+ Transporting Subunit Alpha 3	Protein Coding	49	GC19M041966	19.2687	https://www.genecards.org/cgi-bin/carddisp.pl?gene=ATP1A3
MARK4	Microtubule Affinity Regulating Kinase 4	Protein Coding	46	GC19P045079	19.2672	https://www.genecards.org/cgi-bin/carddisp.pl?gene=MARK4
PLCE1	Phospholipase C Epsilon 1	Protein Coding	44	GC10P093993	19.264	https://www.genecards.org/cgi-bin/carddisp.pl?gene=PLCE1
ALDH9A1	Aldehyde Dehydrogenase 9 Family Member A1	Protein Coding	42	GC01M165668	19.2533	https://www.genecards.org/cgi-bin/carddisp.pl?gene=ALDH9A1
PRKCZ	Protein Kinase C Zeta	Protein Coding	49	GC01P002050	19.2527	https://www.genecards.org/cgi-bin/carddisp.pl?gene=PRKCZ
ARNTL	Aryl Hydrocarbon Receptor Nuclear Translocator Like	Protein Coding	43	GC11P013276	19.2468	https://www.genecards.org/cgi-bin/carddisp.pl?gene=ARNTL
RBCK1	RANBP2-Type And C3HC4-Type Zinc Finger Containing 1	Protein Coding	43	GC20P000407	19.2197	https://www.genecards.org/cgi-bin/carddisp.pl?gene=RBCK1
DHTKD1	Dehydrogenase E1 And Transketolase Domain Containing 1	Protein Coding	43	GC10P012068	19.2155	https://www.genecards.org/cgi-bin/carddisp.pl?gene=DHTKD1
ADH1B	Alcohol Dehydrogenase 1B (Class I), Beta Polypeptide	Protein Coding	45	GC04M099304	19.2137	https://www.genecards.org/cgi-bin/carddisp.pl?gene=ADH1B
CXCL1	C-X-C Motif Chemokine Ligand 1	Protein Coding	43	GC04P073869	19.1867	https://www.genecards.org/cgi-bin/carddisp.pl?gene=CXCL1
CHCHD2	Coiled-Coil-Helix-Coiled-Coil-Helix Domain Containing 2	Protein Coding	39	GC07M056101	19.1814	https://www.genecards.org/cgi-bin/carddisp.pl?gene=CHCHD2
CACNA1S	Calcium Voltage-Gated Channel Subunit Alpha1 S	Protein Coding	49	GC01M201008	19.1688	https://www.genecards.org/cgi-bin/carddisp.pl?gene=CACNA1S
HDAC2	Histone Deacetylase 2	Protein Coding	52	GC06M113933	19.167	https://www.genecards.org/cgi-bin/carddisp.pl?gene=HDAC2
YWHAQ	Tyrosine 3-Monooxygenase/Tryptophan 5-Monooxygenase Activation Protein Theta	Protein Coding	48	GC02M009583	19.1586	https://www.genecards.org/cgi-bin/carddisp.pl?gene=YWHAQ
PRMT7	Protein Arginine Methyltransferase 7	Protein Coding	45	GC16P068347	19.1474	https://www.genecards.org/cgi-bin/carddisp.pl?gene=PRMT7
CPS1	Carbamoyl-Phosphate Synthase 1	Protein Coding	47	GC02P210477	19.113	https://www.genecards.org/cgi-bin/carddisp.pl?gene=CPS1
GRIA4	Glutamate Ionotropic Receptor AMPA Type Subunit 4	Protein Coding	50	GC11P105609	19.1073	https://www.genecards.org/cgi-bin/carddisp.pl?gene=GRIA4
PITRM1	Pitrilysin Metallopeptidase 1	Protein Coding	40	GC10M003138	19.1014	https://www.genecards.org/cgi-bin/carddisp.pl?gene=PITRM1
TAC1	Tachykinin Precursor 1	Protein Coding	44	GC07P097731	19.0987	https://www.genecards.org/cgi-bin/carddisp.pl?gene=TAC1
PCSK1N	Proprotein Convertase Subtilisin/Kexin Type 1 Inhibitor	Protein Coding	34	GC0XM048831	19.0987	https://www.genecards.org/cgi-bin/carddisp.pl?gene=PCSK1N
TUBB2A	Tubulin Beta 2A Class IIa	Protein Coding	46	GC06M003153	19.0852	https://www.genecards.org/cgi-bin/carddisp.pl?gene=TUBB2A
PTH1R	Parathyroid Hormone 1 Receptor	Protein Coding	50	GC03P046877	19.0774	https://www.genecards.org/cgi-bin/carddisp.pl?gene=PTH1R
CSNK1A1L	Casein Kinase 1 Alpha 1 Like	Protein Coding	38	GC13M037103	19.0713	https://www.genecards.org/cgi-bin/carddisp.pl?gene=CSNK1A1L
NODAL	Nodal Growth Differentiation Factor	Protein Coding	43	GC10M070431	19.069	https://www.genecards.org/cgi-bin/carddisp.pl?gene=NODAL
TLR7	Toll Like Receptor 7	Protein Coding	48	GC0XP012867	19.0643	https://www.genecards.org/cgi-bin/carddisp.pl?gene=TLR7
KIF1A	Kinesin Family Member 1A	Protein Coding	43	GC02M240713	19.0362	https://www.genecards.org/cgi-bin/carddisp.pl?gene=KIF1A
KRT1	Keratin 1	Protein Coding	45	GC12M052674	19.0267	https://www.genecards.org/cgi-bin/carddisp.pl?gene=KRT1
TBC1D24	TBC1 Domain Family Member 24	Protein Coding	39	GC16P002475	19.0254	https://www.genecards.org/cgi-bin/carddisp.pl?gene=TBC1D24
FPR2	Formyl Peptide Receptor 2	Protein Coding	47	GC19P051752	19.0008	https://www.genecards.org/cgi-bin/carddisp.pl?gene=FPR2
GNE	Glucosamine (UDP-N-Acetyl)-2-Epimerase/N-Acetylmannosamine Kinase	Protein Coding	45	GC09M036214	18.992	https://www.genecards.org/cgi-bin/carddisp.pl?gene=GNE
PIK3C3	Phosphatidylinositol 3-Kinase Catalytic Subunit Type 3	Protein Coding	50	GC18P041955	18.9911	https://www.genecards.org/cgi-bin/carddisp.pl?gene=PIK3C3
DSG1	Desmoglein 1	Protein Coding	45	GC18P031318	18.9907	https://www.genecards.org/cgi-bin/carddisp.pl?gene=DSG1
HSPA9	Heat Shock Protein Family A (Hsp70) Member 9	Protein Coding	49	GC05M138554	18.9844	https://www.genecards.org/cgi-bin/carddisp.pl?gene=HSPA9
CCNB1	Cyclin B1	Protein Coding	48	GC05P069167	18.9652	https://www.genecards.org/cgi-bin/carddisp.pl?gene=CCNB1
GABRG2	Gamma-Aminobutyric Acid Type A Receptor Subunit Gamma2	Protein Coding	48	GC05P162000	18.9461	https://www.genecards.org/cgi-bin/carddisp.pl?gene=GABRG2
MGP	Matrix Gla Protein	Protein Coding	43	GC12M014985	18.9278	https://www.genecards.org/cgi-bin/carddisp.pl?gene=MGP
GNPTAB	N-Acetylglucosamine-1-Phosphate Transferase Subunits Alpha And Beta	Protein Coding	42	GC12M101745	18.9144	https://www.genecards.org/cgi-bin/carddisp.pl?gene=GNPTAB
ANKH	ANKH Inorganic Pyrophosphate Transport Regulator	Protein Coding	42	GC05M014706	18.9077	https://www.genecards.org/cgi-bin/carddisp.pl?gene=ANKH
PLTP	Phospholipid Transfer Protein	Protein Coding	44	GC20M045898	18.902	https://www.genecards.org/cgi-bin/carddisp.pl?gene=PLTP
PPARD	Peroxisome Proliferator Activated Receptor Delta	Protein Coding	48	GC06P049491	18.9003	https://www.genecards.org/cgi-bin/carddisp.pl?gene=PPARD
SMC1A	Structural Maintenance Of Chromosomes 1A	Protein Coding	47	GC0XM053374	18.8888	https://www.genecards.org/cgi-bin/carddisp.pl?gene=SMC1A
APOC2	Apolipoprotein C2	Protein Coding	45	GC19P044945	18.887	https://www.genecards.org/cgi-bin/carddisp.pl?gene=APOC2
ADNP	Activity Dependent Neuroprotector Homeobox	Protein Coding	43	GC20M050888	18.8757	https://www.genecards.org/cgi-bin/carddisp.pl?gene=ADNP
WNT1	Wnt Family Member 1	Protein Coding	47	GC12P049053	18.8702	https://www.genecards.org/cgi-bin/carddisp.pl?gene=WNT1
DEFB1	Defensin Beta 1	Protein Coding	40	GC08M006870	18.8651	https://www.genecards.org/cgi-bin/carddisp.pl?gene=DEFB1
AIF1	Allograft Inflammatory Factor 1	Protein Coding	40	GC06P049351	18.8592	https://www.genecards.org/cgi-bin/carddisp.pl?gene=AIF1
CXCL9	C-X-C Motif Chemokine Ligand 9	Protein Coding	39	GC04M076001	18.8554	https://www.genecards.org/cgi-bin/carddisp.pl?gene=CXCL9
HNRNPC	Heterogeneous Nuclear Ribonucleoprotein C	Protein Coding	42	GC14M021210	18.8385	https://www.genecards.org/cgi-bin/carddisp.pl?gene=HNRNPC
AHR	Aryl Hydrocarbon Receptor	Protein Coding	49	GC07P016916	18.8258	https://www.genecards.org/cgi-bin/carddisp.pl?gene=AHR
SPTLC2	Serine Palmitoyltransferase Long Chain Base Subunit 2	Protein Coding	49	GC14M077505	18.8213	https://www.genecards.org/cgi-bin/carddisp.pl?gene=SPTLC2
CRYAA	Crystallin Alpha A	Protein Coding	45	GC21P043169	18.8128	https://www.genecards.org/cgi-bin/carddisp.pl?gene=CRYAA
CDC42	Cell Division Cycle 42	Protein Coding	52	GC01P022074	18.8081	https://www.genecards.org/cgi-bin/carddisp.pl?gene=CDC42
CX3CL1	C-X3-C Motif Chemokine Ligand 1	Protein Coding	43	GC16P057372	18.7961	https://www.genecards.org/cgi-bin/carddisp.pl?gene=CX3CL1
FOXO3	Forkhead Box O3	Protein Coding	45	GC06P108559	18.7886	https://www.genecards.org/cgi-bin/carddisp.pl?gene=FOXO3
TUBA4A	Tubulin Alpha 4a	Protein Coding	46	GC02M219249	18.7874	https://www.genecards.org/cgi-bin/carddisp.pl?gene=TUBA4A
TKT	Transketolase	Protein Coding	48	GC03M053224	18.7728	https://www.genecards.org/cgi-bin/carddisp.pl?gene=TKT
DLG5	Discs Large MAGUK Scaffold Protein 5	Protein Coding	39	GC10M077790	18.7641	https://www.genecards.org/cgi-bin/carddisp.pl?gene=DLG5
ADAMTS4	ADAM Metallopeptidase With Thrombospondin Type 1 Motif 4	Protein Coding	43	GC01M161184	18.7625	https://www.genecards.org/cgi-bin/carddisp.pl?gene=ADAMTS4
ASPM	Assembly Factor For Spindle Microtubules	Protein Coding	39	GC01M197084	18.7543	https://www.genecards.org/cgi-bin/carddisp.pl?gene=ASPM
SLC4A1	Solute Carrier Family 4 Member 1 (Diego Blood Group)	Protein Coding	48	GC17M044302	18.7437	https://www.genecards.org/cgi-bin/carddisp.pl?gene=SLC4A1
CD34	CD34 Molecule	Protein Coding	44	GC01M207880	18.7386	https://www.genecards.org/cgi-bin/carddisp.pl?gene=CD34
BCL11A	BAF Chromatin Remodeling Complex Subunit BCL11A	Protein Coding	44	GC02M060451	18.7115	https://www.genecards.org/cgi-bin/carddisp.pl?gene=BCL11A
CTNS	Cystinosin, Lysosomal Cystine Transporter	Protein Coding	45	GC17P003636	18.702	https://www.genecards.org/cgi-bin/carddisp.pl?gene=CTNS
ATP2A1	ATPase Sarcoplasmic/Endoplasmic Reticulum Ca2+ Transporting 1	Protein Coding	49	GC16P029275	18.6902	https://www.genecards.org/cgi-bin/carddisp.pl?gene=ATP2A1
NEU1	Neuraminidase 1	Protein Coding	45	GC06M031857	18.6726	https://www.genecards.org/cgi-bin/carddisp.pl?gene=NEU1
DUSP19	Dual Specificity Phosphatase 19	Protein Coding	40	GC02P183078	18.6618	https://www.genecards.org/cgi-bin/carddisp.pl?gene=DUSP19
BSG	Basigin (Ok Blood Group)	Protein Coding	45	GC19P000571	18.6406	https://www.genecards.org/cgi-bin/carddisp.pl?gene=BSG
MIR27A	MicroRNA 27a	RNA Gene	22	GC19M014034	18.6352	https://www.genecards.org/cgi-bin/carddisp.pl?gene=MIR27A
SYNE1	Spectrin Repeat Containing Nuclear Envelope Protein 1	Protein Coding	42	GC06M152121	18.6338	https://www.genecards.org/cgi-bin/carddisp.pl?gene=SYNE1
EPOR	Erythropoietin Receptor	Protein Coding	49	GC19M011377	18.6336	https://www.genecards.org/cgi-bin/carddisp.pl?gene=EPOR
SAR1B	Secretion Associated Ras Related GTPase 1B	Protein Coding	46	GC05M134601	18.6333	https://www.genecards.org/cgi-bin/carddisp.pl?gene=SAR1B
SOD3	Superoxide Dismutase 3	Protein Coding	41	GC04P024798	18.6287	https://www.genecards.org/cgi-bin/carddisp.pl?gene=SOD3
TSLP	Thymic Stromal Lymphopoietin	Protein Coding	39	GC05P111070	18.6169	https://www.genecards.org/cgi-bin/carddisp.pl?gene=TSLP
SMAD2	SMAD Family Member 2	Protein Coding	48	GC18M047809	18.6132	https://www.genecards.org/cgi-bin/carddisp.pl?gene=SMAD2
CD163	CD163 Molecule	Protein Coding	43	GC12M007471	18.6086	https://www.genecards.org/cgi-bin/carddisp.pl?gene=CD163
SLC19A1	Solute Carrier Family 19 Member 1	Protein Coding	46	GC21M045493	18.608	https://www.genecards.org/cgi-bin/carddisp.pl?gene=SLC19A1
KRT19	Keratin 19	Protein Coding	46	GC17M041523	18.6066	https://www.genecards.org/cgi-bin/carddisp.pl?gene=KRT19
TRAF6	TNF Receptor Associated Factor 6	Protein Coding	47	GC11M036467	18.6047	https://www.genecards.org/cgi-bin/carddisp.pl?gene=TRAF6
CFAP410	Cilia And Flagella Associated Protein 410	Protein Coding	30	GC21M044330	18.6039	https://www.genecards.org/cgi-bin/carddisp.pl?gene=CFAP410
IL18R1	Interleukin 18 Receptor 1	Protein Coding	43	GC02P102311	18.5936	https://www.genecards.org/cgi-bin/carddisp.pl?gene=IL18R1
ERCC4	ERCC Excision Repair 4, Endonuclease Catalytic Subunit	Protein Coding	46	GC16P013920	18.5736	https://www.genecards.org/cgi-bin/carddisp.pl?gene=ERCC4
MB	Myoglobin	Protein Coding	45	GC22M035606	18.5725	https://www.genecards.org/cgi-bin/carddisp.pl?gene=MB
FARSB	Phenylalanyl-TRNA Synthetase Subunit Beta	Protein Coding	45	GC02M222570	18.5573	https://www.genecards.org/cgi-bin/carddisp.pl?gene=FARSB
MAPK9	Mitogen-Activated Protein Kinase 9	Protein Coding	49	GC05M180234	18.5504	https://www.genecards.org/cgi-bin/carddisp.pl?gene=MAPK9
OGDH	Oxoglutarate Dehydrogenase	Protein Coding	46	GC07P044606	18.5224	https://www.genecards.org/cgi-bin/carddisp.pl?gene=OGDH
RAG1	Recombination Activating 1	Protein Coding	47	GC11P036516	18.5213	https://www.genecards.org/cgi-bin/carddisp.pl?gene=RAG1
MIR20A	MicroRNA 20a	RNA Gene	19	GC13P091444	18.5154	https://www.genecards.org/cgi-bin/carddisp.pl?gene=MIR20A
NDUFS2	NADH:Ubiquinone Oxidoreductase Core Subunit S2	Protein Coding	46	GC01P161197	18.4957	https://www.genecards.org/cgi-bin/carddisp.pl?gene=NDUFS2
U2AF1	U2 Small Nuclear RNA Auxiliary Factor 1	Protein Coding	43	GC21M043092	18.4827	https://www.genecards.org/cgi-bin/carddisp.pl?gene=U2AF1
SLC6A2	Solute Carrier Family 6 Member 2	Protein Coding	49	GC16P055656	18.4615	https://www.genecards.org/cgi-bin/carddisp.pl?gene=SLC6A2
DNTT	DNA Nucleotidylexotransferase	Protein Coding	43	GC10P096304	18.4532	https://www.genecards.org/cgi-bin/carddisp.pl?gene=DNTT
S100A12	S100 Calcium Binding Protein A12	Protein Coding	40	GC01M153373	18.4355	https://www.genecards.org/cgi-bin/carddisp.pl?gene=S100A12
MFSD8	Major Facilitator Superfamily Domain Containing 8	Protein Coding	38	GC04M127917	18.4317	https://www.genecards.org/cgi-bin/carddisp.pl?gene=MFSD8
BCL6	BCL6 Transcription Repressor	Protein Coding	46	GC03M187721	18.4314	https://www.genecards.org/cgi-bin/carddisp.pl?gene=BCL6
PRDX1	Peroxiredoxin 1	Protein Coding	49	GC01M045511	18.4189	https://www.genecards.org/cgi-bin/carddisp.pl?gene=PRDX1
PIK3CG	Phosphatidylinositol-4,5-Bisphosphate 3-Kinase Catalytic Subunit Gamma	Protein Coding	49	GC07P106865	18.4184	https://www.genecards.org/cgi-bin/carddisp.pl?gene=PIK3CG
HBG2	Hemoglobin Subunit Gamma 2	Protein Coding	43	GC11M005384	18.4055	https://www.genecards.org/cgi-bin/carddisp.pl?gene=HBG2
CTSG	Cathepsin G	Protein Coding	46	GC14M024573	18.3937	https://www.genecards.org/cgi-bin/carddisp.pl?gene=CTSG
PRDX3	Peroxiredoxin 3	Protein Coding	44	GC10M119167	18.3913	https://www.genecards.org/cgi-bin/carddisp.pl?gene=PRDX3
PF4	Platelet Factor 4	Protein Coding	42	GC04M073980	18.3665	https://www.genecards.org/cgi-bin/carddisp.pl?gene=PF4
ADCY10	Adenylate Cyclase 10	Protein Coding	46	GC01M167809	18.3584	https://www.genecards.org/cgi-bin/carddisp.pl?gene=ADCY10
EIF2B5	Eukaryotic Translation Initiation Factor 2B Subunit Epsilon	Protein Coding	44	GC03P184135	18.3554	https://www.genecards.org/cgi-bin/carddisp.pl?gene=EIF2B5
ENO3	Enolase 3	Protein Coding	50	GC17P004948	18.3546	https://www.genecards.org/cgi-bin/carddisp.pl?gene=ENO3
ARID1B	AT-Rich Interaction Domain 1B	Protein Coding	45	GC06P156777	18.3541	https://www.genecards.org/cgi-bin/carddisp.pl?gene=ARID1B
NRXN3	Neurexin 3	Protein Coding	42	GC14P077980	18.349	https://www.genecards.org/cgi-bin/carddisp.pl?gene=NRXN3
GFRA1	GDNF Family Receptor Alpha 1	Protein Coding	45	GC10M116056	18.3365	https://www.genecards.org/cgi-bin/carddisp.pl?gene=GFRA1
GRIN3B	Glutamate Ionotropic Receptor NMDA Type Subunit 3B	Protein Coding	41	GC19P001000	18.3224	https://www.genecards.org/cgi-bin/carddisp.pl?gene=GRIN3B
ALPP	Alkaline Phosphatase, Placental	Protein Coding	47	GC02P232378	18.321	https://www.genecards.org/cgi-bin/carddisp.pl?gene=ALPP
ALS2	Alsin Rho Guanine Nucleotide Exchange Factor ALS2	Protein Coding	46	GC02M201701	18.3113	https://www.genecards.org/cgi-bin/carddisp.pl?gene=ALS2
RAB5A	RAB5A, Member RAS Oncogene Family	Protein Coding	47	GC03P019963	18.3105	https://www.genecards.org/cgi-bin/carddisp.pl?gene=RAB5A
GNRH1	Gonadotropin Releasing Hormone 1	Protein Coding	43	GC08M025419	18.3076	https://www.genecards.org/cgi-bin/carddisp.pl?gene=GNRH1
TPI1	Triosephosphate Isomerase 1	Protein Coding	49	GC12P008992	18.2742	https://www.genecards.org/cgi-bin/carddisp.pl?gene=TPI1
PPBP	Pro-Platelet Basic Protein	Protein Coding	44	GC04M073986	18.2604	https://www.genecards.org/cgi-bin/carddisp.pl?gene=PPBP
DAOA	D-Amino Acid Oxidase Activator	Protein Coding	33	GC13P105465	18.255	https://www.genecards.org/cgi-bin/carddisp.pl?gene=DAOA
KIR3DL1	Killer Cell Immunoglobulin Like Receptor, Three Ig Domains And Long Cytoplasmic Tail 1	Protein Coding	42	GC19P055632	18.2317	https://www.genecards.org/cgi-bin/carddisp.pl?gene=KIR3DL1
MIR133B	MicroRNA 133b	RNA Gene	22	GC06P052148	18.2118	https://www.genecards.org/cgi-bin/carddisp.pl?gene=MIR133B
SOX9	SRY-Box Transcription Factor 9	Protein Coding	49	GC17P072121	18.1939	https://www.genecards.org/cgi-bin/carddisp.pl?gene=SOX9
DCN	Decorin	Protein Coding	47	GC12M091140	18.1818	https://www.genecards.org/cgi-bin/carddisp.pl?gene=DCN
FKTN	Fukutin	Protein Coding	40	GC09P105558	18.1809	https://www.genecards.org/cgi-bin/carddisp.pl?gene=FKTN
FGF20	Fibroblast Growth Factor 20	Protein Coding	41	GC08M016992	18.1753	https://www.genecards.org/cgi-bin/carddisp.pl?gene=FGF20
ANXA11	Annexin A11	Protein Coding	46	GC10M080150	18.1498	https://www.genecards.org/cgi-bin/carddisp.pl?gene=ANXA11
NCKAP1	NCK Associated Protein 1	Protein Coding	41	GC02M182909	18.1399	https://www.genecards.org/cgi-bin/carddisp.pl?gene=NCKAP1
BLVRA	Biliverdin Reductase A	Protein Coding	46	GC07P043758	18.1363	https://www.genecards.org/cgi-bin/carddisp.pl?gene=BLVRA
TGM1	Transglutaminase 1	Protein Coding	46	GC14M024249	18.1224	https://www.genecards.org/cgi-bin/carddisp.pl?gene=TGM1
DEFB4A	Defensin Beta 4A	Protein Coding	38	GC08P007895	18.1188	https://www.genecards.org/cgi-bin/carddisp.pl?gene=DEFB4A
MOG	Myelin Oligodendrocyte Glycoprotein	Protein Coding	46	GC06P049293	18.1148	https://www.genecards.org/cgi-bin/carddisp.pl?gene=MOG
CYP3A5	Cytochrome P450 Family 3 Subfamily A Member 5	Protein Coding	48	GC07M099648	18.1115	https://www.genecards.org/cgi-bin/carddisp.pl?gene=CYP3A5
PRODH	Proline Dehydrogenase 1	Protein Coding	47	GC22M018912	18.1106	https://www.genecards.org/cgi-bin/carddisp.pl?gene=PRODH
NOD1	Nucleotide Binding Oligomerization Domain Containing 1	Protein Coding	45	GC07M030424	18.106	https://www.genecards.org/cgi-bin/carddisp.pl?gene=NOD1
VPS13B	Vacuolar Protein Sorting 13 Homolog B	Protein Coding	40	GC08P099011	18.0816	https://www.genecards.org/cgi-bin/carddisp.pl?gene=VPS13B
CAST	Calpastatin	Protein Coding	46	GC05P096525	18.081	https://www.genecards.org/cgi-bin/carddisp.pl?gene=CAST
MAGI2	Membrane Associated Guanylate Kinase, WW And PDZ Domain Containing 2	Protein Coding	45	GC07M078017	18.077	https://www.genecards.org/cgi-bin/carddisp.pl?gene=MAGI2
TREX1	Three Prime Repair Exonuclease 1	Protein Coding	43	GC03P048466	18.0731	https://www.genecards.org/cgi-bin/carddisp.pl?gene=TREX1
CD68	CD68 Molecule	Protein Coding	41	GC17P007579	18.064	https://www.genecards.org/cgi-bin/carddisp.pl?gene=CD68
MIR200B	MicroRNA 200b	RNA Gene	20	GC01P001167	18.0611	https://www.genecards.org/cgi-bin/carddisp.pl?gene=MIR200B
SETD2	SET Domain Containing 2, Histone Lysine Methyltransferase	Protein Coding	47	GC03M047033	18.0477	https://www.genecards.org/cgi-bin/carddisp.pl?gene=SETD2
HK1	Hexokinase 1	Protein Coding	52	GC10P069269	18.0466	https://www.genecards.org/cgi-bin/carddisp.pl?gene=HK1
RPS6KA3	Ribosomal Protein S6 Kinase A3	Protein Coding	53	GC0XM020149	18.0224	https://www.genecards.org/cgi-bin/carddisp.pl?gene=RPS6KA3
MLXIPL	MLX Interacting Protein Like	Protein Coding	43	GC07M073593	18.0167	https://www.genecards.org/cgi-bin/carddisp.pl?gene=MLXIPL
EIF2S1	Eukaryotic Translation Initiation Factor 2 Subunit Alpha	Protein Coding	46	GC14P067359	18.0149	https://www.genecards.org/cgi-bin/carddisp.pl?gene=EIF2S1
ISG15	ISG15 Ubiquitin Like Modifier	Protein Coding	47	GC01P001001	18.0105	https://www.genecards.org/cgi-bin/carddisp.pl?gene=ISG15
CD59	CD59 Molecule (CD59 Blood Group)	Protein Coding	47	GC11M033704	18.0012	https://www.genecards.org/cgi-bin/carddisp.pl?gene=CD59
OPRM1	Opioid Receptor Mu 1	Protein Coding	49	GC06P154075	17.9963	https://www.genecards.org/cgi-bin/carddisp.pl?gene=OPRM1
RAB3A	RAB3A, Member RAS Oncogene Family	Protein Coding	45	GC19M018196	17.995	https://www.genecards.org/cgi-bin/carddisp.pl?gene=RAB3A
SOAT1	Sterol O-Acyltransferase 1	Protein Coding	46	GC01P179262	17.9924	https://www.genecards.org/cgi-bin/carddisp.pl?gene=SOAT1
PPIF	Peptidylprolyl Isomerase F	Protein Coding	45	GC10P084178	17.9511	https://www.genecards.org/cgi-bin/carddisp.pl?gene=PPIF
NDUFS3	NADH:Ubiquinone Oxidoreductase Core Subunit S3	Protein Coding	48	GC11P047567	17.9502	https://www.genecards.org/cgi-bin/carddisp.pl?gene=NDUFS3
MEOX2	Mesenchyme Homeobox 2	Protein Coding	43	GC07M015617	17.9473	https://www.genecards.org/cgi-bin/carddisp.pl?gene=MEOX2
IRAK4	Interleukin 1 Receptor Associated Kinase 4	Protein Coding	49	GC12P043758	17.9296	https://www.genecards.org/cgi-bin/carddisp.pl?gene=IRAK4
PLCG2	Phospholipase C Gamma 2	Protein Coding	52	GC16P081773	17.9184	https://www.genecards.org/cgi-bin/carddisp.pl?gene=PLCG2
DST	Dystonin	Protein Coding	42	GC06M056457	17.9134	https://www.genecards.org/cgi-bin/carddisp.pl?gene=DST
C10orf55	Chromosome 10 Putative Open Reading Frame 55	RNA Gene	28	GC10M073909	17.9054	https://www.genecards.org/cgi-bin/carddisp.pl?gene=C10orf55
SORCS3	Sortilin Related VPS10 Domain Containing Receptor 3	Protein Coding	38	GC10P104642	17.897	https://www.genecards.org/cgi-bin/carddisp.pl?gene=SORCS3
SCN8A	Sodium Voltage-Gated Channel Alpha Subunit 8	Protein Coding	47	GC12P051590	17.8937	https://www.genecards.org/cgi-bin/carddisp.pl?gene=SCN8A
AKT3	AKT Serine/Threonine Kinase 3	Protein Coding	54	GC01M243488	17.8845	https://www.genecards.org/cgi-bin/carddisp.pl?gene=AKT3
SLC2A3	Solute Carrier Family 2 Member 3	Protein Coding	49	GC12M007919	17.8826	https://www.genecards.org/cgi-bin/carddisp.pl?gene=SLC2A3
MT-ATP8	Mitochondrially Encoded ATP Synthase Membrane Subunit 8	Protein Coding	31	GCMTP008368	17.8818	https://www.genecards.org/cgi-bin/carddisp.pl?gene=MT-ATP8
PSMB9	Proteasome 20S Subunit Beta 9	Protein Coding	47	GC06P049385	17.872	https://www.genecards.org/cgi-bin/carddisp.pl?gene=PSMB9
SEMA3C	Semaphorin 3C	Protein Coding	43	GC07M080742	17.8702	https://www.genecards.org/cgi-bin/carddisp.pl?gene=SEMA3C
PEX2	Peroxisomal Biogenesis Factor 2	Protein Coding	45	GC08M076980	17.8699	https://www.genecards.org/cgi-bin/carddisp.pl?gene=PEX2
RACK1	Receptor For Activated C Kinase 1	Protein Coding	38	GC05M181342	17.8567	https://www.genecards.org/cgi-bin/carddisp.pl?gene=RACK1
GAST	Gastrin	Protein Coding	41	GC17P041712	17.844	https://www.genecards.org/cgi-bin/carddisp.pl?gene=GAST
FLNB	Filamin B	Protein Coding	46	GC03P058008	17.8339	https://www.genecards.org/cgi-bin/carddisp.pl?gene=FLNB
JAK1	Janus Kinase 1	Protein Coding	54	GC01M064833	17.8195	https://www.genecards.org/cgi-bin/carddisp.pl?gene=JAK1
RARB	Retinoic Acid Receptor Beta	Protein Coding	52	GC03P024830	17.7997	https://www.genecards.org/cgi-bin/carddisp.pl?gene=RARB
MRC1	Mannose Receptor C-Type 1	Protein Coding	41	GC10P017809	17.7983	https://www.genecards.org/cgi-bin/carddisp.pl?gene=MRC1
POSTN	Periostin	Protein Coding	44	GC13M037562	17.7965	https://www.genecards.org/cgi-bin/carddisp.pl?gene=POSTN
MIR34C	MicroRNA 34c	RNA Gene	20	GC11P111591	17.7882	https://www.genecards.org/cgi-bin/carddisp.pl?gene=MIR34C
CSNK1A1	Casein Kinase 1 Alpha 1	Protein Coding	50	GC05M149492	17.768	https://www.genecards.org/cgi-bin/carddisp.pl?gene=CSNK1A1
COQ2	Coenzyme Q2, Polyprenyltransferase	Protein Coding	41	GC04M083261	17.7631	https://www.genecards.org/cgi-bin/carddisp.pl?gene=COQ2
MIR26B	MicroRNA 26b	RNA Gene	21	GC02P218402	17.7483	https://www.genecards.org/cgi-bin/carddisp.pl?gene=MIR26B
IGFBP2	Insulin Like Growth Factor Binding Protein 2	Protein Coding	44	GC02P216632	17.7476	https://www.genecards.org/cgi-bin/carddisp.pl?gene=IGFBP2
PALB2	Partner And Localizer Of BRCA2	Protein Coding	43	GC16M023603	17.7434	https://www.genecards.org/cgi-bin/carddisp.pl?gene=PALB2
MAP3K5	Mitogen-Activated Protein Kinase Kinase Kinase 5	Protein Coding	48	GC06M136557	17.7412	https://www.genecards.org/cgi-bin/carddisp.pl?gene=MAP3K5
MRE11	MRE11 Homolog, Double Strand Break Repair Nuclease	Protein Coding	42	GC11M094636	17.7365	https://www.genecards.org/cgi-bin/carddisp.pl?gene=MRE11
PSMC2	Proteasome 26S Subunit, ATPase 2	Protein Coding	41	GC07P103344	17.7363	https://www.genecards.org/cgi-bin/carddisp.pl?gene=PSMC2
TLR6	Toll Like Receptor 6	Protein Coding	45	GC04M038828	17.7362	https://www.genecards.org/cgi-bin/carddisp.pl?gene=TLR6
UQCRC1	Ubiquinol-Cytochrome C Reductase Core Protein 1	Protein Coding	44	GC03M048598	17.7237	https://www.genecards.org/cgi-bin/carddisp.pl?gene=UQCRC1
KCNE1	Potassium Voltage-Gated Channel Subfamily E Regulatory Subunit 1	Protein Coding	46	GC21M034446	17.7186	https://www.genecards.org/cgi-bin/carddisp.pl?gene=KCNE1
SLC24A4	Solute Carrier Family 24 Member 4	Protein Coding	43	GC14P092322	17.6964	https://www.genecards.org/cgi-bin/carddisp.pl?gene=SLC24A4
SOCS3	Suppressor Of Cytokine Signaling 3	Protein Coding	45	GC17M078356	17.6678	https://www.genecards.org/cgi-bin/carddisp.pl?gene=SOCS3
WRN	WRN RecQ Like Helicase	Protein Coding	46	GC08P031033	17.6585	https://www.genecards.org/cgi-bin/carddisp.pl?gene=WRN
EFHC1	EF-Hand Domain Containing 1	Protein Coding	41	GC06P052362	17.6578	https://www.genecards.org/cgi-bin/carddisp.pl?gene=EFHC1
MYOCD	Myocardin	Protein Coding	42	GC17P012665	17.6529	https://www.genecards.org/cgi-bin/carddisp.pl?gene=MYOCD
WNK1	WNK Lysine Deficient Protein Kinase 1	Protein Coding	47	GC12P000733	17.6266	https://www.genecards.org/cgi-bin/carddisp.pl?gene=WNK1
FOXO1	Forkhead Box O1	Protein Coding	49	GC13M040555	17.6262	https://www.genecards.org/cgi-bin/carddisp.pl?gene=FOXO1
BCYRN1	Brain Cytoplasmic RNA 1	RNA Gene	18	GC02P047331	17.6245	https://www.genecards.org/cgi-bin/carddisp.pl?gene=BCYRN1
FHL1	Four And A Half LIM Domains 1	Protein Coding	47	GC0XP136146	17.5989	https://www.genecards.org/cgi-bin/carddisp.pl?gene=FHL1
VKORC1	Vitamin K Epoxide Reductase Complex Subunit 1	Protein Coding	47	GC16M031105	17.5928	https://www.genecards.org/cgi-bin/carddisp.pl?gene=VKORC1
RIN3	Ras And Rab Interactor 3	Protein Coding	39	GC14P092513	17.5918	https://www.genecards.org/cgi-bin/carddisp.pl?gene=RIN3
MYOC	Myocilin	Protein Coding	43	GC01M171604	17.5844	https://www.genecards.org/cgi-bin/carddisp.pl?gene=MYOC
SLC26A4	Solute Carrier Family 26 Member 4	Protein Coding	44	GC07P107660	17.584	https://www.genecards.org/cgi-bin/carddisp.pl?gene=SLC26A4
RLBP1	Retinaldehyde Binding Protein 1	Protein Coding	46	GC15M089209	17.5759	https://www.genecards.org/cgi-bin/carddisp.pl?gene=RLBP1
NAIP	NLR Family Apoptosis Inhibitory Protein	Protein Coding	41	GC05M070968	17.5737	https://www.genecards.org/cgi-bin/carddisp.pl?gene=NAIP
FLNC	Filamin C	Protein Coding	46	GC07P128830	17.5714	https://www.genecards.org/cgi-bin/carddisp.pl?gene=FLNC
MIR200A	MicroRNA 200a	RNA Gene	21	GC01P001624	17.5711	https://www.genecards.org/cgi-bin/carddisp.pl?gene=MIR200A
GLRA1	Glycine Receptor Alpha 1	Protein Coding	47	GC05M151799	17.5674	https://www.genecards.org/cgi-bin/carddisp.pl?gene=GLRA1
SLC25A16	Solute Carrier Family 25 Member 16	Protein Coding	39	GC10M068477	17.5593	https://www.genecards.org/cgi-bin/carddisp.pl?gene=SLC25A16
TAF1	TATA-Box Binding Protein Associated Factor 1	Protein Coding	46	GC0XP071366	17.545	https://www.genecards.org/cgi-bin/carddisp.pl?gene=TAF1
MIR222	MicroRNA 222	RNA Gene	21	GC0XM045747	17.5434	https://www.genecards.org/cgi-bin/carddisp.pl?gene=MIR222
PDE5A	Phosphodiesterase 5A	Protein Coding	46	GC04M119494	17.5369	https://www.genecards.org/cgi-bin/carddisp.pl?gene=PDE5A
CR2	Complement C3d Receptor 2	Protein Coding	46	GC01P207454	17.5364	https://www.genecards.org/cgi-bin/carddisp.pl?gene=CR2
MIR182	MicroRNA 182	RNA Gene	20	GC07M129770	17.5139	https://www.genecards.org/cgi-bin/carddisp.pl?gene=MIR182
CYP7B1	Cytochrome P450 Family 7 Subfamily B Member 1	Protein Coding	46	GC08M064587	17.4929	https://www.genecards.org/cgi-bin/carddisp.pl?gene=CYP7B1
KIF5B	Kinesin Family Member 5B	Protein Coding	45	GC10M032035	17.4853	https://www.genecards.org/cgi-bin/carddisp.pl?gene=KIF5B
CALM1	Calmodulin 1	Protein Coding	46	GC14P090396	17.4787	https://www.genecards.org/cgi-bin/carddisp.pl?gene=CALM1
PGF	Placental Growth Factor	Protein Coding	44	GC14M074941	17.4634	https://www.genecards.org/cgi-bin/carddisp.pl?gene=PGF
LDB3	LIM Domain Binding 3	Protein Coding	42	GC10P086666	17.4462	https://www.genecards.org/cgi-bin/carddisp.pl?gene=LDB3
COL6A2	Collagen Type VI Alpha 2 Chain	Protein Coding	45	GC21P046098	17.4459	https://www.genecards.org/cgi-bin/carddisp.pl?gene=COL6A2
IKBKB	Inhibitor Of Nuclear Factor Kappa B Kinase Subunit Beta	Protein Coding	53	GC08P042271	17.4431	https://www.genecards.org/cgi-bin/carddisp.pl?gene=IKBKB
PAX3	Paired Box 3	Protein Coding	48	GC02M222199	17.4431	https://www.genecards.org/cgi-bin/carddisp.pl?gene=PAX3
PKP2	Plakophilin 2	Protein Coding	46	GC12M032790	17.4413	https://www.genecards.org/cgi-bin/carddisp.pl?gene=PKP2
CSTA	Cystatin A	Protein Coding	45	GC03P122325	17.429	https://www.genecards.org/cgi-bin/carddisp.pl?gene=CSTA
MALAT1	Metastasis Associated Lung Adenocarcinoma Transcript 1	RNA Gene	23	GC11P065904	17.4251	https://www.genecards.org/cgi-bin/carddisp.pl?gene=MALAT1
TNC	Tenascin C	Protein Coding	50	GC09M115019	17.4198	https://www.genecards.org/cgi-bin/carddisp.pl?gene=TNC
TEK	TEK Receptor Tyrosine Kinase	Protein Coding	52	GC09P027109	17.4182	https://www.genecards.org/cgi-bin/carddisp.pl?gene=TEK
CNTNAP1	Contactin Associated Protein 1	Protein Coding	43	GC17P042680	17.4161	https://www.genecards.org/cgi-bin/carddisp.pl?gene=CNTNAP1
RARA	Retinoic Acid Receptor Alpha	Protein Coding	52	GC17P040309	17.3853	https://www.genecards.org/cgi-bin/carddisp.pl?gene=RARA
SCGB1A1	Secretoglobin Family 1A Member 1	Protein Coding	41	GC11P062405	17.3821	https://www.genecards.org/cgi-bin/carddisp.pl?gene=SCGB1A1
EPHA4	EPH Receptor A4	Protein Coding	50	GC02M221418	17.3769	https://www.genecards.org/cgi-bin/carddisp.pl?gene=EPHA4
GSS	Glutathione Synthetase	Protein Coding	47	GC20M034928	17.374	https://www.genecards.org/cgi-bin/carddisp.pl?gene=GSS
MIR197	MicroRNA 197	RNA Gene	19	GC01P109549	17.3669	https://www.genecards.org/cgi-bin/carddisp.pl?gene=MIR197
ZMPSTE24	Zinc Metallopeptidase STE24	Protein Coding	43	GC01P040258	17.3645	https://www.genecards.org/cgi-bin/carddisp.pl?gene=ZMPSTE24
PROC	Protein C, Inactivator Of Coagulation Factors Va And VIIIa	Protein Coding	50	GC02P127418	17.3597	https://www.genecards.org/cgi-bin/carddisp.pl?gene=PROC
MIR31	MicroRNA 31	RNA Gene	20	GC09M021513	17.3544	https://www.genecards.org/cgi-bin/carddisp.pl?gene=MIR31
PFN1	Profilin 1	Protein Coding	49	GC17M004945	17.3539	https://www.genecards.org/cgi-bin/carddisp.pl?gene=PFN1
WDR45	WD Repeat Domain 45	Protein Coding	41	GC0XM049074	17.3504	https://www.genecards.org/cgi-bin/carddisp.pl?gene=WDR45
BBS4	Bardet-Biedl Syndrome 4	Protein Coding	42	GC15P072686	17.345	https://www.genecards.org/cgi-bin/carddisp.pl?gene=BBS4
PODXL	Podocalyxin Like	Protein Coding	43	GC07M131500	17.3405	https://www.genecards.org/cgi-bin/carddisp.pl?gene=PODXL
TPM1	Tropomyosin 1	Protein Coding	50	GC15P075434	17.3401	https://www.genecards.org/cgi-bin/carddisp.pl?gene=TPM1
PACRG	Parkin Coregulated	Protein Coding	39	GC06P162727	17.3391	https://www.genecards.org/cgi-bin/carddisp.pl?gene=PACRG
DTNBP1	Dystrobrevin Binding Protein 1	Protein Coding	42	GC06M015470	17.3292	https://www.genecards.org/cgi-bin/carddisp.pl?gene=DTNBP1
PLOD1	Procollagen-Lysine,2-Oxoglutarate 5-Dioxygenase 1	Protein Coding	43	GC01P011934	17.3256	https://www.genecards.org/cgi-bin/carddisp.pl?gene=PLOD1
ETS1	ETS Proto-Oncogene 1, Transcription Factor	Protein Coding	50	GC11M128458	17.3206	https://www.genecards.org/cgi-bin/carddisp.pl?gene=ETS1
WARS1	Tryptophanyl-TRNA Synthetase 1	Protein Coding	39	GC14M100334	17.3157	https://www.genecards.org/cgi-bin/carddisp.pl?gene=WARS1
STAR	Steroidogenic Acute Regulatory Protein	Protein Coding	47	GC08M038145	17.313	https://www.genecards.org/cgi-bin/carddisp.pl?gene=STAR
ADK	Adenosine Kinase	Protein Coding	52	GC10P074152	17.3126	https://www.genecards.org/cgi-bin/carddisp.pl?gene=ADK
MIR200C	MicroRNA 200c	RNA Gene	21	GC12P009004	17.3055	https://www.genecards.org/cgi-bin/carddisp.pl?gene=MIR200C
TNXB	Tenascin XB	Protein Coding	45	GC06M033050	17.2952	https://www.genecards.org/cgi-bin/carddisp.pl?gene=TNXB
AOC3	Amine Oxidase Copper Containing 3	Protein Coding	45	GC17P042851	17.2924	https://www.genecards.org/cgi-bin/carddisp.pl?gene=AOC3
GSTM3	Glutathione S-Transferase Mu 3	Protein Coding	46	GC01M109733	17.2889	https://www.genecards.org/cgi-bin/carddisp.pl?gene=GSTM3
MC1R	Melanocortin 1 Receptor	Protein Coding	49	GC16P089912	17.2856	https://www.genecards.org/cgi-bin/carddisp.pl?gene=MC1R
F2R	Coagulation Factor II Thrombin Receptor	Protein Coding	47	GC05P076716	17.2744	https://www.genecards.org/cgi-bin/carddisp.pl?gene=F2R
EPHX2	Epoxide Hydrolase 2	Protein Coding	49	GC08P027490	17.2549	https://www.genecards.org/cgi-bin/carddisp.pl?gene=EPHX2
GCKR	Glucokinase Regulator	Protein Coding	42	GC02P027496	17.2526	https://www.genecards.org/cgi-bin/carddisp.pl?gene=GCKR
ZEB1	Zinc Finger E-Box Binding Homeobox 1	Protein Coding	49	GC10P031318	17.2327	https://www.genecards.org/cgi-bin/carddisp.pl?gene=ZEB1
TPM3	Tropomyosin 3	Protein Coding	47	GC01M154127	17.229	https://www.genecards.org/cgi-bin/carddisp.pl?gene=TPM3
DRD5	Dopamine Receptor D5	Protein Coding	49	GC04P009783	17.2224	https://www.genecards.org/cgi-bin/carddisp.pl?gene=DRD5
CAMK1D	Calcium/Calmodulin Dependent Protein Kinase ID	Protein Coding	43	GC10P012349	17.2203	https://www.genecards.org/cgi-bin/carddisp.pl?gene=CAMK1D
KCNA2	Potassium Voltage-Gated Channel Subfamily A Member 2	Protein Coding	46	GC01M110519	17.2137	https://www.genecards.org/cgi-bin/carddisp.pl?gene=KCNA2
PRKCG	Protein Kinase C Gamma	Protein Coding	53	GC19P053879	17.2038	https://www.genecards.org/cgi-bin/carddisp.pl?gene=PRKCG
GNB1	G Protein Subunit Beta 1	Protein Coding	47	GC01M001785	17.1968	https://www.genecards.org/cgi-bin/carddisp.pl?gene=GNB1
TJP2	Tight Junction Protein 2	Protein Coding	47	GC09P069121	17.1853	https://www.genecards.org/cgi-bin/carddisp.pl?gene=TJP2
TUBA1A	Tubulin Alpha 1a	Protein Coding	49	GC12M049184	17.1812	https://www.genecards.org/cgi-bin/carddisp.pl?gene=TUBA1A
CNP	2',3'-Cyclic Nucleotide 3' Phosphodiesterase	Protein Coding	44	GC17P041966	17.1788	https://www.genecards.org/cgi-bin/carddisp.pl?gene=CNP
LIF	LIF Interleukin 6 Family Cytokine	Protein Coding	43	GC22M030240	17.1756	https://www.genecards.org/cgi-bin/carddisp.pl?gene=LIF
VTN	Vitronectin	Protein Coding	45	GC17M030247	17.1748	https://www.genecards.org/cgi-bin/carddisp.pl?gene=VTN
CAPN10	Calpain 10	Protein Coding	42	GC02P240586	17.1686	https://www.genecards.org/cgi-bin/carddisp.pl?gene=CAPN10
MIRLET7I	MicroRNA Let-7i	RNA Gene	20	GC12P062606	17.1653	https://www.genecards.org/cgi-bin/carddisp.pl?gene=MIRLET7I
DKC1	Dyskerin Pseudouridine Synthase 1	Protein Coding	48	GC0XP154762	17.1535	https://www.genecards.org/cgi-bin/carddisp.pl?gene=DKC1
HTR7	5-Hydroxytryptamine Receptor 7	Protein Coding	48	GC10M090740	17.1487	https://www.genecards.org/cgi-bin/carddisp.pl?gene=HTR7
GLS	Glutaminase	Protein Coding	48	GC02P190880	17.1346	https://www.genecards.org/cgi-bin/carddisp.pl?gene=GLS
MICB	MHC Class I Polypeptide-Related Sequence B	Protein Coding	42	GC06P049346	17.1323	https://www.genecards.org/cgi-bin/carddisp.pl?gene=MICB
SLC2A9	Solute Carrier Family 2 Member 9	Protein Coding	46	GC04M009772	17.1301	https://www.genecards.org/cgi-bin/carddisp.pl?gene=SLC2A9
EIF2B2	Eukaryotic Translation Initiation Factor 2B Subunit Beta	Protein Coding	46	GC14P075002	17.1196	https://www.genecards.org/cgi-bin/carddisp.pl?gene=EIF2B2
AD9	Alzheimer Disease 9	Genetic Locus	1	GC00U936676	17.1165	https://www.genecards.org/cgi-bin/carddisp.pl?gene=AD9
M6PR	Mannose-6-Phosphate Receptor, Cation Dependent	Protein Coding	45	GC12M008959	17.1148	https://www.genecards.org/cgi-bin/carddisp.pl?gene=M6PR
FUT2	Fucosyltransferase 2	Protein Coding	46	GC19P048695	17.1081	https://www.genecards.org/cgi-bin/carddisp.pl?gene=FUT2
GRM5	Glutamate Metabotropic Receptor 5	Protein Coding	49	GC11M088504	17.1073	https://www.genecards.org/cgi-bin/carddisp.pl?gene=GRM5
ORAI1	ORAI Calcium Release-Activated Calcium Modulator 1	Protein Coding	45	GC12P123037	17.1014	https://www.genecards.org/cgi-bin/carddisp.pl?gene=ORAI1
SOCS1	Suppressor Of Cytokine Signaling 1	Protein Coding	44	GC16M011255	17.0982	https://www.genecards.org/cgi-bin/carddisp.pl?gene=SOCS1
GOLM1	Golgi Membrane Protein 1	Protein Coding	39	GC09M086026	17.0919	https://www.genecards.org/cgi-bin/carddisp.pl?gene=GOLM1
SPR	Sepiapterin Reductase	Protein Coding	51	GC02P072850	17.0874	https://www.genecards.org/cgi-bin/carddisp.pl?gene=SPR
NPEPPS	Aminopeptidase Puromycin Sensitive	Protein Coding	42	GC17P047522	17.0763	https://www.genecards.org/cgi-bin/carddisp.pl?gene=NPEPPS
MX1	MX Dynamin Like GTPase 1	Protein Coding	43	GC21P041420	17.0697	https://www.genecards.org/cgi-bin/carddisp.pl?gene=MX1
FABP3	Fatty Acid Binding Protein 3	Protein Coding	45	GC01M031365	17.0672	https://www.genecards.org/cgi-bin/carddisp.pl?gene=FABP3
BLVRB	Biliverdin Reductase B	Protein Coding	41	GC19M040447	17.0147	https://www.genecards.org/cgi-bin/carddisp.pl?gene=BLVRB
ATXN7	Ataxin 7	Protein Coding	41	GC03P063864	17.0142	https://www.genecards.org/cgi-bin/carddisp.pl?gene=ATXN7
PSMB8	Proteasome 20S Subunit Beta 8	Protein Coding	51	GC06M032840	17.0063	https://www.genecards.org/cgi-bin/carddisp.pl?gene=PSMB8
GYPA	Glycophorin A (MNS Blood Group)	Protein Coding	46	GC04M144109	17.0028	https://www.genecards.org/cgi-bin/carddisp.pl?gene=GYPA
NR1I2	Nuclear Receptor Subfamily 1 Group I Member 2	Protein Coding	47	GC03P119780	17.0028	https://www.genecards.org/cgi-bin/carddisp.pl?gene=NR1I2
HAVCR2	Hepatitis A Virus Cellular Receptor 2	Protein Coding	44	GC05M157063	16.9915	https://www.genecards.org/cgi-bin/carddisp.pl?gene=HAVCR2
FURIN	Furin, Paired Basic Amino Acid Cleaving Enzyme	Protein Coding	47	GC15P090868	16.9859	https://www.genecards.org/cgi-bin/carddisp.pl?gene=FURIN
PSMC1	Proteasome 26S Subunit, ATPase 1	Protein Coding	43	GC14P090256	16.9759	https://www.genecards.org/cgi-bin/carddisp.pl?gene=PSMC1
APAF1	Apoptotic Peptidase Activating Factor 1	Protein Coding	47	GC12P098645	16.9679	https://www.genecards.org/cgi-bin/carddisp.pl?gene=APAF1
SLC11A2	Solute Carrier Family 11 Member 2	Protein Coding	48	GC12M050952	16.9658	https://www.genecards.org/cgi-bin/carddisp.pl?gene=SLC11A2
PLEC	Plectin	Protein Coding	43	GC08M143916	16.9655	https://www.genecards.org/cgi-bin/carddisp.pl?gene=PLEC
MARCKS	Myristoylated Alanine Rich Protein Kinase C Substrate	Protein Coding	41	GC06P113857	16.9588	https://www.genecards.org/cgi-bin/carddisp.pl?gene=MARCKS
IL1RL1	Interleukin 1 Receptor Like 1	Protein Coding	42	GC02P102294	16.9548	https://www.genecards.org/cgi-bin/carddisp.pl?gene=IL1RL1
AGRN	Agrin	Protein Coding	45	GC01P001020	16.9407	https://www.genecards.org/cgi-bin/carddisp.pl?gene=AGRN
GRP	Gastrin Releasing Peptide	Protein Coding	42	GC18P059220	16.9401	https://www.genecards.org/cgi-bin/carddisp.pl?gene=GRP
KCNQ2	Potassium Voltage-Gated Channel Subfamily Q Member 2	Protein Coding	49	GC20M063400	16.9348	https://www.genecards.org/cgi-bin/carddisp.pl?gene=KCNQ2
TWIST1	Twist Family BHLH Transcription Factor 1	Protein Coding	47	GC07M019020	16.9253	https://www.genecards.org/cgi-bin/carddisp.pl?gene=TWIST1
FBLN5	Fibulin 5	Protein Coding	46	GC14M091869	16.8972	https://www.genecards.org/cgi-bin/carddisp.pl?gene=FBLN5
LAMP1	Lysosomal Associated Membrane Protein 1	Protein Coding	43	GC13P113297	16.8843	https://www.genecards.org/cgi-bin/carddisp.pl?gene=LAMP1
MIR128-1	MicroRNA 128-1	RNA Gene	19	GC02P135665	16.8774	https://www.genecards.org/cgi-bin/carddisp.pl?gene=MIR128-1
SPTAN1	Spectrin Alpha, Non-Erythrocytic 1	Protein Coding	49	GC09P128552	16.8719	https://www.genecards.org/cgi-bin/carddisp.pl?gene=SPTAN1
PLCB1	Phospholipase C Beta 1	Protein Coding	49	GC20P008061	16.8668	https://www.genecards.org/cgi-bin/carddisp.pl?gene=PLCB1
PXN	Paxillin	Protein Coding	46	GC12M120210	16.8656	https://www.genecards.org/cgi-bin/carddisp.pl?gene=PXN
HSPA1B	Heat Shock Protein Family A (Hsp70) Member 1B	Protein Coding	41	GC06P049369	16.8568	https://www.genecards.org/cgi-bin/carddisp.pl?gene=HSPA1B
HTR6	5-Hydroxytryptamine Receptor 6	Protein Coding	44	GC01P019666	16.8549	https://www.genecards.org/cgi-bin/carddisp.pl?gene=HTR6
CLTC	Clathrin Heavy Chain	Protein Coding	47	GC17P059619	16.8518	https://www.genecards.org/cgi-bin/carddisp.pl?gene=CLTC
ASXL1	ASXL Transcriptional Regulator 1	Protein Coding	43	GC20P032359	16.8374	https://www.genecards.org/cgi-bin/carddisp.pl?gene=ASXL1
MIR433	MicroRNA 433	RNA Gene	21	GC14P104950	16.7996	https://www.genecards.org/cgi-bin/carddisp.pl?gene=MIR433
HNRNPK	Heterogeneous Nuclear Ribonucleoprotein K	Protein Coding	47	GC09M084475	16.7984	https://www.genecards.org/cgi-bin/carddisp.pl?gene=HNRNPK
AKT2	AKT Serine/Threonine Kinase 2	Protein Coding	55	GC19M040230	16.7705	https://www.genecards.org/cgi-bin/carddisp.pl?gene=AKT2
PHEX	Phosphate Regulating Endopeptidase Homolog X-Linked	Protein Coding	42	GC0XP022032	16.7595	https://www.genecards.org/cgi-bin/carddisp.pl?gene=PHEX
TREM1	Triggering Receptor Expressed On Myeloid Cells 1	Protein Coding	42	GC06M041267	16.7577	https://www.genecards.org/cgi-bin/carddisp.pl?gene=TREM1
MIR30A	MicroRNA 30a	RNA Gene	20	GC06M071403	16.753	https://www.genecards.org/cgi-bin/carddisp.pl?gene=MIR30A
TPH2	Tryptophan Hydroxylase 2	Protein Coding	48	GC12P071938	16.7441	https://www.genecards.org/cgi-bin/carddisp.pl?gene=TPH2
ACP1	Acid Phosphatase 1	Protein Coding	45	GC02P000254	16.7394	https://www.genecards.org/cgi-bin/carddisp.pl?gene=ACP1
DLAT	Dihydrolipoamide S-Acetyltransferase	Protein Coding	47	GC11P112024	16.7314	https://www.genecards.org/cgi-bin/carddisp.pl?gene=DLAT
DAO	D-Amino Acid Oxidase	Protein Coding	46	GC12P108859	16.7253	https://www.genecards.org/cgi-bin/carddisp.pl?gene=DAO
CBL	Cbl Proto-Oncogene	Protein Coding	51	GC11P119206	16.6934	https://www.genecards.org/cgi-bin/carddisp.pl?gene=CBL
MCOLN1	Mucolipin TRP Cation Channel 1	Protein Coding	45	GC19P007523	16.692	https://www.genecards.org/cgi-bin/carddisp.pl?gene=MCOLN1
FOXG1	Forkhead Box G1	Protein Coding	44	GC14P028766	16.67	https://www.genecards.org/cgi-bin/carddisp.pl?gene=FOXG1
NF2	Neurofibromin 2	Protein Coding	50	GC22P029603	16.6674	https://www.genecards.org/cgi-bin/carddisp.pl?gene=NF2
ATF6	Activating Transcription Factor 6	Protein Coding	48	GC01P161766	16.6649	https://www.genecards.org/cgi-bin/carddisp.pl?gene=ATF6
KCNJ5	Potassium Inwardly Rectifying Channel Subfamily J Member 5	Protein Coding	48	GC11P128891	16.6501	https://www.genecards.org/cgi-bin/carddisp.pl?gene=KCNJ5
SLC17A7	Solute Carrier Family 17 Member 7	Protein Coding	42	GC19M049429	16.6353	https://www.genecards.org/cgi-bin/carddisp.pl?gene=SLC17A7
MMUT	Methylmalonyl-CoA Mutase	Protein Coding	36	GC06M049430	16.6341	https://www.genecards.org/cgi-bin/carddisp.pl?gene=MMUT
HM13	Histocompatibility Minor 13	Protein Coding	39	GC20P031514	16.6338	https://www.genecards.org/cgi-bin/carddisp.pl?gene=HM13
PTK2	Protein Tyrosine Kinase 2	Protein Coding	49	GC08M140657	16.6294	https://www.genecards.org/cgi-bin/carddisp.pl?gene=PTK2
TET1	Tet Methylcytosine Dioxygenase 1	Protein Coding	39	GC10P068560	16.621	https://www.genecards.org/cgi-bin/carddisp.pl?gene=TET1
RPS6KB1	Ribosomal Protein S6 Kinase B1	Protein Coding	50	GC17P059893	16.6192	https://www.genecards.org/cgi-bin/carddisp.pl?gene=RPS6KB1
UBE3A	Ubiquitin Protein Ligase E3A	Protein Coding	49	GC15M025333	16.6164	https://www.genecards.org/cgi-bin/carddisp.pl?gene=UBE3A
MIR124-1	MicroRNA 124-1	RNA Gene	21	GC08M009903	16.5742	https://www.genecards.org/cgi-bin/carddisp.pl?gene=MIR124-1
UGCG	UDP-Glucose Ceramide Glucosyltransferase	Protein Coding	43	GC09P111896	16.5707	https://www.genecards.org/cgi-bin/carddisp.pl?gene=UGCG
LAMA2	Laminin Subunit Alpha 2	Protein Coding	44	GC06P128863	16.5692	https://www.genecards.org/cgi-bin/carddisp.pl?gene=LAMA2
TCN2	Transcobalamin 2	Protein Coding	45	GC22P030606	16.5664	https://www.genecards.org/cgi-bin/carddisp.pl?gene=TCN2
TCIRG1	T Cell Immune Regulator 1, ATPase H+ Transporting V0 Subunit A3	Protein Coding	46	GC11P068038	16.5383	https://www.genecards.org/cgi-bin/carddisp.pl?gene=TCIRG1
EDAR	Ectodysplasin A Receptor	Protein Coding	42	GC02M108894	16.5338	https://www.genecards.org/cgi-bin/carddisp.pl?gene=EDAR
ANXA1	Annexin A1	Protein Coding	50	GC09P073151	16.5334	https://www.genecards.org/cgi-bin/carddisp.pl?gene=ANXA1
MCL1	MCL1 Apoptosis Regulator, BCL2 Family Member	Protein Coding	49	GC01M150561	16.5237	https://www.genecards.org/cgi-bin/carddisp.pl?gene=MCL1
DNMBP	Dynamin Binding Protein	Protein Coding	40	GC10M099875	16.5118	https://www.genecards.org/cgi-bin/carddisp.pl?gene=DNMBP
PRKCB	Protein Kinase C Beta	Protein Coding	49	GC16P023914	16.5099	https://www.genecards.org/cgi-bin/carddisp.pl?gene=PRKCB
HHEX	Hematopoietically Expressed Homeobox	Protein Coding	43	GC10P092689	16.4996	https://www.genecards.org/cgi-bin/carddisp.pl?gene=HHEX
HLA-DPA1	Major Histocompatibility Complex, Class II, DP Alpha 1	Protein Coding	42	GC06M033064	16.4979	https://www.genecards.org/cgi-bin/carddisp.pl?gene=HLA-DPA1
IL18RAP	Interleukin 18 Receptor Accessory Protein	Protein Coding	39	GC02P102418	16.4955	https://www.genecards.org/cgi-bin/carddisp.pl?gene=IL18RAP
DROSHA	Drosha Ribonuclease III	Protein Coding	42	GC05M031401	16.493	https://www.genecards.org/cgi-bin/carddisp.pl?gene=DROSHA
ALAS2	5'-Aminolevulinate Synthase 2	Protein Coding	46	GC0XM055009	16.4706	https://www.genecards.org/cgi-bin/carddisp.pl?gene=ALAS2
CLDN16	Claudin 16	Protein Coding	43	GC03P190290	16.4675	https://www.genecards.org/cgi-bin/carddisp.pl?gene=CLDN16
DVL1	Dishevelled Segment Polarity Protein 1	Protein Coding	48	GC01M001335	16.4655	https://www.genecards.org/cgi-bin/carddisp.pl?gene=DVL1
SRD5A2	Steroid 5 Alpha-Reductase 2	Protein Coding	43	GC02M031522	16.4538	https://www.genecards.org/cgi-bin/carddisp.pl?gene=SRD5A2
MED12	Mediator Complex Subunit 12	Protein Coding	46	GC0XP071118	16.4511	https://www.genecards.org/cgi-bin/carddisp.pl?gene=MED12
HSD11B1	Hydroxysteroid 11-Beta Dehydrogenase 1	Protein Coding	50	GC01P209686	16.439	https://www.genecards.org/cgi-bin/carddisp.pl?gene=HSD11B1
PMPCA	Peptidase, Mitochondrial Processing Subunit Alpha	Protein Coding	45	GC09P136410	16.4271	https://www.genecards.org/cgi-bin/carddisp.pl?gene=PMPCA
BMP7	Bone Morphogenetic Protein 7	Protein Coding	46	GC20M057168	16.426	https://www.genecards.org/cgi-bin/carddisp.pl?gene=BMP7
YWHAE	Tyrosine 3-Monooxygenase/Tryptophan 5-Monooxygenase Activation Protein Epsilon	Protein Coding	50	GC17M001346	16.4225	https://www.genecards.org/cgi-bin/carddisp.pl?gene=YWHAE
DNAH11	Dynein Axonemal Heavy Chain 11	Protein Coding	42	GC07P021543	16.4175	https://www.genecards.org/cgi-bin/carddisp.pl?gene=DNAH11
TFG	Trafficking From ER To Golgi Regulator	Protein Coding	46	GC03P100709	16.4152	https://www.genecards.org/cgi-bin/carddisp.pl?gene=TFG
CFP	Complement Factor Properdin	Protein Coding	45	GC0XM047624	16.4102	https://www.genecards.org/cgi-bin/carddisp.pl?gene=CFP
DYNC2H1	Dynein Cytoplasmic 2 Heavy Chain 1	Protein Coding	39	GC11P103109	16.4032	https://www.genecards.org/cgi-bin/carddisp.pl?gene=DYNC2H1
GATA2	GATA Binding Protein 2	Protein Coding	49	GC03M128479	16.3997	https://www.genecards.org/cgi-bin/carddisp.pl?gene=GATA2
FGFR4	Fibroblast Growth Factor Receptor 4	Protein Coding	53	GC05P177086	16.3978	https://www.genecards.org/cgi-bin/carddisp.pl?gene=FGFR4
LAMB2	Laminin Subunit Beta 2	Protein Coding	46	GC03M049121	16.3977	https://www.genecards.org/cgi-bin/carddisp.pl?gene=LAMB2
PDK3	Pyruvate Dehydrogenase Kinase 3	Protein Coding	48	GC0XP024465	16.3974	https://www.genecards.org/cgi-bin/carddisp.pl?gene=PDK3
IRF8	Interferon Regulatory Factor 8	Protein Coding	46	GC16P085898	16.3883	https://www.genecards.org/cgi-bin/carddisp.pl?gene=IRF8
SHANK3	SH3 And Multiple Ankyrin Repeat Domains 3	Protein Coding	41	GC22P050674	16.3874	https://www.genecards.org/cgi-bin/carddisp.pl?gene=SHANK3
USP8	Ubiquitin Specific Peptidase 8	Protein Coding	49	GC15P050424	16.3844	https://www.genecards.org/cgi-bin/carddisp.pl?gene=USP8
GRB2	Growth Factor Receptor Bound Protein 2	Protein Coding	50	GC17M075318	16.3821	https://www.genecards.org/cgi-bin/carddisp.pl?gene=GRB2
SREBF2	Sterol Regulatory Element Binding Transcription Factor 2	Protein Coding	43	GC22P041833	16.3786	https://www.genecards.org/cgi-bin/carddisp.pl?gene=SREBF2
KEAP1	Kelch Like ECH Associated Protein 1	Protein Coding	49	GC19M010486	16.3723	https://www.genecards.org/cgi-bin/carddisp.pl?gene=KEAP1
ITGAX	Integrin Subunit Alpha X	Protein Coding	45	GC16P031703	16.3619	https://www.genecards.org/cgi-bin/carddisp.pl?gene=ITGAX
CD69	CD69 Molecule	Protein Coding	41	GC12M014378	16.3515	https://www.genecards.org/cgi-bin/carddisp.pl?gene=CD69
ANK2	Ankyrin 2	Protein Coding	42	GC04P112706	16.3239	https://www.genecards.org/cgi-bin/carddisp.pl?gene=ANK2
PABPN1	Poly(A) Binding Protein Nuclear 1	Protein Coding	46	GC14P025725	16.3196	https://www.genecards.org/cgi-bin/carddisp.pl?gene=PABPN1
ATP5F1A	ATP Synthase F1 Subunit Alpha	Protein Coding	37	GC18M046081	16.3171	https://www.genecards.org/cgi-bin/carddisp.pl?gene=ATP5F1A
DMPK	DM1 Protein Kinase	Protein Coding	49	GC19M045769	16.3148	https://www.genecards.org/cgi-bin/carddisp.pl?gene=DMPK
UCP3	Uncoupling Protein 3	Protein Coding	44	GC11M074000	16.3142	https://www.genecards.org/cgi-bin/carddisp.pl?gene=UCP3
COX6A1	Cytochrome C Oxidase Subunit 6A1	Protein Coding	45	GC12P120439	16.3127	https://www.genecards.org/cgi-bin/carddisp.pl?gene=COX6A1
ATP5F1C	ATP Synthase F1 Subunit Gamma	Protein Coding	34	GC10P007789	16.3073	https://www.genecards.org/cgi-bin/carddisp.pl?gene=ATP5F1C
NDUFS1	NADH:Ubiquinone Oxidoreductase Core Subunit S1	Protein Coding	47	GC02M206114	16.3053	https://www.genecards.org/cgi-bin/carddisp.pl?gene=NDUFS1
ABCG1	ATP Binding Cassette Subfamily G Member 1	Protein Coding	45	GC21P042199	16.2993	https://www.genecards.org/cgi-bin/carddisp.pl?gene=ABCG1
FGF8	Fibroblast Growth Factor 8	Protein Coding	48	GC10M101770	16.2845	https://www.genecards.org/cgi-bin/carddisp.pl?gene=FGF8
PIP	Prolactin Induced Protein	Protein Coding	39	GC07P143132	16.2782	https://www.genecards.org/cgi-bin/carddisp.pl?gene=PIP
NEAT1	Nuclear Paraspeckle Assembly Transcript 1	RNA Gene	23	GC11P065900	16.2719	https://www.genecards.org/cgi-bin/carddisp.pl?gene=NEAT1
STX1A	Syntaxin 1A	Protein Coding	48	GC07M073700	16.27	https://www.genecards.org/cgi-bin/carddisp.pl?gene=STX1A
MIR141	MicroRNA 141	RNA Gene	21	GC12P009005	16.262	https://www.genecards.org/cgi-bin/carddisp.pl?gene=MIR141
SMARCB1	SWI/SNF Related, Matrix Associated, Actin Dependent Regulator Of Chromatin, Subfamily B, Member 1	Protein Coding	46	GC22P023786	16.2605	https://www.genecards.org/cgi-bin/carddisp.pl?gene=SMARCB1
ODC1	Ornithine Decarboxylase 1	Protein Coding	49	GC02M010432	16.2508	https://www.genecards.org/cgi-bin/carddisp.pl?gene=ODC1
SLC25A13	Solute Carrier Family 25 Member 13	Protein Coding	47	GC07M096120	16.2364	https://www.genecards.org/cgi-bin/carddisp.pl?gene=SLC25A13
USF1	Upstream Transcription Factor 1	Protein Coding	45	GC01M161039	16.2266	https://www.genecards.org/cgi-bin/carddisp.pl?gene=USF1
CASP2	Caspase 2	Protein Coding	50	GC07P145234	16.2186	https://www.genecards.org/cgi-bin/carddisp.pl?gene=CASP2
SHC1	SHC Adaptor Protein 1	Protein Coding	46	GC01M154962	16.2049	https://www.genecards.org/cgi-bin/carddisp.pl?gene=SHC1
CAPN2	Calpain 2	Protein Coding	48	GC01P223701	16.1995	https://www.genecards.org/cgi-bin/carddisp.pl?gene=CAPN2
MIR30E	MicroRNA 30e	RNA Gene	21	GC01P040754	16.1991	https://www.genecards.org/cgi-bin/carddisp.pl?gene=MIR30E
HMBS	Hydroxymethylbilane Synthase	Protein Coding	45	GC11P119084	16.1936	https://www.genecards.org/cgi-bin/carddisp.pl?gene=HMBS
PTGIS	Prostaglandin I2 Synthase	Protein Coding	49	GC20M049503	16.1794	https://www.genecards.org/cgi-bin/carddisp.pl?gene=PTGIS
EPCAM	Epithelial Cell Adhesion Molecule	Protein Coding	48	GC02P047345	16.1779	https://www.genecards.org/cgi-bin/carddisp.pl?gene=EPCAM
EPRS1	Glutamyl-Prolyl-TRNA Synthetase 1	Protein Coding	37	GC01M219969	16.1733	https://www.genecards.org/cgi-bin/carddisp.pl?gene=EPRS1
AMBP	Alpha-1-Microglobulin/Bikunin Precursor	Protein Coding	43	GC09M114060	16.173	https://www.genecards.org/cgi-bin/carddisp.pl?gene=AMBP
HMGA1	High Mobility Group AT-Hook 1	Protein Coding	47	GC06P049472	16.1586	https://www.genecards.org/cgi-bin/carddisp.pl?gene=HMGA1
MIR590	MicroRNA 590	RNA Gene	18	GC07P074191	16.1535	https://www.genecards.org/cgi-bin/carddisp.pl?gene=MIR590
STIM1	Stromal Interaction Molecule 1	Protein Coding	49	GC11P003855	16.1458	https://www.genecards.org/cgi-bin/carddisp.pl?gene=STIM1
AMPD1	Adenosine Monophosphate Deaminase 1	Protein Coding	47	GC01M114673	16.1456	https://www.genecards.org/cgi-bin/carddisp.pl?gene=AMPD1
OPN4	Opsin 4	Protein Coding	42	GC10P086654	16.1381	https://www.genecards.org/cgi-bin/carddisp.pl?gene=OPN4
TNFRSF21	TNF Receptor Superfamily Member 21	Protein Coding	46	GC06M047231	16.1373	https://www.genecards.org/cgi-bin/carddisp.pl?gene=TNFRSF21
CYP11A1	Cytochrome P450 Family 11 Subfamily A Member 1	Protein Coding	50	GC15M074337	16.1329	https://www.genecards.org/cgi-bin/carddisp.pl?gene=CYP11A1
NOX1	NADPH Oxidase 1	Protein Coding	42	GC0XM100843	16.1196	https://www.genecards.org/cgi-bin/carddisp.pl?gene=NOX1
FLI1	Fli-1 Proto-Oncogene, ETS Transcription Factor	Protein Coding	50	GC11P128686	16.1113	https://www.genecards.org/cgi-bin/carddisp.pl?gene=FLI1
HADHB	Hydroxyacyl-CoA Dehydrogenase Trifunctional Multienzyme Complex Subunit Beta	Protein Coding	48	GC02P026243	16.0885	https://www.genecards.org/cgi-bin/carddisp.pl?gene=HADHB
MIR9-1	MicroRNA 9-1	RNA Gene	20	GC01M156420	16.0869	https://www.genecards.org/cgi-bin/carddisp.pl?gene=MIR9-1
STN1	STN1 Subunit Of CST Complex	Protein Coding	32	GC10M103879	16.0868	https://www.genecards.org/cgi-bin/carddisp.pl?gene=STN1
DCTN2	Dynactin Subunit 2	Protein Coding	42	GC12M057540	16.0818	https://www.genecards.org/cgi-bin/carddisp.pl?gene=DCTN2
CRHR1	Corticotropin Releasing Hormone Receptor 1	Protein Coding	46	GC17P045784	16.0787	https://www.genecards.org/cgi-bin/carddisp.pl?gene=CRHR1
NEK9	NIMA Related Kinase 9	Protein Coding	46	GC14M075079	16.0757	https://www.genecards.org/cgi-bin/carddisp.pl?gene=NEK9
TBX1	T-Box Transcription Factor 1	Protein Coding	44	GC22P019777	16.0756	https://www.genecards.org/cgi-bin/carddisp.pl?gene=TBX1
RAB27A	RAB27A, Member RAS Oncogene Family	Protein Coding	49	GC15M055202	16.0749	https://www.genecards.org/cgi-bin/carddisp.pl?gene=RAB27A
ALDH18A1	Aldehyde Dehydrogenase 18 Family Member A1	Protein Coding	46	GC10M095605	16.0611	https://www.genecards.org/cgi-bin/carddisp.pl?gene=ALDH18A1
DDX3X	DEAD-Box Helicase 3 X-Linked	Protein Coding	48	GC0XP041333	16.0477	https://www.genecards.org/cgi-bin/carddisp.pl?gene=DDX3X
RAB26	RAB26, Member RAS Oncogene Family	Protein Coding	40	GC16P004439	16.0472	https://www.genecards.org/cgi-bin/carddisp.pl?gene=RAB26
MT-ND4L	Mitochondrially Encoded NADH:Ubiquinone Oxidoreductase Core Subunit 4L	Protein Coding	29	GCMTP010472	16.0434	https://www.genecards.org/cgi-bin/carddisp.pl?gene=MT-ND4L
EZR	Ezrin	Protein Coding	46	GC06M158765	16.0113	https://www.genecards.org/cgi-bin/carddisp.pl?gene=EZR
TRAF3IP1	TRAF3 Interacting Protein 1	Protein Coding	39	GC02P238320	16.0037	https://www.genecards.org/cgi-bin/carddisp.pl?gene=TRAF3IP1
THBS2	Thrombospondin 2	Protein Coding	46	GC06M169215	16.0001	https://www.genecards.org/cgi-bin/carddisp.pl?gene=THBS2
BLM	BLM RecQ Like Helicase	Protein Coding	50	GC15P090717	15.9855	https://www.genecards.org/cgi-bin/carddisp.pl?gene=BLM
ATL1	Atlastin GTPase 1	Protein Coding	42	GC14P050532	15.9749	https://www.genecards.org/cgi-bin/carddisp.pl?gene=ATL1
EEF1A2	Eukaryotic Translation Elongation Factor 1 Alpha 2	Protein Coding	47	GC20M063488	15.9677	https://www.genecards.org/cgi-bin/carddisp.pl?gene=EEF1A2
DKK4	Dickkopf WNT Signaling Pathway Inhibitor 4	Protein Coding	39	GC08M042373	15.9654	https://www.genecards.org/cgi-bin/carddisp.pl?gene=DKK4
THOP1	Thimet Oligopeptidase 1	Protein Coding	42	GC19P002785	15.9645	https://www.genecards.org/cgi-bin/carddisp.pl?gene=THOP1
CNR2	Cannabinoid Receptor 2	Protein Coding	46	GC01M023870	15.9605	https://www.genecards.org/cgi-bin/carddisp.pl?gene=CNR2
HSPB2	Heat Shock Protein Family B (Small) Member 2	Protein Coding	41	GC11P111913	15.9498	https://www.genecards.org/cgi-bin/carddisp.pl?gene=HSPB2
TRAF1	TNF Receptor Associated Factor 1	Protein Coding	44	GC09M120902	15.9423	https://www.genecards.org/cgi-bin/carddisp.pl?gene=TRAF1
MIR195	MicroRNA 195	RNA Gene	19	GC17M007018	15.9388	https://www.genecards.org/cgi-bin/carddisp.pl?gene=MIR195
CCL26	C-C Motif Chemokine Ligand 26	Protein Coding	38	GC07M075769	15.9289	https://www.genecards.org/cgi-bin/carddisp.pl?gene=CCL26
FSHR	Follicle Stimulating Hormone Receptor	Protein Coding	50	GC02M048953	15.9236	https://www.genecards.org/cgi-bin/carddisp.pl?gene=FSHR
SLC16A2	Solute Carrier Family 16 Member 2	Protein Coding	46	GC0XP074429	15.915	https://www.genecards.org/cgi-bin/carddisp.pl?gene=SLC16A2
MIR181C	MicroRNA 181c	RNA Gene	20	GC19P013876	15.9127	https://www.genecards.org/cgi-bin/carddisp.pl?gene=MIR181C
PURA	Purine Rich Element Binding Protein A	Protein Coding	45	GC05P140076	15.9084	https://www.genecards.org/cgi-bin/carddisp.pl?gene=PURA
PITX3	Paired Like Homeodomain 3	Protein Coding	41	GC10M102230	15.8933	https://www.genecards.org/cgi-bin/carddisp.pl?gene=PITX3
LRRTM3	Leucine Rich Repeat Transmembrane Neuronal 3	Protein Coding	38	GC10P066926	15.8924	https://www.genecards.org/cgi-bin/carddisp.pl?gene=LRRTM3
SRSF1	Serine And Arginine Rich Splicing Factor 1	Protein Coding	43	GC17M058000	15.8836	https://www.genecards.org/cgi-bin/carddisp.pl?gene=SRSF1
ALOX12	Arachidonate 12-Lipoxygenase, 12S Type	Protein Coding	45	GC17P006995	15.8817	https://www.genecards.org/cgi-bin/carddisp.pl?gene=ALOX12
PTGER4	Prostaglandin E Receptor 4	Protein Coding	47	GC05P040679	15.8763	https://www.genecards.org/cgi-bin/carddisp.pl?gene=PTGER4
ARG1	Arginase 1	Protein Coding	50	GC06P131473	15.875	https://www.genecards.org/cgi-bin/carddisp.pl?gene=ARG1
NAT1	N-Acetyltransferase 1	Protein Coding	46	GC08P018179	15.8727	https://www.genecards.org/cgi-bin/carddisp.pl?gene=NAT1
ACTN2	Actinin Alpha 2	Protein Coding	48	GC01P236686	15.8609	https://www.genecards.org/cgi-bin/carddisp.pl?gene=ACTN2
CDK2	Cyclin Dependent Kinase 2	Protein Coding	53	GC12P055966	15.8445	https://www.genecards.org/cgi-bin/carddisp.pl?gene=CDK2
ENTPD1	Ectonucleoside Triphosphate Diphosphohydrolase 1	Protein Coding	47	GC10P095711	15.8346	https://www.genecards.org/cgi-bin/carddisp.pl?gene=ENTPD1
PRKAA1	Protein Kinase AMP-Activated Catalytic Subunit Alpha 1	Protein Coding	49	GC05M040759	15.83	https://www.genecards.org/cgi-bin/carddisp.pl?gene=PRKAA1
MIAT	Myocardial Infarction Associated Transcript	RNA Gene	23	GC22P026646	15.8198	https://www.genecards.org/cgi-bin/carddisp.pl?gene=MIAT
CCL20	C-C Motif Chemokine Ligand 20	Protein Coding	45	GC02P227813	15.8151	https://www.genecards.org/cgi-bin/carddisp.pl?gene=CCL20
BGN	Biglycan	Protein Coding	43	GC0XP153494	15.8097	https://www.genecards.org/cgi-bin/carddisp.pl?gene=BGN
PCNT	Pericentrin	Protein Coding	42	GC21P046324	15.8006	https://www.genecards.org/cgi-bin/carddisp.pl?gene=PCNT
RORA	RAR Related Orphan Receptor A	Protein Coding	50	GC15M060488	15.7859	https://www.genecards.org/cgi-bin/carddisp.pl?gene=RORA
COX10	Cytochrome C Oxidase Assembly Factor Heme A:Farnesyltransferase COX10	Protein Coding	44	GC17P014069	15.7802	https://www.genecards.org/cgi-bin/carddisp.pl?gene=COX10
MIR214	MicroRNA 214	RNA Gene	20	GC01M172234	15.7702	https://www.genecards.org/cgi-bin/carddisp.pl?gene=MIR214
ANGPT1	Angiopoietin 1	Protein Coding	46	GC08M107246	15.7654	https://www.genecards.org/cgi-bin/carddisp.pl?gene=ANGPT1
CALML3	Calmodulin Like 3	Protein Coding	43	GC10P005556	15.7597	https://www.genecards.org/cgi-bin/carddisp.pl?gene=CALML3
LEPQTL1	Leptin, Serum Levels Of	Genetic Locus	2	GC02U903086	15.7566	https://www.genecards.org/cgi-bin/carddisp.pl?gene=LEPQTL1
ABCC9	ATP Binding Cassette Subfamily C Member 9	Protein Coding	46	GC12M021797	15.7531	https://www.genecards.org/cgi-bin/carddisp.pl?gene=ABCC9
OXT	Oxytocin/Neurophysin I Prepropeptide	Protein Coding	42	GC20P003068	15.7525	https://www.genecards.org/cgi-bin/carddisp.pl?gene=OXT
CEBPA	CCAAT Enhancer Binding Protein Alpha	Protein Coding	48	GC19M033299	15.7496	https://www.genecards.org/cgi-bin/carddisp.pl?gene=CEBPA
KCNN4	Potassium Calcium-Activated Channel Subfamily N Member 4	Protein Coding	49	GC19M044000	15.732	https://www.genecards.org/cgi-bin/carddisp.pl?gene=KCNN4
TIA1	TIA1 Cytotoxic Granule Associated RNA Binding Protein	Protein Coding	44	GC02M070209	15.7234	https://www.genecards.org/cgi-bin/carddisp.pl?gene=TIA1
THRB	Thyroid Hormone Receptor Beta	Protein Coding	52	GC03M024117	15.7224	https://www.genecards.org/cgi-bin/carddisp.pl?gene=THRB
SLC29A3	Solute Carrier Family 29 Member 3	Protein Coding	44	GC10P071320	15.6983	https://www.genecards.org/cgi-bin/carddisp.pl?gene=SLC29A3
NKX2-3	NK2 Homeobox 3	Protein Coding	38	GC10P099532	15.6959	https://www.genecards.org/cgi-bin/carddisp.pl?gene=NKX2-3
AURKA	Aurora Kinase A	Protein Coding	52	GC20M056370	15.6935	https://www.genecards.org/cgi-bin/carddisp.pl?gene=AURKA
TYK2	Tyrosine Kinase 2	Protein Coding	53	GC19M010350	15.6901	https://www.genecards.org/cgi-bin/carddisp.pl?gene=TYK2
CAMP	Cathelicidin Antimicrobial Peptide	Protein Coding	42	GC03P048287	15.6895	https://www.genecards.org/cgi-bin/carddisp.pl?gene=CAMP
BMPR1A	Bone Morphogenetic Protein Receptor Type 1A	Protein Coding	52	GC10P086756	15.6838	https://www.genecards.org/cgi-bin/carddisp.pl?gene=BMPR1A
MT-RNR2	Mitochondrially Encoded 16S RRNA	RNA Gene	19	GCMTP001674	15.6814	https://www.genecards.org/cgi-bin/carddisp.pl?gene=MT-RNR2
DKK2	Dickkopf WNT Signaling Pathway Inhibitor 2	Protein Coding	44	GC04M106921	15.6787	https://www.genecards.org/cgi-bin/carddisp.pl?gene=DKK2
MIR98	MicroRNA 98	RNA Gene	17	GC0XM053585	15.6774	https://www.genecards.org/cgi-bin/carddisp.pl?gene=MIR98
TM2D1	TM2 Domain Containing 1	Protein Coding	34	GC01M061681	15.6756	https://www.genecards.org/cgi-bin/carddisp.pl?gene=TM2D1
SCT	Secretin	Protein Coding	35	GC11M000626	15.6749	https://www.genecards.org/cgi-bin/carddisp.pl?gene=SCT
MYOT	Myotilin	Protein Coding	42	GC05P137867	15.6687	https://www.genecards.org/cgi-bin/carddisp.pl?gene=MYOT
F2RL1	F2R Like Trypsin Receptor 1	Protein Coding	47	GC05P076818	15.6602	https://www.genecards.org/cgi-bin/carddisp.pl?gene=F2RL1
DNASE1	Deoxyribonuclease 1	Protein Coding	43	GC16P003611	15.6574	https://www.genecards.org/cgi-bin/carddisp.pl?gene=DNASE1
CDKAL1	CDK5 Regulatory Subunit Associated Protein 1 Like 1	Protein Coding	40	GC06P020534	15.6477	https://www.genecards.org/cgi-bin/carddisp.pl?gene=CDKAL1
INPP5D	Inositol Polyphosphate-5-Phosphatase D	Protein Coding	46	GC02P233059	15.6419	https://www.genecards.org/cgi-bin/carddisp.pl?gene=INPP5D
SLC30A3	Solute Carrier Family 30 Member 3	Protein Coding	39	GC02M027254	15.627	https://www.genecards.org/cgi-bin/carddisp.pl?gene=SLC30A3
MIR206	MicroRNA 206	RNA Gene	20	GC06P052144	15.6236	https://www.genecards.org/cgi-bin/carddisp.pl?gene=MIR206
EIF2B4	Eukaryotic Translation Initiation Factor 2B Subunit Delta	Protein Coding	45	GC02M027364	15.6172	https://www.genecards.org/cgi-bin/carddisp.pl?gene=EIF2B4
PHB	Prohibitin	Protein Coding	49	GC17M049404	15.613	https://www.genecards.org/cgi-bin/carddisp.pl?gene=PHB
AGA	Aspartylglucosaminidase	Protein Coding	46	GC04M177430	15.6118	https://www.genecards.org/cgi-bin/carddisp.pl?gene=AGA
PDIA2	Protein Disulfide Isomerase Family A Member 2	Protein Coding	39	GC16P001567	15.6008	https://www.genecards.org/cgi-bin/carddisp.pl?gene=PDIA2
ADRA2A	Adrenoceptor Alpha 2A	Protein Coding	47	GC10P111077	15.5766	https://www.genecards.org/cgi-bin/carddisp.pl?gene=ADRA2A
MIR181A1	MicroRNA 181a-1	RNA Gene	19	GC01M198860	15.5764	https://www.genecards.org/cgi-bin/carddisp.pl?gene=MIR181A1
NFKB2	Nuclear Factor Kappa B Subunit 2	Protein Coding	53	GC10P102394	15.5725	https://www.genecards.org/cgi-bin/carddisp.pl?gene=NFKB2
GCDH	Glutaryl-CoA Dehydrogenase	Protein Coding	47	GC19P012891	15.5633	https://www.genecards.org/cgi-bin/carddisp.pl?gene=GCDH
CDK7	Cyclin Dependent Kinase 7	Protein Coding	47	GC05P069248	15.5597	https://www.genecards.org/cgi-bin/carddisp.pl?gene=CDK7
PRPF31	Pre-MRNA Processing Factor 31	Protein Coding	43	GC19P055595	15.557	https://www.genecards.org/cgi-bin/carddisp.pl?gene=PRPF31
PEX3	Peroxisomal Biogenesis Factor 3	Protein Coding	43	GC06P143450	15.5482	https://www.genecards.org/cgi-bin/carddisp.pl?gene=PEX3
GDF5	Growth Differentiation Factor 5	Protein Coding	47	GC20M035433	15.5381	https://www.genecards.org/cgi-bin/carddisp.pl?gene=GDF5
EFEMP1	EGF Containing Fibulin Extracellular Matrix Protein 1	Protein Coding	45	GC02M055865	15.535	https://www.genecards.org/cgi-bin/carddisp.pl?gene=EFEMP1
SLC10A2	Solute Carrier Family 10 Member 2	Protein Coding	43	GC13M103043	15.5281	https://www.genecards.org/cgi-bin/carddisp.pl?gene=SLC10A2
HACD1	3-Hydroxyacyl-CoA Dehydratase 1	Protein Coding	37	GC10M017589	15.5107	https://www.genecards.org/cgi-bin/carddisp.pl?gene=HACD1
KRT20	Keratin 20	Protein Coding	43	GC17M040875	15.5081	https://www.genecards.org/cgi-bin/carddisp.pl?gene=KRT20
ALAD	Aminolevulinate Dehydratase	Protein Coding	47	GC09M113386	15.5051	https://www.genecards.org/cgi-bin/carddisp.pl?gene=ALAD
SMAD7	SMAD Family Member 7	Protein Coding	44	GC18M048919	15.5046	https://www.genecards.org/cgi-bin/carddisp.pl?gene=SMAD7
MIR483	MicroRNA 483	RNA Gene	18	GC11M002197	15.5019	https://www.genecards.org/cgi-bin/carddisp.pl?gene=MIR483
MSTN	Myostatin	Protein Coding	45	GC02M190055	15.5011	https://www.genecards.org/cgi-bin/carddisp.pl?gene=MSTN
LOC108663996	TATA-Box Binding Protein Repeat Instability Region	Biological Region	2	GC06P170561	15.5003	https://www.genecards.org/cgi-bin/carddisp.pl?gene=LOC108663996
FLOT2	Flotillin 2	Protein Coding	42	GC17M030257	15.4988	https://www.genecards.org/cgi-bin/carddisp.pl?gene=FLOT2
C19orf12	Chromosome 19 Open Reading Frame 12	Protein Coding	37	GC19M029699	15.4783	https://www.genecards.org/cgi-bin/carddisp.pl?gene=C19orf12
SRF	Serum Response Factor	Protein Coding	42	GC06P043171	15.4777	https://www.genecards.org/cgi-bin/carddisp.pl?gene=SRF
PTK2B	Protein Tyrosine Kinase 2 Beta	Protein Coding	50	GC08P027311	15.4768	https://www.genecards.org/cgi-bin/carddisp.pl?gene=PTK2B
MFSD2A	Major Facilitator Superfamily Domain Containing 2A	Protein Coding	39	GC01P039955	15.4719	https://www.genecards.org/cgi-bin/carddisp.pl?gene=MFSD2A
YWHAZ	Tyrosine 3-Monooxygenase/Tryptophan 5-Monooxygenase Activation Protein Zeta	Protein Coding	49	GC08M100917	15.46	https://www.genecards.org/cgi-bin/carddisp.pl?gene=YWHAZ
MIR125B1	MicroRNA 125b-1	RNA Gene	21	GC11M122100	15.4573	https://www.genecards.org/cgi-bin/carddisp.pl?gene=MIR125B1
ACKR1	Atypical Chemokine Receptor 1 (Duffy Blood Group)	Protein Coding	37	GC01P159203	15.45	https://www.genecards.org/cgi-bin/carddisp.pl?gene=ACKR1
KCNJ10	Potassium Inwardly Rectifying Channel Subfamily J Member 10	Protein Coding	46	GC01M159998	15.4367	https://www.genecards.org/cgi-bin/carddisp.pl?gene=KCNJ10
LRP1B	LDL Receptor Related Protein 1B	Protein Coding	41	GC02M140231	15.4345	https://www.genecards.org/cgi-bin/carddisp.pl?gene=LRP1B
GBA2	Glucosylceramidase Beta 2	Protein Coding	41	GC09M035736	15.428	https://www.genecards.org/cgi-bin/carddisp.pl?gene=GBA2
XPC	XPC Complex Subunit, DNA Damage Recognition And Repair Factor	Protein Coding	46	GC03M016116	15.4256	https://www.genecards.org/cgi-bin/carddisp.pl?gene=XPC
ANKS6	Ankyrin Repeat And Sterile Alpha Motif Domain Containing 6	Protein Coding	39	GC09M098731	15.4249	https://www.genecards.org/cgi-bin/carddisp.pl?gene=ANKS6
ADARB2	Adenosine Deaminase RNA Specific B2 (Inactive)	Protein Coding	41	GC10M001183	15.4109	https://www.genecards.org/cgi-bin/carddisp.pl?gene=ADARB2
TRAF3IP2	TRAF3 Interacting Protein 2	Protein Coding	45	GC06M111555	15.4044	https://www.genecards.org/cgi-bin/carddisp.pl?gene=TRAF3IP2
HTR3A	5-Hydroxytryptamine Receptor 3A	Protein Coding	47	GC11P113974	15.3969	https://www.genecards.org/cgi-bin/carddisp.pl?gene=HTR3A
NIPA1	NIPA Magnesium Transporter 1	Protein Coding	39	GC15P022773	15.3768	https://www.genecards.org/cgi-bin/carddisp.pl?gene=NIPA1
PRPH	Peripherin	Protein Coding	45	GC12P049293	15.3759	https://www.genecards.org/cgi-bin/carddisp.pl?gene=PRPH
FADD	Fas Associated Via Death Domain	Protein Coding	48	GC11P070203	15.3752	https://www.genecards.org/cgi-bin/carddisp.pl?gene=FADD
WWOX	WW Domain Containing Oxidoreductase	Protein Coding	48	GC16P078099	15.3752	https://www.genecards.org/cgi-bin/carddisp.pl?gene=WWOX
FUCA1	Alpha-L-Fucosidase 1	Protein Coding	47	GC01M023845	15.3721	https://www.genecards.org/cgi-bin/carddisp.pl?gene=FUCA1
ANXA7	Annexin A7	Protein Coding	43	GC10M073375	15.3631	https://www.genecards.org/cgi-bin/carddisp.pl?gene=ANXA7
RAB39B	RAB39B, Member RAS Oncogene Family	Protein Coding	41	GC0XM155259	15.3562	https://www.genecards.org/cgi-bin/carddisp.pl?gene=RAB39B
CD9	CD9 Molecule	Protein Coding	45	GC12P008932	15.3518	https://www.genecards.org/cgi-bin/carddisp.pl?gene=CD9
PPP1R9B	Protein Phosphatase 1 Regulatory Subunit 9B	Protein Coding	41	GC17M050133	15.3466	https://www.genecards.org/cgi-bin/carddisp.pl?gene=PPP1R9B
ERG	ETS Transcription Factor ERG	Protein Coding	47	GC21M038367	15.3424	https://www.genecards.org/cgi-bin/carddisp.pl?gene=ERG
HPS1	HPS1 Biogenesis Of Lysosomal Organelles Complex 3 Subunit 1	Protein Coding	43	GC10M098416	15.3362	https://www.genecards.org/cgi-bin/carddisp.pl?gene=HPS1
ALOX15	Arachidonate 15-Lipoxygenase	Protein Coding	45	GC17M004630	15.3316	https://www.genecards.org/cgi-bin/carddisp.pl?gene=ALOX15
TAGAP	T Cell Activation RhoGTPase Activating Protein	Protein Coding	39	GC06M159034	15.3235	https://www.genecards.org/cgi-bin/carddisp.pl?gene=TAGAP
LHCGR	Luteinizing Hormone/Choriogonadotropin Receptor	Protein Coding	48	GC02M048647	15.3233	https://www.genecards.org/cgi-bin/carddisp.pl?gene=LHCGR
WWC1	WW And C2 Domain Containing 1	Protein Coding	43	GC05P168291	15.3195	https://www.genecards.org/cgi-bin/carddisp.pl?gene=WWC1
BDKRB2	Bradykinin Receptor B2	Protein Coding	45	GC14P096205	15.3131	https://www.genecards.org/cgi-bin/carddisp.pl?gene=BDKRB2
WNT8B	Wnt Family Member 8B	Protein Coding	42	GC10P100463	15.2931	https://www.genecards.org/cgi-bin/carddisp.pl?gene=WNT8B
NRBF2	Nuclear Receptor Binding Factor 2	Protein Coding	39	GC10P063133	15.2879	https://www.genecards.org/cgi-bin/carddisp.pl?gene=NRBF2
MAP3K7	Mitogen-Activated Protein Kinase Kinase Kinase 7	Protein Coding	52	GC06M090513	15.279	https://www.genecards.org/cgi-bin/carddisp.pl?gene=MAP3K7
SUMO1	Small Ubiquitin Like Modifier 1	Protein Coding	47	GC02M202206	15.2767	https://www.genecards.org/cgi-bin/carddisp.pl?gene=SUMO1
PPP2R2B	Protein Phosphatase 2 Regulatory Subunit Bbeta	Protein Coding	46	GC05M146582	15.2688	https://www.genecards.org/cgi-bin/carddisp.pl?gene=PPP2R2B
YARS2	Tyrosyl-TRNA Synthetase 2	Protein Coding	45	GC12M032725	15.2634	https://www.genecards.org/cgi-bin/carddisp.pl?gene=YARS2
CD27	CD27 Molecule	Protein Coding	45	GC12P008947	15.2551	https://www.genecards.org/cgi-bin/carddisp.pl?gene=CD27
RPS19	Ribosomal Protein S19	Protein Coding	49	GC19P041859	15.2544	https://www.genecards.org/cgi-bin/carddisp.pl?gene=RPS19
SNAI2	Snail Family Transcriptional Repressor 2	Protein Coding	45	GC08M048917	15.2431	https://www.genecards.org/cgi-bin/carddisp.pl?gene=SNAI2
FLCN	Folliculin	Protein Coding	42	GC17M017206	15.2416	https://www.genecards.org/cgi-bin/carddisp.pl?gene=FLCN
CTCF	CCCTC-Binding Factor	Protein Coding	47	GC16P067563	15.2344	https://www.genecards.org/cgi-bin/carddisp.pl?gene=CTCF
GHSR	Growth Hormone Secretagogue Receptor	Protein Coding	49	GC03M172443	15.2123	https://www.genecards.org/cgi-bin/carddisp.pl?gene=GHSR
DIO2	Iodothyronine Deiodinase 2	Protein Coding	42	GC14M080197	15.2067	https://www.genecards.org/cgi-bin/carddisp.pl?gene=DIO2
FOXP2	Forkhead Box P2	Protein Coding	45	GC07P114086	15.2038	https://www.genecards.org/cgi-bin/carddisp.pl?gene=FOXP2
SERPINE2	Serpin Family E Member 2	Protein Coding	42	GC02M223975	15.1978	https://www.genecards.org/cgi-bin/carddisp.pl?gene=SERPINE2
PHKG1	Phosphorylase Kinase Catalytic Subunit Gamma 1	Protein Coding	46	GC07M056080	15.1907	https://www.genecards.org/cgi-bin/carddisp.pl?gene=PHKG1
WNT5A	Wnt Family Member 5A	Protein Coding	50	GC03M055465	15.1834	https://www.genecards.org/cgi-bin/carddisp.pl?gene=WNT5A
ATF4	Activating Transcription Factor 4	Protein Coding	47	GC22P039530	15.1805	https://www.genecards.org/cgi-bin/carddisp.pl?gene=ATF4
RXRA	Retinoid X Receptor Alpha	Protein Coding	51	GC09P134317	15.1771	https://www.genecards.org/cgi-bin/carddisp.pl?gene=RXRA
FECH	Ferrochelatase	Protein Coding	47	GC18M057544	15.1721	https://www.genecards.org/cgi-bin/carddisp.pl?gene=FECH
HDAC4	Histone Deacetylase 4	Protein Coding	52	GC02M239048	15.1677	https://www.genecards.org/cgi-bin/carddisp.pl?gene=HDAC4
MAP2K2	Mitogen-Activated Protein Kinase Kinase 2	Protein Coding	54	GC19M004090	15.1648	https://www.genecards.org/cgi-bin/carddisp.pl?gene=MAP2K2
ELAVL1	ELAV Like RNA Binding Protein 1	Protein Coding	43	GC19M007958	15.1641	https://www.genecards.org/cgi-bin/carddisp.pl?gene=ELAVL1
H2AP	H2A.P Histone	Protein Coding	23	GC0XP037991	15.1438	https://www.genecards.org/cgi-bin/carddisp.pl?gene=H2AP
BAP1	BRCA1 Associated Protein 1	Protein Coding	47	GC03M052401	15.1307	https://www.genecards.org/cgi-bin/carddisp.pl?gene=BAP1
SLC17A6	Solute Carrier Family 17 Member 6	Protein Coding	42	GC11P022359	15.1284	https://www.genecards.org/cgi-bin/carddisp.pl?gene=SLC17A6
GMPPB	GDP-Mannose Pyrophosphorylase B	Protein Coding	44	GC03M049716	15.1277	https://www.genecards.org/cgi-bin/carddisp.pl?gene=GMPPB
GPX3	Glutathione Peroxidase 3	Protein Coding	45	GC05P150997	15.1276	https://www.genecards.org/cgi-bin/carddisp.pl?gene=GPX3
KANSL1	KAT8 Regulatory NSL Complex Subunit 1	Protein Coding	39	GC17M046031	15.1083	https://www.genecards.org/cgi-bin/carddisp.pl?gene=KANSL1
NQO2	N-Ribosyldihydronicotinamide:Quinone Reductase 2	Protein Coding	46	GC06P003012	15.1052	https://www.genecards.org/cgi-bin/carddisp.pl?gene=NQO2
NDUFS7	NADH:Ubiquinone Oxidoreductase Core Subunit S7	Protein Coding	47	GC19P001527	15.0982	https://www.genecards.org/cgi-bin/carddisp.pl?gene=NDUFS7
EXOSC3	Exosome Component 3	Protein Coding	43	GC09M037772	15.0872	https://www.genecards.org/cgi-bin/carddisp.pl?gene=EXOSC3
PDX1	Pancreatic And Duodenal Homeobox 1	Protein Coding	49	GC13P027921	15.0656	https://www.genecards.org/cgi-bin/carddisp.pl?gene=PDX1
SIRT3	Sirtuin 3	Protein Coding	49	GC11M000215	15.0546	https://www.genecards.org/cgi-bin/carddisp.pl?gene=SIRT3
CHM	CHM Rab Escort Protein	Protein Coding	41	GC0XM085861	15.0333	https://www.genecards.org/cgi-bin/carddisp.pl?gene=CHM
IARS2	Isoleucyl-TRNA Synthetase 2, Mitochondrial	Protein Coding	42	GC01P220094	15.0286	https://www.genecards.org/cgi-bin/carddisp.pl?gene=IARS2
SUOX	Sulfite Oxidase	Protein Coding	46	GC12P055997	15.0268	https://www.genecards.org/cgi-bin/carddisp.pl?gene=SUOX
HSPA1L	Heat Shock Protein Family A (Hsp70) Member 1 Like	Protein Coding	45	GC06M031809	15.0225	https://www.genecards.org/cgi-bin/carddisp.pl?gene=HSPA1L
CTSH	Cathepsin H	Protein Coding	47	GC15M078925	15.0202	https://www.genecards.org/cgi-bin/carddisp.pl?gene=CTSH
ERCC3	ERCC Excision Repair 3, TFIIH Core Complex Helicase Subunit	Protein Coding	49	GC02M127257	15.0112	https://www.genecards.org/cgi-bin/carddisp.pl?gene=ERCC3
FTH1	Ferritin Heavy Chain 1	Protein Coding	51	GC11M061959	15.0106	https://www.genecards.org/cgi-bin/carddisp.pl?gene=FTH1
PROCR	Protein C Receptor	Protein Coding	43	GC20P035194	15.0082	https://www.genecards.org/cgi-bin/carddisp.pl?gene=PROCR
TXNRD2	Thioredoxin Reductase 2	Protein Coding	48	GC22M019863	15.0045	https://www.genecards.org/cgi-bin/carddisp.pl?gene=TXNRD2
KCNA1	Potassium Voltage-Gated Channel Subfamily A Member 1	Protein Coding	46	GC12P008919	14.9964	https://www.genecards.org/cgi-bin/carddisp.pl?gene=KCNA1
ABCB7	ATP Binding Cassette Subfamily B Member 7	Protein Coding	44	GC0XM075053	14.9954	https://www.genecards.org/cgi-bin/carddisp.pl?gene=ABCB7
POGZ	Pogo Transposable Element Derived With ZNF Domain	Protein Coding	42	GC01M151375	14.9873	https://www.genecards.org/cgi-bin/carddisp.pl?gene=POGZ
SCD	Stearoyl-CoA Desaturase	Protein Coding	49	GC10P100347	14.9778	https://www.genecards.org/cgi-bin/carddisp.pl?gene=SCD
TUBA3D	Tubulin Alpha 3d	Protein Coding	36	GC02P133057	14.9703	https://www.genecards.org/cgi-bin/carddisp.pl?gene=TUBA3D
MECOM	MDS1 And EVI1 Complex Locus	Protein Coding	49	GC03M169083	14.969	https://www.genecards.org/cgi-bin/carddisp.pl?gene=MECOM
RAD51C	RAD51 Paralog C	Protein Coding	45	GC17P058692	14.9682	https://www.genecards.org/cgi-bin/carddisp.pl?gene=RAD51C
PRPF8	Pre-MRNA Processing Factor 8	Protein Coding	42	GC17M001650	14.9665	https://www.genecards.org/cgi-bin/carddisp.pl?gene=PRPF8
SERPING1	Serpin Family G Member 1	Protein Coding	47	GC11P057597	14.9659	https://www.genecards.org/cgi-bin/carddisp.pl?gene=SERPING1
PAX5	Paired Box 5	Protein Coding	47	GC09M036828	14.9648	https://www.genecards.org/cgi-bin/carddisp.pl?gene=PAX5
CHRNA5	Cholinergic Receptor Nicotinic Alpha 5 Subunit	Protein Coding	45	GC15P078565	14.9622	https://www.genecards.org/cgi-bin/carddisp.pl?gene=CHRNA5
PLCG1	Phospholipase C Gamma 1	Protein Coding	49	GC20P041136	14.9596	https://www.genecards.org/cgi-bin/carddisp.pl?gene=PLCG1
C1QA	Complement C1q A Chain	Protein Coding	47	GC01P022636	14.9424	https://www.genecards.org/cgi-bin/carddisp.pl?gene=C1QA
TCTN2	Tectonic Family Member 2	Protein Coding	39	GC12P123671	14.9318	https://www.genecards.org/cgi-bin/carddisp.pl?gene=TCTN2
PEX19	Peroxisomal Biogenesis Factor 19	Protein Coding	43	GC01M160276	14.9285	https://www.genecards.org/cgi-bin/carddisp.pl?gene=PEX19
SLC6A1	Solute Carrier Family 6 Member 1	Protein Coding	49	GC03P011009	14.9232	https://www.genecards.org/cgi-bin/carddisp.pl?gene=SLC6A1
MASP2	Mannan Binding Lectin Serine Peptidase 2	Protein Coding	47	GC01M011026	14.9218	https://www.genecards.org/cgi-bin/carddisp.pl?gene=MASP2
CTSA	Cathepsin A	Protein Coding	46	GC20P045890	14.917	https://www.genecards.org/cgi-bin/carddisp.pl?gene=CTSA
PGM1	Phosphoglucomutase 1	Protein Coding	49	GC01P063593	14.9149	https://www.genecards.org/cgi-bin/carddisp.pl?gene=PGM1
TUBB4A	Tubulin Beta 4A Class IVa	Protein Coding	46	GC19M006496	14.9103	https://www.genecards.org/cgi-bin/carddisp.pl?gene=TUBB4A
SDC1	Syndecan 1	Protein Coding	44	GC02M020200	14.8963	https://www.genecards.org/cgi-bin/carddisp.pl?gene=SDC1
BCL2L2	BCL2 Like 2	Protein Coding	45	GC14P025609	14.8912	https://www.genecards.org/cgi-bin/carddisp.pl?gene=BCL2L2
ITPR3	Inositol 1,4,5-Trisphosphate Receptor Type 3	Protein Coding	47	GC06P033620	14.8828	https://www.genecards.org/cgi-bin/carddisp.pl?gene=ITPR3
ASTN2	Astrotactin 2	Protein Coding	37	GC09M116425	14.8811	https://www.genecards.org/cgi-bin/carddisp.pl?gene=ASTN2
CHRM2	Cholinergic Receptor Muscarinic 2	Protein Coding	49	GC07P136868	14.87	https://www.genecards.org/cgi-bin/carddisp.pl?gene=CHRM2
CHGB	Chromogranin B	Protein Coding	41	GC20P005911	14.864	https://www.genecards.org/cgi-bin/carddisp.pl?gene=CHGB
ZNF365	Zinc Finger Protein 365	Protein Coding	38	GC10P062374	14.8455	https://www.genecards.org/cgi-bin/carddisp.pl?gene=ZNF365
OSM	Oncostatin M	Protein Coding	43	GC22M030262	14.8438	https://www.genecards.org/cgi-bin/carddisp.pl?gene=OSM
TNFRSF10A	TNF Receptor Superfamily Member 10a	Protein Coding	46	GC08M023190	14.8341	https://www.genecards.org/cgi-bin/carddisp.pl?gene=TNFRSF10A
MBD5	Methyl-CpG Binding Domain Protein 5	Protein Coding	38	GC02P148021	14.8339	https://www.genecards.org/cgi-bin/carddisp.pl?gene=MBD5
ARL3	ADP Ribosylation Factor Like GTPase 3	Protein Coding	46	GC10M102673	14.8311	https://www.genecards.org/cgi-bin/carddisp.pl?gene=ARL3
RNASEL	Ribonuclease L	Protein Coding	46	GC01M182542	14.8279	https://www.genecards.org/cgi-bin/carddisp.pl?gene=RNASEL
ATP1A2	ATPase Na+/K+ Transporting Subunit Alpha 2	Protein Coding	49	GC01P160115	14.8264	https://www.genecards.org/cgi-bin/carddisp.pl?gene=ATP1A2
HBEGF	Heparin Binding EGF Like Growth Factor	Protein Coding	44	GC05M140332	14.8251	https://www.genecards.org/cgi-bin/carddisp.pl?gene=HBEGF
MMEL1	Membrane Metalloendopeptidase Like 1	Protein Coding	37	GC01M002590	14.8242	https://www.genecards.org/cgi-bin/carddisp.pl?gene=MMEL1
SNRNP70	Small Nuclear Ribonucleoprotein U1 Subunit 70	Protein Coding	40	GC19P049085	14.8152	https://www.genecards.org/cgi-bin/carddisp.pl?gene=SNRNP70
VCAN	Versican	Protein Coding	47	GC05P083471	14.8078	https://www.genecards.org/cgi-bin/carddisp.pl?gene=VCAN
SFRP4	Secreted Frizzled Related Protein 4	Protein Coding	45	GC07M037912	14.7941	https://www.genecards.org/cgi-bin/carddisp.pl?gene=SFRP4
C5AR1	Complement C5a Receptor 1	Protein Coding	45	GC19P047290	14.7921	https://www.genecards.org/cgi-bin/carddisp.pl?gene=C5AR1
TRIM21	Tripartite Motif Containing 21	Protein Coding	43	GC11M004384	14.7848	https://www.genecards.org/cgi-bin/carddisp.pl?gene=TRIM21
AIMP1	Aminoacyl TRNA Synthetase Complex Interacting Multifunctional Protein 1	Protein Coding	43	GC04P106315	14.7754	https://www.genecards.org/cgi-bin/carddisp.pl?gene=AIMP1
BAD	BCL2 Associated Agonist Of Cell Death	Protein Coding	47	GC11M064738	14.7586	https://www.genecards.org/cgi-bin/carddisp.pl?gene=BAD
LIFR	LIF Receptor Subunit Alpha	Protein Coding	47	GC05M038475	14.7542	https://www.genecards.org/cgi-bin/carddisp.pl?gene=LIFR
EBF3	EBF Transcription Factor 3	Protein Coding	41	GC10M129835	14.7501	https://www.genecards.org/cgi-bin/carddisp.pl?gene=EBF3
PIK3CD	Phosphatidylinositol-4,5-Bisphosphate 3-Kinase Catalytic Subunit Delta	Protein Coding	54	GC01P009629	14.749	https://www.genecards.org/cgi-bin/carddisp.pl?gene=PIK3CD
GLIS2	GLIS Family Zinc Finger 2	Protein Coding	41	GC16P004529	14.7417	https://www.genecards.org/cgi-bin/carddisp.pl?gene=GLIS2
MT-TS1	Mitochondrially Encoded TRNA-Ser (UCN) 1	RNA Gene	14	GCMTM007447	14.7389	https://www.genecards.org/cgi-bin/carddisp.pl?gene=MT-TS1
DGUOK	Deoxyguanosine Kinase	Protein Coding	46	GC02P073926	14.7239	https://www.genecards.org/cgi-bin/carddisp.pl?gene=DGUOK
DSG2	Desmoglein 2	Protein Coding	47	GC18P031498	14.722	https://www.genecards.org/cgi-bin/carddisp.pl?gene=DSG2
NDUFS8	NADH:Ubiquinone Oxidoreductase Core Subunit S8	Protein Coding	46	GC11P068030	14.7179	https://www.genecards.org/cgi-bin/carddisp.pl?gene=NDUFS8
USP9X	Ubiquitin Specific Peptidase 9 X-Linked	Protein Coding	48	GC0XP041085	14.7057	https://www.genecards.org/cgi-bin/carddisp.pl?gene=USP9X
SLC2A4	Solute Carrier Family 2 Member 4	Protein Coding	47	GC17P007301	14.6979	https://www.genecards.org/cgi-bin/carddisp.pl?gene=SLC2A4
COX15	Cytochrome C Oxidase Assembly Homolog COX15	Protein Coding	43	GC10M099696	14.6953	https://www.genecards.org/cgi-bin/carddisp.pl?gene=COX15
CACNB2	Calcium Voltage-Gated Channel Auxiliary Subunit Beta 2	Protein Coding	47	GC10P018165	14.6942	https://www.genecards.org/cgi-bin/carddisp.pl?gene=CACNB2
MIR205	MicroRNA 205	RNA Gene	20	GC01P209432	14.6867	https://www.genecards.org/cgi-bin/carddisp.pl?gene=MIR205
EPHB2	EPH Receptor B2	Protein Coding	52	GC01P022710	14.6861	https://www.genecards.org/cgi-bin/carddisp.pl?gene=EPHB2
OTX2	Orthodenticle Homeobox 2	Protein Coding	47	GC14M056799	14.6852	https://www.genecards.org/cgi-bin/carddisp.pl?gene=OTX2
ANXA2	Annexin A2	Protein Coding	49	GC15M060347	14.6847	https://www.genecards.org/cgi-bin/carddisp.pl?gene=ANXA2
APLN	Apelin	Protein Coding	37	GC0XM129645	14.6844	https://www.genecards.org/cgi-bin/carddisp.pl?gene=APLN
CTSC	Cathepsin C	Protein Coding	46	GC11M088211	14.6716	https://www.genecards.org/cgi-bin/carddisp.pl?gene=CTSC
DHFR	Dihydrofolate Reductase	Protein Coding	50	GC05M080626	14.6674	https://www.genecards.org/cgi-bin/carddisp.pl?gene=DHFR
ABO	ABO, Alpha 1-3-N-Acetylgalactosaminyltransferase And Alpha 1-3-Galactosyltransferase	Protein Coding	38	GC09M133250	14.6557	https://www.genecards.org/cgi-bin/carddisp.pl?gene=ABO
PPP2R1A	Protein Phosphatase 2 Scaffold Subunit Aalpha	Protein Coding	48	GC19P052189	14.6545	https://www.genecards.org/cgi-bin/carddisp.pl?gene=PPP2R1A
TOP1	DNA Topoisomerase I	Protein Coding	49	GC20P041028	14.6516	https://www.genecards.org/cgi-bin/carddisp.pl?gene=TOP1
RTN4R	Reticulon 4 Receptor	Protein Coding	43	GC22M020241	14.6481	https://www.genecards.org/cgi-bin/carddisp.pl?gene=RTN4R
KAT6B	Lysine Acetyltransferase 6B	Protein Coding	43	GC10P074830	14.6408	https://www.genecards.org/cgi-bin/carddisp.pl?gene=KAT6B
HBG1	Hemoglobin Subunit Gamma 1	Protein Coding	43	GC11M005382	14.6391	https://www.genecards.org/cgi-bin/carddisp.pl?gene=HBG1
ADORA1	Adenosine A1 Receptor	Protein Coding	48	GC01P203090	14.6316	https://www.genecards.org/cgi-bin/carddisp.pl?gene=ADORA1
LACTB	Lactamase Beta	Protein Coding	36	GC15P074331	14.6273	https://www.genecards.org/cgi-bin/carddisp.pl?gene=LACTB
PDP1	Pyruvate Dehyrogenase Phosphatase Catalytic Subunit 1	Protein Coding	47	GC08P093857	14.6224	https://www.genecards.org/cgi-bin/carddisp.pl?gene=PDP1
HPSE	Heparanase	Protein Coding	46	GC04M083292	14.6212	https://www.genecards.org/cgi-bin/carddisp.pl?gene=HPSE
BAK1	BCL2 Antagonist/Killer 1	Protein Coding	45	GC06M033572	14.6138	https://www.genecards.org/cgi-bin/carddisp.pl?gene=BAK1
TAB2	TGF-Beta Activated Kinase 1 (MAP3K7) Binding Protein 2	Protein Coding	48	GC06P149218	14.6013	https://www.genecards.org/cgi-bin/carddisp.pl?gene=TAB2
ERN1	Endoplasmic Reticulum To Nucleus Signaling 1	Protein Coding	46	GC17M064039	14.5963	https://www.genecards.org/cgi-bin/carddisp.pl?gene=ERN1
IRF7	Interferon Regulatory Factor 7	Protein Coding	47	GC11M000612	14.5809	https://www.genecards.org/cgi-bin/carddisp.pl?gene=IRF7
XRCC2	X-Ray Repair Cross Complementing 2	Protein Coding	43	GC07M152644	14.5743	https://www.genecards.org/cgi-bin/carddisp.pl?gene=XRCC2
LIPG	Lipase G, Endothelial Type	Protein Coding	45	GC18P049560	14.5616	https://www.genecards.org/cgi-bin/carddisp.pl?gene=LIPG
FASN	Fatty Acid Synthase	Protein Coding	50	GC17M082078	14.5583	https://www.genecards.org/cgi-bin/carddisp.pl?gene=FASN
NEDD9	Neural Precursor Cell Expressed, Developmentally Down-Regulated 9	Protein Coding	44	GC06M011183	14.5442	https://www.genecards.org/cgi-bin/carddisp.pl?gene=NEDD9
SPATA7	Spermatogenesis Associated 7	Protein Coding	38	GC14P088384	14.5433	https://www.genecards.org/cgi-bin/carddisp.pl?gene=SPATA7
NME1	NME/NM23 Nucleoside Diphosphate Kinase 1	Protein Coding	48	GC17P051154	14.5325	https://www.genecards.org/cgi-bin/carddisp.pl?gene=NME1
CALM3	Calmodulin 3	Protein Coding	44	GC19P046601	14.5324	https://www.genecards.org/cgi-bin/carddisp.pl?gene=CALM3
TFAP2A	Transcription Factor AP-2 Alpha	Protein Coding	48	GC06M010393	14.5303	https://www.genecards.org/cgi-bin/carddisp.pl?gene=TFAP2A
SGCB	Sarcoglycan Beta	Protein Coding	42	GC04M052019	14.5219	https://www.genecards.org/cgi-bin/carddisp.pl?gene=SGCB
XPNPEP1	X-Prolyl Aminopeptidase 1	Protein Coding	43	GC10M109864	14.5088	https://www.genecards.org/cgi-bin/carddisp.pl?gene=XPNPEP1
PAPPA	Pappalysin 1	Protein Coding	42	GC09P116186	14.5087	https://www.genecards.org/cgi-bin/carddisp.pl?gene=PAPPA
MIR16-1	MicroRNA 16-1	RNA Gene	21	GC13M050048	14.5067	https://www.genecards.org/cgi-bin/carddisp.pl?gene=MIR16-1
CDK6	Cyclin Dependent Kinase 6	Protein Coding	54	GC07M092604	14.5064	https://www.genecards.org/cgi-bin/carddisp.pl?gene=CDK6
ARPC1B	Actin Related Protein 2/3 Complex Subunit 1B	Protein Coding	45	GC07P099374	14.5029	https://www.genecards.org/cgi-bin/carddisp.pl?gene=ARPC1B
CYP2A6	Cytochrome P450 Family 2 Subfamily A Member 6	Protein Coding	49	GC19M040843	14.5018	https://www.genecards.org/cgi-bin/carddisp.pl?gene=CYP2A6
SNX1	Sorting Nexin 1	Protein Coding	42	GC15P064094	14.4975	https://www.genecards.org/cgi-bin/carddisp.pl?gene=SNX1
PEX26	Peroxisomal Biogenesis Factor 26	Protein Coding	42	GC22P018079	14.4967	https://www.genecards.org/cgi-bin/carddisp.pl?gene=PEX26
CHRM3	Cholinergic Receptor Muscarinic 3	Protein Coding	50	GC01P239386	14.4864	https://www.genecards.org/cgi-bin/carddisp.pl?gene=CHRM3
MLN	Motilin	Protein Coding	35	GC06M033794	14.4859	https://www.genecards.org/cgi-bin/carddisp.pl?gene=MLN
ALDH5A1	Aldehyde Dehydrogenase 5 Family Member A1	Protein Coding	47	GC06P024494	14.4813	https://www.genecards.org/cgi-bin/carddisp.pl?gene=ALDH5A1
TFEB	Transcription Factor EB	Protein Coding	43	GC06M043570	14.4692	https://www.genecards.org/cgi-bin/carddisp.pl?gene=TFEB
PCK1	Phosphoenolpyruvate Carboxykinase 1	Protein Coding	49	GC20P057561	14.4676	https://www.genecards.org/cgi-bin/carddisp.pl?gene=PCK1
MSMB	Microseminoprotein Beta	Protein Coding	42	GC10M046033	14.4645	https://www.genecards.org/cgi-bin/carddisp.pl?gene=MSMB
CACNA1D	Calcium Voltage-Gated Channel Subunit Alpha1 D	Protein Coding	48	GC03P053328	14.4632	https://www.genecards.org/cgi-bin/carddisp.pl?gene=CACNA1D
LMNB2	Lamin B2	Protein Coding	45	GC19M002444	14.4588	https://www.genecards.org/cgi-bin/carddisp.pl?gene=LMNB2
GDF2	Growth Differentiation Factor 2	Protein Coding	43	GC10P047322	14.451	https://www.genecards.org/cgi-bin/carddisp.pl?gene=GDF2
PHF6	PHD Finger Protein 6	Protein Coding	41	GC0XP134373	14.4508	https://www.genecards.org/cgi-bin/carddisp.pl?gene=PHF6
LONP1	Lon Peptidase 1, Mitochondrial	Protein Coding	44	GC19M005691	14.4318	https://www.genecards.org/cgi-bin/carddisp.pl?gene=LONP1
CKB	Creatine Kinase B	Protein Coding	46	GC14M103519	14.4206	https://www.genecards.org/cgi-bin/carddisp.pl?gene=CKB
THRA	Thyroid Hormone Receptor Alpha	Protein Coding	50	GC17P040058	14.4159	https://www.genecards.org/cgi-bin/carddisp.pl?gene=THRA
TJP1	Tight Junction Protein 1	Protein Coding	45	GC15M029699	14.399	https://www.genecards.org/cgi-bin/carddisp.pl?gene=TJP1
POU5F1	POU Class 5 Homeobox 1	Protein Coding	47	GC06M032910	14.3661	https://www.genecards.org/cgi-bin/carddisp.pl?gene=POU5F1
PSMA6	Proteasome 20S Subunit Alpha 6	Protein Coding	47	GC14P035278	14.3651	https://www.genecards.org/cgi-bin/carddisp.pl?gene=PSMA6
SNAP29	Synaptosome Associated Protein 29	Protein Coding	43	GC22P020859	14.3585	https://www.genecards.org/cgi-bin/carddisp.pl?gene=SNAP29
GLI1	GLI Family Zinc Finger 1	Protein Coding	48	GC12P057460	14.3413	https://www.genecards.org/cgi-bin/carddisp.pl?gene=GLI1
AP4M1	Adaptor Related Protein Complex 4 Subunit Mu 1	Protein Coding	40	GC07P100101	14.3412	https://www.genecards.org/cgi-bin/carddisp.pl?gene=AP4M1
AXIN2	Axin 2	Protein Coding	49	GC17M065528	14.3368	https://www.genecards.org/cgi-bin/carddisp.pl?gene=AXIN2
TACR1	Tachykinin Receptor 1	Protein Coding	47	GC02M075010	14.3347	https://www.genecards.org/cgi-bin/carddisp.pl?gene=TACR1
SLC30A10	Solute Carrier Family 30 Member 10	Protein Coding	43	GC01M219685	14.327	https://www.genecards.org/cgi-bin/carddisp.pl?gene=SLC30A10
RYR3	Ryanodine Receptor 3	Protein Coding	42	GC15P033310	14.3214	https://www.genecards.org/cgi-bin/carddisp.pl?gene=RYR3
SLC52A3	Solute Carrier Family 52 Member 3	Protein Coding	39	GC20M000741	14.3201	https://www.genecards.org/cgi-bin/carddisp.pl?gene=SLC52A3
CTNND2	Catenin Delta 2	Protein Coding	43	GC05M010971	14.3181	https://www.genecards.org/cgi-bin/carddisp.pl?gene=CTNND2
IRF4	Interferon Regulatory Factor 4	Protein Coding	44	GC06P000391	14.3174	https://www.genecards.org/cgi-bin/carddisp.pl?gene=IRF4
TRAF3	TNF Receptor Associated Factor 3	Protein Coding	49	GC14P105016	14.3118	https://www.genecards.org/cgi-bin/carddisp.pl?gene=TRAF3
MAP1LC3A	Microtubule Associated Protein 1 Light Chain 3 Alpha	Protein Coding	44	GC20P034546	14.3105	https://www.genecards.org/cgi-bin/carddisp.pl?gene=MAP1LC3A
HRH1	Histamine Receptor H1	Protein Coding	46	GC03P011113	14.3004	https://www.genecards.org/cgi-bin/carddisp.pl?gene=HRH1
AFF2	AF4/FMR2 Family Member 2	Protein Coding	42	GC0XP148500	14.2982	https://www.genecards.org/cgi-bin/carddisp.pl?gene=AFF2
TRH	Thyrotropin Releasing Hormone	Protein Coding	43	GC03P129974	14.2978	https://www.genecards.org/cgi-bin/carddisp.pl?gene=TRH
EIF4E	Eukaryotic Translation Initiation Factor 4E	Protein Coding	51	GC04M098879	14.2679	https://www.genecards.org/cgi-bin/carddisp.pl?gene=EIF4E
USH1C	USH1 Protein Network Component Harmonin	Protein Coding	43	GC11M017494	14.2615	https://www.genecards.org/cgi-bin/carddisp.pl?gene=USH1C
SYNGAP1	Synaptic Ras GTPase Activating Protein 1	Protein Coding	45	GC06P033419	14.251	https://www.genecards.org/cgi-bin/carddisp.pl?gene=SYNGAP1
SON	SON DNA And RNA Binding Protein	Protein Coding	40	GC21P033542	14.2391	https://www.genecards.org/cgi-bin/carddisp.pl?gene=SON
LORICRIN	Loricrin Cornified Envelope Precursor Protein	Protein Coding	28	GC01P153262	14.2383	https://www.genecards.org/cgi-bin/carddisp.pl?gene=LORICRIN
COX4I1	Cytochrome C Oxidase Subunit 4I1	Protein Coding	46	GC16P085798	14.2094	https://www.genecards.org/cgi-bin/carddisp.pl?gene=COX4I1
HNRNPU	Heterogeneous Nuclear Ribonucleoprotein U	Protein Coding	43	GC01M244844	14.2066	https://www.genecards.org/cgi-bin/carddisp.pl?gene=HNRNPU
CGA	Glycoprotein Hormones, Alpha Polypeptide	Protein Coding	43	GC06M087085	14.2019	https://www.genecards.org/cgi-bin/carddisp.pl?gene=CGA
HAX1	HCLS1 Associated Protein X-1	Protein Coding	43	GC01P154273	14.1961	https://www.genecards.org/cgi-bin/carddisp.pl?gene=HAX1
NDUFA6	NADH:Ubiquinone Oxidoreductase Subunit A6	Protein Coding	46	GC22M042085	14.1957	https://www.genecards.org/cgi-bin/carddisp.pl?gene=NDUFA6
TNFRSF6B	TNF Receptor Superfamily Member 6b	Protein Coding	43	GC20P063696	14.1942	https://www.genecards.org/cgi-bin/carddisp.pl?gene=TNFRSF6B
MIRLET7B	MicroRNA Let-7b	RNA Gene	20	GC22P046119	14.187	https://www.genecards.org/cgi-bin/carddisp.pl?gene=MIRLET7B
ASCL1	Achaete-Scute Family BHLH Transcription Factor 1	Protein Coding	45	GC12P102957	14.1845	https://www.genecards.org/cgi-bin/carddisp.pl?gene=ASCL1
AP2M1	Adaptor Related Protein Complex 2 Subunit Mu 1	Protein Coding	46	GC03P184174	14.1843	https://www.genecards.org/cgi-bin/carddisp.pl?gene=AP2M1
CDH13	Cadherin 13	Protein Coding	44	GC16P082626	14.1765	https://www.genecards.org/cgi-bin/carddisp.pl?gene=CDH13
APCS	Amyloid P Component, Serum	Protein Coding	42	GC01P159587	14.1762	https://www.genecards.org/cgi-bin/carddisp.pl?gene=APCS
TSPAN12	Tetraspanin 12	Protein Coding	45	GC07M120787	14.176	https://www.genecards.org/cgi-bin/carddisp.pl?gene=TSPAN12
MIR148A	MicroRNA 148a	RNA Gene	19	GC07M025993	14.1691	https://www.genecards.org/cgi-bin/carddisp.pl?gene=MIR148A
KRIT1	KRIT1 Ankyrin Repeat Containing	Protein Coding	43	GC07M092198	14.1661	https://www.genecards.org/cgi-bin/carddisp.pl?gene=KRIT1
KLC1	Kinesin Light Chain 1	Protein Coding	42	GC14P105031	14.1593	https://www.genecards.org/cgi-bin/carddisp.pl?gene=KLC1
CD244	CD244 Molecule	Protein Coding	43	GC01M160830	14.1573	https://www.genecards.org/cgi-bin/carddisp.pl?gene=CD244
KLF6	Kruppel Like Factor 6	Protein Coding	45	GC10M003779	14.1522	https://www.genecards.org/cgi-bin/carddisp.pl?gene=KLF6
CANX	Calnexin	Protein Coding	45	GC05P179678	14.1459	https://www.genecards.org/cgi-bin/carddisp.pl?gene=CANX
EEF2	Eukaryotic Translation Elongation Factor 2	Protein Coding	49	GC19M003976	14.1385	https://www.genecards.org/cgi-bin/carddisp.pl?gene=EEF2
ADIPOR1	Adiponectin Receptor 1	Protein Coding	46	GC01M202940	14.1342	https://www.genecards.org/cgi-bin/carddisp.pl?gene=ADIPOR1
IFNL3	Interferon Lambda 3	Protein Coding	35	GC19M039243	14.1336	https://www.genecards.org/cgi-bin/carddisp.pl?gene=IFNL3
PML	PML Nuclear Body Scaffold	Protein Coding	47	GC15P073994	14.1321	https://www.genecards.org/cgi-bin/carddisp.pl?gene=PML
GPR3	G Protein-Coupled Receptor 3	Protein Coding	39	GC01P027393	14.13	https://www.genecards.org/cgi-bin/carddisp.pl?gene=GPR3
TYRP1	Tyrosinase Related Protein 1	Protein Coding	47	GC09P012683	14.1262	https://www.genecards.org/cgi-bin/carddisp.pl?gene=TYRP1
HSP90B1	Heat Shock Protein 90 Beta Family Member 1	Protein Coding	47	GC12P103930	14.1146	https://www.genecards.org/cgi-bin/carddisp.pl?gene=HSP90B1
IL27	Interleukin 27	Protein Coding	39	GC16M028511	14.1139	https://www.genecards.org/cgi-bin/carddisp.pl?gene=IL27
EPHA3	EPH Receptor A3	Protein Coding	47	GC03P089077	14.1123	https://www.genecards.org/cgi-bin/carddisp.pl?gene=EPHA3
FKBP5	FKBP Prolyl Isomerase 5	Protein Coding	47	GC06M043469	14.1041	https://www.genecards.org/cgi-bin/carddisp.pl?gene=FKBP5
CHRNA2	Cholinergic Receptor Nicotinic Alpha 2 Subunit	Protein Coding	47	GC08M027459	14.0986	https://www.genecards.org/cgi-bin/carddisp.pl?gene=CHRNA2
CFL1	Cofilin 1	Protein Coding	47	GC11M065823	14.0977	https://www.genecards.org/cgi-bin/carddisp.pl?gene=CFL1
PREP	Prolyl Endopeptidase	Protein Coding	43	GC06M105277	14.0932	https://www.genecards.org/cgi-bin/carddisp.pl?gene=PREP
MAF	MAF BZIP Transcription Factor	Protein Coding	46	GC16M079204	14.0784	https://www.genecards.org/cgi-bin/carddisp.pl?gene=MAF
PEX16	Peroxisomal Biogenesis Factor 16	Protein Coding	39	GC11M063579	14.0776	https://www.genecards.org/cgi-bin/carddisp.pl?gene=PEX16
MIR486-1	MicroRNA 486-1	RNA Gene	16	GC08M041660	14.0754	https://www.genecards.org/cgi-bin/carddisp.pl?gene=MIR486-1
SGCA	Sarcoglycan Alpha	Protein Coding	43	GC17P050164	14.0751	https://www.genecards.org/cgi-bin/carddisp.pl?gene=SGCA
UBD	Ubiquitin D	Protein Coding	39	GC06M029560	14.0435	https://www.genecards.org/cgi-bin/carddisp.pl?gene=UBD
SMC3	Structural Maintenance Of Chromosomes 3	Protein Coding	46	GC10P110567	14.0409	https://www.genecards.org/cgi-bin/carddisp.pl?gene=SMC3
TCN1	Transcobalamin 1	Protein Coding	42	GC11M063752	14.0265	https://www.genecards.org/cgi-bin/carddisp.pl?gene=TCN1
RETREG1	Reticulophagy Regulator 1	Protein Coding	31	GC05M016472	14.022	https://www.genecards.org/cgi-bin/carddisp.pl?gene=RETREG1
PGK1	Phosphoglycerate Kinase 1	Protein Coding	49	GC0XP077930	14.0097	https://www.genecards.org/cgi-bin/carddisp.pl?gene=PGK1
SRSF2	Serine And Arginine Rich Splicing Factor 2	Protein Coding	41	GC17M076734	14.0038	https://www.genecards.org/cgi-bin/carddisp.pl?gene=SRSF2
SEMA4G	Semaphorin 4G	Protein Coding	40	GC10P100969	13.9988	https://www.genecards.org/cgi-bin/carddisp.pl?gene=SEMA4G
PRDX2	Peroxiredoxin 2	Protein Coding	47	GC19M012796	13.9919	https://www.genecards.org/cgi-bin/carddisp.pl?gene=PRDX2
RD3	RD3 Regulator Of GUCY2D	Protein Coding	39	GC01M211476	13.9867	https://www.genecards.org/cgi-bin/carddisp.pl?gene=RD3
LIMK1	LIM Domain Kinase 1	Protein Coding	50	GC07P074082	13.9864	https://www.genecards.org/cgi-bin/carddisp.pl?gene=LIMK1
ABCA2	ATP Binding Cassette Subfamily A Member 2	Protein Coding	42	GC09M137007	13.9723	https://www.genecards.org/cgi-bin/carddisp.pl?gene=ABCA2
LCT	Lactase	Protein Coding	43	GC02M135787	13.9667	https://www.genecards.org/cgi-bin/carddisp.pl?gene=LCT
HUWE1	HECT, UBA And WWE Domain Containing E3 Ubiquitin Protein Ligase 1	Protein Coding	45	GC0XM053532	13.9658	https://www.genecards.org/cgi-bin/carddisp.pl?gene=HUWE1
SMARCA2	SWI/SNF Related, Matrix Associated, Actin Dependent Regulator Of Chromatin, Subfamily A, Member 2	Protein Coding	50	GC09P001980	13.9555	https://www.genecards.org/cgi-bin/carddisp.pl?gene=SMARCA2
ITGA8	Integrin Subunit Alpha 8	Protein Coding	43	GC10M015513	13.9548	https://www.genecards.org/cgi-bin/carddisp.pl?gene=ITGA8
GAN	Gigaxonin	Protein Coding	40	GC16P081319	13.9543	https://www.genecards.org/cgi-bin/carddisp.pl?gene=GAN
BCL2L11	BCL2 Like 11	Protein Coding	46	GC02P111119	13.9435	https://www.genecards.org/cgi-bin/carddisp.pl?gene=BCL2L11
TMEM126B	Transmembrane Protein 126B	Protein Coding	39	GC11P085628	13.9423	https://www.genecards.org/cgi-bin/carddisp.pl?gene=TMEM126B
CDHR1	Cadherin Related Family Member 1	Protein Coding	40	GC10P084194	13.9406	https://www.genecards.org/cgi-bin/carddisp.pl?gene=CDHR1
TAF15	TATA-Box Binding Protein Associated Factor 15	Protein Coding	44	GC17P035713	13.9375	https://www.genecards.org/cgi-bin/carddisp.pl?gene=TAF15
TRAF2	TNF Receptor Associated Factor 2	Protein Coding	46	GC09P136881	13.9366	https://www.genecards.org/cgi-bin/carddisp.pl?gene=TRAF2
EEF1A1	Eukaryotic Translation Elongation Factor 1 Alpha 1	Protein Coding	45	GC06M073515	13.9365	https://www.genecards.org/cgi-bin/carddisp.pl?gene=EEF1A1
FDPS	Farnesyl Diphosphate Synthase	Protein Coding	46	GC01P155308	13.9275	https://www.genecards.org/cgi-bin/carddisp.pl?gene=FDPS
HMOX2	Heme Oxygenase 2	Protein Coding	49	GC16P004474	13.9214	https://www.genecards.org/cgi-bin/carddisp.pl?gene=HMOX2
HAP1	Huntingtin Associated Protein 1	Protein Coding	40	GC17M041717	13.9163	https://www.genecards.org/cgi-bin/carddisp.pl?gene=HAP1
MS4A6A	Membrane Spanning 4-Domains A6A	Protein Coding	38	GC11M063762	13.9141	https://www.genecards.org/cgi-bin/carddisp.pl?gene=MS4A6A
PDHA1	Pyruvate Dehydrogenase E1 Subunit Alpha 1	Protein Coding	50	GC0XP019343	13.9102	https://www.genecards.org/cgi-bin/carddisp.pl?gene=PDHA1
MIR15B	MicroRNA 15b	RNA Gene	19	GC03P160404	13.9087	https://www.genecards.org/cgi-bin/carddisp.pl?gene=MIR15B
GLP1R	Glucagon Like Peptide 1 Receptor	Protein Coding	47	GC06P039048	13.9017	https://www.genecards.org/cgi-bin/carddisp.pl?gene=GLP1R
GJA5	Gap Junction Protein Alpha 5	Protein Coding	46	GC01M147756	13.9	https://www.genecards.org/cgi-bin/carddisp.pl?gene=GJA5
PTRH2	Peptidyl-TRNA Hydrolase 2	Protein Coding	45	GC17M059674	13.8913	https://www.genecards.org/cgi-bin/carddisp.pl?gene=PTRH2
CSMD1	CUB And Sushi Multiple Domains 1	Protein Coding	38	GC08M002953	13.8891	https://www.genecards.org/cgi-bin/carddisp.pl?gene=CSMD1
OLIG2	Oligodendrocyte Transcription Factor 2	Protein Coding	41	GC21P033025	13.8831	https://www.genecards.org/cgi-bin/carddisp.pl?gene=OLIG2
RIPK2	Receptor Interacting Serine/Threonine Kinase 2	Protein Coding	47	GC08P089758	13.872	https://www.genecards.org/cgi-bin/carddisp.pl?gene=RIPK2
FANCD2	FA Complementation Group D2	Protein Coding	47	GC03P010026	13.869	https://www.genecards.org/cgi-bin/carddisp.pl?gene=FANCD2
TRIM32	Tripartite Motif Containing 32	Protein Coding	43	GC09P116687	13.8675	https://www.genecards.org/cgi-bin/carddisp.pl?gene=TRIM32
B9D1	B9 Domain Containing 1	Protein Coding	37	GC17M019334	13.8623	https://www.genecards.org/cgi-bin/carddisp.pl?gene=B9D1
PAK3	P21 (RAC1) Activated Kinase 3	Protein Coding	51	GC0XP110944	13.8601	https://www.genecards.org/cgi-bin/carddisp.pl?gene=PAK3
NES	Nestin	Protein Coding	40	GC01M156668	13.8552	https://www.genecards.org/cgi-bin/carddisp.pl?gene=NES
NDUFS6	NADH:Ubiquinone Oxidoreductase Subunit S6	Protein Coding	45	GC05P001801	13.8524	https://www.genecards.org/cgi-bin/carddisp.pl?gene=NDUFS6
NDUFA13	NADH:Ubiquinone Oxidoreductase Subunit A13	Protein Coding	45	GC19P019515	13.8477	https://www.genecards.org/cgi-bin/carddisp.pl?gene=NDUFA13
TGFBI	Transforming Growth Factor Beta Induced	Protein Coding	46	GC05P136027	13.844	https://www.genecards.org/cgi-bin/carddisp.pl?gene=TGFBI
CYLD	CYLD Lysine 63 Deubiquitinase	Protein Coding	50	GC16P050742	13.8422	https://www.genecards.org/cgi-bin/carddisp.pl?gene=CYLD
UNC13A	Unc-13 Homolog A	Protein Coding	41	GC19M017603	13.8396	https://www.genecards.org/cgi-bin/carddisp.pl?gene=UNC13A
ABCA12	ATP Binding Cassette Subfamily A Member 12	Protein Coding	43	GC02M214931	13.8369	https://www.genecards.org/cgi-bin/carddisp.pl?gene=ABCA12
HADH	Hydroxyacyl-CoA Dehydrogenase	Protein Coding	47	GC04P107989	13.8303	https://www.genecards.org/cgi-bin/carddisp.pl?gene=HADH
FKBP10	FKBP Prolyl Isomerase 10	Protein Coding	41	GC17P041812	13.8285	https://www.genecards.org/cgi-bin/carddisp.pl?gene=FKBP10
OCLN	Occludin	Protein Coding	45	GC05P069492	13.8278	https://www.genecards.org/cgi-bin/carddisp.pl?gene=OCLN
SAA4	Serum Amyloid A4, Constitutive	Protein Coding	40	GC11M018234	13.8178	https://www.genecards.org/cgi-bin/carddisp.pl?gene=SAA4
LOXL1	Lysyl Oxidase Like 1	Protein Coding	43	GC15P073925	13.8139	https://www.genecards.org/cgi-bin/carddisp.pl?gene=LOXL1
MIR10A	MicroRNA 10a	RNA Gene	21	GC17M048579	13.8136	https://www.genecards.org/cgi-bin/carddisp.pl?gene=MIR10A
ZNF423	Zinc Finger Protein 423	Protein Coding	41	GC16M049487	13.8077	https://www.genecards.org/cgi-bin/carddisp.pl?gene=ZNF423
ANPEP	Alanyl Aminopeptidase, Membrane	Protein Coding	50	GC15M089784	13.8073	https://www.genecards.org/cgi-bin/carddisp.pl?gene=ANPEP
DCX	Doublecortin	Protein Coding	46	GC0XM111293	13.7998	https://www.genecards.org/cgi-bin/carddisp.pl?gene=DCX
CCL7	C-C Motif Chemokine Ligand 7	Protein Coding	42	GC17P034270	13.7971	https://www.genecards.org/cgi-bin/carddisp.pl?gene=CCL7
MEG3	Maternally Expressed 3	RNA Gene	30	GC14P105271	13.7967	https://www.genecards.org/cgi-bin/carddisp.pl?gene=MEG3
PRDX5	Peroxiredoxin 5	Protein Coding	47	GC11P064317	13.7953	https://www.genecards.org/cgi-bin/carddisp.pl?gene=PRDX5
SYN1	Synapsin I	Protein Coding	45	GC0XM047571	13.7904	https://www.genecards.org/cgi-bin/carddisp.pl?gene=SYN1
NLGN3	Neuroligin 3	Protein Coding	43	GC0XP071144	13.79	https://www.genecards.org/cgi-bin/carddisp.pl?gene=NLGN3
AKAP9	A-Kinase Anchoring Protein 9	Protein Coding	45	GC07P091940	13.7896	https://www.genecards.org/cgi-bin/carddisp.pl?gene=AKAP9
IGF2BP2	Insulin Like Growth Factor 2 MRNA Binding Protein 2	Protein Coding	45	GC03M185643	13.7707	https://www.genecards.org/cgi-bin/carddisp.pl?gene=IGF2BP2
ACTN1	Actinin Alpha 1	Protein Coding	51	GC14M068874	13.7693	https://www.genecards.org/cgi-bin/carddisp.pl?gene=ACTN1
SLC1A1	Solute Carrier Family 1 Member 1	Protein Coding	49	GC09P004490	13.7618	https://www.genecards.org/cgi-bin/carddisp.pl?gene=SLC1A1
CYB5A	Cytochrome B5 Type A	Protein Coding	45	GC18M074250	13.7601	https://www.genecards.org/cgi-bin/carddisp.pl?gene=CYB5A
LGALS1	Galectin 1	Protein Coding	44	GC22P037675	13.7598	https://www.genecards.org/cgi-bin/carddisp.pl?gene=LGALS1
SLC22A12	Solute Carrier Family 22 Member 12	Protein Coding	45	GC11P064609	13.7521	https://www.genecards.org/cgi-bin/carddisp.pl?gene=SLC22A12
FRAT1	FRAT Regulator Of WNT Signaling Pathway 1	Protein Coding	40	GC10P097319	13.7493	https://www.genecards.org/cgi-bin/carddisp.pl?gene=FRAT1
HSPA2	Heat Shock Protein Family A (Hsp70) Member 2	Protein Coding	45	GC14P064535	13.7477	https://www.genecards.org/cgi-bin/carddisp.pl?gene=HSPA2
TPPP3	Tubulin Polymerization Promoting Protein Family Member 3	Protein Coding	38	GC16M067389	13.7472	https://www.genecards.org/cgi-bin/carddisp.pl?gene=TPPP3
THBS4	Thrombospondin 4	Protein Coding	44	GC05P079991	13.739	https://www.genecards.org/cgi-bin/carddisp.pl?gene=THBS4
CUL4B	Cullin 4B	Protein Coding	45	GC0XM120524	13.7316	https://www.genecards.org/cgi-bin/carddisp.pl?gene=CUL4B
UBA1	Ubiquitin Like Modifier Activating Enzyme 1	Protein Coding	47	GC0XP047190	13.7307	https://www.genecards.org/cgi-bin/carddisp.pl?gene=UBA1
GDI1	GDP Dissociation Inhibitor 1	Protein Coding	45	GC0XP154436	13.7286	https://www.genecards.org/cgi-bin/carddisp.pl?gene=GDI1
GOSR2	Golgi SNAP Receptor Complex Member 2	Protein Coding	45	GC17P046924	13.727	https://www.genecards.org/cgi-bin/carddisp.pl?gene=GOSR2
CRADD	CASP2 And RIPK1 Domain Containing Adaptor With Death Domain	Protein Coding	45	GC12P093677	13.7254	https://www.genecards.org/cgi-bin/carddisp.pl?gene=CRADD
BIRC3	Baculoviral IAP Repeat Containing 3	Protein Coding	47	GC11P102317	13.7223	https://www.genecards.org/cgi-bin/carddisp.pl?gene=BIRC3
NDUFB9	NADH:Ubiquinone Oxidoreductase Subunit B9	Protein Coding	45	GC08P124539	13.7085	https://www.genecards.org/cgi-bin/carddisp.pl?gene=NDUFB9
PRKD1	Protein Kinase D1	Protein Coding	51	GC14M029576	13.7075	https://www.genecards.org/cgi-bin/carddisp.pl?gene=PRKD1
HPS6	HPS6 Biogenesis Of Lysosomal Organelles Complex 2 Subunit 3	Protein Coding	40	GC10P102065	13.7051	https://www.genecards.org/cgi-bin/carddisp.pl?gene=HPS6
CHERP	Calcium Homeostasis Endoplasmic Reticulum Protein	Protein Coding	36	GC19M016489	13.7016	https://www.genecards.org/cgi-bin/carddisp.pl?gene=CHERP
CSNK2B	Casein Kinase 2 Beta	Protein Coding	50	GC06P049355	13.6946	https://www.genecards.org/cgi-bin/carddisp.pl?gene=CSNK2B
MIR424	MicroRNA 424	RNA Gene	16	GC0XM134636	13.6761	https://www.genecards.org/cgi-bin/carddisp.pl?gene=MIR424
ECE2	Endothelin Converting Enzyme 2	Protein Coding	39	GC03P184276	13.6669	https://www.genecards.org/cgi-bin/carddisp.pl?gene=ECE2
SIRT2	Sirtuin 2	Protein Coding	49	GC19M038878	13.6645	https://www.genecards.org/cgi-bin/carddisp.pl?gene=SIRT2
DTD2	D-Aminoacyl-TRNA Deacylase 2	Protein Coding	32	GC14M031446	13.6643	https://www.genecards.org/cgi-bin/carddisp.pl?gene=DTD2
[truncated: 9,191 more rows]
