# Supplementary material for: Network pharmacology-based mechanism analysis of dauricine on the alleviating Aβ-induced neurotoxicity in Caenorhabditis elegans
Source: BMC Complement Med Ther. 2024 Aug 30;24:321. doi: 10.1186/s12906-024-04589-w (PMC11363685; doi:10.1186/s12906-024-04589-w)
Supplement: Supplementary file 1 — Supplementary Material 1: The original data of Network pharmacology analysis [file 12906_2024_4589_MOESM1_ESM.zip › Supplementary File 1— The original data of Network pharmacology analysis/Common targets table screened by Cytoscape based on PPI.xlsx]

## Sheet: Sheet1
target
LRRK2
ACHE
ESR1
BCHE
ABCB1
SLC6A4
AKT1
HTR2A
SLC6A3
DRD2
MTOR
BRAF
MAOA
PIK3CA
DRD3
TERT
ADRB2
MAPK8
DRD4
ESR2
ABL1
F3
FGFR3
SRC
IGF1R
MAP2
MAPK10
PRKCD
DRD1
SIGMAR1
PDGFRB
DPP4
CSF1R
HTR1A
TGFBR1
PRKCQ
NR1H2
SYK
KCNH2
SLC18A2
CDK4
ADRB1
CTSK
ADRB3
MAPK9
SLC6A2
OPRM1
IKBKB
F2R
DRD5
HTR7
AURKA
ADRA2A
HTR3A
KDM1A
EHMT1
DHCR7
KCNN3
KCNN2
CTSS
MTNR1B
HRH3
OPRK1
OPRD1
HCRTR2
ADRA1A
