# Supplementary material for: Network pharmacology-based mechanism analysis of dauricine on the alleviating Aβ-induced neurotoxicity in Caenorhabditis elegans
Source: BMC Complement Med Ther. 2024 Aug 30;24:321. doi: 10.1186/s12906-024-04589-w (PMC11363685; doi:10.1186/s12906-024-04589-w)
Supplement: Supplementary file 1 — Supplementary Material 1: The original data of Network pharmacology analysis [file 12906_2024_4589_MOESM1_ESM.zip › Supplementary File 1— The original data of Network pharmacology analysis/Core targets table screened by Cytoscape based on PPI.xlsx]

## Sheet: Core target
AverageShortestPathLength	BetweennessCentrality	ClosenessCentrality	ClusteringCoefficient	Degree	Eccentricity	IsSingleNode	name	NeighborhoodConnectivity	NumberOfDirectedEdges	NumberOfUndirectedEdges	PartnerOfMultiEdgedNodePairs	Radiality	selected	SelfLoops	shared name	Stress	TopologicalCoefficient
1.59677	0.246379	0.626263	0.216524	27	3	FALSE	AKT1	9.81481	0	27	0	0.977897	FALSE	0	AKT1	3496	0.16358
1.67742	0.180273	0.596154	0.253561	27	3	FALSE	SRC	9.55556	0	27	0	0.97491	FALSE	0	SRC	2378	0.173737
1.87097	0.0866047	0.534483	0.328571	21	4	FALSE	PIK3CA	10.5238	0	21	0	0.967742	FALSE	0	PIK3CA	1276	0.210476
1.93548	0.0507509	0.516667	0.357895	20	4	FALSE	MTOR	10.6	0	20	0	0.965352	FALSE	0	MTOR	828	0.225532
1.87097	0.0682918	0.534483	0.457516	18	3	FALSE	DRD4	12.5	0	18	0	0.967742	FALSE	0	DRD4	1320	0.240385
1.93548	0.0431335	0.516667	0.6	15	3	FALSE	DRD2	13.8	0	15	0	0.965352	FALSE	0	DRD2	916	0.270588
1.96774	0.042359	0.508197	0.461538	14	4	FALSE	SLC6A4	13.8571	0	14	0	0.964158	FALSE	0	SLC6A4	932	0.271709
2.08065	0.05167	0.48062	0.472527	14	4	FALSE	ESR1	12	0	14	0	0.959976	FALSE	0	ESR1	704	0.277409
1.91935	0.0560788	0.521008	0.371795	13	3	FALSE	PRKCD	12.6923	0	13	0	0.96595	FALSE	0	PRKCD	1036	0.235043
1.96774	0.0447999	0.508197	0.461538	13	3	FALSE	HTR7	11.7692	0	13	0	0.964158	FALSE	0	HTR7	794	0.230769
2.19355	0.0378346	0.455882	0.538462	13	4	FALSE	ADRA2A	11.6154	0	13	0	0.955795	FALSE	0	ADRA2A	612	0.290385
2.14516	0.0469983	0.466165	0.348485	12	4	FALSE	HTR2A	10.75	0	12	0	0.957587	FALSE	0	HTR2A	878	0.255952
2.06452	0.033562	0.484375	0.285714	8	4	FALSE	LRRK2	13.875	0	8	0	0.960573	FALSE	0	LRRK2	570	0.275
2.08065	0.0189135	0.48062	0.5	8	3	FALSE	ADRB2	12.375	0	8	0	0.959976	FALSE	0	ADRB2	386	0.252551
2.16129	0.0255979	0.462687	0.428571	8	4	FALSE	F2R	13.25	0	8	0	0.956989	FALSE	0	F2R	460	0.298295
2.20968	0.0315142	0.452555	0.5	8	4	FALSE	PDGFRB	15.5	0	8	0	0.955197	FALSE	0	PDGFRB	572	0.38125
	BC＞0.01	CC＞0.45		Degree＞8
Serial number	name	Betweenness Centrality	Closeness Centrality	Degree
1	AKT1	0.246379	0.626263	27
2	SRC	0.180273	0.596154	27
3	PIK3CA	0.0866047	0.534483	21
4	MTOR	0.0507509	0.516667	20
5	DRD4	0.0682918	0.534483	18
6	DRD2	0.0431335	0.516667	15
7	SLC6A4	0.042359	0.508197	14
8	ESR1	0.05167	0.48062	14
9	PRKCD	0.0560788	0.521008	13
10	HTR7	0.0447999	0.508197	13
11	ADRA2A	0.0378346	0.455882	13
12	HTR2A	0.0469983	0.466165	12
13	LRRK2	0.033562	0.484375	8
14	ADRB2	0.0189135	0.48062	8
15	F2R	0.0255979	0.462687	8
16	PDGFRB	0.0315142	0.452555	8
