# Supplementary material for: Network pharmacology-based mechanism analysis of dauricine on the alleviating Aβ-induced neurotoxicity in Caenorhabditis elegans
Source: BMC Complement Med Ther. 2024 Aug 30;24:321. doi: 10.1186/s12906-024-04589-w (PMC11363685; doi:10.1186/s12906-024-04589-w)
Supplement: Supplementary file 1 — Supplementary Material 1: The original data of Network pharmacology analysis [file 12906_2024_4589_MOESM1_ESM.zip › Supplementary File 1— The original data of Network pharmacology analysis/Dauricine-related targets list predicted by SwissADME.xlsx]

## Sheet: Swiss Target Prediction (Dauric
Target	Common name	Uniprot ID	ChEMBL ID	Target Class	Probability*	Known actives (3D/2D)
Dopamine transporter (by homology)	SLC6A3	Q01959	CHEMBL238	Electrochemical transporter	0.99749	45 / 212?????
Dopamine D2 receptor (by homology)	DRD2	P14416	CHEMBL217	Family A G protein-coupled receptor	0.92829	355 / 715?????
Alpha-1d adrenergic receptor	ADRA1D	P25100	CHEMBL223	Family A G protein-coupled receptor	0.075045	32 / 8?????
Dopamine D1 receptor	DRD1	P21728	CHEMBL2056	Family A G protein-coupled receptor	0.075045	76 / 207?????
Serotonin 1a (5-HT1a) receptor	HTR1A	P08908	CHEMBL214	Family A G protein-coupled receptor	0.0652605	153 / 223?????
Thromboxane A2 receptor	TBXA2R	P21731	CHEMBL2069	Family A G protein-coupled receptor	0.0554216	0 / 10?????
Dopamine D3 receptor	DRD3	P35462	CHEMBL234	Family A G protein-coupled receptor	0.0554216	181 / 240?????
Alpha-1a adrenergic receptor	ADRA1A	P35348	CHEMBL229	Family A G protein-coupled receptor	0.0456882	62 / 22?????
Beta-1 adrenergic receptor	ADRB1	P08588	CHEMBL213	Family A G protein-coupled receptor	0.0456882	48 / 24?????
Neuronal acetylcholine receptor; alpha2/beta4	CHRNB4 CHRNA2	P30926 Q15822	CHEMBL2109230	Ligand-gated ion channel	0.0456882	0 / 1?????
Neuronal acetylcholine receptor; alpha3/beta2	CHRNA3 CHRNB2	P32297 P17787	CHEMBL2109234	Ligand-gated ion channel	0.0456882	0 / 1?????
Alpha-1b adrenergic receptor	ADRA1B	P35368	CHEMBL232	Family A G protein-coupled receptor	0.0456882	43 / 13?????
Multidrug and toxin extrusion protein 1	SLC47A1	Q96FL8	CHEMBL1743126	Electrochemical transporter	0.0456882	2 / 1?????
Sigma opioid receptor	SIGMAR1	Q99720	CHEMBL287	Membrane receptor	0.0456882	50 / 312?????
Mu opioid receptor	OPRM1	P35372	CHEMBL233	Family A G protein-coupled receptor	0.0358982	719 / 461?????
Dopamine D4 receptor	DRD4	P21917	CHEMBL219	Family A G protein-coupled receptor	0.0358982	38 / 72?????
Adrenergic receptor beta	ADRB2	P07550	CHEMBL210	Family A G protein-coupled receptor	0.0358982	52 / 44?????
Small conductance calcium-activated potassium channel protein 1	KCNN1	Q92952	CHEMBL2369	Voltage-gated ion channel	0.0358982	0 / 1?????
Small conductance calcium-activated potassium channel protein 3	KCNN3	Q9UGI6	CHEMBL3381	Voltage-gated ion channel	0.0358982	0 / 1?????
Small conductance calcium-activated potassium channel protein 2	KCNN2	Q9H2S1	CHEMBL4469	Voltage-gated ion channel	0.0358982	0 / 1?????
Dopamine D5 receptor	DRD5	P21918	CHEMBL1850	Family A G protein-coupled receptor	0.0358982	5 / 40?????
Butyrylcholinesterase	BCHE	P06276	CHEMBL1914	Hydrolase	0.0358982	96 / 21?????
Acetylcholinesterase	ACHE	P22303	CHEMBL220	Hydrolase	0.0358982	251 / 174?????
Beta-3 adrenergic receptor	ADRB3	P13945	CHEMBL246	Family A G protein-coupled receptor	0.0358982	24 / 33?????
Anti-estrogen binding site (AEBS)	DHCR7	Q9UBM7	CHEMBL2169735	Enzyme	0.0358982	0 / 3?????
Serotonin 7 (5-HT7) receptor	HTR7	P34969	CHEMBL3155	Family A G protein-coupled receptor	0.0358982	52 / 51?????
Putative hydrolase RBBP9	RBBP9	O75884	CHEMBL1075121	Enzyme	0.0358982	0 / 1?????
Monoamine oxidase A	MAOA	P21397	CHEMBL1951	Oxidoreductase	0.0358982	20 / 24?????
Neuronal acetylcholine receptor; alpha4/beta2	CHRNA4 CHRNB2	P43681 P17787	CHEMBL1907589	Ligand-gated ion channel	0.0358982	5 / 16?????
P-glycoprotein 1	ABCB1	P08183	CHEMBL4302	Primary active transporter	0.0358982	49 / 89?????
Muscarinic acetylcholine receptor M4	CHRM4	P08173	CHEMBL1821	Family A G protein-coupled receptor	0.0358982	17 / 12?????
Serotonin 2a (5-HT2a) receptor	HTR2A	P28223	CHEMBL224	Family A G protein-coupled receptor	0.0358982	194 / 190?????
Orexin receptor 2	HCRTR2	O43614	CHEMBL4792	Family A G protein-coupled receptor	0.0358982	0 / 46?????
Orexin receptor 1	HCRTR1	O43613	CHEMBL5113	Family A G protein-coupled receptor	0.0358982	0 / 50?????
Delta opioid receptor	OPRD1	P41143	CHEMBL236	Family A G protein-coupled receptor	0.0358982	553 / 417?????
Synaptic vesicular amine transporter (by homology)	SLC18A2	Q05940	CHEMBL1893	Electrochemical transporter	0.0358982	0 / 51?????
Serotonin transporter	SLC6A4	P31645	CHEMBL228	Electrochemical transporter	0.0358982	214 / 380?????
Coagulation factor VII/tissue factor	F3	P13726	CHEMBL4081	Surface antigen	0.0358982	1 / 21?????
Alpha-2a adrenergic receptor	ADRA2A	P08913	CHEMBL1867	Family A G protein-coupled receptor	0.0358982	23 / 18?????
Dipeptidyl peptidase IV	DPP4	P27487	CHEMBL284	Protease	0.0358982	217 / 53?????
Melatonin receptor 1B	MTNR1B	P49286	CHEMBL1946	Family A G protein-coupled receptor	0.0358982	0 / 53?????
Kappa Opioid receptor	OPRK1	P41145	CHEMBL237	Family A G protein-coupled receptor	0.0358982	159 / 292?????
Melatonin receptor 1A	MTNR1A	P48039	CHEMBL1945	Family A G protein-coupled receptor	0.0358982	0 / 26?????
Adrenergic receptor alpha-2	ADRA2C	P18825	CHEMBL1916	Family A G protein-coupled receptor	0.0358982	17 / 16?????
HERG	KCNH2	Q12809	CHEMBL240	Voltage-gated ion channel	0.0358982	280 / 63?????
Neuronal acetylcholine receptor; alpha3/beta4	CHRNA3 CHRNB4	P32297 P30926	CHEMBL1907594	Ligand-gated ion channel	0.0358982	1 / 4?????
Phosphodiesterase 1A	PDE1A	P54750	CHEMBL3421	Phosphodiesterase	0.0358982	0 / 1?????
Histone-lysine N-methyltransferase, H3 lysine-9 specific 3	EHMT2	Q96KQ7	CHEMBL6032	Writer	0.0358982	32 / 0?????
Complement factor D	CFD	P00746	CHEMBL2176771	Protease	0.0358982	46 / 0?????
c-Jun N-terminal kinase 1	MAPK8	P45983	CHEMBL2276	Kinase	0.0358982	84 / 0?????
c-Jun N-terminal kinase 3	MAPK10	P53779	CHEMBL2637	Kinase	0.0358982	53 / 0?????
c-Jun N-terminal kinase 2	MAPK9	P45984	CHEMBL4179	Kinase	0.0358982	35 / 0?????
Vasopressin V2 receptor	AVPR2	P30518	CHEMBL1790	Family A G protein-coupled receptor	0.0358982	94 / 0?????
Vasopressin V1b receptor	AVPR1B	P47901	CHEMBL1921	Family A G protein-coupled receptor	0.0358982	88 / 0?????
Histone-lysine N-methyltransferase, H3 lysine-9 specific 5	EHMT1	Q9H9B1	CHEMBL6031	Writer	0.0358982	3 / 0?????
Stem cell growth factor receptor	KIT	P10721	CHEMBL1936	Kinase	0.0358982	95 / 0?????
Estrogen receptor alpha	ESR1	P03372	CHEMBL206	Nuclear receptor	0.0358982	301 / 88?????
Histamine H3 receptor	HRH3	Q9Y5N1	CHEMBL264	Family A G protein-coupled receptor	0.0358982	493 / 136?????
Serine/threonine-protein kinase mTOR	MTOR	P42345	CHEMBL2842	Kinase	0.0358982	268 / 0?????
PI3-kinase p110-alpha subunit	PIK3CA	P42336	CHEMBL4005	Enzyme	0.0358982	238 / 0?????
Bradykinin B1 receptor	BDKRB1	P46663	CHEMBL4308	Family A G protein-coupled receptor	0.0358982	110 / 0?????
Serine/threonine-protein kinase B-raf	BRAF	P15056	CHEMBL5145	Kinase	0.0358982	151 / 0?????
Lysine-specific histone demethylase 1	KDM1A	O60341	CHEMBL6136	Eraser	0.0358982	22 / 37?????
Microtubule-associated protein 2	MAP2	P11137	CHEMBL2390810	Unclassified protein	0.0358982	5 / 0?????
Methionine aminopeptidase 1	METAP1	P53582	CHEMBL2474	Protease	0.0358982	19 / 0?????
Leucine-rich repeat serine/threonine-protein kinase 2	LRRK2	Q5S007	CHEMBL1075104	Kinase	0.0358982	24 / 0?????
EZH2/SUZ12/EED/RBBP7/RBBP4	EZH2	Q15910	CHEMBL2189110	Writer	0.0358982	108 / 0?????
Cathepsin K	CTSK	P43235	CHEMBL268	Protease	0.0358982	61 / 0?????
Cathepsin S	CTSS	P25774	CHEMBL2954	Protease	0.0358982	58 / 0?????
Serine/threonine-protein kinase Aurora-A	AURKA	O14965	CHEMBL4722	Kinase	0.0358982	199 / 0?????
Mitogen-activated protein kinase 7	MAPK7	Q13164	CHEMBL5332	Kinase	0.0358982	24 / 0?????
Serotonin 3a (5-HT3a) receptor (by homology)	HTR3A	P46098	CHEMBL1899	Ligand-gated ion channel	0.0358982	23 / 0?????
Tyrosine-protein kinase ABL	ABL1	P00519	CHEMBL1862	Kinase	0.0358982	110 / 0?????
Platelet-derived growth factor receptor beta	PDGFRB	P09619	CHEMBL1913	Kinase	0.0358982	124 / 0?????
3-phosphoinositide dependent protein kinase-1	PDPK1	O15530	CHEMBL2534	Kinase	0.0358982	149 / 0?????
Insulin-like growth factor I receptor	IGF1R	P08069	CHEMBL1957	Kinase	0.0358982	420 / 0?????
Platelet-derived growth factor receptor	PDGFRA PDGFRB	P16234 P09619	CHEMBL2095189	Kinase	0.0358982	6 / 0?????
Serine/threonine-protein kinase Aurora-B	AURKB	Q96GD4	CHEMBL2185	Kinase	0.0358982	138 / 0?????
Tyrosine-protein kinase SYK	SYK	P43405	CHEMBL2599	Kinase	0.0358982	257 / 0?????
Tyrosine-protein kinase SRC	SRC	P12931	CHEMBL267	Kinase	0.0358982	410 / 0?????
Protein kinase C delta	PRKCD	Q05655	CHEMBL2996	Kinase	0.0358982	57 / 0?????
Protein kinase C theta	PRKCQ	Q04759	CHEMBL3920	Kinase	0.0358982	111 / 0?????
Maternal embryonic leucine zipper kinase	MELK	Q14680	CHEMBL4578	Kinase	0.0358982	111 / 0?????
Norepinephrine transporter	SLC6A2	P23975	CHEMBL222	Electrochemical transporter	0.0358982	29 / 124?????
Macrophage colony stimulating factor receptor	CSF1R	P07333	CHEMBL1844	Kinase	0.0358982	172 / 0?????
Fibroblast growth factor receptor 3	FGFR3	P22607	CHEMBL2742	Kinase	0.0358982	50 / 0?????
Cyclin-dependent kinase 4	CDK4	P11802	CHEMBL331	Kinase	0.0358982	299 / 0?????
Aurora kinase B/Inner centromere protein	INCENP AURKB	Q9NQS7 Q96GD4	CHEMBL3430907	Kinase	0.0358982	7 / 0?????
Dual specificity protein kinase TTK	TTK	P33981	CHEMBL3983	Kinase	0.0358982	40 / 0?????
TGF-beta receptor type I	TGFBR1	P36897	CHEMBL4439	Kinase	0.0358982	82 / 0?????
Gamma-secretase	PSEN2 PSENEN NCSTN APH1A PSEN1 APH1B	P49810 Q9NZ42 Q92542 Q96BI3 P49768 Q8WW43	CHEMBL2094135	Protease	0.0358982	78 / 0?????
Telomerase reverse transcriptase	TERT	O14746	CHEMBL2916	Enzyme	0.0358982	88 / 0?????
Estrogen receptor beta	ESR2	Q92731	CHEMBL242	Nuclear receptor	0.0358982	243 / 60?????
Proteinase-activated receptor 1	F2R	P25116	CHEMBL3974	Family A G protein-coupled receptor	0.0358982	54 / 0?????
Serine/threonine-protein kinase AKT	AKT1	P31749	CHEMBL4282	Kinase	0.0358982	270 / 0?????
Inhibitor of nuclear factor kappa B kinase beta subunit	IKBKB	O14920	CHEMBL1991	Kinase	0.0358982	154 / 0?????
myosin light chain kinase 2	MYLK2	Q9H1R3	CHEMBL2777	Kinase	0.0358982	8 / 0?????
Calcitonin gene-related peptide type 1 receptor	CALCRL	Q16602	CHEMBL3798	Family B G protein-coupled receptor	0.0358982	92 / 0?????
LXR-beta	NR1H2	P55055	CHEMBL4093	Nuclear receptor	0.0358982	1 / 0?????
Dual specificty protein kinase CLK1	CLK1	P49759	CHEMBL4224	Kinase	0.0358982	12 / 0?????
