# Supplementary material for: Network pharmacology-based mechanism analysis of dauricine on the alleviating Aβ-induced neurotoxicity in Caenorhabditis elegans
Source: BMC Complement Med Ther. 2024 Aug 30;24:321. doi: 10.1186/s12906-024-04589-w (PMC11363685; doi:10.1186/s12906-024-04589-w)
Supplement: Supplementary file 1 — Supplementary Material 1: The original data of Network pharmacology analysis [file 12906_2024_4589_MOESM1_ESM.zip › Supplementary File 1— The original data of Network pharmacology analysis/Gene Ontology-GO (BP) table.xlsx]

## Sheet: GO (BP)
Category	Term	Count	%	PValue	Genes	List Total	Pop Hits	Pop Total	Fold Enrichment	Bonferroni	Benjamini	FDR
GOTERM_BP_DIRECT	GO:0030168~platelet activation	6	37.5	3.92e-08	PIK3CA, SRC, F2R, PRKCD, AKT1, ADRA2A	16	115	16792	54.7565	2.65e-05	2.65e-05	2.45e-05
GOTERM_BP_DIRECT	GO:0043406~positive regulation of MAP kinase activity	5	31.25	1.82e-07	PDGFRB, SRC, LRRK2, HTR2A, ADRA2A	16	59	16792	88.9407	0.000123	6.16e-05	5.7e-05
GOTERM_BP_DIRECT	GO:0018105~peptidyl-serine phosphorylation	5	31.25	3.75e-06	SRC, LRRK2, PRKCD, AKT1, MTOR	16	125	16792	41.98	0.00253089	0.000807	0.000746
GOTERM_BP_DIRECT	GO:0018107~peptidyl-threonine phosphorylation	4	25	4.77e-06	LRRK2, PRKCD, AKT1, MTOR	16	38	16792	110.474	0.00322229	0.000807	0.000746
GOTERM_BP_DIRECT	GO:0032147~activation of protein kinase activity	4	25	8e-06	PIK3CA, PRKCD, DRD2, ADRA2A	16	45	16792	93.2889	0.00539395	0.00108171	0.0010001
GOTERM_BP_DIRECT	GO:0046777~protein autophosphorylation	5	31.25	1.33e-05	PDGFRB, SRC, LRRK2, AKT1, MTOR	16	172	16792	30.5087	0.0089412	0.0013736	0.00126997
GOTERM_BP_DIRECT	GO:0070374~positive regulation of ERK1 and ERK2 cascade	5	31.25	1.42e-05	PDGFRB, SRC, F2R, HTR2A, DRD2	16	175	16792	29.9857	0.00956916	0.0013736	0.00126997
GOTERM_BP_DIRECT	GO:0031295~T cell costimulation	4	25	4.21e-05	PIK3CA, SRC, AKT1, MTOR	16	78	16792	53.8205	0.0280861	0.00356094	0.00329229
GOTERM_BP_DIRECT	GO:0048148~behavioral response to cocaine	3	18.75	6.74e-05	HTR2A, DRD2, DRD4	16	14	16792	224.893	0.0445146	0.00505936	0.00467766
GOTERM_BP_DIRECT	GO:0016310~phosphorylation	4	25	8.85e-05	PIK3CA, LRRK2, AKT1, MTOR	16	100	16792	41.98	0.0580869	0.00598396	0.0055325
GOTERM_BP_DIRECT	GO:0048015~phosphatidylinositol-mediated signaling	4	25	0.000105	PDGFRB, PIK3CA, AKT1, MTOR	16	106	16792	39.6038	0.0686938	0.0064694	0.00598133
GOTERM_BP_DIRECT	GO:0071880~adenylate cyclase-activating adrenergic receptor signaling pathway	3	18.75	0.000126	ADRB2, DRD2, ADRA2A	16	19	16792	165.711	0.0818084	0.00711198	0.00657543
GOTERM_BP_DIRECT	GO:0007194~negative regulation of adenylate cyclase activity	3	18.75	0.000186	DRD2, ADRA2A, DRD4	16	23	16792	136.891	0.118403	0.00969296	0.00896168
