# Supplementary material for: Network pharmacology-based mechanism analysis of dauricine on the alleviating Aβ-induced neurotoxicity in Caenorhabditis elegans
Source: BMC Complement Med Ther. 2024 Aug 30;24:321. doi: 10.1186/s12906-024-04589-w (PMC11363685; doi:10.1186/s12906-024-04589-w)
Supplement: Supplementary file 1 — Supplementary Material 1: The original data of Network pharmacology analysis [file 12906_2024_4589_MOESM1_ESM.zip › Supplementary File 1— The original data of Network pharmacology analysis/Gene Ontology-GO (CC) table.xlsx]

## Sheet: GO (CC)
Category	Term	Count	%	PValue	Genes	List Total	Pop Hits	Pop Total	Fold Enrichment	Bonferroni	Benjamini	FDR
GOTERM_CC_DIRECT	GO:0005886~plasma membrane	15	93.75	1.06e-08	PDGFRB, SRC, LRRK2, F2R, PRKCD, ADRB2, HTR2A, ESR1, ADRA2A, SLC6A4, HTR7, PIK3CA, AKT1, DRD2, DRD4	16	4121	18224	4.14584	1.03e-06	1.03e-06	9.47e-07
GOTERM_CC_DIRECT	GO:0005887~integral component of plasma membrane	8	50	6.18e-05	HTR7, F2R, ADRB2, HTR2A, DRD2, ADRA2A, DRD4, SLC6A4	16	1415	18224	6.43958	0.00597826	0.00299801	0.00275075
GOTERM_CC_DIRECT	GO:0030425~dendrite	5	31.25	0.00013	HTR7, LRRK2, HTR2A, DRD2, MTOR	16	335	18224	17	0.0125717	0.00350871	0.00321934
GOTERM_CC_DIRECT	GO:0098794~postsynapse	3	18.75	0.000145	LRRK2, AKT1, DRD4	16	22	18224	155.318	0.0139378	0.00350871	0.00321934
