# Supplementary material for: Network pharmacology-based mechanism analysis of dauricine on the alleviating Aβ-induced neurotoxicity in Caenorhabditis elegans
Source: BMC Complement Med Ther. 2024 Aug 30;24:321. doi: 10.1186/s12906-024-04589-w (PMC11363685; doi:10.1186/s12906-024-04589-w)
Supplement: Supplementary file 1 — Supplementary Material 1: The original data of Network pharmacology analysis [file 12906_2024_4589_MOESM1_ESM.zip › Supplementary File 1— The original data of Network pharmacology analysis/Gene Ontology-GO (MF) table.xlsx]

## Sheet: GO (MF)
Category	Term	Count	%	PValue	Genes	List Total	Pop Hits	Pop Total	Fold Enrichment	Bonferroni	Benjamini	FDR
GOTERM_MF_DIRECT	GO:0016301~kinase activity	5	31.25	4.89e-05	PIK3CA, SRC, LRRK2, AKT1, MTOR	16	241	16881	21.8893	0.00647877	0.00649969	0.00557117
GOTERM_MF_DIRECT	GO:0019899~enzyme binding	5	31.25	0.000171	PDGFRB, SRC, PRKCD, AKT1, ESR1	16	333	16881	15.8418	0.0224763	0.00904895	0.00775624
GOTERM_MF_DIRECT	GO:0004672~protein kinase activity	5	31.25	0.000228	SRC, LRRK2, PRKCD, AKT1, MTOR	16	359	16881	14.6945	0.029876	0.00904895	0.00775624
GOTERM_MF_DIRECT	GO:0004674~protein serine/threonine kinase activity	5	31.25	0.000272	PIK3CA, LRRK2, PRKCD, AKT1, MTOR	16	376	16881	14.0301	0.0355533	0.00904895	0.00775624
