# Supplementary material for: Network pharmacology-based mechanism analysis of dauricine on the alleviating Aβ-induced neurotoxicity in Caenorhabditis elegans
Source: BMC Complement Med Ther. 2024 Aug 30;24:321. doi: 10.1186/s12906-024-04589-w (PMC11363685; doi:10.1186/s12906-024-04589-w)
Supplement: Supplementary file 1 — Supplementary Material 1: The original data of Network pharmacology analysis [file 12906_2024_4589_MOESM1_ESM.zip › Supplementary File 1— The original data of Network pharmacology analysis/KEGG pathway table .xlsx]

## Sheet: Sheet1
Category	Term	Count	%	PValue	Genes	List Total	Pop Hits	Pop Total	Fold Enrichment	Bonferroni	Benjamini	FDR
KEGG_PATHWAY	hsa04080:Neuroactive ligand-receptor interaction	7	43.75	1.48715e-05	HTR7, F2R, ADRB2, HTR2A, DRD2, ADRA2A, DRD4	16	277	6879	10.8648	0.00145636	0.00145741	0.00098152
KEGG_PATHWAY	hsa04015:Rap1 signaling pathway	6	37.5	5.91341e-05	PDGFRB, PIK3CA, SRC, F2R, AKT1, DRD2	16	210	6879	12.2839	0.00577855	0.00193171	0.00130095
KEGG_PATHWAY	hsa04915:Estrogen signaling pathway	5	31.25	4.87869e-05	PIK3CA, SRC, PRKCD, AKT1, ESR1	16	99	6879	21.714	0.00476982	0.00193171	0.00130095
KEGG_PATHWAY	hsa04919:Thyroid hormone signaling pathway	5	31.25	8.77682e-05	PIK3CA, SRC, AKT1, ESR1, MTOR	16	115	6879	18.6929	0.00856477	0.00215032	0.00144818
KEGG_PATHWAY	hsa04020:Calcium signaling pathway	5	31.25	0.000483348	PDGFRB, HTR7, F2R, ADRB2, HTR2A	16	179	6879	12.0094	0.0462746	0.00592101	0.00398762
KEGG_PATHWAY	hsa04024:cAMP signaling pathway	5	31.25	0.000708314	PIK3CA, F2R, AKT1, ADRB2, DRD2	16	198	6879	10.857	0.0670833	0.00620872	0.00418138
KEGG_PATHWAY	hsa05205:Proteoglycans in cancer	5	31.25	0.000735684	PIK3CA, SRC, AKT1, ESR1, MTOR	16	200	6879	10.7484	0.0695841	0.00620872	0.00418138
KEGG_PATHWAY	hsa05230:Central carbon metabolism in cancer	4	25	0.000322708	PDGFRB, PIK3CA, AKT1, MTOR	16	64	6879	26.8711	0.0311355	0.0055187	0.00371667
KEGG_PATHWAY	hsa05214:Glioma	4	25	0.000337879	PDGFRB, PIK3CA, AKT1, MTOR	16	65	6879	26.4577	0.0325754	0.0055187	0.00371667
KEGG_PATHWAY	hsa04917:Prolactin signaling pathway	4	25	0.000438646	PIK3CA, SRC, AKT1, ESR1	16	71	6879	24.2218	0.0420855	0.00592101	0.00398762
KEGG_PATHWAY	hsa04012:ErbB signaling pathway	4	25	0.000796573	PIK3CA, SRC, AKT1, MTOR	16	87	6879	19.7672	0.0751237	0.00620872	0.00418138
KEGG_PATHWAY	hsa04540:Gap junction	4	25	0.000823606	PDGFRB, SRC, HTR2A, DRD2	16	88	6879	19.5426	0.0775726	0.00620872	0.00418138
KEGG_PATHWAY	hsa05215:Prostate cancer	4	25	0.000823606	PDGFRB, PIK3CA, AKT1, MTOR	16	88	6879	19.5426	0.0775726	0.00620872	0.00418138
KEGG_PATHWAY	hsa04750:Inflammatory mediator regulation of TRP channels	4	25	0.00112664	PIK3CA, SRC, PRKCD, HTR2A	16	98	6879	17.5485	0.10459	0.0078865	0.00531132
KEGG_PATHWAY	hsa05231:Choline metabolism in cancer	4	25	0.0012296	PDGFRB, PIK3CA, AKT1, MTOR	16	101	6879	17.0272	0.113589	0.00803337	0.00541023
KEGG_PATHWAY	hsa04931:Insulin resistance	4	25	0.00149255	PIK3CA, PRKCD, AKT1, MTOR	16	108	6879	15.9236	0.136169	0.00914184	0.00615675
KEGG_PATHWAY	hsa04611:Platelet activation	4	25	0.002541	PIK3CA, SRC, F2R, AKT1	16	130	6879	13.2288	0.220681	0.0146481	0.00986507
