# Supplementary material for: Network pharmacology-based mechanism analysis of dauricine on the alleviating Aβ-induced neurotoxicity in Caenorhabditis elegans
Source: BMC Complement Med Ther. 2024 Aug 30;24:321. doi: 10.1186/s12906-024-04589-w (PMC11363685; doi:10.1186/s12906-024-04589-w)
Supplement: Supplementary file 1 — Supplementary Material 1: The original data of Network pharmacology analysis [file 12906_2024_4589_MOESM1_ESM.zip › Supplementary File 1— The original data of Network pharmacology analysis/String table for Cytoscape analyze to screen core targets.xlsx]

## Sheet: string_interactions (Conversion
AverageShortestPathLength	BetweennessCentrality	ClosenessCentrality	ClusteringCoefficient	Degree	Eccentricity	IsSingleNode	name	NeighborhoodConnectivity	NumberOfDirectedEdges	NumberOfUndirectedEdges	PartnerOfMultiEdgedNodePairs	Radiality	selected	SelfLoops	shared name	Stress	TopologicalCoefficient
1.59677	0.246379	0.626263	0.216524	27	3	FALSE	AKT1	9.81481	0	27	0	0.977897	FALSE	0	AKT1	3496	0.16358
1.67742	0.180273	0.596154	0.253561	27	3	FALSE	SRC	9.55556	0	27	0	0.97491	FALSE	0	SRC	2378	0.173737
1.87097	0.0866047	0.534483	0.328571	21	4	FALSE	PIK3CA	10.5238	0	21	0	0.967742	FALSE	0	PIK3CA	1276	0.210476
1.87097	0.0682918	0.534483	0.457516	18	3	FALSE	DRD4	12.5	0	18	0	0.967742	FALSE	0	DRD4	1320	0.240385
1.91935	0.0560788	0.521008	0.371795	13	3	FALSE	PRKCD	12.6923	0	13	0	0.96595	FALSE	0	PRKCD	1036	0.235043
2.08065	0.05167	0.48062	0.472527	14	4	FALSE	ESR1	12	0	14	0	0.959976	FALSE	0	ESR1	704	0.277409
1.93548	0.0507509	0.516667	0.357895	20	4	FALSE	MTOR	10.6	0	20	0	0.965352	FALSE	0	MTOR	828	0.225532
2.14516	0.0469983	0.466165	0.348485	12	4	FALSE	HTR2A	10.75	0	12	0	0.957587	FALSE	0	HTR2A	878	0.255952
1.96774	0.0447999	0.508197	0.461538	13	3	FALSE	HTR7	11.7692	0	13	0	0.964158	FALSE	0	HTR7	794	0.230769
1.93548	0.0431335	0.516667	0.6	15	3	FALSE	DRD2	13.8	0	15	0	0.965352	FALSE	0	DRD2	916	0.270588
1.96774	0.042359	0.508197	0.461538	14	4	FALSE	SLC6A4	13.8571	0	14	0	0.964158	FALSE	0	SLC6A4	932	0.271709
2.19355	0.0378346	0.455882	0.538462	13	4	FALSE	ADRA2A	11.6154	0	13	0	0.955795	FALSE	0	ADRA2A	612	0.290385
2.06452	0.033562	0.484375	0.285714	8	4	FALSE	LRRK2	13.875	0	8	0	0.960573	FALSE	0	LRRK2	570	0.275
2.69355	0.032879	0.371257	0.166667	4	4	FALSE	KCNN3	6.5	0	4	0	0.937276	FALSE	0	KCNN3	344	0.3
2.12903	0.0323876	0.469697	0.333333	4	3	FALSE	KCNH2	19	0	4	0	0.958184	FALSE	0	KCNH2	342	0.382653
2.20968	0.0315142	0.452555	0.5	8	4	FALSE	PDGFRB	15.5	0	8	0	0.955197	FALSE	0	PDGFRB	572	0.38125
2.27419	0.0274261	0.439716	0.514286	15	4	FALSE	MAOA	11.8667	0	15	0	0.952808	FALSE	0	MAOA	520	0.36875
2.16129	0.0255979	0.462687	0.428571	8	4	FALSE	F2R	13.25	0	8	0	0.956989	FALSE	0	F2R	460	0.298295
2.27419	0.01969	0.439716	0.428571	8	4	FALSE	IKBKB	13.125	0	8	0	0.952808	FALSE	0	IKBKB	358	0.351351
2.08065	0.0189135	0.48062	0.5	8	3	FALSE	ADRB2	12.375	0	8	0	0.959976	FALSE	0	ADRB2	386	0.252551
2.29032	0.018776	0.43662	0.454545	12	4	FALSE	SLC6A2	12.5	0	12	0	0.95221	FALSE	0	SLC6A2	424	0.367647
2.32258	0.0147704	0.430556	0.641026	13	4	FALSE	OPRM1	12.3846	0	13	0	0.951016	FALSE	0	OPRM1	300	0.397022
2.24194	0.0145954	0.446043	0.461538	14	4	FALSE	SLC6A3	12.2143	0	14	0	0.954002	FALSE	0	SLC6A3	442	0.339286
2.27419	0.0143288	0.439716	0.690909	11	4	FALSE	OPRD1	12.4545	0	11	0	0.952808	FALSE	0	OPRD1	298	0.336609
2.17742	0.0134609	0.459259	0.6	6	4	FALSE	ABCB1	17.6667	0	6	0	0.956392	FALSE	0	ABCB1	292	0.388889
2.35484	0.0130593	0.424658	0.575	16	4	FALSE	HTR1A	12.125	0	16	0	0.949821	FALSE	0	HTR1A	318	0.404167
2.51613	0.0118734	0.397436	0.428571	8	4	FALSE	ADRB1	10.375	0	8	0	0.943847	FALSE	0	ADRB1	176	0.370536
2.09677	0.00968809	0.476923	0.538462	14	4	FALSE	MAPK8	13.0714	0	14	0	0.959379	FALSE	0	MAPK8	196	0.303987
2.25806	0.00955257	0.442857	0.564103	13	4	FALSE	SLC18A2	13.1538	0	13	0	0.953405	FALSE	0	SLC18A2	332	0.365385
2.69355	0.00941469	0.371257	0	3	5	FALSE	EHMT1	8.33333	0	3	0	0.937276	FALSE	0	EHMT1	112	0.385965
2.22581	0.00939045	0.449275	0.8	6	3	FALSE	ADRB3	12.8333	0	6	0	0.9546	FALSE	0	ADRB3	196	0.305556
2.35484	0.00934879	0.424658	0.7	5	4	FALSE	ESR2	15.8	0	5	0	0.949821	FALSE	0	ESR2	188	0.438889
2.40323	0.00887566	0.416107	0.490909	11	4	FALSE	DRD1	11.1818	0	11	0	0.948029	FALSE	0	DRD1	244	0.382445
2.17742	0.00526164	0.459259	0.6	11	4	FALSE	ABL1	13.1818	0	11	0	0.956392	FALSE	0	ABL1	130	0.321508
2.43548	0.00511335	0.410596	0.6	10	4	FALSE	DRD5	11.4	0	10	0	0.946834	FALSE	0	DRD5	158	0.393103
2.33871	0.00447032	0.427586	0.7	5	4	FALSE	ADRA1A	11.4	0	5	0	0.950418	FALSE	0	ADRA1A	118	0.308108
2.19355	0.00403541	0.455882	0.611111	9	4	FALSE	PRKCQ	14.4444	0	9	0	0.955795	FALSE	0	PRKCQ	82	0.343915
2.43548	0.0034235	0.410596	0.757576	12	4	FALSE	DRD3	13.1667	0	12	0	0.946834	FALSE	0	DRD3	128	0.454023
2.83871	0.0030766	0.352273	0	2	5	FALSE	KDM1A	8.5	0	2	0	0.9319	FALSE	0	KDM1A	34	0.5
2.37097	0.00302603	0.421769	0.7	5	4	FALSE	CSF1R	18	0	5	0	0.949223	FALSE	0	CSF1R	58	0.514286
2.19355	0.0026986	0.455882	0.75	9	4	FALSE	IGF1R	16.6667	0	9	0	0.955795	FALSE	0	IGF1R	66	0.396825
2.25806	0.00242546	0.442857	0.722222	9	4	FALSE	MAPK9	14.8889	0	9	0	0.953405	FALSE	0	MAPK9	64	0.391813
2.53226	0.00223535	0.394904	0.8	10	4	FALSE	HRH3	12.8	0	10	0	0.94325	FALSE	0	HRH3	38	0.488462
2.3871	0.00198	0.418919	0.694444	9	4	FALSE	HTR3A	13.3333	0	9	0	0.948626	FALSE	0	HTR3A	98	0.416667
2.24194	0.00133266	0.446043	0.821429	8	4	FALSE	CDK4	16.625	0	8	0	0.954002	FALSE	0	CDK4	30	0.415625
2.22581	0.0010588	0.449275	0.821429	8	4	FALSE	TERT	17	0	8	0	0.9546	FALSE	0	TERT	24	0.414634
2.5	0.000806	0.4	0.8	6	4	FALSE	ACHE	13.1667	0	6	0	0.944444	FALSE	0	ACHE	48	0.438889
2.29032	0.000794	0.43662	0.809524	7	4	FALSE	MAPK10	16	0	7	0	0.95221	FALSE	0	MAPK10	20	0.421053
2.51613	0.000587	0.397436	0.911111	10	4	FALSE	OPRK1	13.1	0	10	0	0.943847	FALSE	0	OPRK1	30	0.485185
2.27419	0.000577	0.439716	0.733333	6	4	FALSE	BRAF	18	0	6	0	0.952808	FALSE	0	BRAF	22	0.45
2.37097	0.000486	0.421769	0.8	5	4	FALSE	AURKA	16.8	0	5	0	0.949223	FALSE	0	AURKA	12	0.48
3.06452	0.00022	0.326316	0	2	5	FALSE	TGFBR1	8	0	2	0	0.923536	FALSE	0	TGFBR1	4	0.636364
3	0.00022	0.333333	0	2	5	FALSE	F3	8	0	2	0	0.925926	FALSE	0	F3	4	0.636364
2.48387	0	0.402597	1	4	4	FALSE	SYK	19.25	0	4	0	0.945042	FALSE	0	SYK	0	0.566176
3.04839	0	0.328042	1	2	5	FALSE	NR1H2	9.5	0	2	0	0.924134	FALSE	0	NR1H2	0	0.678571
2.3871	0	0.418919	1	5	4	FALSE	MAP2	16.8	0	5	0	0.948626	FALSE	0	MAP2	0	0.494118
2.59677	0	0.385093	1	9	4	FALSE	MTNR1B	13.1111	0	9	0	0.94086	FALSE	0	MTNR1B	0	0.546296
2.54839	0	0.392405	1	4	5	FALSE	HCRTR2	11.5	0	4	0	0.942652	FALSE	0	HCRTR2	0	0.383333
3.67742	0	0.27193	0	1	5	FALSE	KCNN2	4	0	1	0	0.900836	FALSE	0	KCNN2	0	0
1	0	1	0	1	1	FALSE	DHCR7	1	0	1	0	1	FALSE	0	DHCR7	0	0
1	0	1	0	1	1	FALSE	SIGMAR1	1	0	1	0	1	FALSE	0	SIGMAR1	0	0
2.74194	0	0.364706	1	2	5	FALSE	FGFR3	20.5	0	2	0	0.935484	FALSE	0	FGFR3	0	0.788462
2.53226	0	0.394904	1	2	4	FALSE	DPP4	17.5	0	2	0	0.94325	FALSE	0	DPP4	0	0.603448
2.64516	0	0.378049	1	2	4	FALSE	CTSK	16	0	2	0	0.939068	FALSE	0	CTSK	0	0.592593
2.5	0	0.4	1	2	4	FALSE	CTSS	23.5	0	2	0	0.944444	FALSE	0	CTSS	0	0.758065
	0.0212016
	0.008875665：Median
