# Supplementary material for: Network pharmacology-based mechanism analysis of dauricine on the alleviating Aβ-induced neurotoxicity in Caenorhabditis elegans
Source: BMC Complement Med Ther. 2024 Aug 30;24:321. doi: 10.1186/s12906-024-04589-w (PMC11363685; doi:10.1186/s12906-024-04589-w)
Supplement: Supplementary file 1 — Supplementary Material 1: The original data of Network pharmacology analysis [file 12906_2024_4589_MOESM1_ESM.zip › Supplementary File 1— The original data of Network pharmacology analysis/3D Crystal structure of the core targets/3D Crystal structure of the AKT1.pdbqt]

REMARK   4 XXXX COMPLIES WITH FORMAT V. 2.0
ATOM      7  N   SER A   0      25.030  14.176 -12.472  1.00 15.85    -0.346 N 
ATOM      8  HN  SER A   0      25.270  14.070 -13.458  1.00  0.00     0.163 HD
ATOM      9  CA  SER A   0      23.775  14.819 -12.062  1.00 15.92     0.109 C 
ATOM     10  HA  SER A   0      24.051  15.703 -11.441  1.00  0.00     0.090 H 
ATOM     11  C   SER A   0      22.969  13.896 -11.181  1.00 15.83     0.243 C 
ATOM     12  O   SER A   0      22.578  14.212 -10.040  1.00 20.14    -0.271 OA
ATOM     13  CB  SER A   0      22.936  15.341 -13.234  1.00 25.57     0.044 C 
ATOM     14  HB1 SER A   0      22.202  16.097 -12.869  1.00  0.00     0.077 H 
ATOM     15  HB2 SER A   0      23.565  15.979 -13.898  1.00  0.00     0.077 H 
ATOM     16  OG  SER A   0      22.271  14.351 -14.003  1.00 42.72    -0.398 OA
ATOM     17  HG  SER A   0      21.751  14.674 -14.729  1.00  0.00     0.209 HD
ATOM     18  N   MET A   1      22.683  12.672 -11.618  1.00  9.97    -0.346 N 
ATOM     19  HN  MET A   1      23.096  12.336 -12.488  1.00  0.00     0.163 HD
ATOM     20  CA  MET A   1      21.783  11.808 -10.862  1.00  9.80     0.090 C 
ATOM     21  HA  MET A   1      20.971  12.441 -10.433  1.00  0.00     0.087 H 
ATOM     22  C   MET A   1      22.505  11.133  -9.725  1.00  9.16     0.241 C 
ATOM     23  O   MET A   1      21.907  10.901  -8.638  1.00 11.73    -0.271 OA
ATOM     24  CB  MET A   1      21.133  10.753 -11.796  1.00 10.54    -0.030 C 
ATOM     25  HB1 MET A   1      21.908  10.137 -12.309  1.00  0.00     0.037 H 
ATOM     26  HB2 MET A   1      20.629   9.950 -11.209  1.00  0.00     0.037 H 
ATOM     27  CG  MET A   1      20.178  11.384 -12.799  1.00 11.98    -0.021 C 
ATOM     28  HG1 MET A   1      19.886  10.644 -13.580  1.00  0.00     0.049 H 
ATOM     29  HG2 MET A   1      20.713  12.127 -13.435  1.00  0.00     0.049 H 
ATOM     30  SD  MET A   1      18.731  12.119 -12.061  1.00 14.45    -0.173 SA
ATOM     31  CE  MET A   1      19.161  13.819 -11.964  1.00 14.96    -0.035 C 
ATOM     32  HE1 MET A   1      18.256  14.279 -11.502  1.00  0.00     0.041 H 
ATOM     33  HE2 MET A   1      19.474  14.276 -12.931  1.00  0.00     0.041 H 
ATOM     34  HE3 MET A   1      20.115  14.028 -11.427  1.00  0.00     0.041 H 
ATOM     35  N   SER A   2      23.760  10.821  -9.859  1.00 10.08    -0.338 N 
ATOM     36  HN  SER A   2      24.235  11.007 -10.743  1.00  0.00     0.164 HD
ATOM     37  CA  SER A   2      24.499  10.206  -8.755  1.00 10.54     0.156 C 
ATOM     38  C   SER A   2      24.628  11.162  -7.575  1.00 11.97     0.251 C 
ATOM     39  O   SER A   2      24.618  10.750  -6.427  1.00 14.00    -0.271 OA
ATOM     40  CB ASER A   2      25.898   9.744  -9.187  0.50 16.73     0.051 C 
ATOM     41  HB1ASER A   2      25.883   8.777  -9.741  1.00  0.00     0.078 H 
ATOM     42  HB2ASER A   2      26.330  10.373 -10.000  1.00  0.00     0.078 H 
ATOM     43  CB BSER A   2      25.834   9.658  -9.280  0.50 11.19     0.051 C 
ATOM     44  HB1BSER A   2      26.336   9.012  -8.523  1.00  0.00     0.078 H 
ATOM     45  HB2BSER A   2      25.677   8.897 -10.079  1.00  0.00     0.078 H 
ATOM     46  OG ASER A   2      26.720   9.703  -8.021  0.50 17.72    -0.398 OA
ATOM     47  HG ASER A   2      27.586   9.417  -8.288  1.00  0.00     0.209 HD
ATOM     48  OG BSER A   2      26.679  10.692  -9.714  0.50 10.60    -0.398 OA
ATOM     49  HG BSER A   2      27.505  10.353 -10.039  1.00  0.00     0.209 HD
ATOM     50  N   ASP A   3      24.706  12.465  -7.861  1.00 11.13    -0.345 N 
ATOM     51  HN  ASP A   3      24.667  12.774  -8.832  1.00  0.00     0.163 HD
ATOM     52  CA  ASP A   3      24.847  13.454  -6.787  1.00 12.27     0.098 C 
ATOM     53  HA  ASP A   3      25.730  13.199  -6.156  1.00  0.00     0.088 H 
ATOM     54  C   ASP A   3      23.610  13.529  -5.924  1.00 11.00     0.241 C 
ATOM     55  O   ASP A   3      23.709  13.895  -4.756  1.00 13.00    -0.271 OA
ATOM     56  CB  ASP A   3      25.053  14.826  -7.431  1.00 15.87     0.043 C 
ATOM     57  HB1 ASP A   3      24.691  15.630  -6.748  1.00  0.00     0.052 H 
ATOM     58  HB2 ASP A   3      24.346  14.961  -8.283  1.00  0.00     0.052 H 
ATOM     59  CG  ASP A   3      26.465  15.117  -7.875  1.00 20.51     0.175 C 
ATOM     60  OD1 ASP A   3      27.348  14.277  -7.581  1.00 25.76    -0.648 OA
ATOM     61  OD2 ASP A   3      26.609  16.209  -8.449  1.00 27.47    -0.648 OA
ATOM     62  N   VAL A   4      22.435  13.204  -6.468  1.00 10.75    -0.346 N 
ATOM     63  HN  VAL A   4      22.398  12.882  -7.435  1.00  0.00     0.163 HD
ATOM     64  CA  VAL A   4      21.204  13.305  -5.692  1.00 10.88     0.092 C 
ATOM     65  HA  VAL A   4      21.460  13.880  -4.772  1.00  0.00     0.088 H 
ATOM     66  C   VAL A   4      20.709  11.944  -5.223  1.00 10.47     0.241 C 
ATOM     67  O   VAL A   4      19.583  11.842  -4.710  1.00 14.03    -0.271 OA
ATOM     68  CB  VAL A   4      20.101  14.108  -6.414  1.00 11.44    -0.033 C 
ATOM     69  HB  VAL A   4      19.207  14.113  -5.748  1.00  0.00     0.042 H 
ATOM     70  CG1 VAL A   4      20.561  15.549  -6.560  1.00 14.46    -0.071 C 
ATOM     71 1HG1 VAL A   4      19.764  16.129  -7.082  1.00  0.00     0.028 H 
ATOM     72 2HG1 VAL A   4      21.550  15.631  -7.068  1.00  0.00     0.028 H 
ATOM     73 3HG1 VAL A   4      20.850  16.005  -5.584  1.00  0.00     0.028 H 
ATOM     74  CG2 VAL A   4      19.676  13.502  -7.727  1.00 11.93    -0.071 C 
ATOM     75 1HG2 VAL A   4      18.879  14.082  -8.249  1.00  0.00     0.028 H 
ATOM     76 2HG2 VAL A   4      19.364  12.440  -7.589  1.00  0.00     0.028 H 
ATOM     77 3HG2 VAL A   4      20.556  13.352  -8.395  1.00  0.00     0.028 H 
ATOM     78  N   ALA A   5      21.551  10.936  -5.310  1.00 10.21    -0.346 N 
ATOM     79  HN  ALA A   5      22.437  11.043  -5.804  1.00  0.00     0.163 HD
ATOM     80  CA  ALA A   5      21.201   9.674  -4.694  1.00 10.86     0.086 C 
ATOM     81  HA  ALA A   5      20.231   9.338  -5.130  1.00  0.00     0.086 H 
ATOM     82  C   ALA A   5      21.018   9.797  -3.201  1.00  8.90     0.240 C 
ATOM     83  O   ALA A   5      21.763  10.499  -2.541  1.00  8.77    -0.271 OA
ATOM     84  CB  ALA A   5      22.247   8.585  -4.979  1.00 13.37    -0.049 C 
ATOM     85  HB1 ALA A   5      22.382   8.494  -6.082  1.00  0.00     0.030 H 
ATOM     86  HB2 ALA A   5      21.989   7.612  -4.501  1.00  0.00     0.030 H 
ATOM     87  HB3 ALA A   5      23.209   8.769  -4.446  1.00  0.00     0.030 H 
ATOM     88  N   ILE A   6      20.026   9.068  -2.693  1.00  9.90    -0.346 N 
ATOM     89  HN  ILE A   6      19.403   8.557  -3.318  1.00  0.00     0.163 HD
ATOM     90  CA  ILE A   6      19.824   8.994  -1.259  1.00  9.35     0.092 C 
ATOM     91  HA  ILE A   6      20.116   9.971  -0.809  1.00  0.00     0.088 H 
ATOM     92  C   ILE A   6      20.761   7.911  -0.720  1.00  9.55     0.241 C 
ATOM     93  O   ILE A   6      20.645   6.732  -1.040  1.00 13.47    -0.271 OA
ATOM     94  CB  ILE A   6      18.376   8.705  -0.889  1.00 10.51    -0.030 C 
ATOM     95  HB  ILE A   6      18.090   7.746  -1.380  1.00  0.00     0.043 H 
ATOM     96  CG1 ILE A   6      17.460   9.788  -1.435  1.00 13.15    -0.063 C 
ATOM     97 1HG1 ILE A   6      17.712  10.772  -0.976  1.00  0.00     0.033 H 
ATOM     98 2HG1 ILE A   6      17.709  10.001  -2.501  1.00  0.00     0.033 H 
ATOM     99  CG2 ILE A   6      18.244   8.507   0.612  1.00 11.97    -0.071 C 
ATOM    100 1HG2 ILE A   6      17.183   8.295   0.883  1.00  0.00     0.028 H 
ATOM    101 2HG2 ILE A   6      18.654   9.372   1.183  1.00  0.00     0.028 H 
ATOM    102 3HG2 ILE A   6      18.935   7.718   0.990  1.00  0.00     0.028 H 
ATOM    103  CD1 ILE A   6      15.992   9.510  -1.291  1.00 18.25    -0.076 C 
ATOM    104 1HD1 ILE A   6      15.320  10.304  -1.692  1.00  0.00     0.027 H 
ATOM    105 2HD1 ILE A   6      15.743   9.297  -0.225  1.00  0.00     0.027 H 
ATOM    106 3HD1 ILE A   6      15.740   8.526  -1.750  1.00  0.00     0.027 H 
ATOM    107  N   VAL A   7      21.695   8.288   0.107  1.00  8.66    -0.346 N 
ATOM    108  HN  VAL A   7      21.729   9.279   0.346  1.00  0.00     0.163 HD
ATOM    109  CA  VAL A   7      22.697   7.423   0.723  1.00 10.61     0.092 C 
ATOM    110  HA  VAL A   7      23.010   6.669  -0.036  1.00  0.00     0.088 H 
ATOM    111  C   VAL A   7      22.121   6.677   1.906  1.00  9.89     0.241 C 
ATOM    112  O   VAL A   7      22.386   5.496   2.087  1.00 12.64    -0.271 OA
ATOM    113  CB  VAL A   7      23.971   8.269   1.118  1.00 11.25    -0.033 C 
ATOM    114  HB  VAL A   7      23.646   9.128   1.751  1.00  0.00     0.042 H 
ATOM    115  CG1 VAL A   7      24.974   7.445   1.899  1.00 13.50    -0.071 C 
ATOM    116 1HG1 VAL A   7      24.527   7.046   2.839  1.00  0.00     0.028 H 
ATOM    117 2HG1 VAL A   7      25.907   8.021   2.102  1.00  0.00     0.028 H 
ATOM    118 3HG1 VAL A   7      25.408   6.630   1.274  1.00  0.00     0.028 H 
ATOM    119  CG2 VAL A   7      24.580   8.813  -0.163  1.00 12.55    -0.071 C 
ATOM    120 1HG2 VAL A   7      23.842   9.419  -0.738  1.00  0.00     0.028 H 
ATOM    121 2HG2 VAL A   7      25.014   7.998  -0.788  1.00  0.00     0.028 H 
ATOM    122 3HG2 VAL A   7      25.513   9.389   0.040  1.00  0.00     0.028 H 
ATOM    123  N   LYS A   8      21.344   7.369   2.704  1.00  9.58    -0.346 N 
ATOM    124  HN  LYS A   8      21.160   8.346   2.478  1.00  0.00     0.163 HD
ATOM    125  CA  LYS A   8      20.739   6.810   3.886  1.00  9.58     0.089 C 
ATOM    126  HA  LYS A   8      20.397   5.775   3.649  1.00  0.00     0.087 H 
ATOM    127  C   LYS A   8      19.520   7.643   4.261  1.00  8.91     0.241 C 
ATOM    128  O   LYS A   8      19.558   8.858   4.120  1.00  9.11    -0.271 OA
ATOM    129  CB  LYS A   8      21.720   6.736   5.051  1.00 11.49    -0.034 C 
ATOM    130  HB1 LYS A   8      22.722   6.374   4.723  1.00  0.00     0.037 H 
ATOM    131  HB2 LYS A   8      22.015   7.751   5.405  1.00  0.00     0.037 H 
ATOM    132  CG  LYS A   8      21.153   5.878   6.195  1.00 11.96    -0.049 C 
ATOM    133  HG  LYS A   8      20.258   5.229   6.051  1.00  0.00     0.040 H 
ATOM    134  CD ALYS A   8      22.064   5.709   7.372  0.50 14.13    -0.039 C 
ATOM    135  HD1ALYS A   8      22.983   5.120   7.145  1.00  0.00     0.035 H 
ATOM    136  HD2ALYS A   8      22.581   6.649   7.676  1.00  0.00     0.035 H 
ATOM    137  CD BLYS A   8      22.266   5.495   7.147  0.50 10.96    -0.039 C 
ATOM    138  HD1BLYS A   8      22.985   6.341   7.253  1.00  0.00     0.035 H 
ATOM    139  HD2BLYS A   8      22.927   4.732   6.674  1.00  0.00     0.035 H 
ATOM    140  CE ALYS A   8      21.197   5.095   8.483  0.50 17.79     0.080 C 
ATOM    141  HE1ALYS A   8      20.285   5.707   8.677  1.00  0.00     0.075 H 
ATOM    142  HE2ALYS A   8      20.703   4.155   8.145  1.00  0.00     0.075 H 
ATOM    143  CE BLYS A   8      21.820   5.018   8.517  0.50  9.08     0.080 C 
ATOM    144  HE1BLYS A   8      22.682   4.900   9.214  1.00  0.00     0.075 H 
ATOM    145  HE2BLYS A   8      21.265   5.812   9.070  1.00  0.00     0.075 H 
ATOM    146  NZ ALYS A   8      21.973   4.885   9.704  0.50 41.60    -0.079 N 
ATOM    147  HZ1ALYS A   8      21.398   4.478  10.441  1.00  0.00     0.274 HD
ATOM    148  HZ2ALYS A   8      22.425   5.745  10.014  1.00  0.00     0.274 HD
ATOM    149  HZ3ALYS A   8      22.807   4.325   9.527  1.00  0.00     0.274 HD
ATOM    150  NZ BLYS A   8      21.020   3.757   8.406  0.50  8.37    -0.079 N 
ATOM    151  HZ1BLYS A   8      20.720   3.436   9.327  1.00  0.00     0.274 HD
ATOM    152  HZ2BLYS A   8      21.528   3.031   7.900  1.00  0.00     0.274 HD
ATOM    153  HZ3BLYS A   8      20.231   3.865   7.769  1.00  0.00     0.274 HD
ATOM    154  N   GLU A   9      18.480   6.975   4.699  1.00  9.47    -0.346 N 
ATOM    155  HN  GLU A   9      18.494   5.955   4.701  1.00  0.00     0.163 HD
ATOM    156  CA  GLU A   9      17.288   7.698   5.189  1.00  8.65     0.090 C 
ATOM    157  HA  GLU A   9      17.618   8.681   5.600  1.00  0.00     0.087 H 
ATOM    158  C   GLU A   9      16.681   6.889   6.315  1.00  8.81     0.240 C 
ATOM    159  O   GLU A   9      16.795   5.668   6.363  1.00 11.26    -0.271 OA
ATOM    160  CB  GLU A   9      16.300   7.958   4.058  1.00 10.55    -0.029 C 
ATOM    161  HB1 GLU A   9      16.752   8.651   3.310  1.00  0.00     0.037 H 
ATOM    162  HB2 GLU A   9      15.456   8.587   4.427  1.00  0.00     0.037 H 
ATOM    163  CG  GLU A   9      15.756   6.719   3.356  1.00 13.10     0.018 C 
ATOM    164  HG1 GLU A   9      16.585   6.107   2.929  1.00  0.00     0.049 H 
ATOM    165  HG2 GLU A   9      15.352   5.988   4.095  1.00  0.00     0.049 H 
ATOM    166  CD  GLU A   9      14.724   7.044   2.298  1.00 15.39     0.172 C 
ATOM    167  OE1 GLU A   9      13.623   7.522   2.657  1.00 20.27    -0.648 OA
ATOM    168  OE2 GLU A   9      14.986   6.852   1.084  1.00 15.16    -0.648 OA
ATOM    169  N   GLY A  10      16.031   7.620   7.253  1.00  8.74    -0.351 N 
ATOM    170  HN  GLY A  10      15.975   8.636   7.186  1.00  0.00     0.163 HD
ATOM    171  CA  GLY A  10      15.418   6.906   8.355  1.00  8.74     0.069 C 
ATOM    172  HA1 GLY A  10      14.555   6.285   8.019  1.00  0.00     0.078 H 
ATOM    173  HA2 GLY A  10      16.073   6.088   8.735  1.00  0.00     0.078 H 
ATOM    174  C   GLY A  10      15.023   7.873   9.458  1.00  7.63     0.236 C 
ATOM    175  O   GLY A  10      15.362   9.056   9.459  1.00  7.59    -0.272 OA
ATOM    176  N   TRP A  11      14.248   7.330  10.394  1.00  8.28    -0.346 N 
ATOM    177  HN  TRP A  11      13.942   6.362  10.293  1.00  0.00     0.163 HD
ATOM    178  CA  TRP A  11      13.829   8.099  11.564  1.00  7.86     0.093 C 
ATOM    179  HA  TRP A  11      13.519   9.122  11.246  1.00  0.00     0.088 H 
ATOM    180  C   TRP A  11      14.957   8.205  12.600  1.00  7.98     0.241 C 
ATOM    181  O   TRP A  11      15.756   7.297  12.799  1.00  8.98    -0.271 OA
ATOM    182  CB  TRP A  11      12.648   7.389  12.211  1.00  8.53    -0.012 C 
ATOM    183  HB1 TRP A  11      12.559   7.691  13.281  1.00  0.00     0.044 H 
ATOM    184  HB2 TRP A  11      12.873   6.304  12.332  1.00  0.00     0.044 H 
ATOM    185  CG  TRP A  11      11.341   7.567  11.518  1.00  9.43    -0.028 A 
ATOM    186  CD1 TRP A  11      10.749   6.673  10.672  1.00 10.50    -0.016 A 
ATOM    187  HD1 TRP A  11      11.175   5.695  10.393  1.00  0.00     0.112 H 
ATOM    188  CD2 TRP A  11      10.453   8.692  11.605  1.00  9.19    -0.002 A 
ATOM    189  NE1 TRP A  11       9.568   7.154  10.224  1.00 11.19    -0.365 N 
ATOM    190  HE1 TRP A  11       8.942   6.672   9.578  1.00  0.00     0.165 HD
ATOM    191  CE2 TRP A  11       9.346   8.369  10.763  1.00 10.27     0.042 A 
ATOM    192  CE3 TRP A  11      10.501   9.886  12.296  1.00  9.64    -0.070 A 
ATOM    193  HE3 TRP A  11      11.357  10.128  12.949  1.00  0.00     0.084 H 
ATOM    194  CZ2 TRP A  11       8.286   9.273  10.632  1.00 11.78    -0.056 A 
ATOM    195  HZ2 TRP A  11       7.418   9.042   9.992  1.00  0.00     0.086 H 
ATOM    196  CZ3 TRP A  11       9.431  10.787  12.147  1.00 10.77    -0.082 A 
ATOM    197  HZ3 TRP A  11       9.440  11.753  12.680  1.00  0.00     0.083 H 
ATOM    198  CH2 TRP A  11       8.360  10.451  11.322  1.00 12.62    -0.081 A 
ATOM    199  HH2 TRP A  11       7.531  11.171  11.220  1.00  0.00     0.083 H 
ATOM    200  N   LEU A  12      14.920   9.316  13.331  1.00  8.76    -0.346 N 
ATOM    201  HN  LEU A  12      14.283  10.068  13.068  1.00  0.00     0.163 HD
ATOM    202  CA  LEU A  12      15.764   9.476  14.489  1.00  8.54     0.089 C 
ATOM    203  HA  LEU A  12      15.797   8.494  15.015  1.00  0.00     0.087 H 
ATOM    204  C   LEU A  12      15.099  10.471  15.426  1.00  6.92     0.241 C 
ATOM    205  O   LEU A  12      14.067  11.063  15.085  1.00  8.05    -0.271 OA
ATOM    206  CB  LEU A  12      17.203   9.838  14.104  1.00 11.28    -0.035 C 
ATOM    207  HB1 LEU A  12      17.821  10.044  15.009  1.00  0.00     0.037 H 
ATOM    208  HB2 LEU A  12      17.750   8.949  13.713  1.00  0.00     0.037 H 
ATOM    209  CG  LEU A  12      17.267  11.002  13.116  1.00 11.88    -0.059 C 
ATOM    210  HG  LEU A  12      16.559  10.759  12.289  1.00  0.00     0.039 H 
ATOM    211  CD1 LEU A  12      16.873  12.372  13.639  1.00 13.91    -0.073 C 
ATOM    212 1HD1 LEU A  12      16.920  13.221  12.918  1.00  0.00     0.028 H 
ATOM    213 2HD1 LEU A  12      17.482  12.615  14.541  1.00  0.00     0.028 H 
ATOM    214 3HD1 LEU A  12      15.853  12.320  14.087  1.00  0.00     0.028 H 
ATOM    215  CD2 LEU A  12      18.671  11.046  12.496  1.00 14.58    -0.073 C 
ATOM    216 1HD2 LEU A  12      18.718  11.895  11.775  1.00  0.00     0.028 H 
ATOM    217 2HD2 LEU A  12      18.962  10.075  12.031  1.00  0.00     0.028 H 
ATOM    218 3HD2 LEU A  12      19.476  11.096  13.266  1.00  0.00     0.028 H 
ATOM    219  N   HIS A  13      15.702  10.707  16.564  1.00  6.63    -0.346 N 
ATOM    220  HN  HIS A  13      16.473  10.105  16.852  1.00  0.00     0.163 HD
ATOM    221  CA  HIS A  13      15.299  11.809  17.430  1.00  6.30     0.094 C 
ATOM    222  HA  HIS A  13      14.341  12.223  17.037  1.00  0.00     0.088 H 
ATOM    223  C   HIS A  13      16.362  12.926  17.368  1.00  6.54     0.241 C 
ATOM    224  O   HIS A  13      17.554  12.666  17.313  1.00  8.36    -0.271 OA
ATOM    225  CB  HIS A  13      15.078  11.406  18.876  1.00  8.41     0.002 C 
ATOM    226  HB1 HIS A  13      15.077  12.307  19.533  1.00  0.00     0.046 H 
ATOM    227  HB2 HIS A  13      15.977  10.879  19.273  1.00  0.00     0.046 H 
ATOM    228  CG  HIS A  13      13.848  10.587  19.116  1.00  7.75     0.028 A 
ATOM    229  ND1 HIS A  13      12.537  10.952  19.180  1.00  9.95    -0.354 N 
ATOM    230  HD1 HIS A  13      12.167  11.898  19.087  1.00  0.00     0.166 HD
ATOM    231  CD2 HIS A  13      13.881   9.238  19.271  1.00  7.93    -0.000 A 
ATOM    232  HD2 HIS A  13      14.788   8.611  19.254  1.00  0.00     0.114 H 
ATOM    233  CE1 HIS A  13      11.811   9.817  19.391  1.00  6.86     0.040 A 
ATOM    234  HE1 HIS A  13      10.714   9.773  19.496  1.00  0.00     0.140 H 
ATOM    235  NE2 HIS A  13      12.616   8.791  19.450  1.00 10.32    -0.360 N 
ATOM    236  HE2 HIS A  13      12.340   7.821  19.604  1.00  0.00     0.166 HD
ATOM    237  N   LYS A  14      15.890  14.164  17.341  1.00  6.65    -0.346 N 
ATOM    238  HN  LYS A  14      14.882  14.292  17.426  1.00  0.00     0.163 HD
ATOM    239  CA  LYS A  14      16.726  15.364  17.197  1.00  6.46     0.089 C 
ATOM    240  HA  LYS A  14      17.801  15.069  17.201  1.00  0.00     0.087 H 
ATOM    241  C   LYS A  14      16.437  16.244  18.410  1.00  6.56     0.241 C 
ATOM    242  O   LYS A  14      15.264  16.533  18.702  1.00  7.47    -0.271 OA
ATOM    243  CB  LYS A  14      16.402  16.083  15.891  1.00  6.75    -0.038 C 
ATOM    244  HB1 LYS A  14      16.509  15.374  15.037  1.00  0.00     0.036 H 
ATOM    245  HB2 LYS A  14      15.309  16.297  15.842  1.00  0.00     0.036 H 
ATOM    246  CG  LYS A  14      17.172  17.334  15.606  1.00  7.06    -0.061 C 
ATOM    247  HG1 LYS A  14      18.266  17.190  15.767  1.00  0.00     0.033 H 
ATOM    248  HG2 LYS A  14      16.989  18.116  16.380  1.00  0.00     0.033 H 
ATOM    249  CD  LYS A  14      16.871  17.850  14.200  1.00  7.64    -0.043 C 
ATOM    250  HD1 LYS A  14      15.767  17.907  14.053  1.00  0.00     0.035 H 
ATOM    251  HD2 LYS A  14      17.139  17.068  13.452  1.00  0.00     0.035 H 
ATOM    252  CE  LYS A  14      17.500  19.164  13.802  1.00  7.88     0.080 C 
ATOM    253  HE1 LYS A  14      18.598  19.176  13.998  1.00  0.00     0.075 H 
ATOM    254  HE2 LYS A  14      17.529  19.293  12.695  1.00  0.00     0.075 H 
ATOM    255  NZ  LYS A  14      16.796  20.304  14.481  1.00  7.63    -0.079 N 
ATOM    256  HZ1 LYS A  14      17.221  21.191  14.212  1.00  0.00     0.274 HD
ATOM    257  HZ2 LYS A  14      16.769  20.186  15.494  1.00  0.00     0.274 HD
ATOM    258  HZ3 LYS A  14      15.792  20.293  14.302  1.00  0.00     0.274 HD
ATOM    259  N   ARG A  15      17.455  16.646  19.129  1.00  6.70    -0.346 N 
ATOM    260  HN  ARG A  15      18.402  16.426  18.821  1.00  0.00     0.163 HD
ATOM    261  CA  ARG A  15      17.263  17.399  20.356  1.00  7.22     0.090 C 
ATOM    262  HA  ARG A  15      16.354  17.007  20.870  1.00  0.00     0.087 H 
ATOM    263  C   ARG A  15      17.066  18.884  20.104  1.00  6.78     0.240 C 
ATOM    264  O   ARG A  15      17.798  19.500  19.326  1.00  7.58    -0.271 OA
ATOM    265  CB  ARG A  15      18.460  17.211  21.286  1.00  8.59    -0.032 C 
ATOM    266  HB1 ARG A  15      19.340  17.789  20.919  1.00  0.00     0.037 H 
ATOM    267  HB2 ARG A  15      18.869  16.177  21.200  1.00  0.00     0.037 H 
ATOM    268  CG  ARG A  15      18.161  17.548  22.719  1.00 11.23    -0.020 C 
ATOM    269  HG  ARG A  15      17.256  18.125  23.021  1.00  0.00     0.045 H 
ATOM    270  CD AARG A  15      19.063  16.909  23.706  0.50 11.60     0.014 C 
ATOM    271  HD1AARG A  15      20.112  17.232  23.510  1.00  0.00     0.065 H 
ATOM    272  HD2AARG A  15      19.136  15.818  23.487  1.00  0.00     0.065 H 
ATOM    273  CD BARG A  15      19.501  17.647  23.483  0.50 13.08     0.014 C 
ATOM    274  HD1BARG A  15      20.098  18.543  23.195  1.00  0.00     0.065 H 
ATOM    275  HD2BARG A  15      20.237  16.871  23.168  1.00  0.00     0.065 H 
ATOM    276  NE AARG A  15      18.758  17.097  25.112  0.50 10.93    -0.227 N 
ATOM    277  HE AARG A  15      17.814  16.858  25.416  1.00  0.00     0.177 HD
ATOM    278  NE BARG A  15      19.208  17.600  24.890  0.50 16.13    -0.227 N 
ATOM    279  HE BARG A  15      19.616  18.355  25.441  1.00  0.00     0.177 HD
ATOM    280  CZ AARG A  15      19.595  17.553  26.045  0.50 11.90     0.665 C 
ATOM    281  CZ BARG A  15      18.494  16.732  25.576  0.50 17.14     0.665 C 
ATOM    282  NH1AARG A  15      20.849  17.934  25.838  0.50 16.49    -0.235 N 
ATOM    283 1HH1AARG A  15      21.489  18.283  26.552  1.00  0.00     0.174 HD
ATOM    284 2HH1AARG A  15      21.139  17.840  24.865  1.00  0.00     0.174 HD
ATOM    285  NH1BARG A  15      17.900  15.686  25.049  0.50 24.57    -0.235 N 
ATOM    286 1HH1BARG A  15      17.347  15.014  25.580  1.00  0.00     0.174 HD
ATOM    287 2HH1BARG A  15      17.987  15.536  24.044  1.00  0.00     0.174 HD
ATOM    288  NH2AARG A  15      19.217  17.676  27.314  0.50 18.29    -0.235 N 
ATOM    289 1HH2AARG A  15      19.857  18.025  28.028  1.00  0.00     0.174 HD
ATOM    290 2HH2AARG A  15      18.253  17.383  27.473  1.00  0.00     0.174 HD
ATOM    291  NH2BARG A  15      18.381  16.927  26.880  0.50 20.37    -0.235 N 
ATOM    292 1HH2BARG A  15      17.828  16.255  27.411  1.00  0.00     0.174 HD
ATOM    293 2HH2BARG A  15      18.842  17.739  27.289  1.00  0.00     0.174 HD
ATOM    294  N   GLY A  16      16.056  19.483  20.752  1.00  6.91    -0.351 N 
ATOM    295  HN  GLY A  16      15.437  18.943  21.356  1.00  0.00     0.163 HD
ATOM    296  CA  GLY A  16      15.856  20.916  20.581  1.00  7.35     0.069 C 
ATOM    297  HA1 GLY A  16      14.917  21.257  21.076  1.00  0.00     0.078 H 
ATOM    298  HA2 GLY A  16      15.598  21.167  19.526  1.00  0.00     0.078 H 
ATOM    299  C   GLY A  16      17.045  21.708  21.057  1.00  7.02     0.236 C 
ATOM    300  O   GLY A  16      17.779  21.309  21.972  1.00  8.64    -0.272 OA
ATOM    301  N   GLU A  17      17.221  22.893  20.458  1.00  7.57    -0.346 N 
ATOM    302  HN  GLU A  17      16.568  23.193  19.734  1.00  0.00     0.163 HD
ATOM    303  CA  GLU A  17      18.324  23.753  20.823  1.00  8.19     0.090 C 
ATOM    304  HA  GLU A  17      19.227  23.112  20.950  1.00  0.00     0.087 H 
ATOM    305  C   GLU A  17      18.113  24.528  22.129  1.00  8.41     0.241 C 
ATOM    306  O   GLU A  17      19.074  24.838  22.834  1.00 10.23    -0.271 OA
ATOM    307  CB  GLU A  17      18.626  24.774  19.714  1.00 10.10    -0.029 C 
ATOM    308  HB1 GLU A  17      19.299  25.581  20.088  1.00  0.00     0.037 H 
ATOM    309  HB2 GLU A  17      17.723  25.385  19.478  1.00  0.00     0.037 H 
ATOM    310  CG  GLU A  17      19.189  24.138  18.463  1.00 14.39     0.018 C 
ATOM    311  HG1 GLU A  17      18.434  23.501  17.946  1.00  0.00     0.049 H 
ATOM    312  HG2 GLU A  17      19.355  24.888  17.655  1.00  0.00     0.049 H 
ATOM    313  CD  GLU A  17      20.445  23.371  18.781  1.00 17.21     0.172 C 
ATOM    314  OE1 GLU A  17      21.358  23.936  19.376  1.00 20.07    -0.648 OA
ATOM    315  OE2 GLU A  17      20.454  22.206  18.344  1.00 23.35    -0.648 OA
ATOM    316  N   TYR A  18      16.850  24.834  22.433  1.00  7.52    -0.346 N 
ATOM    317  HN  TYR A  18      16.097  24.499  21.832  1.00  0.00     0.163 HD
ATOM    318  CA  TYR A  18      16.521  25.640  23.610  1.00  8.32     0.093 C 
ATOM    319  HA  TYR A  18      17.467  25.868  24.155  1.00  0.00     0.088 H 
ATOM    320  C   TYR A  18      15.599  24.891  24.549  1.00  7.55     0.241 C 
ATOM    321  O   TYR A  18      15.839  24.872  25.771  1.00  9.64    -0.271 OA
ATOM    322  CB  TYR A  18      15.869  26.980  23.184  1.00  8.78    -0.014 C 
ATOM    323  HB1 TYR A  18      15.416  27.499  24.061  1.00  0.00     0.043 H 
ATOM    324  HB2 TYR A  18      14.948  26.801  22.582  1.00  0.00     0.043 H 
ATOM    325  CG  TYR A  18      16.824  27.894  22.450  1.00  8.58    -0.056 A 
ATOM    326  CD1 TYR A  18      17.628  28.780  23.145  1.00 11.73    -0.074 A 
ATOM    327  HD1 TYR A  18      17.575  28.820  24.246  1.00  0.00     0.084 H 
ATOM    328  CD2 TYR A  18      16.922  27.845  21.053  1.00  9.25    -0.074 A 
ATOM    329  HD2 TYR A  18      16.298  27.137  20.482  1.00  0.00     0.084 H 
ATOM    330  CE1 TYR A  18      18.502  29.620  22.464  1.00 14.00    -0.051 A 
ATOM    331  HE1 TYR A  18      19.120  30.342  23.024  1.00  0.00     0.087 H 
ATOM    332  CE2 TYR A  18      17.804  28.686  20.384  1.00 10.79    -0.051 A 
ATOM    333  HE2 TYR A  18      17.865  28.656  19.283  1.00  0.00     0.087 H 
ATOM    334  CZ  TYR A  18      18.598  29.553  21.089  1.00 12.01     0.065 A 
ATOM    335  OH  TYR A  18      19.464  30.395  20.450  1.00 17.68    -0.361 OA
ATOM    336  HH  TYR A  18      20.014  30.996  20.939  1.00  0.00     0.217 HD
ATOM    337  N   ILE A  19      14.583  24.278  24.004  1.00  7.28    -0.346 N 
ATOM    338  HN  ILE A  19      14.417  24.423  23.008  1.00  0.00     0.163 HD
ATOM    339  CA  ILE A  19      13.658  23.388  24.736  1.00  7.63     0.092 C 
ATOM    340  HA  ILE A  19      13.761  23.570  25.831  1.00  0.00     0.088 H 
ATOM    341  C   ILE A  19      14.201  22.016  24.403  1.00  7.71     0.241 C 
ATOM    342  O   ILE A  19      13.972  21.476  23.319  1.00  7.94    -0.271 OA
ATOM    343  CB  ILE A  19      12.216  23.607  24.324  1.00  7.34    -0.030 C 
ATOM    344  HB  ILE A  19      12.143  23.431  23.225  1.00  0.00     0.043 H 
ATOM    345  CG1 ILE A  19      11.815  25.065  24.597  1.00  8.09    -0.063 C 
ATOM    346 1HG1 ILE A  19      12.576  25.765  24.179  1.00  0.00     0.033 H 
ATOM    347 2HG1 ILE A  19      11.916  25.302  25.682  1.00  0.00     0.033 H 
ATOM    348  CG2 ILE A  19      11.321  22.611  25.014  1.00  8.77    -0.071 C 
ATOM    349 1HG2 ILE A  19      11.612  21.553  24.816  1.00  0.00     0.028 H 
ATOM    350 2HG2 ILE A  19      10.252  22.786  24.749  1.00  0.00     0.028 H 
ATOM    351 3HG2 ILE A  19      11.272  22.812  26.110  1.00  0.00     0.028 H 
ATOM    352  CD1 ILE A  19      10.420  25.431  24.097  1.00 10.38    -0.076 C 
ATOM    353 1HD1 ILE A  19      10.129  26.489  24.295  1.00  0.00     0.027 H 
ATOM    354 2HD1 ILE A  19       9.659  24.731  24.515  1.00  0.00     0.027 H 
ATOM    355 3HD1 ILE A  19      10.319  25.194  23.012  1.00  0.00     0.027 H 
ATOM    356  N   LYS A  20      15.025  21.469  25.300  1.00  8.01    -0.346 N 
ATOM    357  HN  LYS A  20      15.017  21.807  26.262  1.00  0.00     0.163 HD
ATOM    358  CA  LYS A  20      15.947  20.382  24.919  1.00  9.08     0.089 C 
ATOM    359  HA  LYS A  20      16.229  20.549  23.853  1.00  0.00     0.087 H 
ATOM    360  C   LYS A  20      15.327  19.006  25.006  1.00  9.24     0.241 C 
ATOM    361  O   LYS A  20      15.843  18.070  25.575  1.00 12.65    -0.271 OA
ATOM    362  CB  LYS A  20      17.227  20.484  25.744  1.00 12.36    -0.038 C 
ATOM    363  HB1 LYS A  20      17.893  19.607  25.568  1.00  0.00     0.036 H 
ATOM    364  HB2 LYS A  20      17.022  20.334  26.830  1.00  0.00     0.036 H 
ATOM    365  CG  LYS A  20      17.969  21.808  25.494  1.00 12.56    -0.061 C 
ATOM    366  HG1 LYS A  20      17.315  22.697  25.654  1.00  0.00     0.033 H 
ATOM    367  HG2 LYS A  20      18.194  21.970  24.414  1.00  0.00     0.033 H 
ATOM    368  CD  LYS A  20      19.211  21.848  26.351  1.00 23.13    -0.043 C 
ATOM    369  HD1 LYS A  20      19.762  20.879  26.319  1.00  0.00     0.035 H 
ATOM    370  HD2 LYS A  20      18.959  21.865  27.437  1.00  0.00     0.035 H 
ATOM    371  CE  LYS A  20      20.108  23.015  25.967  1.00 23.37     0.080 C 
ATOM    372  HE1 LYS A  20      20.344  23.062  24.878  1.00  0.00     0.075 H 
ATOM    373  HE2 LYS A  20      19.607  24.009  26.034  1.00  0.00     0.075 H 
ATOM    374  NZ  LYS A  20      21.317  22.887  26.842  1.00 31.40    -0.079 N 
ATOM    375  HZ1 LYS A  20      21.918  23.670  26.585  1.00  0.00     0.274 HD
ATOM    376  HZ2 LYS A  20      21.775  21.978  26.780  1.00  0.00     0.274 HD
ATOM    377  HZ3 LYS A  20      21.102  22.844  27.838  1.00  0.00     0.274 HD
ATOM    378  N   THR A  21      14.192  18.902  24.365  1.00  8.76    -0.344 N 
ATOM    379  HN  THR A  21      13.792  19.748  23.958  1.00  0.00     0.163 HD
ATOM    380  CA  THR A  21      13.476  17.672  24.200  1.00  8.22     0.113 C 
ATOM    381  HA  THR A  21      13.663  17.025  25.089  1.00  0.00     0.091 H 
ATOM    382  C   THR A  21      13.926  16.928  22.948  1.00  7.54     0.243 C 
ATOM    383  O   THR A  21      14.424  17.515  22.004  1.00  8.67    -0.271 OA
ATOM    384  CB  THR A  21      11.965  17.950  24.097  1.00  9.00     0.060 C 
ATOM    385  HB  THR A  21      11.428  17.008  23.837  1.00  0.00     0.086 H 
ATOM    386  OG1 THR A  21      11.772  18.919  23.055  1.00  8.89    -0.393 OA
ATOM    387  HG1 THR A  21      12.111  18.574  22.237  1.00  0.00     0.210 HD
ATOM    388  CG2 THR A  21      11.426  18.499  25.398  1.00 11.20    -0.050 C 
ATOM    389 1HG2 THR A  21      11.576  17.747  26.207  1.00  0.00     0.031 H 
ATOM    390 2HG2 THR A  21      10.362  18.820  25.312  1.00  0.00     0.031 H 
ATOM    391 3HG2 THR A  21      11.870  19.489  25.655  1.00  0.00     0.031 H 
ATOM    392  N   TRP A  22      13.697  15.633  22.950  1.00  7.78    -0.346 N 
ATOM    393  HN  TRP A  22      13.309  15.212  23.794  1.00  0.00     0.163 HD
ATOM    394  CA  TRP A  22      13.968  14.770  21.812  1.00  7.25     0.093 C 
ATOM    395  HA  TRP A  22      14.834  15.182  21.244  1.00  0.00     0.088 H 
ATOM    396  C   TRP A  22      12.745  14.723  20.887  1.00  7.97     0.241 C 
ATOM    397  O   TRP A  22      11.659  14.319  21.332  1.00 10.26    -0.271 OA
ATOM    398  CB  TRP A  22      14.309  13.367  22.278  1.00  7.97    -0.012 C 
ATOM    399  HB1 TRP A  22      14.278  12.656  21.420  1.00  0.00     0.044 H 
ATOM    400  HB2 TRP A  22      13.481  12.954  22.900  1.00  0.00     0.044 H 
ATOM    401  CG  TRP A  22      15.606  13.251  23.000  1.00  9.36    -0.028 A 
ATOM    402  CD1 TRP A  22      15.800  13.035  24.321  1.00 15.81    -0.016 A 
ATOM    403  HD1 TRP A  22      15.004  12.914  25.075  1.00  0.00     0.112 H 
ATOM    404  CD2 TRP A  22      16.912  13.359  22.378  1.00 10.12    -0.002 A 
ATOM    405  NE1 TRP A  22      17.145  12.991  24.569  1.00 20.44    -0.365 N 
ATOM    406  HE1 TRP A  22      17.563  12.837  25.486  1.00  0.00     0.165 HD
ATOM    407  CE2 TRP A  22      17.849  13.183  23.411  1.00 15.39     0.042 A 
ATOM    408  CE3 TRP A  22      17.385  13.570  21.057  1.00  8.91    -0.070 A 
ATOM    409  HE3 TRP A  22      16.682  13.705  20.218  1.00  0.00     0.084 H 
ATOM    410  CZ2 TRP A  22      19.220  13.214  23.189  1.00 14.47    -0.056 A 
ATOM    411  HZ2 TRP A  22      19.937  13.075  24.015  1.00  0.00     0.086 H 
ATOM    412  CZ3 TRP A  22      18.756  13.602  20.851  1.00 10.68    -0.082 A 
ATOM    413  HZ3 TRP A  22      19.148  13.772  19.834  1.00  0.00     0.083 H 
ATOM    414  CH2 TRP A  22      19.646  13.423  21.907  1.00 11.99    -0.081 A 
ATOM    415  HH2 TRP A  22      20.730  13.451  21.702  1.00  0.00     0.083 H 
ATOM    416  N   ARG A  23      12.921  15.142  19.661  1.00  7.23    -0.346 N 
ATOM    417  HN  ARG A  23      13.861  15.383  19.348  1.00  0.00     0.163 HD
ATOM    418  CA  ARG A  23      11.809  15.272  18.734  1.00  7.23     0.089 C 
ATOM    419  HA  ARG A  23      10.861  15.031  19.269  1.00  0.00     0.087 H 
ATOM    420  C   ARG A  23      11.981  14.316  17.590  1.00  6.65     0.243 C 
ATOM    421  O   ARG A  23      13.070  14.266  16.978  1.00  7.20    -0.271 OA
ATOM    422  CB  ARG A  23      11.734  16.706  18.210  1.00  8.12    -0.036 C 
ATOM    423  HB1 ARG A  23      10.857  16.860  17.539  1.00  0.00     0.036 H 
ATOM    424  HB2 ARG A  23      12.543  16.924  17.474  1.00  0.00     0.036 H 
ATOM    425  CG  ARG A  23      11.741  17.684  19.368  1.00  8.92    -0.048 C 
ATOM    426  HG1 ARG A  23      12.605  17.485  20.044  1.00  0.00     0.035 H 
ATOM    427  HG2 ARG A  23      10.901  17.468  20.069  1.00  0.00     0.035 H 
ATOM    428  CD  ARG A  23      11.721  19.118  18.949  1.00 11.19     0.009 C 
ATOM    429  HD1 ARG A  23      10.776  19.407  18.433  1.00  0.00     0.064 H 
ATOM    430  HD2 ARG A  23      12.419  19.335  18.107  1.00  0.00     0.064 H 
ATOM    431  NE  ARG A  23      11.997  19.940  20.157  1.00 11.46    -0.227 N 
ATOM    432  HE  ARG A  23      12.084  19.492  21.069  1.00  0.00     0.177 HD
ATOM    433  CZ  ARG A  23      12.129  21.239  20.052  1.00  8.79     0.665 C 
ATOM    434  NH1 ARG A  23      12.067  21.849  18.870  1.00 10.25    -0.235 N 
ATOM    435 1HH1 ARG A  23      11.923  21.263  18.048  1.00  0.00     0.174 HD
ATOM    436 2HH1 ARG A  23      12.170  22.861  18.788  1.00  0.00     0.174 HD
ATOM    437  NH2 ARG A  23      12.314  21.992  21.108  1.00  8.45    -0.235 N 
ATOM    438 1HH2 ARG A  23      12.361  21.525  22.013  1.00  0.00     0.174 HD
ATOM    439 2HH2 ARG A  23      12.417  23.004  21.026  1.00  0.00     0.174 HD
ATOM    440  N   PRO A  24      10.965  13.512  17.241  1.00  7.03    -0.337 N 
ATOM    441  CA  PRO A  24      11.106  12.560  16.149  1.00  6.80     0.091 C 
ATOM    442  HA  PRO A  24      12.022  11.940  16.288  1.00  0.00     0.087 H 
ATOM    443  C   PRO A  24      11.155  13.290  14.812  1.00  6.96     0.241 C 
ATOM    444  O   PRO A  24      10.349  14.170  14.527  1.00  7.43    -0.271 OA
ATOM    445  CB  PRO A  24       9.840  11.690  16.291  1.00  8.70    -0.036 C 
ATOM    446  HB1 PRO A  24       9.500  11.222  15.338  1.00  0.00     0.036 H 
ATOM    447  HB2 PRO A  24      10.002  10.737  16.846  1.00  0.00     0.036 H 
ATOM    448  CG  PRO A  24       8.830  12.602  16.921  1.00  9.73    -0.048 C 
ATOM    449  HG1 PRO A  24       7.983  12.064  17.408  1.00  0.00     0.035 H 
ATOM    450  HG2 PRO A  24       8.218  13.171  16.182  1.00  0.00     0.035 H 
ATOM    451  CD  PRO A  24       9.620  13.491  17.875  1.00  7.91    -0.001 C 
ATOM    452  HD1 PRO A  24       9.607  13.167  18.942  1.00  0.00     0.064 H 
ATOM    453  HD2 PRO A  24       9.172  14.495  18.064  1.00  0.00     0.064 H 
ATOM    454  N   ARG A  25      12.144  12.894  13.979  1.00  6.96    -0.346 N 
ATOM    455  HN  ARG A  25      12.779  12.154  14.278  1.00  0.00     0.163 HD
ATOM    456  CA  ARG A  25      12.325  13.494  12.674  1.00  7.00     0.089 C 
ATOM    457  HA  ARG A  25      11.373  13.973  12.347  1.00  0.00     0.087 H 
ATOM    458  C   ARG A  25      12.715  12.436  11.695  1.00  7.40     0.241 C 
ATOM    459  O   ARG A  25      13.495  11.521  12.052  1.00  8.26    -0.271 OA
ATOM    460  CB  ARG A  25      13.445  14.543  12.707  1.00  7.22    -0.036 C 
ATOM    461  HB1 ARG A  25      13.644  14.913  11.674  1.00  0.00     0.036 H 
ATOM    462  HB2 ARG A  25      14.417  14.048  12.935  1.00  0.00     0.036 H 
ATOM    463  CG  ARG A  25      13.240  15.714  13.637  1.00  7.64    -0.048 C 
ATOM    464  HG1 ARG A  25      14.224  16.140  13.943  1.00  0.00     0.035 H 
ATOM    465  HG2 ARG A  25      12.866  15.360  14.626  1.00  0.00     0.035 H 
ATOM    466  CD  ARG A  25      12.360  16.784  13.109  1.00  8.37     0.009 C 
ATOM    467  HD1 ARG A  25      11.400  16.346  12.750  1.00  0.00     0.064 H 
ATOM    468  HD2 ARG A  25      12.770  17.176  12.149  1.00  0.00     0.064 H 
ATOM    469  NE  ARG A  25      12.089  17.906  14.040  1.00  8.25    -0.227 N 
ATOM    470  HE  ARG A  25      12.785  18.647  14.122  1.00  0.00     0.177 HD
ATOM    471  CZ  ARG A  25      10.977  17.995  14.778  1.00  7.61     0.665 C 
ATOM    472  NH1 ARG A  25      10.057  17.027  14.787  1.00  9.07    -0.235 N 
ATOM    473 1HH1 ARG A  25       9.209  17.095  15.350  1.00  0.00     0.174 HD
ATOM    474 2HH1 ARG A  25      10.206  16.216  14.187  1.00  0.00     0.174 HD
ATOM    475  NH2 ARG A  25      10.782  19.057  15.563  1.00  8.48    -0.235 N 
ATOM    476 1HH2 ARG A  25       9.934  19.125  16.126  1.00  0.00     0.174 HD
ATOM    477 2HH2 ARG A  25      11.485  19.796  15.556  1.00  0.00     0.174 HD
ATOM    478  N   TYR A  26      12.276  12.537  10.463  1.00  7.03    -0.346 N 
ATOM    479  HN  TYR A  26      11.618  13.286  10.247  1.00  0.00     0.163 HD
ATOM    480  CA  TYR A  26      12.675  11.640   9.386  1.00  7.08     0.093 C 
ATOM    481  HA  TYR A  26      13.083  10.704   9.834  1.00  0.00     0.088 H 
ATOM    482  C   TYR A  26      13.773  12.315   8.587  1.00  7.21     0.241 C 
ATOM    483  O   TYR A  26      13.528  13.414   8.041  1.00  7.78    -0.271 OA
ATOM    484  CB  TYR A  26      11.469  11.279   8.502  1.00  8.36    -0.014 C 
ATOM    485  HB1 TYR A  26      10.567  11.030   9.109  1.00  0.00     0.043 H 
ATOM    486  HB2 TYR A  26      11.065  12.169   7.965  1.00  0.00     0.043 H 
ATOM    487  CG  TYR A  26      11.834  10.164   7.551  1.00  8.64    -0.056 A 
ATOM    488  CD1 TYR A  26      12.321  10.415   6.266  1.00 10.48    -0.074 A 
ATOM    489  HD1 TYR A  26      12.430  11.457   5.922  1.00  0.00     0.084 H 
ATOM    490  CD2 TYR A  26      11.728   8.841   7.985  1.00  9.73    -0.074 A 
ATOM    491  HD2 TYR A  26      11.365   8.625   9.004  1.00  0.00     0.084 H 
ATOM    492  CE1 TYR A  26      12.667   9.384   5.422  1.00 11.25    -0.051 A 
ATOM    493  HE1 TYR A  26      13.035   9.600   4.405  1.00  0.00     0.087 H 
ATOM    494  CE2 TYR A  26      12.082   7.782   7.129  1.00 11.03    -0.051 A 
ATOM    495  HE2 TYR A  26      11.989   6.735   7.462  1.00  0.00     0.087 H 
ATOM    496  CZ  TYR A  26      12.552   8.082   5.853  1.00 11.79     0.065 A 
ATOM    497  OH  TYR A  26      12.894   7.027   5.027  1.00 14.91    -0.361 OA
ATOM    498  HH  TYR A  26      13.215   7.232   4.156  1.00  0.00     0.217 HD
ATOM    499  N   PHE A  27      14.969  11.722   8.522  1.00  7.36    -0.346 N 
ATOM    500  HN  PHE A  27      15.100  10.807   8.954  1.00  0.00     0.163 HD
ATOM    501  CA  PHE A  27      16.101  12.369   7.837  1.00  7.51     0.093 C 
ATOM    502  HA  PHE A  27      15.773  13.384   7.512  1.00  0.00     0.088 H 
ATOM    503  C   PHE A  27      16.521  11.599   6.608  1.00  7.55     0.241 C 
ATOM    504  O   PHE A  27      16.411  10.379   6.514  1.00  8.93    -0.271 OA
ATOM    505  CB  PHE A  27      17.293  12.540   8.811  1.00  8.47    -0.014 C 
ATOM    506  HB1 PHE A  27      18.264  12.345   8.299  1.00  0.00     0.043 H 
ATOM    507  HB2 PHE A  27      17.321  11.717   9.563  1.00  0.00     0.043 H 
ATOM    508  CG  PHE A  27      17.291  13.907   9.489  1.00  7.75    -0.056 A 
ATOM    509  CD1 PHE A  27      16.491  14.178  10.579  1.00  7.61    -0.077 A 
ATOM    510  HD1 PHE A  27      15.862  13.381  11.010  1.00  0.00     0.084 H 
ATOM    511  CD2 PHE A  27      18.097  14.924   8.987  1.00  8.33    -0.077 A 
ATOM    512  HD2 PHE A  27      18.763  14.709   8.134  1.00  0.00     0.084 H 
ATOM    513  CE1 PHE A  27      16.473  15.439  11.132  1.00  7.65    -0.082 A 
ATOM    514  HE1 PHE A  27      15.827  15.644  12.002  1.00  0.00     0.083 H 
ATOM    515  CE2 PHE A  27      18.086  16.193   9.526  1.00  8.27    -0.082 A 
ATOM    516  HE2 PHE A  27      18.724  16.988   9.105  1.00  0.00     0.083 H 
ATOM    517  CZ  PHE A  27      17.257  16.452  10.608  1.00  7.53    -0.083 A 
ATOM    518  HZ  PHE A  27      17.223  17.462  11.049  1.00  0.00     0.083 H 
ATOM    519  N   LEU A  28      17.079  12.337   5.665  1.00  9.28    -0.346 N 
ATOM    520  HN  LEU A  28      17.196  13.332   5.856  1.00  0.00     0.163 HD
ATOM    521  CA  LEU A  28      17.539  11.846   4.379  1.00  8.83     0.089 C 
ATOM    522  HA  LEU A  28      17.646  10.736   4.405  1.00  0.00     0.087 H 
ATOM    523  C   LEU A  28      18.875  12.495   4.078  1.00  8.06     0.241 C 
ATOM    524  O   LEU A  28      18.976  13.718   4.169  1.00  9.36    -0.271 OA
ATOM    525  CB  LEU A  28      16.459  12.248   3.387  1.00 18.85    -0.035 C 
ATOM    526  HB1 LEU A  28      16.561  13.342   3.196  1.00  0.00     0.037 H 
ATOM    527  HB2 LEU A  28      15.477  12.194   3.911  1.00  0.00     0.037 H 
ATOM    528  CG  LEU A  28      16.311  11.566   2.068  1.00 21.32    -0.059 C 
ATOM    529  HG  LEU A  28      16.941  10.646   2.065  1.00  0.00     0.039 H 
ATOM    530  CD1 LEU A  28      14.861  11.171   1.821  1.00 32.45    -0.073 C 
ATOM    531 1HD1 LEU A  28      14.457  10.454   2.574  1.00  0.00     0.028 H 
ATOM    532 2HD1 LEU A  28      14.733  10.771   0.788  1.00  0.00     0.028 H 
ATOM    533 3HD1 LEU A  28      14.213  12.076   1.752  1.00  0.00     0.028 H 
ATOM    534  CD2 LEU A  28      16.862  12.543   1.042  1.00 33.24    -0.073 C 
ATOM    535 1HD2 LEU A  28      17.924  12.832   1.223  1.00  0.00     0.028 H 
ATOM    536 2HD2 LEU A  28      16.214  13.448   0.973  1.00  0.00     0.028 H 
ATOM    537 3HD2 LEU A  28      16.734  12.143   0.009  1.00  0.00     0.028 H 
ATOM    538  N   LEU A  29      19.872  11.675   3.738  1.00  8.04    -0.346 N 
ATOM    539  HN  LEU A  29      19.697  10.670   3.737  1.00  0.00     0.163 HD
ATOM    540  CA  LEU A  29      21.197  12.151   3.369  1.00  6.97     0.089 C 
ATOM    541  HA  LEU A  29      21.288  13.244   3.569  1.00  0.00     0.087 H 
ATOM    542  C   LEU A  29      21.454  11.857   1.902  1.00  7.04     0.241 C 
ATOM    543  O   LEU A  29      21.285  10.697   1.477  1.00  8.30    -0.271 OA
ATOM    544  CB  LEU A  29      22.226  11.367   4.197  1.00  8.14    -0.035 C 
ATOM    545  HB1 LEU A  29      22.002  10.277   4.135  1.00  0.00     0.037 H 
ATOM    546  HB2 LEU A  29      22.050  11.551   5.282  1.00  0.00     0.037 H 
ATOM    547  CG  LEU A  29      23.710  11.607   3.869  1.00  8.50    -0.059 C 
ATOM    548  HG  LEU A  29      23.851  11.467   2.772  1.00  0.00     0.039 H 
ATOM    549  CD1 LEU A  29      24.144  13.013   4.227  1.00 10.92    -0.073 C 
ATOM    550 1HD1 LEU A  29      23.514  13.765   3.696  1.00  0.00     0.028 H 
ATOM    551 2HD1 LEU A  29      25.231  13.173   4.034  1.00  0.00     0.028 H 
ATOM    552 3HD1 LEU A  29      24.144  13.178   5.330  1.00  0.00     0.028 H 
ATOM    553  CD2 LEU A  29      24.567  10.584   4.592  1.00 10.58    -0.073 C 
ATOM    554 1HD2 LEU A  29      24.247   9.549   4.328  1.00  0.00     0.028 H 
ATOM    555 2HD2 LEU A  29      24.567  10.749   5.695  1.00  0.00     0.028 H 
ATOM    556 3HD2 LEU A  29      25.654  10.744   4.399  1.00  0.00     0.028 H 
ATOM    557  N   LYS A  30      21.869  12.856   1.152  1.00  7.84    -0.346 N 
ATOM    558  HN  LYS A  30      21.994  13.776   1.573  1.00  0.00     0.163 HD
ATOM    559  CA  LYS A  30      22.156  12.677  -0.275  1.00  8.36     0.089 C 
ATOM    560  HA  LYS A  30      21.858  11.643  -0.567  1.00  0.00     0.087 H 
ATOM    561  C   LYS A  30      23.649  12.841  -0.539  1.00  8.24     0.241 C 
ATOM    562  O   LYS A  30      24.380  13.435   0.243  1.00  8.99    -0.271 OA
ATOM    563  CB  LYS A  30      21.395  13.658  -1.142  1.00  9.62    -0.038 C 
ATOM    564  HB1 LYS A  30      21.598  14.713  -0.845  1.00  0.00     0.036 H 
ATOM    565  HB2 LYS A  30      21.803  13.693  -2.179  1.00  0.00     0.036 H 
ATOM    566  CG  LYS A  30      19.891  13.345  -1.134  1.00 13.74    -0.061 C 
ATOM    567  HG1 LYS A  30      19.726  12.244  -1.064  1.00  0.00     0.033 H 
ATOM    568  HG2 LYS A  30      19.434  13.670  -0.170  1.00  0.00     0.033 H 
ATOM    569  CD  LYS A  30      19.123  13.912  -2.289  1.00 13.97    -0.043 C 
ATOM    570  HD1 LYS A  30      18.085  13.507  -2.328  1.00  0.00     0.035 H 
ATOM    571  HD2 LYS A  30      19.498  13.517  -3.262  1.00  0.00     0.035 H 
ATOM    572  CE  LYS A  30      19.128  15.430  -2.265  1.00 15.82     0.080 C 
ATOM    573  HE1 LYS A  30      20.160  15.851  -2.232  1.00  0.00     0.075 H 
ATOM    574  HE2 LYS A  30      18.810  15.871  -3.239  1.00  0.00     0.075 H 
ATOM    575  NZ  LYS A  30      18.288  15.899  -1.129  1.00 16.39    -0.079 N 
ATOM    576  HZ1 LYS A  30      18.291  16.919  -1.113  1.00  0.00     0.274 HD
ATOM    577  HZ2 LYS A  30      18.578  15.495  -0.238  1.00  0.00     0.274 HD
ATOM    578  HZ3 LYS A  30      17.344  15.514  -1.159  1.00  0.00     0.274 HD
ATOM    579  N   ASN A  31      24.091  12.299  -1.690  1.00  8.28    -0.346 N 
ATOM    580  HN  ASN A  31      23.432  11.829  -2.310  1.00  0.00     0.163 HD
ATOM    581  CA  ASN A  31      25.488  12.374  -2.059  1.00  9.92     0.097 C 
ATOM    582  HA  ASN A  31      26.084  11.896  -1.247  1.00  0.00     0.088 H 
ATOM    583  C   ASN A  31      26.014  13.775  -2.259  1.00  9.83     0.241 C 
ATOM    584  O   ASN A  31      27.216  14.011  -2.182  1.00 15.43    -0.271 OA
ATOM    585  CB  ASN A  31      25.741  11.595  -3.349  1.00 11.28     0.036 C 
ATOM    586  HB1 ASN A  31      26.445  12.163  -4.001  1.00  0.00     0.051 H 
ATOM    587  HB2 ASN A  31      24.824  11.608  -3.984  1.00  0.00     0.051 H 
ATOM    588  CG  ASN A  31      26.222  10.194  -3.186  1.00 14.77     0.217 C 
ATOM    589  OD1 ASN A  31      26.875   9.848  -2.194  1.00 20.08    -0.274 OA
ATOM    590  ND2 ASN A  31      25.902   9.358  -4.162  1.00 19.58    -0.370 N 
ATOM    591 1HD2 ASN A  31      25.364   9.643  -4.980  1.00  0.00     0.159 HD
ATOM    592 2HD2 ASN A  31      26.231   8.399  -4.050  1.00  0.00     0.159 HD
ATOM    593  N   ASP A  32      25.127  14.712  -2.423  1.00  9.77    -0.345 N 
ATOM    594  HN  ASP A  32      24.136  14.472  -2.421  1.00  0.00     0.163 HD
ATOM    595  CA  ASP A  32      25.535  16.113  -2.612  1.00 11.87     0.098 C 
ATOM    596  HA  ASP A  32      26.513  16.114  -3.147  1.00  0.00     0.088 H 
ATOM    597  C   ASP A  32      25.731  16.828  -1.277  1.00 10.54     0.241 C 
ATOM    598  O   ASP A  32      26.023  18.029  -1.271  1.00 13.04    -0.271 OA
ATOM    599  CB  ASP A  32      24.530  16.844  -3.481  1.00 17.12     0.043 C 
ATOM    600  HB1 ASP A  32      24.440  16.340  -4.472  1.00  0.00     0.052 H 
ATOM    601  HB2 ASP A  32      24.943  17.829  -3.800  1.00  0.00     0.052 H 
ATOM    602  CG  ASP A  32      23.151  17.029  -2.859  1.00 16.13     0.175 C 
ATOM    603  OD1 ASP A  32      22.970  16.683  -1.648  1.00 15.84    -0.648 OA
ATOM    604  OD2 ASP A  32      22.283  17.470  -3.606  1.00 24.82    -0.648 OA
ATOM    605  N   GLY A  33      25.671  16.111  -0.167  1.00  9.98    -0.351 N 
ATOM    606  HN  GLY A  33      25.395  15.130  -0.218  1.00  0.00     0.163 HD
ATOM    607  CA  GLY A  33      25.994  16.701   1.135  1.00 10.44     0.069 C 
ATOM    608  HA1 GLY A  33      26.779  17.486   1.034  1.00  0.00     0.078 H 
ATOM    609  HA2 GLY A  33      26.546  15.975   1.777  1.00  0.00     0.078 H 
ATOM    610  C   GLY A  33      24.778  17.240   1.850  1.00  9.59     0.236 C 
ATOM    611  O   GLY A  33      24.890  17.608   3.029  1.00 10.32    -0.272 OA
ATOM    612  N   THR A  34      23.618  17.233   1.229  1.00  9.27    -0.344 N 
ATOM    613  HN  THR A  34      23.545  16.888   0.272  1.00  0.00     0.163 HD
ATOM    614  CA  THR A  34      22.433  17.729   1.935  1.00  9.69     0.113 C 
ATOM    615  HA  THR A  34      22.725  18.626   2.530  1.00  0.00     0.091 H 
ATOM    616  C   THR A  34      21.936  16.647   2.899  1.00  9.58     0.243 C 
ATOM    617  O   THR A  34      21.875  15.469   2.590  1.00 10.32    -0.271 OA
ATOM    618  CB  THR A  34      21.355  18.137   0.945  1.00 13.18     0.060 C 
ATOM    619  HB  THR A  34      20.461  18.502   1.502  1.00  0.00     0.086 H 
ATOM    620  OG1 THR A  34      20.964  17.089   0.057  1.00 18.04    -0.393 OA
ATOM    621  HG1 THR A  34      20.660  16.407   0.645  1.00  0.00     0.210 HD
ATOM    622  CG2 THR A  34      21.843  19.231   0.002  1.00 14.85    -0.050 C 
ATOM    623 1HG2 THR A  34      22.148  20.049   0.695  1.00  0.00     0.031 H 
ATOM    624 2HG2 THR A  34      21.105  19.535  -0.777  1.00  0.00     0.031 H 
ATOM    625 3HG2 THR A  34      22.637  18.908  -0.711  1.00  0.00     0.031 H 
ATOM    626  N   PHE A  35      21.556  17.130   4.080  1.00  9.56    -0.346 N 
ATOM    627  HN  PHE A  35      21.612  18.137   4.235  1.00  0.00     0.163 HD
ATOM    628  CA  PHE A  35      21.058  16.276   5.176  1.00  8.59     0.093 C 
ATOM    629  HA  PHE A  35      20.808  15.264   4.780  1.00  0.00     0.088 H 
ATOM    630  C   PHE A  35      19.786  16.975   5.634  1.00  8.20     0.241 C 
ATOM    631  O   PHE A  35      19.867  18.048   6.236  1.00  9.55    -0.271 OA
ATOM    632  CB  PHE A  35      22.061  16.152   6.272  1.00  9.72    -0.014 C 
ATOM    633  HB1 PHE A  35      22.267  17.162   6.698  1.00  0.00     0.043 H 
ATOM    634  HB2 PHE A  35      23.055  15.902   5.834  1.00  0.00     0.043 H 
ATOM    635  CG  PHE A  35      21.757  15.192   7.394  1.00 10.52    -0.056 A 
ATOM    636  CD1 PHE A  35      21.338  13.896   7.148  1.00 10.72    -0.077 A 
ATOM    637  HD1 PHE A  35      21.204  13.571   6.103  1.00  0.00     0.084 H 
ATOM    638  CD2 PHE A  35      21.886  15.591   8.723  1.00 13.02    -0.077 A 
ATOM    639  HD2 PHE A  35      22.182  16.626   8.965  1.00  0.00     0.084 H 
ATOM    640  CE1 PHE A  35      21.081  12.993   8.164  1.00 12.13    -0.082 A 
ATOM    641  HE1 PHE A  35      20.751  11.966   7.934  1.00  0.00     0.083 H 
ATOM    642  CE2 PHE A  35      21.641  14.681   9.738  1.00 14.46    -0.082 A 
ATOM    643  HE2 PHE A  35      21.766  14.988  10.790  1.00  0.00     0.083 H 
ATOM    644  CZ  PHE A  35      21.242  13.393   9.442  1.00 14.12    -0.083 A 
ATOM    645  HZ  PHE A  35      21.052  12.681  10.262  1.00  0.00     0.083 H 
ATOM    646  N   ILE A  36      18.663  16.401   5.255  1.00  7.72    -0.346 N 
ATOM    647  HN  ILE A  36      18.693  15.459   4.865  1.00  0.00     0.163 HD
ATOM    648  CA  ILE A  36      17.386  17.075   5.378  1.00  8.57     0.092 C 
ATOM    649  HA  ILE A  36      17.567  18.054   5.881  1.00  0.00     0.088 H 
ATOM    650  C   ILE A  36      16.424  16.281   6.246  1.00  7.16     0.241 C 
ATOM    651  O   ILE A  36      16.390  15.044   6.212  1.00  9.09    -0.271 OA
ATOM    652  CB  ILE A  36      16.763  17.367   3.993  1.00 11.76    -0.030 C 
ATOM    653  HB  ILE A  36      15.764  17.832   4.161  1.00  0.00     0.043 H 
ATOM    654  CG1 ILE A  36      16.555  16.111   3.186  1.00 14.35    -0.063 C 
ATOM    655 1HG1 ILE A  36      16.408  15.239   3.865  1.00  0.00     0.033 H 
ATOM    656 2HG1 ILE A  36      15.560  16.138   2.684  1.00  0.00     0.033 H 
ATOM    657  CG2 ILE A  36      17.632  18.386   3.286  1.00 19.23    -0.071 C 
ATOM    658 1HG2 ILE A  36      17.183  18.597   2.287  1.00  0.00     0.028 H 
ATOM    659 2HG2 ILE A  36      18.698  18.068   3.219  1.00  0.00     0.028 H 
ATOM    660 3HG2 ILE A  36      17.788  19.310   3.890  1.00  0.00     0.028 H 
ATOM    661  CD1 ILE A  36      17.637  15.809   2.178  1.00 29.12    -0.076 C 
ATOM    662 1HD1 ILE A  36      17.483  14.880   1.581  1.00  0.00     0.027 H 
ATOM    663 2HD1 ILE A  36      18.632  15.782   2.680  1.00  0.00     0.027 H 
ATOM    664 3HD1 ILE A  36      17.784  16.681   1.499  1.00  0.00     0.027 H 
ATOM    665  N   GLY A  37      15.670  17.015   7.063  1.00  7.01    -0.351 N 
ATOM    666  HN  GLY A  37      15.734  18.032   7.014  1.00  0.00     0.163 HD
ATOM    667  CA  GLY A  37      14.773  16.422   8.006  1.00  7.20     0.069 C 
ATOM    668  HA1 GLY A  37      14.832  15.309   7.971  1.00  0.00     0.078 H 
ATOM    669  HA2 GLY A  37      15.123  16.587   9.052  1.00  0.00     0.078 H 
ATOM    670  C   GLY A  37      13.344  16.899   7.827  1.00  6.64     0.236 C 
ATOM    671  O   GLY A  37      13.087  18.017   7.408  1.00  7.91    -0.272 OA
ATOM    672  N   TYR A  38      12.418  16.046   8.223  1.00  7.35    -0.346 N 
ATOM    673  HN  TYR A  38      12.724  15.175   8.656  1.00  0.00     0.163 HD
ATOM    674  CA  TYR A  38      10.998  16.270   8.081  1.00  7.79     0.093 C 
ATOM    675  HA  TYR A  38      10.812  17.348   7.865  1.00  0.00     0.088 H 
ATOM    676  C   TYR A  38      10.284  15.880   9.378  1.00  8.26     0.241 C 
ATOM    677  O   TYR A  38      10.668  14.938  10.038  1.00  8.36    -0.271 OA
ATOM    678  CB  TYR A  38      10.419  15.427   6.966  1.00  8.50    -0.014 C 
ATOM    679  HB1 TYR A  38      10.366  14.361   7.290  1.00  0.00     0.043 H 
ATOM    680  HB2 TYR A  38       9.335  15.657   6.846  1.00  0.00     0.043 H 
ATOM    681  CG  TYR A  38      11.112  15.518   5.620  1.00  8.31    -0.056 A 
ATOM    682  CD1 TYR A  38      10.595  16.349   4.638  1.00  8.88    -0.074 A 
ATOM    683  HD1 TYR A  38       9.686  16.937   4.848  1.00  0.00     0.084 H 
ATOM    684  CD2 TYR A  38      12.239  14.793   5.314  1.00 10.54    -0.074 A 
ATOM    685  HD2 TYR A  38      12.677  14.124   6.074  1.00  0.00     0.084 H 
ATOM    686  CE1 TYR A  38      11.201  16.452   3.401  1.00  9.44    -0.051 A 
ATOM    687  HE1 TYR A  38      10.783  17.125   2.634  1.00  0.00     0.087 H 
ATOM    688  CE2 TYR A  38      12.823  14.886   4.091  1.00 13.76    -0.051 A 
ATOM    689  HE2 TYR A  38      13.718  14.279   3.872  1.00  0.00     0.087 H 
ATOM    690  CZ  TYR A  38      12.326  15.713   3.130  1.00 11.95     0.065 A 
ATOM    691  OH  TYR A  38      12.952  15.760   1.887  1.00 20.39    -0.361 OA
ATOM    692  HH  TYR A  38      13.730  15.249   1.699  1.00  0.00     0.217 HD
ATOM    693  N   LYS A  39       9.197  16.594   9.670  1.00  9.19    -0.346 N 
ATOM    694  HN  LYS A  39       8.941  17.397   9.095  1.00  0.00     0.163 HD
ATOM    695  CA  LYS A  39       8.378  16.222  10.813  1.00 10.66     0.089 C 
ATOM    696  HA  LYS A  39       9.034  16.128  11.710  1.00  0.00     0.087 H 
ATOM    697  C   LYS A  39       7.680  14.891  10.574  1.00 11.20     0.241 C 
ATOM    698  O   LYS A  39       7.533  14.036  11.438  1.00 15.19    -0.271 OA
ATOM    699  CB  LYS A  39       7.347  17.310  11.071  1.00 12.03    -0.038 C 
ATOM    700  HB1 LYS A  39       6.625  17.385  10.225  1.00  0.00     0.036 H 
ATOM    701  HB2 LYS A  39       7.809  18.323  11.005  1.00  0.00     0.036 H 
ATOM    702  CG  LYS A  39       6.611  17.126  12.409  1.00 12.42    -0.061 C 
ATOM    703  HG1 LYS A  39       6.104  16.135  12.476  1.00  0.00     0.033 H 
ATOM    704  HG2 LYS A  39       7.317  17.004  13.263  1.00  0.00     0.033 H 
ATOM    705  CD  LYS A  39       5.627  18.300  12.631  1.00 14.33    -0.043 C 
ATOM    706  HD1 LYS A  39       6.129  19.285  12.485  1.00  0.00     0.035 H 
ATOM    707  HD2 LYS A  39       4.877  18.363  11.808  1.00  0.00     0.035 H 
ATOM    708  CE  LYS A  39       4.954  18.219  13.987  1.00 15.19     0.080 C 
ATOM    709  HE1 LYS A  39       4.077  18.904  14.061  1.00  0.00     0.075 H 
ATOM    710  HE2 LYS A  39       4.417  17.252  14.131  1.00  0.00     0.075 H 
ATOM    711  NZ  LYS A  39       5.960  18.472  15.071  1.00 13.63    -0.079 N 
ATOM    712  HZ1 LYS A  39       5.507  18.418  15.983  1.00  0.00     0.274 HD
ATOM    713  HZ2 LYS A  39       6.451  19.356  14.939  1.00  0.00     0.274 HD
ATOM    714  HZ3 LYS A  39       6.762  17.846  15.003  1.00  0.00     0.274 HD
ATOM    715  N   GLU A  40       7.154  14.739   9.365  1.00 12.82    -0.346 N 
ATOM    716  HN  GLU A  40       7.241  15.509   8.702  1.00  0.00     0.163 HD
ATOM    717  CA  GLU A  40       6.463  13.540   8.933  1.00 14.45     0.090 C 
ATOM    718  HA  GLU A  40       6.428  12.809   9.774  1.00  0.00     0.087 H 
ATOM    719  C   GLU A  40       7.241  12.927   7.756  1.00 12.47     0.241 C 
ATOM    720  O   GLU A  40       7.772  13.682   6.923  1.00 14.44    -0.271 OA
ATOM    721  CB  GLU A  40       5.043  13.844   8.468  1.00 18.51    -0.029 C 
ATOM    722  HB1 GLU A  40       4.489  12.896   8.273  1.00  0.00     0.037 H 
ATOM    723  HB2 GLU A  40       5.057  14.274   7.439  1.00  0.00     0.037 H 
ATOM    724  CG  GLU A  40       4.240  14.742   9.405  1.00 21.13     0.018 C 
ATOM    725  HG1 GLU A  40       3.265  15.025   8.944  1.00  0.00     0.049 H 
ATOM    726  HG2 GLU A  40       4.707  15.752   9.483  1.00  0.00     0.049 H 
ATOM    727  CD  GLU A  40       4.032  14.141  10.772  1.00 25.06     0.172 C 
ATOM    728  OE1 GLU A  40       4.264  12.922  10.858  1.00 26.39    -0.648 OA
ATOM    729  OE2 GLU A  40       3.622  14.905  11.681  1.00 27.29    -0.648 OA
ATOM    730  N   ARG A  41       7.314  11.630   7.677  1.00 13.17    -0.346 N 
ATOM    731  HN  ARG A  41       6.914  11.051   8.415  1.00  0.00     0.163 HD
ATOM    732  CA  ARG A  41       7.971  11.002   6.527  1.00 12.51     0.089 C 
ATOM    733  HA  ARG A  41       9.028  11.354   6.478  1.00  0.00     0.087 H 
ATOM    734  C   ARG A  41       7.258  11.379   5.218  1.00 13.23     0.243 C 
ATOM    735  O   ARG A  41       6.054  11.180   5.071  1.00 15.56    -0.271 OA
ATOM    736  CB  ARG A  41       7.963   9.513   6.714  1.00 14.81    -0.036 C 
ATOM    737  HB1 ARG A  41       8.380   9.217   7.705  1.00  0.00     0.036 H 
ATOM    738  HB2 ARG A  41       6.929   9.116   6.844  1.00  0.00     0.036 H 
ATOM    739  CG  ARG A  41       8.693   8.829   5.563  1.00 15.60    -0.048 C 
ATOM    740  HG1 ARG A  41       9.698   9.277   5.385  1.00  0.00     0.035 H 
ATOM    741  HG2 ARG A  41       8.229   9.066   4.578  1.00  0.00     0.035 H 
ATOM    742  CD  ARG A  41       8.775   7.343   5.801  1.00 16.69     0.009 C 
ATOM    743  HD1 ARG A  41       9.229   7.086   6.787  1.00  0.00     0.064 H 
ATOM    744  HD2 ARG A  41       7.777   6.875   5.972  1.00  0.00     0.064 H 
ATOM    745  NE  ARG A  41       9.496   6.751   4.669  1.00 17.98    -0.227 N 
ATOM    746  HE  ARG A  41       9.596   7.300   3.815  1.00  0.00     0.177 HD
ATOM    747  CZ  ARG A  41      10.019   5.546   4.705  1.00 22.93     0.665 C 
ATOM    748  NH1 ARG A  41       9.915   4.784   5.797  1.00 31.13    -0.235 N 
ATOM    749 1HH1 ARG A  41       9.421   5.152   6.610  1.00  0.00     0.174 HD
ATOM    750 2HH1 ARG A  41      10.321   3.849   5.825  1.00  0.00     0.174 HD
ATOM    751  NH2 ARG A  41      10.661   5.068   3.650  1.00 28.96    -0.235 N 
ATOM    752 1HH2 ARG A  41      10.740   5.650   2.816  1.00  0.00     0.174 HD
ATOM    753 2HH2 ARG A  41      11.067   4.133   3.678  1.00  0.00     0.174 HD
ATOM    754  N   PRO A  42       7.955  11.960   4.243  1.00 12.29    -0.337 N 
ATOM    755  CA  PRO A  42       7.257  12.383   3.027  1.00 13.47     0.091 C 
ATOM    756  HA  PRO A  42       6.497  13.164   3.262  1.00  0.00     0.087 H 
ATOM    757  C   PRO A  42       6.629  11.247   2.220  1.00 15.14     0.241 C 
ATOM    758  O   PRO A  42       7.199  10.165   2.175  1.00 22.61    -0.271 OA
ATOM    759  CB  PRO A  42       8.393  12.973   2.165  1.00 16.52    -0.036 C 
ATOM    760  HB1 PRO A  42       8.828  12.270   1.417  1.00  0.00     0.036 H 
ATOM    761  HB2 PRO A  42       8.069  13.737   1.420  1.00  0.00     0.036 H 
ATOM    762  CG  PRO A  42       9.342  13.462   3.184  1.00 19.76    -0.048 C 
ATOM    763  HG1 PRO A  42       9.095  14.469   3.593  1.00  0.00     0.035 H 
ATOM    764  HG2 PRO A  42      10.344  13.737   2.781  1.00  0.00     0.035 H 
ATOM    765  CD  PRO A  42       9.371  12.356   4.225  1.00 13.66    -0.001 C 
ATOM    766  HD1 PRO A  42       9.805  12.637   5.213  1.00  0.00     0.064 H 
ATOM    767  HD2 PRO A  42      10.098  11.533   4.032  1.00  0.00     0.064 H 
ATOM    768  N   GLN A  43       5.479  11.552   1.668  1.00 17.60    -0.341 N 
ATOM    769  HN  GLN A  43       5.140  12.513   1.712  1.00  0.00     0.163 HD
ATOM    770  CA  GLN A  43       4.678  10.536   0.992  1.00 23.49     0.114 C 
ATOM    771  C   GLN A  43       4.476  10.880  -0.475  1.00 27.46     0.246 C 
ATOM    772  O   GLN A  43       3.821  10.051  -1.120  1.00 31.31    -0.271 OA
ATOM    773  CB AGLN A  43       3.341  10.393   1.720  0.50 30.40    -0.025 C 
ATOM    774  HB1AGLN A  43       2.619   9.785   1.127  1.00  0.00     0.038 H 
ATOM    775  HB2AGLN A  43       2.783  11.358   1.738  1.00  0.00     0.038 H 
ATOM    776  CB BGLN A  43       3.316  10.424   1.675  0.50 29.77    -0.025 C 
ATOM    777  HB1BGLN A  43       2.539  10.085   0.951  1.00  0.00     0.038 H 
ATOM    778  HB2BGLN A  43       2.914  11.435   1.920  1.00  0.00     0.038 H 
ATOM    779  CG AGLN A  43       3.518   9.829   3.124  0.50 30.04     0.012 C 
ATOM    780  HG1AGLN A  43       3.885  10.616   3.824  1.00  0.00     0.047 H 
ATOM    781  HG2AGLN A  43       2.529   9.613   3.592  1.00  0.00     0.047 H 
ATOM    782  CG BGLN A  43       3.323   9.537   2.908  0.50 28.60     0.012 C 
ATOM    783  HG1BGLN A  43       3.151   8.469   2.637  1.00  0.00     0.047 H 
ATOM    784  HG2BGLN A  43       4.349   9.449   3.335  1.00  0.00     0.047 H 
ATOM    785  CD AGLN A  43       4.412   8.610   3.169  0.50 33.16     0.215 C 
ATOM    786  CD BGLN A  43       2.331  10.002   3.957  0.50 31.41     0.215 C 
ATOM    787  OE1AGLN A  43       4.730   7.993   2.148  0.50 42.59    -0.274 OA
ATOM    788  OE1BGLN A  43       1.170  10.272   3.661  0.50 39.93    -0.274 OA
ATOM    789  NE2AGLN A  43       4.840   8.213   4.365  0.50 36.85    -0.370 N 
ATOM    790 1HE2AGLN A  43       5.443   7.391   4.395  1.00  0.00     0.159 HD
ATOM    791 2HE2AGLN A  43       4.577   8.723   5.209  1.00  0.00     0.159 HD
ATOM    792  NE2BGLN A  43       2.813  10.092   5.191  0.50 42.72    -0.370 N 
ATOM    793 1HE2BGLN A  43       2.146  10.405   5.896  1.00  0.00     0.159 HD
ATOM    794 2HE2BGLN A  43       3.777   9.868   5.437  1.00  0.00     0.159 HD
ATOM    795  N   ASP A  44       5.018  12.004  -0.913  1.00 18.64    -0.345 N 
ATOM    796  HN  ASP A  44       5.498  12.612  -0.249  1.00  0.00     0.163 HD
ATOM    797  CA  ASP A  44       4.951  12.405  -2.322  1.00 19.59     0.098 C 
ATOM    798  HA  ASP A  44       5.149  11.494  -2.934  1.00  0.00     0.088 H 
ATOM    799  C   ASP A  44       6.111  13.374  -2.566  1.00 19.99     0.241 C 
ATOM    800  O   ASP A  44       6.801  13.753  -1.638  1.00 19.38    -0.271 OA
ATOM    801  CB  ASP A  44       3.589  12.955  -2.756  1.00 23.52     0.043 C 
ATOM    802  HB1 ASP A  44       2.811  12.160  -2.680  1.00  0.00     0.052 H 
ATOM    803  HB2 ASP A  44       3.579  13.133  -3.857  1.00  0.00     0.052 H 
ATOM    804  CG  ASP A  44       3.136  14.202  -2.020  1.00 27.43     0.175 C 
ATOM    805  OD1 ASP A  44       4.021  15.001  -1.642  1.00 27.90    -0.648 OA
ATOM    806  OD2 ASP A  44       1.907  14.388  -1.829  1.00 31.91    -0.648 OA
ATOM    807  N   VAL A  45       6.253  13.749  -3.852  1.00 22.97    -0.346 N 
ATOM    808  HN  VAL A  45       5.554  13.492  -4.549  1.00  0.00     0.163 HD
ATOM    809  CA  VAL A  45       7.431  14.533  -4.228  1.00 20.36     0.092 C 
ATOM    810  HA  VAL A  45       8.327  14.042  -3.782  1.00  0.00     0.088 H 
ATOM    811  C   VAL A  45       7.344  15.949  -3.670  1.00 16.91     0.241 C 
ATOM    812  O   VAL A  45       8.331  16.567  -3.238  1.00 16.42    -0.271 OA
ATOM    813  CB  VAL A  45       7.593  14.516  -5.750  1.00 22.79    -0.033 C 
ATOM    814  HB  VAL A  45       6.591  14.687  -6.208  1.00  0.00     0.042 H 
ATOM    815  CG1 VAL A  45       8.526  15.602  -6.237  1.00 23.14    -0.071 C 
ATOM    816 1HG1 VAL A  45       8.157  16.599  -5.902  1.00  0.00     0.028 H 
ATOM    817 2HG1 VAL A  45       8.676  15.561  -7.341  1.00  0.00     0.028 H 
ATOM    818 3HG1 VAL A  45       9.580  15.419  -5.923  1.00  0.00     0.028 H 
ATOM    819  CG2 VAL A  45       8.101  13.144  -6.211  1.00 29.63    -0.071 C 
ATOM    820 1HG2 VAL A  45       7.413  12.343  -5.852  1.00  0.00     0.028 H 
ATOM    821 2HG2 VAL A  45       9.155  12.961  -5.897  1.00  0.00     0.028 H 
ATOM    822 3HG2 VAL A  45       8.251  13.103  -7.315  1.00  0.00     0.028 H 
ATOM    823  N   ASP A  46       6.133  16.506  -3.661  1.00 19.33    -0.345 N 
ATOM    824  HN  ASP A  46       5.338  16.004  -4.056  1.00  0.00     0.163 HD
ATOM    825  CA  ASP A  46       5.946  17.830  -3.088  1.00 20.67     0.098 C 
ATOM    826  HA  ASP A  46       6.597  18.544  -3.644  1.00  0.00     0.088 H 
ATOM    827  C   ASP A  46       6.366  17.849  -1.620  1.00 18.06     0.241 C 
ATOM    828  O   ASP A  46       7.016  18.809  -1.160  1.00 20.27    -0.271 OA
ATOM    829  CB  ASP A  46       4.494  18.300  -3.229  1.00 28.58     0.043 C 
ATOM    830  HB1 ASP A  46       4.282  19.147  -2.536  1.00  0.00     0.052 H 
ATOM    831  HB2 ASP A  46       3.789  17.542  -2.814  1.00  0.00     0.052 H 
ATOM    832  CG  ASP A  46       4.121  18.661  -4.651  1.00 34.43     0.175 C 
ATOM    833  OD1 ASP A  46       2.923  18.488  -4.927  1.00 48.46    -0.648 OA
ATOM    834  OD2 ASP A  46       4.946  19.097  -5.467  1.00 38.37    -0.648 OA
ATOM    835  N   GLN A  47       6.015  16.807  -0.878  1.00 16.34    -0.346 N 
ATOM    836  HN  GLN A  47       5.445  16.058  -1.271  1.00  0.00     0.163 HD
ATOM    837  CA  GLN A  47       6.461  16.750   0.517  1.00 13.31     0.090 C 
ATOM    838  HA  GLN A  47       6.163  17.697   1.024  1.00  0.00     0.087 H 
ATOM    839  C   GLN A  47       7.982  16.608   0.602  1.00 11.76     0.241 C 
ATOM    840  O   GLN A  47       8.585  17.190   1.511  1.00 12.44    -0.271 OA
ATOM    841  CB  GLN A  47       5.756  15.600   1.193  1.00 15.70    -0.030 C 
ATOM    842  HB1 GLN A  47       5.888  14.652   0.620  1.00  0.00     0.037 H 
ATOM    843  HB2 GLN A  47       6.272  15.309   2.138  1.00  0.00     0.037 H 
ATOM    844  CG  GLN A  47       4.288  15.895   1.437  1.00 20.27     0.011 C 
ATOM    845  HG1 GLN A  47       3.809  16.281   0.507  1.00  0.00     0.047 H 
ATOM    846  HG2 GLN A  47       4.174  16.788   2.095  1.00  0.00     0.047 H 
ATOM    847  CD  GLN A  47       3.503  14.728   1.990  1.00 19.18     0.215 C 
ATOM    848  OE1 GLN A  47       4.019  13.696   2.363  1.00 22.37    -0.274 OA
ATOM    849  NE2 GLN A  47       2.186  14.890   2.035  1.00 29.46    -0.370 N 
ATOM    850 1HE2 GLN A  47       1.656  14.102   2.408  1.00  0.00     0.159 HD
ATOM    851 2HE2 GLN A  47       1.752  15.758   1.721  1.00  0.00     0.159 HD
ATOM    852  N   ARG A  48       8.577  15.821  -0.280  1.00 12.41    -0.346 N 
ATOM    853  HN  ARG A  48       8.024  15.324  -0.978  1.00  0.00     0.163 HD
ATOM    854  CA  ARG A  48      10.033  15.668  -0.248  1.00 12.14     0.089 C 
ATOM    855  HA  ARG A  48      10.327  15.276   0.754  1.00  0.00     0.087 H 
ATOM    856  C   ARG A  48      10.709  17.000  -0.460  1.00 11.29     0.241 C 
ATOM    857  O   ARG A  48      11.768  17.322   0.060  1.00 12.56    -0.271 OA
ATOM    858  CB  ARG A  48      10.303  14.597  -1.283  1.00 17.76    -0.036 C 
ATOM    859  HB1 ARG A  48       9.857  13.624  -0.971  1.00  0.00     0.036 H 
ATOM    860  HB2 ARG A  48       9.710  14.783  -2.209  1.00  0.00     0.036 H 
ATOM    861  CG  ARG A  48      11.736  14.440  -1.600  1.00 21.24    -0.048 C 
ATOM    862  HG1 ARG A  48      12.152  15.356  -2.080  1.00  0.00     0.035 H 
ATOM    863  HG2 ARG A  48      12.362  14.432  -0.677  1.00  0.00     0.035 H 
ATOM    864  CD  ARG A  48      11.978  13.204  -2.450  1.00 16.39     0.009 C 
ATOM    865  HD1 ARG A  48      11.247  13.117  -3.287  1.00  0.00     0.064 H 
ATOM    866  HD2 ARG A  48      12.908  13.286  -3.060  1.00  0.00     0.064 H 
ATOM    867  NE  ARG A  48      11.981  12.033  -1.599  1.00 16.53    -0.227 N 
ATOM    868  HE  ARG A  48      11.660  12.184  -0.643  1.00  0.00     0.177 HD
ATOM    869  CZ  ARG A  48      12.344  10.788  -1.890  1.00 15.53     0.665 C 
ATOM    870  NH1 ARG A  48      12.751  10.546  -3.126  1.00 14.27    -0.235 N 
ATOM    871 1HH1 ARG A  48      12.781  11.307  -3.805  1.00  0.00     0.174 HD
ATOM    872 2HH1 ARG A  48      13.030   9.591  -3.349  1.00  0.00     0.174 HD
ATOM    873  NH2 ARG A  48      12.305   9.814  -1.021  1.00 25.16    -0.235 N 
ATOM    874 1HH2 ARG A  48      11.991  10.000  -0.069  1.00  0.00     0.174 HD
ATOM    875 2HH2 ARG A  48      12.584   8.859  -1.244  1.00  0.00     0.174 HD
ATOM    876  N   GLU A  49      10.125  17.882  -1.266  1.00 12.64    -0.346 N 
ATOM    877  HN  GLU A  49       9.207  17.654  -1.648  1.00  0.00     0.163 HD
ATOM    878  CA  GLU A  49      10.728  19.156  -1.632  1.00 14.05     0.090 C 
ATOM    879  HA  GLU A  49      11.818  18.980  -1.787  1.00  0.00     0.087 H 
ATOM    880  C   GLU A  49      10.584  20.204  -0.535  1.00 16.49     0.241 C 
ATOM    881  O   GLU A  49      11.122  21.298  -0.699  1.00 24.18    -0.271 OA
ATOM    882  CB  GLU A  49      10.136  19.639  -2.983  1.00 14.83    -0.029 C 
ATOM    883  HB1 GLU A  49       9.021  19.607  -2.984  1.00  0.00     0.037 H 
ATOM    884  HB2 GLU A  49      10.269  20.737  -3.127  1.00  0.00     0.037 H 
ATOM    885  CG  GLU A  49      10.731  18.836  -4.137  1.00 21.21     0.018 C 
ATOM    886  HG1 GLU A  49      11.805  19.103  -4.271  1.00  0.00     0.049 H 
ATOM    887  HG2 GLU A  49      10.827  17.765  -3.844  1.00  0.00     0.049 H 
ATOM    888  CD  GLU A  49      10.016  18.943  -5.441  1.00 23.87     0.172 C 
ATOM    889  OE1 GLU A  49       8.963  19.592  -5.480  1.00 21.82    -0.648 OA
ATOM    890  OE2 GLU A  49      10.512  18.394  -6.431  1.00 21.38    -0.648 OA
ATOM    891  N   ALA A  50       9.928  19.927   0.592  1.00 14.16    -0.346 N 
ATOM    892  HN  ALA A  50       9.580  18.980   0.739  1.00  0.00     0.163 HD
ATOM    893  CA  ALA A  50       9.690  20.936   1.625  1.00 16.08     0.086 C 
ATOM    894  HA  ALA A  50      10.259  21.857   1.360  1.00  0.00     0.086 H 
ATOM    895  C   ALA A  50      10.150  20.458   2.996  1.00 13.60     0.243 C 
ATOM    896  O   ALA A  50       9.293  20.281   3.889  1.00 18.40    -0.271 OA
ATOM    897  CB  ALA A  50       8.202  21.270   1.636  1.00 19.90    -0.049 C 
ATOM    898  HB1 ALA A  50       7.865  21.620   0.632  1.00  0.00     0.030 H 
ATOM    899  HB2 ALA A  50       7.951  22.007   2.435  1.00  0.00     0.030 H 
ATOM    900  HB3 ALA A  50       7.590  20.412   2.000  1.00  0.00     0.030 H 
ATOM    901  N   PRO A  51      11.440  20.226   3.180  1.00 11.15    -0.337 N 
ATOM    902  CA  PRO A  51      11.889  19.786   4.509  1.00  9.96     0.091 C 
ATOM    903  HA  PRO A  51      11.327  18.873   4.816  1.00  0.00     0.087 H 
ATOM    904  C   PRO A  51      11.753  20.864   5.579  1.00  9.60     0.241 C 
ATOM    905  O   PRO A  51      11.751  22.052   5.330  1.00 13.31    -0.271 OA
ATOM    906  CB  PRO A  51      13.351  19.435   4.257  1.00 11.74    -0.036 C 
ATOM    907  HB1 PRO A  51      13.998  19.539   5.159  1.00  0.00     0.036 H 
ATOM    908  HB2 PRO A  51      13.527  18.346   4.092  1.00  0.00     0.036 H 
ATOM    909  CG  PRO A  51      13.780  20.290   3.112  1.00 13.84    -0.048 C 
ATOM    910  HG1 PRO A  51      14.704  19.937   2.598  1.00  0.00     0.035 H 
ATOM    911  HG2 PRO A  51      14.181  21.287   3.410  1.00  0.00     0.035 H 
ATOM    912  CD  PRO A  51      12.551  20.353   2.216  1.00 14.92    -0.001 C 
ATOM    913  HD1 PRO A  51      12.498  21.251   1.557  1.00  0.00     0.064 H 
ATOM    914  HD2 PRO A  51      12.538  19.607   1.387  1.00  0.00     0.064 H 
ATOM    915  N   LEU A  52      11.670  20.348   6.810  1.00  8.54    -0.346 N 
ATOM    916  HN  LEU A  52      11.554  19.338   6.895  1.00  0.00     0.163 HD
ATOM    917  CA  LEU A  52      11.734  21.132   8.041  1.00  8.79     0.089 C 
ATOM    918  HA  LEU A  52      11.084  22.029   7.917  1.00  0.00     0.087 H 
ATOM    919  C   LEU A  52      13.149  21.608   8.345  1.00  8.42     0.241 C 
ATOM    920  O   LEU A  52      13.397  22.766   8.721  1.00 10.57    -0.271 OA
ATOM    921  CB  LEU A  52      11.214  20.329   9.216  1.00  9.11    -0.035 C 
ATOM    922  HB1 LEU A  52      10.199  19.936   8.973  1.00  0.00     0.037 H 
ATOM    923  HB2 LEU A  52      11.793  19.379   9.298  1.00  0.00     0.037 H 
ATOM    924  CG  LEU A  52      11.176  21.012  10.571  1.00 10.36    -0.059 C 
ATOM    925  HG  LEU A  52      12.203  21.361  10.828  1.00  0.00     0.039 H 
ATOM    926  CD1 LEU A  52      10.216  22.215  10.617  1.00 14.08    -0.073 C 
ATOM    927 1HD1 LEU A  52      10.188  22.717  11.612  1.00  0.00     0.028 H 
ATOM    928 2HD1 LEU A  52       9.191  21.917  10.294  1.00  0.00     0.028 H 
ATOM    929 3HD1 LEU A  52      10.457  22.946   9.811  1.00  0.00     0.028 H 
ATOM    930  CD2 LEU A  52      10.722  20.027  11.614  1.00 13.08    -0.073 C 
ATOM    931 1HD2 LEU A  52      10.694  20.529  12.609  1.00  0.00     0.028 H 
ATOM    932 2HD2 LEU A  52      11.348  19.104  11.624  1.00  0.00     0.028 H 
ATOM    933 3HD2 LEU A  52       9.747  19.554  11.352  1.00  0.00     0.028 H 
ATOM    934  N   ASN A  53      14.131  20.704   8.234  1.00  7.65    -0.346 N 
ATOM    935  HN  ASN A  53      13.873  19.783   7.880  1.00  0.00     0.163 HD
ATOM    936  CA  ASN A  53      15.504  20.908   8.564  1.00  7.13     0.097 C 
ATOM    937  HA  ASN A  53      15.639  21.937   8.971  1.00  0.00     0.088 H 
ATOM    938  C   ASN A  53      16.361  20.741   7.298  1.00  6.94     0.241 C 
ATOM    939  O   ASN A  53      16.052  19.860   6.478  1.00  7.65    -0.271 OA
ATOM    940  CB  ASN A  53      16.034  19.871   9.593  1.00  7.76     0.036 C 
ATOM    941  HB1 ASN A  53      16.239  18.883   9.119  1.00  0.00     0.051 H 
ATOM    942  HB2 ASN A  53      17.070  20.111   9.929  1.00  0.00     0.051 H 
ATOM    943  CG  ASN A  53      15.079  19.751  10.754  1.00  7.94     0.217 C 
ATOM    944  OD1 ASN A  53      14.959  20.714  11.577  1.00  9.70    -0.274 OA
ATOM    945  ND2 ASN A  53      14.480  18.658  10.896  1.00  8.05    -0.370 N 
ATOM    946 1HD2 ASN A  53      13.834  18.577  11.681  1.00  0.00     0.159 HD
ATOM    947 2HD2 ASN A  53      14.576  17.886  10.236  1.00  0.00     0.159 HD
ATOM    948  N   ASN A  54      17.407  21.507   7.189  1.00  7.76    -0.346 N 
ATOM    949  HN  ASN A  54      17.620  22.189   7.917  1.00  0.00     0.163 HD
ATOM    950  CA  ASN A  54      18.279  21.388   6.017  1.00  8.03     0.097 C 
ATOM    951  HA  ASN A  54      18.295  20.322   5.691  1.00  0.00     0.088 H 
ATOM    952  C   ASN A  54      19.688  21.800   6.398  1.00  7.51     0.241 C 
ATOM    953  O   ASN A  54      19.889  22.947   6.764  1.00  9.71    -0.271 OA
ATOM    954  CB  ASN A  54      17.761  22.235   4.876  1.00 11.26     0.036 C 
ATOM    955  HB1 ASN A  54      16.656  22.126   4.775  1.00  0.00     0.051 H 
ATOM    956  HB2 ASN A  54      17.819  23.318   5.133  1.00  0.00     0.051 H 
ATOM    957  CG  ASN A  54      18.443  21.964   3.563  1.00 14.79     0.217 C 
ATOM    958  OD1 ASN A  54      19.450  21.271   3.516  1.00 17.75    -0.274 OA
ATOM    959  ND2 ASN A  54      17.869  22.560   2.549  1.00 27.44    -0.370 N 
ATOM    960 1HD2 ASN A  54      17.029  23.138   2.588  1.00  0.00     0.159 HD
ATOM    961 2HD2 ASN A  54      18.331  22.376   1.659  1.00  0.00     0.159 HD
ATOM    962  N   PHE A  55      20.591  20.854   6.330  1.00  7.61    -0.346 N 
ATOM    963  HN  PHE A  55      20.293  19.926   6.029  1.00  0.00     0.163 HD
ATOM    964  CA  PHE A  55      21.986  21.048   6.657  1.00  7.75     0.093 C 
ATOM    965  HA  PHE A  55      22.156  22.133   6.847  1.00  0.00     0.088 H 
ATOM    966  C   PHE A  55      22.864  20.619   5.473  1.00  8.56     0.241 C 
ATOM    967  O   PHE A  55      22.405  19.850   4.584  1.00 10.24    -0.271 OA
ATOM    968  CB  PHE A  55      22.387  20.277   7.895  1.00  8.66    -0.014 C 
ATOM    969  HB1 PHE A  55      23.435  20.509   8.196  1.00  0.00     0.043 H 
ATOM    970  HB2 PHE A  55      22.505  19.190   7.676  1.00  0.00     0.043 H 
ATOM    971  CG  PHE A  55      21.415  20.509   9.044  1.00  8.12    -0.056 A 
ATOM    972  CD1 PHE A  55      21.286  21.742   9.639  1.00  9.10    -0.077 A 
ATOM    973  HD1 PHE A  55      21.941  22.565   9.305  1.00  0.00     0.084 H 
ATOM    974  CD2 PHE A  55      20.607  19.482   9.528  1.00  8.71    -0.077 A 
ATOM    975  HD2 PHE A  55      20.692  18.468   9.101  1.00  0.00     0.084 H 
ATOM    976  CE1 PHE A  55      20.380  21.983  10.624  1.00  9.15    -0.082 A 
ATOM    977  HE1 PHE A  55      20.279  23.003  11.032  1.00  0.00     0.083 H 
ATOM    978  CE2 PHE A  55      19.703  19.728  10.537  1.00  8.83    -0.082 A 
ATOM    979  HE2 PHE A  55      19.055  18.907  10.887  1.00  0.00     0.083 H 
ATOM    980  CZ  PHE A  55      19.585  20.969  11.121  1.00  8.19    -0.083 A 
ATOM    981  HZ  PHE A  55      18.883  21.146  11.953  1.00  0.00     0.083 H 
ATOM    982  N   SER A  56      24.097  21.078   5.459  1.00  8.01    -0.338 N 
ATOM    983  HN  SER A  56      24.354  21.791   6.142  1.00  0.00     0.164 HD
ATOM    984  CA  SER A  56      25.112  20.625   4.525  1.00  9.15     0.156 C 
ATOM    985  C   SER A  56      26.250  20.009   5.320  1.00 10.31     0.251 C 
ATOM    986  O   SER A  56      26.794  20.655   6.235  1.00 13.17    -0.271 OA
ATOM    987  CB ASER A  56      25.491  21.852   3.702  0.50 12.08     0.051 C 
ATOM    988  HB1ASER A  56      26.308  21.586   2.991  1.00  0.00     0.078 H 
ATOM    989  HB2ASER A  56      26.017  22.589   4.353  1.00  0.00     0.078 H 
ATOM    990  CB BSER A  56      25.789  21.695   3.680  0.50 12.52     0.051 C 
ATOM    991  HB1BSER A  56      25.957  22.652   4.226  1.00  0.00     0.078 H 
ATOM    992  HB2BSER A  56      25.134  22.109   2.879  1.00  0.00     0.078 H 
ATOM    993  OG ASER A  56      24.441  22.503   2.998  0.50 13.93    -0.398 OA
ATOM    994  HG ASER A  56      24.677  23.267   2.485  1.00  0.00     0.209 HD
ATOM    995  OG BSER A  56      27.007  21.096   3.177  0.50 12.37    -0.398 OA
ATOM    996  HG BSER A  56      27.429  21.764   2.650  1.00  0.00     0.209 HD
ATOM    997  N   VAL A  57      26.613  18.772   4.981  1.00 10.98    -0.345 N 
ATOM    998  HN  VAL A  57      26.194  18.331   4.162  1.00  0.00     0.163 HD
ATOM    999  CA  VAL A  57      27.608  18.037   5.772  1.00 10.52     0.092 C 
ATOM   1000  HA  VAL A  57      27.592  18.488   6.792  1.00  0.00     0.088 H 
ATOM   1001  C   VAL A  57      29.044  18.170   5.267  1.00 10.07     0.241 C 
ATOM   1002  O   VAL A  57      29.937  17.520   5.805  1.00 11.31    -0.271 OA
ATOM   1003  CB  VAL A  57      27.235  16.546   5.951  1.00 11.52    -0.033 C 
ATOM   1004  HB  VAL A  57      27.947  16.105   6.687  1.00  0.00     0.042 H 
ATOM   1005  CG1 VAL A  57      25.840  16.484   6.562  1.00 14.45    -0.071 C 
ATOM   1006 1HG1 VAL A  57      25.759  17.072   7.506  1.00  0.00     0.028 H 
ATOM   1007 2HG1 VAL A  57      25.518  15.428   6.719  1.00  0.00     0.028 H 
ATOM   1008 3HG1 VAL A  57      25.065  16.800   5.825  1.00  0.00     0.028 H 
ATOM   1009  CG2 VAL A  57      27.346  15.742   4.661  1.00 12.70    -0.071 C 
ATOM   1010 1HG2 VAL A  57      28.366  15.787   4.214  1.00  0.00     0.028 H 
ATOM   1011 2HG2 VAL A  57      26.571  16.058   3.924  1.00  0.00     0.028 H 
ATOM   1012 3HG2 VAL A  57      27.024  14.686   4.818  1.00  0.00     0.028 H 
ATOM   1013  N   ALA A  58      29.295  18.999   4.289  1.00 11.35    -0.346 N 
ATOM   1014  HN  ALA A  58      28.519  19.500   3.857  1.00  0.00     0.163 HD
ATOM   1015  CA  ALA A  58      30.651  19.233   3.793  1.00 12.11     0.086 C 
ATOM   1016  HA  ALA A  58      31.038  18.283   3.356  1.00  0.00     0.086 H 
ATOM   1017  C   ALA A  58      31.544  19.629   4.953  1.00 10.92     0.240 C 
ATOM   1018  O   ALA A  58      31.213  20.505   5.735  1.00 12.21    -0.271 OA
ATOM   1019  CB  ALA A  58      30.733  20.316   2.738  1.00 17.07    -0.049 C 
ATOM   1020  HB1 ALA A  58      30.076  20.025   1.885  1.00  0.00     0.030 H 
ATOM   1021  HB2 ALA A  58      31.781  20.527   2.420  1.00  0.00     0.030 H 
ATOM   1022  HB3 ALA A  58      30.490  21.327   3.141  1.00  0.00     0.030 H 
ATOM   1023  N   GLN A  59      32.714  18.990   5.078  1.00 11.75    -0.346 N 
ATOM   1024  HN  GLN A  59      32.905  18.228   4.427  1.00  0.00     0.163 HD
ATOM   1025  CA  GLN A  59      33.726  19.293   6.060  1.00 11.92     0.090 C 
ATOM   1026  HA  GLN A  59      34.539  18.539   5.941  1.00  0.00     0.087 H 
ATOM   1027  C   GLN A  59      33.195  19.166   7.487  1.00 12.18     0.241 C 
ATOM   1028  O   GLN A  59      33.777  19.737   8.425  1.00 13.98    -0.271 OA
ATOM   1029  CB  GLN A  59      34.343  20.667   5.811  1.00 13.92    -0.030 C 
ATOM   1030  HB1 GLN A  59      35.090  20.916   6.600  1.00  0.00     0.037 H 
ATOM   1031  HB2 GLN A  59      33.600  21.476   6.001  1.00  0.00     0.037 H 
ATOM   1032  CG  GLN A  59      34.951  20.806   4.429  1.00 21.90     0.011 C 
ATOM   1033  HG1 GLN A  59      35.655  19.968   4.214  1.00  0.00     0.047 H 
ATOM   1034  HG2 GLN A  59      34.192  20.611   3.635  1.00  0.00     0.047 H 
ATOM   1035  CD  GLN A  59      35.626  22.155   4.222  1.00 24.44     0.215 C 
ATOM   1036  OE1 GLN A  59      35.624  22.983   5.135  1.00 38.23    -0.274 OA
ATOM   1037  NE2 GLN A  59      36.174  22.313   3.034  1.00 40.31    -0.370 N 
ATOM   1038 1HE2 GLN A  59      36.176  21.628   2.278  1.00  0.00     0.159 HD
ATOM   1039 2HE2 GLN A  59      36.626  23.217   2.895  1.00  0.00     0.159 HD
ATOM   1040  N   CYS A  60      32.154  18.386   7.713  1.00 11.03    -0.345 N 
ATOM   1041  HN  CYS A  60      31.731  17.857   6.950  1.00  0.00     0.163 HD
ATOM   1042  CA  CYS A  60      31.616  18.289   9.063  1.00 11.00     0.098 C 
ATOM   1043  HA  CYS A  60      31.521  19.322   9.471  1.00  0.00     0.088 H 
ATOM   1044  C   CYS A  60      32.518  17.500   9.990  1.00 10.80     0.241 C 
ATOM   1045  O   CYS A  60      33.410  16.779   9.577  1.00 12.47    -0.271 OA
ATOM   1046  CB  CYS A  60      30.236  17.687   8.995  1.00 13.16     0.014 C 
ATOM   1047  HB1 CYS A  60      29.651  17.955   9.906  1.00  0.00     0.053 H 
ATOM   1048  HB2 CYS A  60      29.626  18.203   8.217  1.00  0.00     0.053 H 
ATOM   1049  SG  CYS A  60      30.207  15.940   8.739  1.00 15.18    -0.095 SA
ATOM   1050  N   GLN A  61      32.263  17.725  11.273  1.00 10.50    -0.346 N 
ATOM   1051  HN  GLN A  61      31.667  18.516  11.516  1.00  0.00     0.163 HD
ATOM   1052  CA  GLN A  61      32.784  16.910  12.339  1.00  9.70     0.090 C 
ATOM   1053  HA  GLN A  61      33.539  16.212  11.907  1.00  0.00     0.087 H 
ATOM   1054  C   GLN A  61      31.646  16.082  12.915  1.00  9.06     0.241 C 
ATOM   1055  O   GLN A  61      30.509  16.564  12.990  1.00 10.41    -0.271 OA
ATOM   1056  CB  GLN A  61      33.465  17.748  13.396  1.00 12.28    -0.030 C 
ATOM   1057  HB1 GLN A  61      33.578  17.138  14.323  1.00  0.00     0.037 H 
ATOM   1058  HB2 GLN A  61      32.758  18.538  13.742  1.00  0.00     0.037 H 
ATOM   1059  CG  GLN A  61      34.788  18.388  13.070  1.00 17.87     0.011 C 
ATOM   1060  HG1 GLN A  61      34.722  19.143  12.252  1.00  0.00     0.047 H 
ATOM   1061  HG2 GLN A  61      35.499  17.694  12.564  1.00  0.00     0.047 H 
ATOM   1062  CD  GLN A  61      35.334  18.963  14.380  1.00 23.34     0.215 C 
ATOM   1063  OE1 GLN A  61      36.000  18.313  15.204  1.00 36.05    -0.274 OA
ATOM   1064  NE2 GLN A  61      34.941  20.225  14.487  1.00 33.12    -0.370 N 
ATOM   1065 1HE2 GLN A  61      35.305  20.608  15.360  1.00  0.00     0.159 HD
ATOM   1066 2HE2 GLN A  61      34.394  20.758  13.811  1.00  0.00     0.159 HD
ATOM   1067  N   LEU A  62      31.946  14.861  13.298  1.00  8.83    -0.346 N 
ATOM   1068  HN  LEU A  62      32.921  14.570  13.225  1.00  0.00     0.163 HD
ATOM   1069  CA  LEU A  62      30.994  13.893  13.818  1.00  8.60     0.089 C 
ATOM   1070  HA  LEU A  62      30.004  14.393  13.934  1.00  0.00     0.087 H 
ATOM   1071  C   LEU A  62      31.442  13.379  15.180  1.00  8.84     0.241 C 
ATOM   1072  O   LEU A  62      32.498  12.746  15.305  1.00 12.46    -0.271 OA
ATOM   1073  CB  LEU A  62      30.841  12.728  12.846  1.00  9.42    -0.035 C 
ATOM   1074  HB1 LEU A  62      31.811  12.200  12.692  1.00  0.00     0.037 H 
ATOM   1075  HB2 LEU A  62      30.257  11.895  13.303  1.00  0.00     0.037 H 
ATOM   1076  CG  LEU A  62      30.227  13.170  11.505  1.00 10.89    -0.059 C 
ATOM   1077  HG  LEU A  62      30.670  14.156  11.231  1.00  0.00     0.039 H 
ATOM   1078  CD1 LEU A  62      30.534  12.195  10.393  1.00 12.90    -0.073 C 
ATOM   1079 1HD1 LEU A  62      31.632  12.054  10.259  1.00  0.00     0.028 H 
ATOM   1080 2HD1 LEU A  62      30.044  12.499   9.439  1.00  0.00     0.028 H 
ATOM   1081 3HD1 LEU A  62      30.016  11.221  10.552  1.00  0.00     0.028 H 
ATOM   1082  CD2 LEU A  62      28.728  13.362  11.688  1.00 14.62    -0.073 C 
ATOM   1083 1HD2 LEU A  62      28.501  14.082  12.509  1.00  0.00     0.028 H 
ATOM   1084 2HD2 LEU A  62      28.210  12.388  11.847  1.00  0.00     0.028 H 
ATOM   1085 3HD2 LEU A  62      28.238  13.666  10.734  1.00  0.00     0.028 H 
ATOM   1086  N   MET A  63      30.628  13.623  16.179  1.00  8.24    -0.341 N 
ATOM   1087  HN  MET A  63      29.714  14.030  15.982  1.00  0.00     0.163 HD
ATOM   1088  CA  MET A  63      30.986  13.331  17.565  1.00  8.75     0.115 C 
ATOM   1089  C   MET A  63      29.991  12.324  18.107  1.00 10.39     0.246 C 
ATOM   1090  O   MET A  63      28.792  12.450  17.974  1.00 15.31    -0.271 OA
ATOM   1091  CB AMET A  63      31.115  14.665  18.315  0.70 13.62    -0.025 C 
ATOM   1092  HB1AMET A  63      31.178  14.490  19.414  1.00  0.00     0.038 H 
ATOM   1093  HB2AMET A  63      30.157  15.234  18.268  1.00  0.00     0.038 H 
ATOM   1094  CB BMET A  63      30.956  14.559  18.462  0.30  8.94    -0.025 C 
ATOM   1095  HB1BMET A  63      30.952  14.254  19.534  1.00  0.00     0.038 H 
ATOM   1096  HB2BMET A  63      29.961  15.059  18.400  1.00  0.00     0.038 H 
ATOM   1097  CG AMET A  63      32.306  15.558  17.834  0.70 19.37    -0.021 C 
ATOM   1098  HG1AMET A  63      33.275  15.072  18.094  1.00  0.00     0.049 H 
ATOM   1099  HG2AMET A  63      32.369  15.542  16.721  1.00  0.00     0.049 H 
ATOM   1100  CG BMET A  63      32.071  15.567  18.203  0.30 14.33    -0.021 C 
ATOM   1101  HG1BMET A  63      33.056  15.064  18.062  1.00  0.00     0.049 H 
ATOM   1102  HG2BMET A  63      32.312  16.158  19.117  1.00  0.00     0.049 H 
ATOM   1103  SD AMET A  63      32.293  17.244  18.419  0.70 18.58    -0.173 SA
ATOM   1104  SD BMET A  63      31.663  16.633  16.810  0.30 24.17    -0.173 SA
ATOM   1105  CE AMET A  63      30.906  17.976  17.569  0.70 25.86    -0.035 C 
ATOM   1106  HE1AMET A  63      30.898  19.029  17.934  1.00  0.00     0.041 H 
ATOM   1107  HE2AMET A  63      29.942  17.433  17.708  1.00  0.00     0.041 H 
ATOM   1108  HE3AMET A  63      30.940  17.874  16.459  1.00  0.00     0.041 H 
ATOM   1109  CE BMET A  63      30.491  17.754  17.574  0.30 36.78    -0.035 C 
ATOM   1110  HE1BMET A  63      30.238  18.414  16.712  1.00  0.00     0.041 H 
ATOM   1111  HE2BMET A  63      30.854  18.278  18.489  1.00  0.00     0.041 H 
ATOM   1112  HE3BMET A  63      29.622  17.270  18.079  1.00  0.00     0.041 H 
ATOM   1113  N   LYS A  64      30.455  11.248  18.739  1.00  8.12    -0.346 N 
ATOM   1114  HN  LYS A  64      31.463  11.095  18.740  1.00  0.00     0.163 HD
ATOM   1115  CA  LYS A  64      29.622  10.276  19.428  1.00  8.05     0.089 C 
ATOM   1116  HA  LYS A  64      28.570  10.388  19.076  1.00  0.00     0.087 H 
ATOM   1117  C   LYS A  64      29.676  10.574  20.907  1.00  7.59     0.241 C 
ATOM   1118  O   LYS A  64      30.748  10.717  21.486  1.00  9.46    -0.271 OA
ATOM   1119  CB  LYS A  64      30.084   8.863  19.146  1.00  8.42    -0.038 C 
ATOM   1120  HB1 LYS A  64      31.116   8.701  19.536  1.00  0.00     0.036 H 
ATOM   1121  HB2 LYS A  64      29.528   8.133  19.780  1.00  0.00     0.036 H 
ATOM   1122  CG  LYS A  64      29.997   8.471  17.670  1.00 10.92    -0.061 C 
ATOM   1123  HG1 LYS A  64      28.962   8.609  17.279  1.00  0.00     0.033 H 
ATOM   1124  HG2 LYS A  64      30.532   9.209  17.028  1.00  0.00     0.033 H 
ATOM   1125  CD  LYS A  64      30.496   7.055  17.409  1.00 14.21    -0.043 C 
ATOM   1126  HD1 LYS A  64      29.925   6.326  18.030  1.00  0.00     0.035 H 
ATOM   1127  HD2 LYS A  64      30.192   6.722  16.389  1.00  0.00     0.035 H 
ATOM   1128  CE  LYS A  64      31.980   6.853  17.601  1.00 15.23     0.080 C 
ATOM   1129  HE1 LYS A  64      32.228   5.799  17.868  1.00  0.00     0.075 H 
ATOM   1130  HE2 LYS A  64      32.353   7.347  18.528  1.00  0.00     0.075 H 
ATOM   1131  NZ  LYS A  64      32.693   7.297  16.424  1.00 23.10    -0.079 N 
ATOM   1132  HZ1 LYS A  64      33.695   7.161  16.554  1.00  0.00     0.274 HD
ATOM   1133  HZ2 LYS A  64      32.466   8.261  16.180  1.00  0.00     0.274 HD
ATOM   1134  HZ3 LYS A  64      32.351   6.845  15.576  1.00  0.00     0.274 HD
ATOM   1135  N   THR A  65      28.509  10.671  21.549  1.00  7.40    -0.344 N 
ATOM   1136  HN  THR A  65      27.647  10.506  21.029  1.00  0.00     0.163 HD
ATOM   1137  CA  THR A  65      28.424  11.000  22.950  1.00  8.03     0.113 C 
ATOM   1138  HA  THR A  65      29.429  10.844  23.408  1.00  0.00     0.091 H 
ATOM   1139  C   THR A  65      27.437  10.077  23.642  1.00  7.52     0.243 C 
ATOM   1140  O   THR A  65      26.613   9.428  22.988  1.00  8.33    -0.271 OA
ATOM   1141  CB  THR A  65      28.003  12.464  23.192  1.00  9.83     0.060 C 
ATOM   1142  HB  THR A  65      27.934  12.634  24.292  1.00  0.00     0.086 H 
ATOM   1143  OG1 THR A  65      26.705  12.695  22.613  1.00 13.00    -0.393 OA
ATOM   1144  HG1 THR A  65      26.446  13.597  22.762  1.00  0.00     0.210 HD
ATOM   1145  CG2 THR A  65      28.902  13.498  22.612  1.00 12.44    -0.050 C 
ATOM   1146 1HG2 THR A  65      28.598  14.556  22.787  1.00  0.00     0.031 H 
ATOM   1147 2HG2 THR A  65      29.036  13.316  21.520  1.00  0.00     0.031 H 
ATOM   1148 3HG2 THR A  65      29.946  13.338  22.970  1.00  0.00     0.031 H 
ATOM   1149  N   GLU A  66      27.485  10.054  24.967  1.00  8.23    -0.346 N 
ATOM   1150  HN  GLU A  66      28.115  10.696  25.448  1.00  0.00     0.163 HD
ATOM   1151  CA  GLU A  66      26.673   9.149  25.755  1.00  8.78     0.090 C 
ATOM   1152  HA  GLU A  66      25.995   8.615  25.049  1.00  0.00     0.087 H 
ATOM   1153  C   GLU A  66      25.783   9.922  26.742  1.00  9.32     0.241 C 
ATOM   1154  O   GLU A  66      25.107   9.299  27.568  1.00 10.27    -0.271 OA
ATOM   1155  CB  GLU A  66      27.487   8.088  26.487  1.00  9.93    -0.029 C 
ATOM   1156  HB1 GLU A  66      26.818   7.356  26.997  1.00  0.00     0.037 H 
ATOM   1157  HB2 GLU A  66      27.996   8.523  27.379  1.00  0.00     0.037 H 
ATOM   1158  CG  GLU A  66      28.476   7.381  25.598  1.00 10.68     0.018 C 
ATOM   1159  HG1 GLU A  66      29.270   8.092  25.270  1.00  0.00     0.049 H 
ATOM   1160  HG2 GLU A  66      29.086   6.667  26.199  1.00  0.00     0.049 H 
ATOM   1161  CD  GLU A  66      27.885   6.671  24.392  1.00 10.29     0.172 C 
ATOM   1162  OE1 GLU A  66      28.596   6.673  23.337  1.00 11.44    -0.648 OA
ATOM   1163  OE2 GLU A  66      26.784   6.113  24.484  1.00 11.62    -0.648 OA
ATOM   1164  N   ARG A  67      25.777  11.237  26.657  1.00  9.57    -0.346 N 
ATOM   1165  HN  ARG A  67      26.392  11.673  25.970  1.00  0.00     0.163 HD
ATOM   1166  CA  ARG A  67      24.947  12.110  27.483  1.00 10.61     0.089 C 
ATOM   1167  HA  ARG A  67      24.185  11.476  27.994  1.00  0.00     0.087 H 
ATOM   1168  C   ARG A  67      24.220  13.090  26.604  1.00 13.35     0.243 C 
ATOM   1169  O   ARG A  67      24.908  13.592  25.711  1.00 19.73    -0.271 OA
ATOM   1170  CB  ARG A  67      25.771  12.801  28.551  1.00 13.36    -0.036 C 
ATOM   1171  HB1 ARG A  67      25.169  13.587  29.064  1.00  0.00     0.036 H 
ATOM   1172  HB2 ARG A  67      26.558  13.440  28.087  1.00  0.00     0.036 H 
ATOM   1173  CG  ARG A  67      26.389  11.845  29.573  1.00 13.81    -0.048 C 
ATOM   1174  HG1 ARG A  67      27.009  11.061  29.078  1.00  0.00     0.035 H 
ATOM   1175  HG2 ARG A  67      27.188  12.344  30.169  1.00  0.00     0.035 H 
ATOM   1176  CD  ARG A  67      25.326  11.234  30.466  1.00 15.95     0.009 C 
ATOM   1177  HD1 ARG A  67      24.793  12.027  31.041  1.00  0.00     0.064 H 
ATOM   1178  HD2 ARG A  67      24.478  10.843  29.856  1.00  0.00     0.064 H 
ATOM   1179  NE  ARG A  67      25.827  10.210  31.356  1.00 16.31    -0.227 N 
ATOM   1180  HE  ARG A  67      25.714   9.250  31.029  1.00  0.00     0.177 HD
ATOM   1181  CZ  ARG A  67      26.414  10.346  32.540  1.00 16.63     0.665 C 
ATOM   1182  NH1 ARG A  67      26.592  11.569  33.004  1.00 17.38    -0.235 N 
ATOM   1183 1HH1 ARG A  67      26.264  12.341  32.423  1.00  0.00     0.174 HD
ATOM   1184 2HH1 ARG A  67      27.043  11.673  33.913  1.00  0.00     0.174 HD
ATOM   1185  NH2 ARG A  67      26.837   9.352  33.288  1.00 18.27    -0.235 N 
ATOM   1186 1HH2 ARG A  67      26.699   8.407  32.929  1.00  0.00     0.174 HD
ATOM   1187 2HH2 ARG A  67      27.288   9.456  34.197  1.00  0.00     0.174 HD
ATOM   1188  N   PRO A  68      22.953  13.364  26.825  1.00 15.40    -0.337 N 
ATOM   1189  CA  PRO A  68      22.203  12.910  27.972  1.00 13.90     0.091 C 
ATOM   1190  HA  PRO A  68      22.784  13.078  28.908  1.00  0.00     0.087 H 
ATOM   1191  C   PRO A  68      21.764  11.452  27.873  1.00 12.29     0.241 C 
ATOM   1192  O   PRO A  68      21.358  10.888  28.884  1.00 15.51    -0.271 OA
ATOM   1193  CB  PRO A  68      20.964  13.839  27.931  1.00 18.56    -0.036 C 
ATOM   1194  HB1 PRO A  68      20.076  13.452  28.483  1.00  0.00     0.036 H 
ATOM   1195  HB2 PRO A  68      21.067  14.777  28.525  1.00  0.00     0.036 H 
ATOM   1196  CG  PRO A  68      20.742  14.052  26.451  1.00 20.64    -0.048 C 
ATOM   1197  HG1 PRO A  68      20.129  13.261  25.959  1.00  0.00     0.035 H 
ATOM   1198  HG2 PRO A  68      20.061  14.900  26.205  1.00  0.00     0.035 H 
ATOM   1199  CD  PRO A  68      22.130  14.193  25.899  1.00 17.98    -0.001 C 
ATOM   1200  HD1 PRO A  68      22.479  15.246  25.786  1.00  0.00     0.064 H 
ATOM   1201  HD2 PRO A  68      22.230  13.922  24.822  1.00  0.00     0.064 H 
ATOM   1202  N   ARG A  69      21.820  10.874  26.678  1.00 11.52    -0.341 N 
ATOM   1203  HN  ARG A  69      22.106  11.427  25.870  1.00  0.00     0.163 HD
ATOM   1204  CA  ARG A  69      21.482   9.465  26.493  1.00 14.13     0.114 C 
ATOM   1205  C   ARG A  69      22.631   8.742  25.799  1.00 10.54     0.249 C 
ATOM   1206  O   ARG A  69      23.263   9.374  24.964  1.00 10.37    -0.270 OA
ATOM   1207  CB AARG A  69      20.266   9.342  25.566  0.50 19.77    -0.032 C 
ATOM   1208  HB1AARG A  69      20.509   9.836  24.596  1.00  0.00     0.037 H 
ATOM   1209  HB2AARG A  69      20.166   8.276  25.254  1.00  0.00     0.037 H 
ATOM   1210  CB BARG A  69      20.201   9.190  25.709  0.50 20.41    -0.032 C 
ATOM   1211  HB1BARG A  69      20.453   8.776  24.705  1.00  0.00     0.037 H 
ATOM   1212  HB2BARG A  69      19.664   8.320  26.155  1.00  0.00     0.037 H 
ATOM   1213  CG AARG A  69      18.916   9.834  26.028  0.50 17.49    -0.047 C 
ATOM   1214  HG1AARG A  69      18.698   9.567  27.088  1.00  0.00     0.035 H 
ATOM   1215  HG2AARG A  69      18.876  10.942  26.144  1.00  0.00     0.035 H 
ATOM   1216  CG BARG A  69      19.249  10.361  25.559  0.50 20.98    -0.047 C 
ATOM   1217  HG1BARG A  69      18.594  10.527  26.446  1.00  0.00     0.035 H 
ATOM   1218  HG2BARG A  69      19.750  11.357  25.582  1.00  0.00     0.035 H 
ATOM   1219  CD AARG A  69      17.864   9.300  25.052  0.50 15.49     0.009 C 
ATOM   1220  HD1AARG A  69      16.905   9.866  25.114  1.00  0.00     0.064 H 
ATOM   1221  HD2AARG A  69      18.117   9.532  23.991  1.00  0.00     0.064 H 
ATOM   1222  CD BARG A  69      18.491  10.087  24.281  0.50 27.51     0.009 C 
ATOM   1223  HD1BARG A  69      17.878  10.982  24.022  1.00  0.00     0.064 H 
ATOM   1224  HD2BARG A  69      19.210  10.067  23.429  1.00  0.00     0.064 H 
ATOM   1225  NE AARG A  69      17.674   7.856  25.277  0.50 14.91    -0.227 N 
ATOM   1226  HE AARG A  69      18.304   7.389  25.929  1.00  0.00     0.177 HD
ATOM   1227  NE BARG A  69      17.656   8.911  24.221  0.50 26.98    -0.227 N 
ATOM   1228  HE BARG A  69      18.172   8.033  24.159  1.00  0.00     0.177 HD
ATOM   1229  CZ AARG A  69      16.733   7.120  24.685  0.50 12.58     0.665 C 
ATOM   1230  CZ BARG A  69      16.345   8.770  24.232  0.50 26.92     0.665 C 
ATOM   1231  NH1AARG A  69      15.921   7.758  23.832  0.50 11.39    -0.235 N 
ATOM   1232 1HH1AARG A  69      16.017   8.756  23.646  1.00  0.00     0.174 HD
ATOM   1233 2HH1AARG A  69      15.201   7.195  23.379  1.00  0.00     0.174 HD
ATOM   1234  NH1BARG A  69      15.551   9.836  24.320  0.50 34.94    -0.235 N 
ATOM   1235 1HH1BARG A  69      16.045  10.727  24.378  1.00  0.00     0.174 HD
ATOM   1236 2HH1BARG A  69      14.537   9.727  24.329  1.00  0.00     0.174 HD
ATOM   1237  NH2AARG A  69      16.607   5.814  24.929  0.50 15.94    -0.235 N 
ATOM   1238 1HH2AARG A  69      17.225   5.328  25.579  1.00  0.00     0.174 HD
ATOM   1239 2HH2AARG A  69      15.887   5.251  24.476  1.00  0.00     0.174 HD
ATOM   1240  NH2BARG A  69      15.704   7.614  24.157  0.50 23.20    -0.235 N 
ATOM   1241 1HH2BARG A  69      16.312   6.798  24.090  1.00  0.00     0.174 HD
ATOM   1242 2HH2BARG A  69      14.690   7.505  24.166  1.00  0.00     0.174 HD
ATOM   1243  N   PRO A  70      22.790   7.475  26.056  1.00 10.36    -0.337 N 
ATOM   1244  CA  PRO A  70      23.665   6.657  25.202  1.00  9.47     0.091 C 
ATOM   1245  HA  PRO A  70      24.727   6.973  25.322  1.00  0.00     0.087 H 
ATOM   1246  C   PRO A  70      23.243   6.765  23.737  1.00  8.65     0.241 C 
ATOM   1247  O   PRO A  70      22.086   6.967  23.437  1.00  9.83    -0.271 OA
ATOM   1248  CB  PRO A  70      23.474   5.234  25.722  1.00 11.22    -0.036 C 
ATOM   1249  HB1 PRO A  70      24.356   4.568  25.575  1.00  0.00     0.036 H 
ATOM   1250  HB2 PRO A  70      22.760   4.619  25.126  1.00  0.00     0.036 H 
ATOM   1251  CG  PRO A  70      23.078   5.427  27.152  1.00 13.04    -0.048 C 
ATOM   1252  HG1 PRO A  70      22.604   4.534  27.622  1.00  0.00     0.035 H 
ATOM   1253  HG2 PRO A  70      23.936   5.494  27.861  1.00  0.00     0.035 H 
ATOM   1254  CD  PRO A  70      22.199   6.654  27.123  1.00 13.69    -0.001 C 
ATOM   1255  HD1 PRO A  70      22.099   7.174  28.104  1.00  0.00     0.064 H 
ATOM   1256  HD2 PRO A  70      21.112   6.441  26.993  1.00  0.00     0.064 H 
ATOM   1257  N   ASN A  71      24.186   6.551  22.825  1.00  7.79    -0.346 N 
ATOM   1258  HN  ASN A  71      25.151   6.464  23.145  1.00  0.00     0.163 HD
ATOM   1259  CA  ASN A  71      23.922   6.432  21.381  1.00  7.96     0.097 C 
ATOM   1260  HA  ASN A  71      24.875   6.115  20.897  1.00  0.00     0.088 H 
ATOM   1261  C   ASN A  71      23.511   7.757  20.745  1.00  7.90     0.241 C 
ATOM   1262  O   ASN A  71      22.838   7.797  19.716  1.00  8.66    -0.271 OA
ATOM   1263  CB  ASN A  71      22.880   5.339  21.092  1.00  8.83     0.036 C 
ATOM   1264  HB1 ASN A  71      22.671   5.237  20.002  1.00  0.00     0.051 H 
ATOM   1265  HB2 ASN A  71      21.858   5.635  21.425  1.00  0.00     0.051 H 
ATOM   1266  CG  ASN A  71      23.322   4.036  21.709  1.00  9.40     0.217 C 
ATOM   1267  OD1 ASN A  71      24.478   3.629  21.518  1.00 10.21    -0.274 OA
ATOM   1268  ND2 ASN A  71      22.462   3.410  22.482  1.00 10.79    -0.370 N 
ATOM   1269 1HD2 ASN A  71      22.761   2.529  22.899  1.00  0.00     0.159 HD
ATOM   1270 2HD2 ASN A  71      21.511   3.745  22.639  1.00  0.00     0.159 HD
ATOM   1271  N   THR A  72      23.990   8.848  21.340  1.00  8.52    -0.344 N 
ATOM   1272  HN  THR A  72      24.504   8.752  22.216  1.00  0.00     0.163 HD
ATOM   1273  CA  THR A  72      23.796  10.182  20.767  1.00  8.34     0.113 C 
ATOM   1274  HA  THR A  72      22.836  10.204  20.200  1.00  0.00     0.091 H 
ATOM   1275  C   THR A  72      24.938  10.486  19.828  1.00  7.81     0.243 C 
ATOM   1276  O   THR A  72      26.081  10.008  19.978  1.00  7.75    -0.271 OA
ATOM   1277  CB  THR A  72      23.717  11.172  21.938  1.00  8.84     0.060 C 
ATOM   1278  HB  THR A  72      24.622  11.035  22.575  1.00  0.00     0.086 H 
ATOM   1279  OG1 THR A  72      22.563  10.882  22.727  1.00 10.13    -0.393 OA
ATOM   1280  HG1 THR A  72      22.514  11.495  23.452  1.00  0.00     0.210 HD
ATOM   1281  CG2 THR A  72      23.630  12.638  21.537  1.00 10.51    -0.050 C 
ATOM   1282 1HG2 THR A  72      23.573  13.357  22.387  1.00  0.00     0.031 H 
ATOM   1283 2HG2 THR A  72      22.774  12.796  20.841  1.00  0.00     0.031 H 
ATOM   1284 3HG2 THR A  72      24.479  12.904  20.865  1.00  0.00     0.031 H 
ATOM   1285  N   PHE A  73      24.667  11.299  18.812  1.00  9.29    -0.346 N 
ATOM   1286  HN  PHE A  73      23.698  11.559  18.627  1.00  0.00     0.163 HD
ATOM   1287  CA  PHE A  73      25.720  11.827  17.958  1.00  9.26     0.093 C 
ATOM   1288  HA  PHE A  73      26.667  11.780  18.544  1.00  0.00     0.088 H 
ATOM   1289  C   PHE A  73      25.449  13.302  17.671  1.00  8.45     0.241 C 
ATOM   1290  O   PHE A  73      24.314  13.734  17.612  1.00 10.88    -0.271 OA
ATOM   1291  CB  PHE A  73      25.939  11.000  16.693  1.00 10.55    -0.014 C 
ATOM   1292  HB1 PHE A  73      26.860  11.366  16.182  1.00  0.00     0.043 H 
ATOM   1293  HB2 PHE A  73      26.247   9.970  16.988  1.00  0.00     0.043 H 
ATOM   1294  CG  PHE A  73      24.829  10.901  15.678  1.00 10.54    -0.056 A 
ATOM   1295  CD1 PHE A  73      23.827   9.975  15.824  1.00 12.31    -0.077 A 
ATOM   1296  HD1 PHE A  73      23.807   9.335  16.722  1.00  0.00     0.084 H 
ATOM   1297  CD2 PHE A  73      24.811  11.712  14.560  1.00 12.08    -0.077 A 
ATOM   1298  HD2 PHE A  73      25.606  12.463  14.420  1.00  0.00     0.084 H 
ATOM   1299  CE1 PHE A  73      22.844   9.831  14.866  1.00 13.38    -0.082 A 
ATOM   1300  HE1 PHE A  73      22.074   9.051  14.987  1.00  0.00     0.083 H 
ATOM   1301  CE2 PHE A  73      23.819  11.595  13.624  1.00 13.72    -0.082 A 
ATOM   1302  HE2 PHE A  73      23.819  12.263  12.746  1.00  0.00     0.083 H 
ATOM   1303  CZ  PHE A  73      22.815  10.651  13.762  1.00 14.80    -0.083 A 
ATOM   1304  HZ  PHE A  73      22.015  10.559  13.008  1.00  0.00     0.083 H 
ATOM   1305  N   ILE A  74      26.531  14.042  17.513  1.00  8.48    -0.346 N 
ATOM   1306  HN  ILE A  74      27.442  13.589  17.581  1.00  0.00     0.163 HD
ATOM   1307  CA  ILE A  74      26.489  15.479  17.245  1.00  8.47     0.092 C 
ATOM   1308  HA  ILE A  74      25.426  15.807  17.172  1.00  0.00     0.088 H 
ATOM   1309  C   ILE A  74      27.169  15.687  15.904  1.00  8.43     0.241 C 
ATOM   1310  O   ILE A  74      28.258  15.169  15.644  1.00 10.91    -0.271 OA
ATOM   1311  CB  ILE A  74      27.186  16.283  18.328  1.00  9.33    -0.030 C 
ATOM   1312  HB  ILE A  74      28.252  15.957  18.353  1.00  0.00     0.043 H 
ATOM   1313  CG1 ILE A  74      26.593  16.023  19.719  1.00 14.33    -0.063 C 
ATOM   1314 1HG1 ILE A  74      25.531  16.359  19.769  1.00  0.00     0.033 H 
ATOM   1315 2HG1 ILE A  74      26.446  14.931  19.893  1.00  0.00     0.033 H 
ATOM   1316  CG2 ILE A  74      27.169  17.763  17.978  1.00 11.33    -0.071 C 
ATOM   1317 1HG2 ILE A  74      27.681  18.353  18.773  1.00  0.00     0.028 H 
ATOM   1318 2HG2 ILE A  74      26.135  18.133  17.785  1.00  0.00     0.028 H 
ATOM   1319 3HG2 ILE A  74      27.604  17.957  16.970  1.00  0.00     0.028 H 
ATOM   1320  CD1 ILE A  74      27.403  16.638  20.822  1.00 14.65    -0.076 C 
ATOM   1321 1HD1 ILE A  74      26.972  16.449  21.833  1.00  0.00     0.027 H 
ATOM   1322 2HD1 ILE A  74      27.550  17.730  20.648  1.00  0.00     0.027 H 
ATOM   1323 3HD1 ILE A  74      28.465  16.302  20.772  1.00  0.00     0.027 H 
ATOM   1324  N   ILE A  75      26.510  16.465  15.019  1.00  8.27    -0.341 N 
ATOM   1325  HN  ILE A  75      25.536  16.710  15.199  1.00  0.00     0.163 HD
ATOM   1326  CA  ILE A  75      27.161  16.964  13.808  1.00  8.41     0.120 C 
ATOM   1327  C   ILE A  75      27.541  18.416  14.036  1.00  7.81     0.247 C 
ATOM   1328  O   ILE A  75      26.706  19.194  14.499  1.00  9.65    -0.271 OA
ATOM   1329  CB AILE A  75      26.363  16.898  12.505  0.50  9.57    -0.024 C 
ATOM   1330  HB AILE A  75      26.021  15.844  12.382  1.00  0.00     0.044 H 
ATOM   1331  CB BILE A  75      26.207  16.838  12.615  0.50  8.37    -0.024 C 
ATOM   1332  HB BILE A  75      25.344  17.515  12.817  1.00  0.00     0.044 H 
ATOM   1333  CG1AILE A  75      27.213  17.243  11.279  0.50 13.20    -0.063 C 
ATOM   1334 1HG1AILE A  75      28.220  16.770  11.356  1.00  0.00     0.033 H 
ATOM   1335 2HG1AILE A  75      27.507  18.318  11.298  1.00  0.00     0.033 H 
ATOM   1336  CG1BILE A  75      25.629  15.427  12.407  0.50  8.49    -0.063 C 
ATOM   1337 1HG1BILE A  75      26.454  14.688  12.273  1.00  0.00     0.033 H 
ATOM   1338 2HG1BILE A  75      25.183  15.049  13.356  1.00  0.00     0.033 H 
ATOM   1339  CG2AILE A  75      25.119  17.767  12.575  0.50 11.55    -0.070 C 
ATOM   1340 1HG2AILE A  75      24.500  17.516  13.468  1.00  0.00     0.028 H 
ATOM   1341 2HG2AILE A  75      24.524  17.707  11.634  1.00  0.00     0.028 H 
ATOM   1342 3HG2AILE A  75      25.375  18.852  12.546  1.00  0.00     0.028 H 
ATOM   1343  CG2BILE A  75      26.902  17.367  11.382  0.50 12.30    -0.070 C 
ATOM   1344 1HG2BILE A  75      27.321  18.389  11.533  1.00  0.00     0.028 H 
ATOM   1345 2HG2BILE A  75      26.225  17.337  10.496  1.00  0.00     0.028 H 
ATOM   1346 3HG2BILE A  75      27.689  16.659  11.030  1.00  0.00     0.028 H 
ATOM   1347  CD1AILE A  75      26.565  16.895   9.958  0.50 14.14    -0.076 C 
ATOM   1348 1HD1AILE A  75      27.184  17.146   9.065  1.00  0.00     0.027 H 
ATOM   1349 2HD1AILE A  75      25.558  17.368   9.881  1.00  0.00     0.027 H 
ATOM   1350 3HD1AILE A  75      26.271  15.820   9.939  1.00  0.00     0.027 H 
ATOM   1351  CD1BILE A  75      24.623  15.307  11.267  0.50 11.91    -0.076 C 
ATOM   1352 1HD1BILE A  75      24.204  14.285  11.116  1.00  0.00     0.027 H 
ATOM   1353 2HD1BILE A  75      25.069  15.685  10.318  1.00  0.00     0.027 H 
ATOM   1354 3HD1BILE A  75      23.798  16.046  11.401  1.00  0.00     0.027 H 
ATOM   1355  N   ARG A  76      28.768  18.778  13.762  1.00  8.51    -0.346 N 
ATOM   1356  HN  ARG A  76      29.447  18.047  13.550  1.00  0.00     0.163 HD
ATOM   1357  CA  ARG A  76      29.230  20.179  13.741  1.00  8.55     0.089 C 
ATOM   1358  HA  ARG A  76      28.408  20.834  14.112  1.00  0.00     0.087 H 
ATOM   1359  C   ARG A  76      29.493  20.503  12.263  1.00  9.00     0.241 C 
ATOM   1360  O   ARG A  76      30.331  19.863  11.622  1.00 10.36    -0.271 OA
ATOM   1361  CB  ARG A  76      30.444  20.385  14.609  1.00 10.61    -0.036 C 
ATOM   1362  HB1 ARG A  76      30.254  19.999  15.638  1.00  0.00     0.036 H 
ATOM   1363  HB2 ARG A  76      31.265  19.699  14.295  1.00  0.00     0.036 H 
ATOM   1364  CG  ARG A  76      30.936  21.789  14.666  1.00 12.96    -0.048 C 
ATOM   1365  HG1 ARG A  76      31.015  22.212  13.637  1.00  0.00     0.035 H 
ATOM   1366  HG2 ARG A  76      30.150  22.456  15.091  1.00  0.00     0.035 H 
ATOM   1367  CD  ARG A  76      32.222  21.975  15.400  1.00 25.46     0.009 C 
ATOM   1368  HD1 ARG A  76      32.503  23.054  15.393  1.00  0.00     0.064 H 
ATOM   1369  HD2 ARG A  76      33.058  21.541  14.804  1.00  0.00     0.064 H 
ATOM   1370  NE  ARG A  76      32.277  21.478  16.728  1.00 24.21    -0.227 N 
ATOM   1371  HE  ARG A  76      31.390  21.106  17.066  1.00  0.00     0.177 HD
ATOM   1372  CZ  ARG A  76      33.241  21.407  17.594  1.00 24.56     0.665 C 
ATOM   1373  NH1 ARG A  76      34.511  21.760  17.438  1.00 38.16    -0.235 N 
ATOM   1374 1HH1 ARG A  76      35.269  21.704  18.119  1.00  0.00     0.174 HD
ATOM   1375 2HH1 ARG A  76      34.713  22.153  16.519  1.00  0.00     0.174 HD
ATOM   1376  NH2 ARG A  76      32.977  20.893  18.795  1.00 41.91    -0.235 N 
ATOM   1377 1HH2 ARG A  76      33.735  20.837  19.476  1.00  0.00     0.174 HD
ATOM   1378 2HH2 ARG A  76      32.001  20.622  18.915  1.00  0.00     0.174 HD
ATOM   1379  N   CYS A  77      28.733  21.482  11.773  1.00  9.80    -0.345 N 
ATOM   1380  HN  CYS A  77      28.119  22.016  12.388  1.00  0.00     0.163 HD
ATOM   1381  CA  CYS A  77      28.789  21.780  10.350  1.00 10.88     0.098 C 
ATOM   1382  HA  CYS A  77      29.798  21.486   9.976  1.00  0.00     0.088 H 
ATOM   1383  C   CYS A  77      28.619  23.259  10.118  1.00  8.96     0.241 C 
ATOM   1384  O   CYS A  77      28.287  24.036  11.029  1.00 11.16    -0.271 OA
ATOM   1385  CB  CYS A  77      27.737  20.948   9.587  1.00 14.95     0.014 C 
ATOM   1386  HB1 CYS A  77      27.753  21.210   8.503  1.00  0.00     0.053 H 
ATOM   1387  HB2 CYS A  77      28.056  19.881   9.534  1.00  0.00     0.053 H 
ATOM   1388  SG  CYS A  77      26.072  21.061  10.223  1.00 18.37    -0.095 SA
ATOM   1389  N   LEU A  78      28.846  23.673   8.879  1.00  9.86    -0.346 N 
ATOM   1390  HN  LEU A  78      29.114  22.995   8.165  1.00  0.00     0.163 HD
ATOM   1391  CA  LEU A  78      28.719  25.084   8.518  1.00  8.95     0.089 C 
ATOM   1392  HA  LEU A  78      28.813  25.713   9.434  1.00  0.00     0.087 H 
ATOM   1393  C   LEU A  78      27.348  25.301   7.890  1.00  8.49     0.241 C 
ATOM   1394  O   LEU A  78      26.966  24.636   6.915  1.00  9.58    -0.271 OA
ATOM   1395  CB  LEU A  78      29.805  25.456   7.537  1.00 10.35    -0.035 C 
ATOM   1396  HB1 LEU A  78      29.757  24.778   6.653  1.00  0.00     0.037 H 
ATOM   1397  HB2 LEU A  78      30.799  25.175   7.957  1.00  0.00     0.037 H 
ATOM   1398  CG  LEU A  78      29.842  26.894   7.070  1.00 12.49    -0.059 C 
ATOM   1399  HG  LEU A  78      28.824  27.201   6.733  1.00  0.00     0.039 H 
ATOM   1400  CD1 LEU A  78      30.276  27.770   8.223  1.00 16.09    -0.073 C 
ATOM   1401 1HD1 LEU A  78      29.553  27.643   9.063  1.00  0.00     0.028 H 
ATOM   1402 2HD1 LEU A  78      30.399  28.837   7.924  1.00  0.00     0.028 H 
ATOM   1403 3HD1 LEU A  78      31.329  27.574   8.534  1.00  0.00     0.028 H 
ATOM   1404  CD2 LEU A  78      30.832  27.068   5.920  1.00 14.47    -0.073 C 
ATOM   1405 1HD2 LEU A  78      30.512  26.422   5.070  1.00  0.00     0.028 H 
ATOM   1406 2HD2 LEU A  78      31.885  26.872   6.231  1.00  0.00     0.028 H 
ATOM   1407 3HD2 LEU A  78      30.955  28.135   5.621  1.00  0.00     0.028 H 
ATOM   1408  N   GLN A  79      26.594  26.259   8.451  1.00  8.36    -0.346 N 
ATOM   1409  HN  GLN A  79      26.936  26.713   9.298  1.00  0.00     0.163 HD
ATOM   1410  CA  GLN A  79      25.317  26.679   7.910  1.00  8.45     0.090 C 
ATOM   1411  HA  GLN A  79      25.037  25.999   7.072  1.00  0.00     0.087 H 
ATOM   1412  C   GLN A  79      25.501  28.095   7.362  1.00  8.46     0.241 C 
ATOM   1413  O   GLN A  79      25.514  29.054   8.130  1.00  9.31    -0.271 OA
ATOM   1414  CB  GLN A  79      24.221  26.651   8.953  1.00  8.95    -0.030 C 
ATOM   1415  HB1 GLN A  79      24.439  27.402   9.747  1.00  0.00     0.037 H 
ATOM   1416  HB2 GLN A  79      24.288  25.707   9.542  1.00  0.00     0.037 H 
ATOM   1417  CG  GLN A  79      22.824  26.836   8.456  1.00  8.62     0.011 C 
ATOM   1418  HG1 GLN A  79      22.761  27.710   7.767  1.00  0.00     0.047 H 
ATOM   1419  HG2 GLN A  79      22.157  27.198   9.273  1.00  0.00     0.047 H 
ATOM   1420  CD  GLN A  79      22.255  25.602   7.808  1.00  8.47     0.215 C 
ATOM   1421  OE1 GLN A  79      22.929  24.826   7.135  1.00 13.05    -0.274 OA
ATOM   1422  NE2 GLN A  79      20.962  25.330   7.929  1.00 12.48    -0.370 N 
ATOM   1423 1HE2 GLN A  79      20.576  24.494   7.490  1.00  0.00     0.159 HD
ATOM   1424 2HE2 GLN A  79      20.402  25.974   8.488  1.00  0.00     0.159 HD
ATOM   1425  N   TRP A  80      25.691  28.156   6.040  1.00  9.22    -0.346 N 
ATOM   1426  HN  TRP A  80      25.612  27.292   5.503  1.00  0.00     0.163 HD
ATOM   1427  CA  TRP A  80      26.004  29.382   5.323  1.00  9.37     0.093 C 
ATOM   1428  HA  TRP A  80      26.135  29.113   4.249  1.00  0.00     0.088 H 
ATOM   1429  C   TRP A  80      27.364  29.915   5.833  1.00  9.65     0.241 C 
ATOM   1430  O   TRP A  80      28.376  29.491   5.306  1.00 11.44    -0.271 OA
ATOM   1431  CB  TRP A  80      24.864  30.387   5.401  1.00 10.70    -0.012 C 
ATOM   1432  HB1 TRP A  80      24.532  30.507   6.459  1.00  0.00     0.044 H 
ATOM   1433  HB2 TRP A  80      23.940  29.953   4.953  1.00  0.00     0.044 H 
ATOM   1434  CG  TRP A  80      25.142  31.706   4.806  1.00 12.07    -0.028 A 
ATOM   1435  CD1 TRP A  80      24.958  32.921   5.438  1.00 15.66    -0.016 A 
ATOM   1436  HD1 TRP A  80      24.573  33.032   6.465  1.00  0.00     0.112 H 
ATOM   1437  CD2 TRP A  80      25.641  32.048   3.535  1.00 13.30    -0.002 A 
ATOM   1438  NE1 TRP A  80      25.310  33.961   4.639  1.00 18.69    -0.365 N 
ATOM   1439  HE1 TRP A  80      25.259  34.947   4.894  1.00  0.00     0.165 HD
ATOM   1440  CE2 TRP A  80      25.745  33.472   3.432  1.00 13.21     0.042 A 
ATOM   1441  CE3 TRP A  80      26.011  31.290   2.450  1.00 13.53    -0.070 A 
ATOM   1442  HE3 TRP A  80      25.939  30.190   2.488  1.00  0.00     0.084 H 
ATOM   1443  CZ2 TRP A  80      26.205  34.110   2.288  1.00 20.79    -0.056 A 
ATOM   1444  HZ2 TRP A  80      26.271  35.210   2.232  1.00  0.00     0.086 H 
ATOM   1445  CZ3 TRP A  80      26.482  31.931   1.291  1.00 17.54    -0.082 A 
ATOM   1446  HZ3 TRP A  80      26.781  31.323   0.421  1.00  0.00     0.083 H 
ATOM   1447  CH2 TRP A  80      26.578  33.312   1.220  1.00 17.62    -0.081 A 
ATOM   1448  HH2 TRP A  80      26.958  33.783   0.298  1.00  0.00     0.083 H 
ATOM   1449  N   THR A  81      27.391  30.801   6.810  1.00  9.90    -0.344 N 
ATOM   1450  HN  THR A  81      26.506  31.146   7.182  1.00  0.00     0.163 HD
ATOM   1451  CA  THR A  81      28.636  31.309   7.382  1.00 10.55     0.113 C 
ATOM   1452  HA  THR A  81      29.478  30.754   6.907  1.00  0.00     0.091 H 
ATOM   1453  C   THR A  81      28.725  31.085   8.887  1.00 10.64     0.243 C 
ATOM   1454  O   THR A  81      29.659  31.600   9.533  1.00 14.92    -0.271 OA
ATOM   1455  CB  THR A  81      28.834  32.817   7.079  1.00 11.93     0.060 C 
ATOM   1456  HB  THR A  81      29.807  33.161   7.502  1.00  0.00     0.086 H 
ATOM   1457  OG1 THR A  81      27.754  33.556   7.680  1.00 14.52    -0.393 OA
ATOM   1458  HG1 THR A  81      27.875  34.480   7.494  1.00  0.00     0.210 HD
ATOM   1459  CG2 THR A  81      28.824  33.030   5.581  1.00 14.77    -0.050 C 
ATOM   1460 1HG2 THR A  81      28.966  34.114   5.363  1.00  0.00     0.031 H 
ATOM   1461 2HG2 THR A  81      27.905  32.619   5.101  1.00  0.00     0.031 H 
ATOM   1462 3HG2 THR A  81      29.574  32.391   5.058  1.00  0.00     0.031 H 
ATOM   1463  N   THR A  82      27.801  30.343   9.489  1.00  9.10    -0.344 N 
ATOM   1464  HN  THR A  82      27.076  29.916   8.913  1.00  0.00     0.163 HD
ATOM   1465  CA  THR A  82      27.767  30.107  10.922  1.00  9.31     0.113 C 
ATOM   1466  HA  THR A  82      28.535  30.739  11.426  1.00  0.00     0.091 H 
ATOM   1467  C   THR A  82      28.032  28.642  11.222  1.00  9.34     0.243 C 
ATOM   1468  O   THR A  82      27.375  27.771  10.658  1.00  9.03    -0.271 OA
ATOM   1469  CB  THR A  82      26.365  30.446  11.479  1.00 10.63     0.060 C 
ATOM   1470  HB  THR A  82      25.605  29.767  11.026  1.00  0.00     0.086 H 
ATOM   1471  OG1 THR A  82      26.031  31.819  11.184  1.00 12.51    -0.393 OA
ATOM   1472  HG1 THR A  82      26.032  31.921  10.239  1.00  0.00     0.210 HD
ATOM   1473  CG2 THR A  82      26.364  30.286  12.966  1.00 12.53    -0.050 C 
ATOM   1474 1HG2 THR A  82      26.622  29.225  13.194  1.00  0.00     0.031 H 
ATOM   1475 2HG2 THR A  82      25.406  30.609  13.436  1.00  0.00     0.031 H 
ATOM   1476 3HG2 THR A  82      27.033  31.015  13.480  1.00  0.00     0.031 H 
ATOM   1477  N   VAL A  83      28.971  28.388  12.122  1.00  9.74    -0.346 N 
ATOM   1478  HN  VAL A  83      29.547  29.137  12.507  1.00  0.00     0.163 HD
ATOM   1479  CA  VAL A  83      29.155  26.999  12.547  1.00 10.05     0.092 C 
ATOM   1480  HA  VAL A  83      29.051  26.349  11.647  1.00  0.00     0.088 H 
ATOM   1481  C   VAL A  83      28.043  26.634  13.516  1.00  9.62     0.241 C 
ATOM   1482  O   VAL A  83      27.758  27.376  14.470  1.00 13.11    -0.271 OA
ATOM   1483  CB  VAL A  83      30.546  26.773  13.129  1.00 13.65    -0.033 C 
ATOM   1484  HB  VAL A  83      30.669  27.424  14.026  1.00  0.00     0.042 H 
ATOM   1485  CG1 VAL A  83      30.719  25.310  13.555  1.00 20.50    -0.071 C 
ATOM   1486 1HG1 VAL A  83      29.945  25.031  14.308  1.00  0.00     0.028 H 
ATOM   1487 2HG1 VAL A  83      31.751  25.104  13.924  1.00  0.00     0.028 H 
ATOM   1488 3HG1 VAL A  83      30.715  24.619  12.680  1.00  0.00     0.028 H 
ATOM   1489  CG2 VAL A  83      31.594  27.151  12.109  1.00 17.05    -0.071 C 
ATOM   1490 1HG2 VAL A  83      31.468  28.215  11.799  1.00  0.00     0.028 H 
ATOM   1491 2HG2 VAL A  83      31.590  26.460  11.234  1.00  0.00     0.028 H 
ATOM   1492 3HG2 VAL A  83      32.626  26.945  12.478  1.00  0.00     0.028 H 
ATOM   1493  N   ILE A  84      27.404  25.488  13.316  1.00  8.79    -0.346 N 
ATOM   1494  HN  ILE A  84      27.681  24.908  12.524  1.00  0.00     0.163 HD
ATOM   1495  CA  ILE A  84      26.326  25.020  14.175  1.00  9.10     0.092 C 
ATOM   1496  HA  ILE A  84      26.270  25.678  15.074  1.00  0.00     0.088 H 
ATOM   1497  C   ILE A  84      26.643  23.615  14.619  1.00  8.44     0.241 C 
ATOM   1498  O   ILE A  84      27.440  22.895  13.997  1.00  9.51    -0.271 OA
ATOM   1499  CB  ILE A  84      24.967  25.063  13.440  1.00 10.78    -0.030 C 
ATOM   1500  HB  ILE A  84      24.193  24.724  14.168  1.00  0.00     0.043 H 
ATOM   1501  CG1 ILE A  84      24.916  24.097  12.253  1.00 12.47    -0.063 C 
ATOM   1502 1HG1 ILE A  84      25.424  23.138  12.507  1.00  0.00     0.033 H 
ATOM   1503 2HG1 ILE A  84      25.581  24.451  11.431  1.00  0.00     0.033 H 
ATOM   1504  CG2 ILE A  84      24.601  26.461  13.033  1.00 12.11    -0.071 C 
ATOM   1505 1HG2 ILE A  84      23.621  26.492  12.503  1.00  0.00     0.028 H 
ATOM   1506 2HG2 ILE A  84      25.408  26.932  12.424  1.00  0.00     0.028 H 
ATOM   1507 3HG2 ILE A  84      24.614  27.155  13.905  1.00  0.00     0.028 H 
ATOM   1508  CD1 ILE A  84      23.512  23.835  11.728  1.00 16.61    -0.076 C 
ATOM   1509 1HD1 ILE A  84      23.475  23.132  10.864  1.00  0.00     0.027 H 
ATOM   1510 2HD1 ILE A  84      23.004  24.794  11.474  1.00  0.00     0.027 H 
ATOM   1511 3HD1 ILE A  84      22.847  23.481  12.550  1.00  0.00     0.027 H 
ATOM   1512  N   GLU A  85      25.990  23.196  15.684  1.00  8.51    -0.346 N 
ATOM   1513  HN  GLU A  85      25.468  23.892  16.217  1.00  0.00     0.163 HD
ATOM   1514  CA  GLU A  85      25.952  21.834  16.159  1.00  8.36     0.090 C 
ATOM   1515  HA  GLU A  85      26.456  21.182  15.408  1.00  0.00     0.087 H 
ATOM   1516  C   GLU A  85      24.499  21.407  16.271  1.00  7.99     0.241 C 
ATOM   1517  O   GLU A  85      23.657  22.170  16.730  1.00  8.79    -0.271 OA
ATOM   1518  CB  GLU A  85      26.659  21.659  17.508  1.00 10.18    -0.029 C 
ATOM   1519  HB1 GLU A  85      26.498  20.636  17.921  1.00  0.00     0.037 H 
ATOM   1520  HB2 GLU A  85      26.158  22.251  18.309  1.00  0.00     0.037 H 
ATOM   1521  CG  GLU A  85      28.142  21.993  17.418  1.00 14.87     0.018 C 
ATOM   1522  HG1 GLU A  85      28.594  21.525  16.512  1.00  0.00     0.049 H 
ATOM   1523  HG2 GLU A  85      28.286  23.070  17.166  1.00  0.00     0.049 H 
ATOM   1524  CD  GLU A  85      28.941  21.624  18.666  1.00 21.89     0.172 C 
ATOM   1525  OE1 GLU A  85      28.356  21.205  19.669  1.00 23.49    -0.648 OA
ATOM   1526  OE2 GLU A  85      30.173  21.798  18.618  1.00 29.43    -0.648 OA
ATOM   1527  N   ARG A  86      24.227  20.165  15.870  1.00  7.55    -0.346 N 
ATOM   1528  HN  ARG A  86      24.972  19.626  15.428  1.00  0.00     0.163 HD
ATOM   1529  CA  ARG A  86      22.922  19.538  16.030  1.00  7.67     0.089 C 
ATOM   1530  HA  ARG A  86      22.337  20.133  16.770  1.00  0.00     0.087 H 
ATOM   1531  C   ARG A  86      23.115  18.126  16.594  1.00  7.44     0.241 C 
ATOM   1532  O   ARG A  86      24.062  17.445  16.237  1.00  8.49    -0.271 OA
ATOM   1533  CB  ARG A  86      22.149  19.508  14.728  1.00  8.27    -0.036 C 
ATOM   1534  HB1 ARG A  86      22.716  18.954  13.944  1.00  0.00     0.036 H 
ATOM   1535  HB2 ARG A  86      21.256  18.846  14.813  1.00  0.00     0.036 H 
ATOM   1536  CG  ARG A  86      21.746  20.907  14.225  1.00  8.36    -0.048 C 
ATOM   1537  HG1 ARG A  86      22.639  21.569  14.138  1.00  0.00     0.035 H 
ATOM   1538  HG2 ARG A  86      21.439  20.870  13.154  1.00  0.00     0.035 H 
ATOM   1539  CD  ARG A  86      20.682  21.553  15.063  1.00  8.15     0.009 C 
ATOM   1540  HD1 ARG A  86      19.824  20.854  15.203  1.00  0.00     0.064 H 
ATOM   1541  HD2 ARG A  86      21.028  21.649  16.119  1.00  0.00     0.064 H 
ATOM   1542  NE  ARG A  86      20.209  22.837  14.571  1.00  8.23    -0.227 N 
ATOM   1543  HE  ARG A  86      19.421  22.830  13.924  1.00  0.00     0.177 HD
ATOM   1544  CZ  ARG A  86      20.718  24.011  14.895  1.00  8.10     0.665 C 
ATOM   1545  NH1 ARG A  86      21.803  24.127  15.671  1.00  8.98    -0.235 N 
ATOM   1546 1HH1 ARG A  86      22.196  25.034  15.921  1.00  0.00     0.174 HD
ATOM   1547 2HH1 ARG A  86      22.212  23.269  16.042  1.00  0.00     0.174 HD
ATOM   1548  NH2 ARG A  86      20.189  25.122  14.415  1.00  8.50    -0.235 N 
ATOM   1549 1HH2 ARG A  86      20.582  26.029  14.665  1.00  0.00     0.174 HD
ATOM   1550 2HH2 ARG A  86      19.362  25.034  13.824  1.00  0.00     0.174 HD
ATOM   1551  N   THR A  87      22.185  17.776  17.509  1.00  7.74    -0.344 N 
ATOM   1552  HN  THR A  87      21.379  18.385  17.648  1.00  0.00     0.163 HD
ATOM   1553  CA  THR A  87      22.291  16.565  18.302  1.00  7.53     0.113 C 
ATOM   1554  HA  THR A  87      23.269  16.073  18.089  1.00  0.00     0.091 H 
ATOM   1555  C   THR A  87      21.170  15.608  17.964  1.00  6.94     0.243 C 
ATOM   1556  O   THR A  87      19.987  15.979  17.916  1.00  7.38    -0.271 OA
ATOM   1557  CB  THR A  87      22.239  16.961  19.782  1.00  8.75     0.060 C 
ATOM   1558  HB  THR A  87      21.314  17.553  19.974  1.00  0.00     0.086 H 
ATOM   1559  OG1 THR A  87      23.387  17.743  20.142  1.00 11.28    -0.393 OA
ATOM   1560  HG1 THR A  87      23.355  17.988  21.059  1.00  0.00     0.210 HD
ATOM   1561  CG2 THR A  87      22.252  15.744  20.681  1.00  9.86    -0.050 C 
ATOM   1562 1HG2 THR A  87      22.214  16.032  21.757  1.00  0.00     0.031 H 
ATOM   1563 2HG2 THR A  87      23.126  15.086  20.465  1.00  0.00     0.031 H 
ATOM   1564 3HG2 THR A  87      21.433  15.034  20.419  1.00  0.00     0.031 H 
ATOM   1565  N   PHE A  88      21.542  14.326  17.756  1.00  7.09    -0.346 N 
ATOM   1566  HN  PHE A  88      22.515  14.085  17.948  1.00  0.00     0.163 HD
ATOM   1567  CA  PHE A  88      20.676  13.262  17.283  1.00  7.56     0.093 C 
ATOM   1568  HA  PHE A  88      19.615  13.605  17.303  1.00  0.00     0.088 H 
ATOM   1569  C   PHE A  88      20.835  12.032  18.169  1.00  7.17     0.241 C 
ATOM   1570  O   PHE A  88      21.855  11.816  18.800  1.00  9.29    -0.271 OA
ATOM   1571  CB  PHE A  88      21.071  12.879  15.839  1.00  7.82    -0.014 C 
ATOM   1572  HB1 PHE A  88      20.464  12.018  15.474  1.00  0.00     0.043 H 
ATOM   1573  HB2 PHE A  88      22.083  12.412  15.812  1.00  0.00     0.043 H 
ATOM   1574  CG  PHE A  88      20.987  14.048  14.878  1.00  8.21    -0.056 A 
ATOM   1575  CD1 PHE A  88      22.071  14.881  14.643  1.00  9.43    -0.077 A 
ATOM   1576  HD1 PHE A  88      23.027  14.680  15.154  1.00  0.00     0.084 H 
ATOM   1577  CD2 PHE A  88      19.829  14.365  14.210  1.00 10.52    -0.077 A 
ATOM   1578  HD2 PHE A  88      18.943  13.731  14.380  1.00  0.00     0.084 H 
ATOM   1579  CE1 PHE A  88      21.978  15.959  13.781  1.00 11.25    -0.082 A 
ATOM   1580  HE1 PHE A  88      22.853  16.610  13.620  1.00  0.00     0.083 H 
ATOM   1581  CE2 PHE A  88      19.708  15.418  13.348  1.00 12.12    -0.082 A 
ATOM   1582  HE2 PHE A  88      18.751  15.622  12.838  1.00  0.00     0.083 H 
ATOM   1583  CZ  PHE A  88      20.809  16.220  13.129  1.00 12.53    -0.083 A 
ATOM   1584  HZ  PHE A  88      20.744  17.070  12.429  1.00  0.00     0.083 H 
ATOM   1585  N   HIS A  89      19.803  11.185  18.162  1.00  7.66    -0.346 N 
ATOM   1586  HN  HIS A  89      18.972  11.421  17.620  1.00  0.00     0.163 HD
ATOM   1587  CA  HIS A  89      19.830   9.938  18.904  1.00  7.70     0.094 C 
ATOM   1588  HA  HIS A  89      20.890   9.650  19.093  1.00  0.00     0.088 H 
ATOM   1589  C   HIS A  89      19.159   8.850  18.098  1.00  7.47     0.241 C 
ATOM   1590  O   HIS A  89      18.124   9.070  17.468  1.00  7.99    -0.271 OA
ATOM   1591  CB  HIS A  89      19.098  10.097  20.263  1.00  8.53     0.002 C 
ATOM   1592  HB1 HIS A  89      18.071  10.506  20.118  1.00  0.00     0.046 H 
ATOM   1593  HB2 HIS A  89      19.541  10.928  20.860  1.00  0.00     0.046 H 
ATOM   1594  CG  HIS A  89      19.063   8.834  21.051  1.00  9.10     0.028 A 
ATOM   1595  ND1 HIS A  89      18.019   7.947  21.001  1.00 10.91    -0.354 N 
ATOM   1596  HD1 HIS A  89      17.161   8.043  20.457  1.00  0.00     0.166 HD
ATOM   1597  CD2 HIS A  89      19.990   8.319  21.872  1.00  9.44    -0.000 A 
ATOM   1598  HD2 HIS A  89      20.959   8.784  22.120  1.00  0.00     0.114 H 
ATOM   1599  CE1 HIS A  89      18.348   6.930  21.807  1.00  9.74     0.040 A 
ATOM   1600  HE1 HIS A  89      17.709   6.050  21.990  1.00  0.00     0.140 H 
ATOM   1601  NE2 HIS A  89      19.531   7.114  22.353  1.00  9.96    -0.360 N 
ATOM   1602  HE2 HIS A  89      20.011   6.490  23.002  1.00  0.00     0.166 HD
ATOM   1603  N   VAL A  90      19.774   7.678  18.133  1.00  7.89    -0.346 N 
ATOM   1604  HN  VAL A  90      20.710   7.640  18.536  1.00  0.00     0.163 HD
ATOM   1605  CA  VAL A  90      19.194   6.438  17.631  1.00  7.87     0.092 C 
ATOM   1606  HA  VAL A  90      18.103   6.608  17.472  1.00  0.00     0.088 H 
ATOM   1607  C   VAL A  90      19.353   5.359  18.701  1.00  8.06     0.241 C 
ATOM   1608  O   VAL A  90      19.992   5.568  19.725  1.00  9.49    -0.271 OA
ATOM   1609  CB  VAL A  90      19.807   6.014  16.291  1.00  9.44    -0.033 C 
ATOM   1610  HB  VAL A  90      19.400   5.008  16.033  1.00  0.00     0.042 H 
ATOM   1611  CG1 VAL A  90      19.407   6.977  15.180  1.00 11.62    -0.071 C 
ATOM   1612 1HG1 VAL A  90      18.304   7.078  15.056  1.00  0.00     0.028 H 
ATOM   1613 2HG1 VAL A  90      19.889   6.690  14.216  1.00  0.00     0.028 H 
ATOM   1614 3HG1 VAL A  90      19.880   7.975  15.333  1.00  0.00     0.028 H 
ATOM   1615  CG2 VAL A  90      21.332   5.875  16.463  1.00 10.17    -0.071 C 
ATOM   1616 1HG2 VAL A  90      21.625   5.170  17.276  1.00  0.00     0.028 H 
ATOM   1617 2HG2 VAL A  90      21.805   6.873  16.616  1.00  0.00     0.028 H 
ATOM   1618 3HG2 VAL A  90      21.814   5.588  15.499  1.00  0.00     0.028 H 
ATOM   1619  N   GLU A  91      18.730   4.185  18.505  1.00  8.77    -0.346 N 
ATOM   1620  HN  GLU A  91      18.417   3.913  17.573  1.00  0.00     0.163 HD
ATOM   1621  CA  GLU A  91      18.506   3.298  19.656  1.00  9.33     0.090 C 
ATOM   1622  HA  GLU A  91      18.409   3.948  20.557  1.00  0.00     0.087 H 
ATOM   1623  C   GLU A  91      19.633   2.332  19.926  1.00  8.60     0.241 C 
ATOM   1624  O   GLU A  91      19.592   1.661  20.977  1.00 11.30    -0.271 OA
ATOM   1625  CB  GLU A  91      17.170   2.538  19.500  1.00 10.09    -0.029 C 
ATOM   1626  HB1 GLU A  91      17.212   1.848  18.625  1.00  0.00     0.037 H 
ATOM   1627  HB2 GLU A  91      17.045   1.794  20.321  1.00  0.00     0.037 H 
ATOM   1628  CG  GLU A  91      15.960   3.436  19.409  1.00 10.59     0.018 C 
ATOM   1629  HG1 GLU A  91      16.086   4.133  18.548  1.00  0.00     0.049 H 
ATOM   1630  HG2 GLU A  91      15.084   2.836  19.070  1.00  0.00     0.049 H 
ATOM   1631  CD  GLU A  91      15.570   4.234  20.644  1.00 11.57     0.172 C 
ATOM   1632  OE1 GLU A  91      16.133   4.040  21.732  1.00 13.42    -0.648 OA
ATOM   1633  OE2 GLU A  91      14.693   5.136  20.493  1.00 13.03    -0.648 OA
ATOM   1634  N   THR A  92      20.607   2.190  19.028  1.00  8.75    -0.344 N 
ATOM   1635  HN  THR A  92      20.584   2.749  18.175  1.00  0.00     0.163 HD
ATOM   1636  CA  THR A  92      21.688   1.269  19.234  1.00  8.83     0.114 C 
ATOM   1637  HA  THR A  92      21.778   1.074  20.328  1.00  0.00     0.091 H 
ATOM   1638  C   THR A  92      23.002   1.891  18.746  1.00  8.39     0.246 C 
ATOM   1639  O   THR A  92      22.999   2.760  17.874  1.00  8.77    -0.271 OA
ATOM   1640  CB  THR A  92      21.522  -0.076  18.517  1.00 10.03     0.060 C 
ATOM   1641  HB  THR A  92      22.388  -0.733  18.767  1.00  0.00     0.086 H 
ATOM   1642  OG1 THR A  92      21.451   0.079  17.136  1.00 11.48    -0.393 OA
ATOM   1643  HG1 THR A  92      22.257   0.520  16.894  1.00  0.00     0.210 HD
ATOM   1644  CG2 THR A  92      20.233  -0.782  18.905  1.00 11.31    -0.050 C 
ATOM   1645 1HG2 THR A  92      20.290  -0.906  20.012  1.00  0.00     0.031 H 
ATOM   1646 2HG2 THR A  92      20.058  -1.735  18.353  1.00  0.00     0.031 H 
ATOM   1647 3HG2 THR A  92      19.311  -0.260  18.557  1.00  0.00     0.031 H 
ATOM   1648  N   PRO A  93      24.131   1.447  19.292  1.00  8.40    -0.337 N 
ATOM   1649  CA  PRO A  93      25.405   1.970  18.824  1.00  9.25     0.091 C 
ATOM   1650  HA  PRO A  93      25.400   3.082  18.907  1.00  0.00     0.087 H 
ATOM   1651  C   PRO A  93      25.676   1.571  17.367  1.00  7.98     0.241 C 
ATOM   1652  O   PRO A  93      26.365   2.302  16.634  1.00  8.50    -0.271 OA
ATOM   1653  CB  PRO A  93      26.451   1.393  19.790  1.00 11.92    -0.036 C 
ATOM   1654  HB1 PRO A  93      27.412   1.107  19.302  1.00  0.00     0.036 H 
ATOM   1655  HB2 PRO A  93      26.886   2.143  20.491  1.00  0.00     0.036 H 
ATOM   1656  CG  PRO A  93      25.756   0.269  20.462  1.00 14.28    -0.048 C 
ATOM   1657  HG1 PRO A  93      26.144   0.078  21.490  1.00  0.00     0.035 H 
ATOM   1658  HG2 PRO A  93      26.012  -0.721  20.017  1.00  0.00     0.035 H 
ATOM   1659  CD  PRO A  93      24.296   0.544  20.444  1.00 10.02    -0.001 C 
ATOM   1660  HD1 PRO A  93      23.654  -0.367  20.412  1.00  0.00     0.064 H 
ATOM   1661  HD2 PRO A  93      23.888   0.940  21.403  1.00  0.00     0.064 H 
ATOM   1662  N   GLU A  94      25.183   0.423  16.940  1.00  8.65    -0.346 N 
ATOM   1663  HN  GLU A  94      24.653  -0.165  17.583  1.00  0.00     0.163 HD
ATOM   1664  CA  GLU A  94      25.382  -0.017  15.570  1.00  8.64     0.090 C 
ATOM   1665  HA  GLU A  94      26.475   0.009  15.349  1.00  0.00     0.087 H 
ATOM   1666  C   GLU A  94      24.676   0.923  14.603  1.00  8.15     0.241 C 
ATOM   1667  O   GLU A  94      25.211   1.293  13.552  1.00  9.27    -0.271 OA
ATOM   1668  CB  GLU A  94      24.884  -1.447  15.362  1.00 10.51    -0.029 C 
ATOM   1669  HB1 GLU A  94      24.907  -1.713  14.279  1.00  0.00     0.037 H 
ATOM   1670  HB2 GLU A  94      23.787  -1.508  15.550  1.00  0.00     0.037 H 
ATOM   1671  CG  GLU A  94      25.618  -2.491  16.178  1.00 13.09     0.018 C 
ATOM   1672  HG1 GLU A  94      25.438  -3.500  15.739  1.00  0.00     0.049 H 
ATOM   1673  HG2 GLU A  94      26.716  -2.387  16.014  1.00  0.00     0.049 H 
ATOM   1674  CD  GLU A  94      25.334  -2.529  17.652  1.00 15.15     0.172 C 
ATOM   1675  OE1 GLU A  94      24.288  -2.085  18.133  1.00 13.31    -0.648 OA
ATOM   1676  OE2 GLU A  94      26.184  -3.035  18.432  1.00 25.28    -0.648 OA
ATOM   1677  N   GLU A  95      23.509   1.394  14.858  1.00  8.69    -0.346 N 
ATOM   1678  HN  GLU A  95      23.076   1.069  15.722  1.00  0.00     0.163 HD
ATOM   1679  CA  GLU A  95      22.750   2.306  14.091  1.00  8.51     0.090 C 
ATOM   1680  HA  GLU A  95      22.743   1.945  13.036  1.00  0.00     0.087 H 
ATOM   1681  C   GLU A  95      23.432   3.669  14.116  1.00  7.61     0.241 C 
ATOM   1682  O   GLU A  95      23.469   4.354  13.093  1.00  8.75    -0.271 OA
ATOM   1683  CB  GLU A  95      21.300   2.459  14.546  1.00  9.17    -0.029 C 
ATOM   1684  HB1 GLU A  95      20.839   3.380  14.119  1.00  0.00     0.037 H 
ATOM   1685  HB2 GLU A  95      21.243   2.717  15.629  1.00  0.00     0.037 H 
ATOM   1686  CG  GLU A  95      20.469   1.235  14.231  1.00 10.62     0.018 C 
ATOM   1687  HG1 GLU A  95      20.337   1.086  13.134  1.00  0.00     0.049 H 
ATOM   1688  HG2 GLU A  95      21.012   0.288  14.456  1.00  0.00     0.049 H 
ATOM   1689  CD  GLU A  95      19.139   1.323  14.963  1.00 12.86     0.172 C 
ATOM   1690  OE1 GLU A  95      18.148   1.806  14.378  1.00 14.65    -0.648 OA
ATOM   1691  OE2 GLU A  95      19.116   0.921  16.142  1.00 14.35    -0.648 OA
ATOM   1692  N   ARG A  96      23.976   4.085  15.249  1.00  7.78    -0.346 N 
ATOM   1693  HN  ARG A  96      23.870   3.529  16.098  1.00  0.00     0.163 HD
ATOM   1694  CA  ARG A  96      24.724   5.330  15.288  1.00  7.84     0.089 C 
ATOM   1695  HA  ARG A  96      24.056   6.146  14.927  1.00  0.00     0.087 H 
ATOM   1696  C   ARG A  96      25.916   5.258  14.364  1.00  7.74     0.241 C 
ATOM   1697  O   ARG A  96      26.180   6.204  13.614  1.00  8.54    -0.271 OA
ATOM   1698  CB  ARG A  96      25.142   5.658  16.724  1.00  7.63    -0.036 C 
ATOM   1699  HB1 ARG A  96      24.257   5.776  17.391  1.00  0.00     0.036 H 
ATOM   1700  HB2 ARG A  96      25.617   4.781  17.223  1.00  0.00     0.036 H 
ATOM   1701  CG  ARG A  96      26.039   6.877  16.770  1.00  7.80    -0.048 C 
ATOM   1702  HG1 ARG A  96      25.620   7.715  16.165  1.00  0.00     0.035 H 
ATOM   1703  HG2 ARG A  96      26.984   6.710  16.202  1.00  0.00     0.035 H 
ATOM   1704  CD  ARG A  96      26.320   7.310  18.200  1.00  7.91     0.009 C 
ATOM   1705  HD1 ARG A  96      25.381   7.557  18.748  1.00  0.00     0.064 H 
ATOM   1706  HD2 ARG A  96      26.807   8.312  18.240  1.00  0.00     0.064 H 
ATOM   1707  NE  ARG A  96      27.107   6.298  18.903  1.00  7.90    -0.227 N 
ATOM   1708  HE  ARG A  96      27.398   5.466  18.389  1.00  0.00     0.177 HD
ATOM   1709  CZ  ARG A  96      27.462   6.410  20.181  1.00  8.35     0.665 C 
ATOM   1710  NH1 ARG A  96      27.111   7.456  20.934  1.00  7.94    -0.235 N 
ATOM   1711 1HH1 ARG A  96      27.383   7.542  21.913  1.00  0.00     0.174 HD
ATOM   1712 2HH1 ARG A  96      26.551   8.184  20.490  1.00  0.00     0.174 HD
ATOM   1713  NH2 ARG A  96      28.187   5.468  20.755  1.00  9.33    -0.235 N 
ATOM   1714 1HH2 ARG A  96      28.459   5.554  21.734  1.00  0.00     0.174 HD
ATOM   1715 2HH2 ARG A  96      28.455   4.669  20.180  1.00  0.00     0.174 HD
ATOM   1716  N   GLU A  97      26.645   4.153  14.380  1.00  7.47    -0.346 N 
ATOM   1717  HN  GLU A  97      26.403   3.401  15.025  1.00  0.00     0.163 HD
ATOM   1718  CA  GLU A  97      27.795   3.994  13.485  1.00  8.65     0.090 C 
ATOM   1719  HA  GLU A  97      28.491   4.847  13.662  1.00  0.00     0.087 H 
ATOM   1720  C   GLU A  97      27.364   4.037  12.047  1.00  8.23     0.241 C 
ATOM   1721  O   GLU A  97      28.057   4.600  11.197  1.00  9.62    -0.271 OA
ATOM   1722  CB  GLU A  97      28.533   2.705  13.822  1.00 11.68    -0.029 C 
ATOM   1723  HB1 GLU A  97      28.042   1.817  13.360  1.00  0.00     0.037 H 
ATOM   1724  HB2 GLU A  97      28.408   2.428  14.895  1.00  0.00     0.037 H 
ATOM   1725  CG  GLU A  97      29.988   2.800  13.437  1.00 21.54     0.018 C 
ATOM   1726  HG1 GLU A  97      30.072   3.069  12.358  1.00  0.00     0.049 H 
ATOM   1727  HG2 GLU A  97      30.440   1.781  13.430  1.00  0.00     0.049 H 
ATOM   1728  CD  GLU A  97      30.865   3.746  14.274  1.00 35.74     0.172 C 
ATOM   1729  OE1 GLU A  97      30.666   3.909  15.529  1.00 36.22    -0.648 OA
ATOM   1730  OE2 GLU A  97      31.815   4.401  13.723  1.00 43.57    -0.648 OA
ATOM   1731  N   GLU A  98      26.246   3.411  11.719  1.00  8.54    -0.346 N 
ATOM   1732  HN  GLU A  98      25.721   2.889  12.420  1.00  0.00     0.163 HD
ATOM   1733  CA  GLU A  98      25.770   3.478  10.327  1.00  9.83     0.090 C 
ATOM   1734  HA  GLU A  98      26.561   3.037   9.677  1.00  0.00     0.087 H 
ATOM   1735  C   GLU A  98      25.553   4.906   9.881  1.00  8.53     0.241 C 
ATOM   1736  O   GLU A  98      25.938   5.318   8.744  1.00  9.51    -0.271 OA
ATOM   1737  CB  GLU A  98      24.508   2.654  10.141  1.00 11.11    -0.029 C 
ATOM   1738  HB1 GLU A  98      23.740   2.960  10.890  1.00  0.00     0.037 H 
ATOM   1739  HB2 GLU A  98      23.995   2.952   9.197  1.00  0.00     0.037 H 
ATOM   1740  CG  GLU A  98      24.692   1.152  10.176  1.00 13.94     0.018 C 
ATOM   1741  HG1 GLU A  98      25.472   0.791   9.467  1.00  0.00     0.049 H 
ATOM   1742  HG2 GLU A  98      25.174   0.792  11.115  1.00  0.00     0.049 H 
ATOM   1743  CD  GLU A  98      23.317   0.523   9.928  1.00 16.58     0.172 C 
ATOM   1744  OE1 GLU A  98      22.339   0.862  10.592  1.00 23.65    -0.648 OA
ATOM   1745  OE2 GLU A  98      23.278  -0.332   9.034  1.00 25.38    -0.648 OA
ATOM   1746  N   TRP A  99      24.908   5.732  10.723  1.00  8.31    -0.346 N 
ATOM   1747  HN  TRP A  99      24.614   5.393  11.639  1.00  0.00     0.163 HD
ATOM   1748  CA  TRP A  99      24.627   7.106  10.336  1.00  8.75     0.093 C 
ATOM   1749  HA  TRP A  99      24.151   7.095   9.328  1.00  0.00     0.088 H 
ATOM   1750  C   TRP A  99      25.924   7.927  10.248  1.00  7.87     0.241 C 
ATOM   1751  O   TRP A  99      26.120   8.669   9.300  1.00  9.03    -0.271 OA
ATOM   1752  CB  TRP A  99      23.675   7.798  11.308  1.00  8.98    -0.012 C 
ATOM   1753  HB1 TRP A  99      23.880   7.454  12.349  1.00  0.00     0.044 H 
ATOM   1754  HB2 TRP A  99      23.942   8.877  11.398  1.00  0.00     0.044 H 
ATOM   1755  CG  TRP A  99      22.251   7.662  11.011  1.00  9.24    -0.028 A 
ATOM   1756  CD1 TRP A  99      21.282   6.976  11.682  1.00 11.70    -0.016 A 
ATOM   1757  HD1 TRP A  99      21.439   6.384  12.599  1.00  0.00     0.112 H 
ATOM   1758  CD2 TRP A  99      21.579   8.278   9.893  1.00 10.17    -0.002 A 
ATOM   1759  NE1 TRP A  99      20.074   7.137  11.035  1.00 11.97    -0.365 N 
ATOM   1760  HE1 TRP A  99      19.191   6.723  11.334  1.00  0.00     0.165 HD
ATOM   1761  CE2 TRP A  99      20.233   7.932   9.934  1.00 10.70     0.042 A 
ATOM   1762  CE3 TRP A  99      22.028   9.097   8.865  1.00 11.05    -0.070 A 
ATOM   1763  HE3 TRP A  99      23.089   9.394   8.809  1.00  0.00     0.084 H 
ATOM   1764  CZ2 TRP A  99      19.274   8.349   9.004  1.00 13.01    -0.056 A 
ATOM   1765  HZ2 TRP A  99      18.211   8.061   9.062  1.00  0.00     0.086 H 
ATOM   1766  CZ3 TRP A  99      21.123   9.536   7.911  1.00 14.50    -0.082 A 
ATOM   1767  HZ3 TRP A  99      21.454  10.182   7.081  1.00  0.00     0.083 H 
ATOM   1768  CH2 TRP A  99      19.780   9.146   8.018  1.00 13.75    -0.081 A 
ATOM   1769  HH2 TRP A  99      19.080   9.511   7.247  1.00  0.00     0.083 H 
ATOM   1770  N   THR A 100      26.795   7.818  11.278  1.00  8.24    -0.337 N 
ATOM   1771  HN  THR A 100      26.616   7.171  12.046  1.00  0.00     0.164 HD
ATOM   1772  CA  THR A 100      28.005   8.653  11.264  1.00  8.63     0.165 C 
ATOM   1773  C   THR A 100      28.923   8.237  10.117  1.00  8.55     0.252 C 
ATOM   1774  O   THR A 100      29.533   9.081   9.434  1.00  9.88    -0.270 OA
ATOM   1775  CB ATHR A 100      28.654   8.567  12.649  0.50 12.48     0.067 C 
ATOM   1776  HB ATHR A 100      28.828   7.502  12.929  1.00  0.00     0.087 H 
ATOM   1777  CB BTHR A 100      28.761   8.697  12.593  0.50  8.65     0.067 C 
ATOM   1778  HB BTHR A 100      29.724   9.243  12.456  1.00  0.00     0.087 H 
ATOM   1779  OG1ATHR A 100      27.843   9.223  13.650  0.50 14.04    -0.393 OA
ATOM   1780  HG1ATHR A 100      28.245   9.170  14.509  1.00  0.00     0.210 HD
ATOM   1781  OG1BTHR A 100      29.029   7.346  13.018  0.50  6.09    -0.393 OA
ATOM   1782  HG1BTHR A 100      29.499   7.373  13.843  1.00  0.00     0.210 HD
ATOM   1783  CG2ATHR A 100      29.959   9.319  12.615  0.50 20.63    -0.050 C 
ATOM   1784 1HG2ATHR A 100      30.431   9.256  13.623  1.00  0.00     0.031 H 
ATOM   1785 2HG2ATHR A 100      29.837  10.370  12.264  1.00  0.00     0.031 H 
ATOM   1786 3HG2ATHR A 100      30.636   8.964  11.803  1.00  0.00     0.031 H 
ATOM   1787  CG2BTHR A 100      27.975   9.327  13.748  0.50 11.91    -0.050 C 
ATOM   1788 1HG2BTHR A 100      28.526   9.359  14.717  1.00  0.00     0.031 H 
ATOM   1789 2HG2BTHR A 100      26.993   8.814  13.876  1.00  0.00     0.031 H 
ATOM   1790 3HG2BTHR A 100      27.622  10.347  13.467  1.00  0.00     0.031 H 
ATOM   1791  N   THR A 101      29.026   6.931   9.843  1.00  8.55    -0.343 N 
ATOM   1792  HN  THR A 101      28.541   6.233  10.407  1.00  0.00     0.163 HD
ATOM   1793  CA  THR A 101      29.861   6.539   8.704  1.00  9.45     0.113 C 
ATOM   1794  HA  THR A 101      30.856   7.028   8.818  1.00  0.00     0.091 H 
ATOM   1795  C   THR A 101      29.254   7.004   7.404  1.00  8.97     0.243 C 
ATOM   1796  O   THR A 101      30.001   7.457   6.531  1.00  9.92    -0.271 OA
ATOM   1797  CB  THR A 101      30.070   5.013   8.728  1.00 10.81     0.060 C 
ATOM   1798  HB  THR A 101      29.082   4.502   8.805  1.00  0.00     0.086 H 
ATOM   1799  OG1 THR A 101      30.860   4.722   9.911  1.00 14.00    -0.393 OA
ATOM   1800  HG1 THR A 101      30.401   5.033  10.682  1.00  0.00     0.210 HD
ATOM   1801  CG2 THR A 101      30.791   4.525   7.517  1.00 12.48    -0.050 C 
ATOM   1802 1HG2 THR A 101      30.184   4.748   6.609  1.00  0.00     0.031 H 
ATOM   1803 2HG2 THR A 101      31.057   3.445   7.591  1.00  0.00     0.031 H 
ATOM   1804 3HG2 THR A 101      31.824   4.938   7.446  1.00  0.00     0.031 H 
ATOM   1805  N   ALA A 102      27.952   6.932   7.217  1.00  8.66    -0.346 N 
ATOM   1806  HN  ALA A 102      27.366   6.539   7.954  1.00  0.00     0.163 HD
ATOM   1807  CA  ALA A 102      27.323   7.401   5.980  1.00  9.08     0.086 C 
ATOM   1808  HA  ALA A 102      27.759   6.828   5.128  1.00  0.00     0.086 H 
ATOM   1809  C   ALA A 102      27.601   8.878   5.751  1.00  8.19     0.240 C 
ATOM   1810  O   ALA A 102      27.956   9.327   4.657  1.00  9.00    -0.271 OA
ATOM   1811  CB  ALA A 102      25.837   7.139   6.014  1.00 10.07    -0.049 C 
ATOM   1812  HB1 ALA A 102      25.633   6.056   6.182  1.00  0.00     0.030 H 
ATOM   1813  HB2 ALA A 102      25.329   7.518   5.097  1.00  0.00     0.030 H 
ATOM   1814  HB3 ALA A 102      25.321   7.779   6.767  1.00  0.00     0.030 H 
ATOM   1815  N   ILE A 103      27.412   9.672   6.815  1.00  8.24    -0.346 N 
ATOM   1816  HN  ILE A 103      27.086   9.277   7.697  1.00  0.00     0.163 HD
ATOM   1817  CA  ILE A 103      27.676  11.109   6.706  1.00  8.14     0.092 C 
ATOM   1818  HA  ILE A 103      27.061  11.505   5.865  1.00  0.00     0.088 H 
ATOM   1819  C   ILE A 103      29.146  11.370   6.372  1.00  8.17     0.241 C 
ATOM   1820  O   ILE A 103      29.444  12.193   5.489  1.00  8.70    -0.271 OA
ATOM   1821  CB  ILE A 103      27.232  11.826   7.988  1.00  8.00    -0.030 C 
ATOM   1822  HB  ILE A 103      27.745  11.336   8.848  1.00  0.00     0.043 H 
ATOM   1823  CG1 ILE A 103      25.726  11.724   8.223  1.00  8.46    -0.063 C 
ATOM   1824 1HG1 ILE A 103      25.369  10.702   7.956  1.00  0.00     0.033 H 
ATOM   1825 2HG1 ILE A 103      25.182  12.331   7.462  1.00  0.00     0.033 H 
ATOM   1826  CG2 ILE A 103      27.703  13.269   7.926  1.00  9.55    -0.071 C 
ATOM   1827 1HG2 ILE A 103      27.380  13.790   8.858  1.00  0.00     0.028 H 
ATOM   1828 2HG2 ILE A 103      27.358  13.791   7.003  1.00  0.00     0.028 H 
ATOM   1829 3HG2 ILE A 103      28.801  13.352   7.749  1.00  0.00     0.028 H 
ATOM   1830  CD1 ILE A 103      25.256  12.083   9.587  1.00  9.81    -0.076 C 
ATOM   1831 1HD1 ILE A 103      24.157  12.009   9.759  1.00  0.00     0.027 H 
ATOM   1832 2HD1 ILE A 103      25.613  13.105   9.854  1.00  0.00     0.027 H 
ATOM   1833 3HD1 ILE A 103      25.800  11.476  10.348  1.00  0.00     0.027 H 
ATOM   1834  N   GLN A 104      30.053  10.681   7.047  1.00  8.32    -0.346 N 
ATOM   1835  HN  GLN A 104      29.766  10.018   7.767  1.00  0.00     0.163 HD
ATOM   1836  CA  GLN A 104      31.455  10.879   6.751  1.00  8.40     0.090 C 
ATOM   1837  HA  GLN A 104      31.684  11.963   6.877  1.00  0.00     0.087 H 
ATOM   1838  C   GLN A 104      31.794  10.487   5.309  1.00  8.97     0.241 C 
ATOM   1839  O   GLN A 104      32.618  11.121   4.670  1.00  9.43    -0.271 OA
ATOM   1840  CB  GLN A 104      32.332  10.089   7.741  1.00  9.21    -0.030 C 
ATOM   1841  HB1 GLN A 104      31.988  10.235   8.791  1.00  0.00     0.037 H 
ATOM   1842  HB2 GLN A 104      32.157   8.992   7.649  1.00  0.00     0.037 H 
ATOM   1843  CG  GLN A 104      33.818  10.428   7.592  1.00  9.44     0.011 C 
ATOM   1844  HG1 GLN A 104      34.470   9.716   8.149  1.00  0.00     0.047 H 
ATOM   1845  HG2 GLN A 104      34.196  10.220   6.564  1.00  0.00     0.047 H 
ATOM   1846  CD  GLN A 104      34.053  11.861   8.007  1.00 10.11     0.215 C 
ATOM   1847  OE1 GLN A 104      34.067  12.221   9.196  1.00 10.93    -0.274 OA
ATOM   1848  NE2 GLN A 104      34.275  12.736   7.030  1.00 11.10    -0.370 N 
ATOM   1849 1HE2 GLN A 104      34.434  13.704   7.310  1.00  0.00     0.159 HD
ATOM   1850 2HE2 GLN A 104      34.264  12.440   6.054  1.00  0.00     0.159 HD
ATOM   1851  N   THR A 105      31.217   9.397   4.813  1.00  9.01    -0.344 N 
ATOM   1852  HN  THR A 105      30.582   8.857   5.401  1.00  0.00     0.163 HD
ATOM   1853  CA  THR A 105      31.472   8.958   3.450  1.00 10.22     0.113 C 
ATOM   1854  HA  THR A 105      32.568   8.794   3.329  1.00  0.00     0.091 H 
ATOM   1855  C   THR A 105      31.032  10.032   2.469  1.00 10.06     0.243 C 
ATOM   1856  O   THR A 105      31.769  10.328   1.521  1.00 10.36    -0.271 OA
ATOM   1857  CB  THR A 105      30.750   7.634   3.199  1.00 12.66     0.060 C 
ATOM   1858  HB  THR A 105      29.664   7.746   3.426  1.00  0.00     0.086 H 
ATOM   1859  OG1 THR A 105      31.319   6.608   4.029  1.00 16.27    -0.393 OA
ATOM   1860  HG1 THR A 105      31.206   6.916   4.921  1.00  0.00     0.210 HD
ATOM   1861  CG2 THR A 105      30.929   7.147   1.789  1.00 20.30    -0.050 C 
ATOM   1862 1HG2 THR A 105      30.488   7.943   1.145  1.00  0.00     0.031 H 
ATOM   1863 2HG2 THR A 105      30.503   6.133   1.606  1.00  0.00     0.031 H 
ATOM   1864 3HG2 THR A 105      31.984   6.893   1.531  1.00  0.00     0.031 H 
ATOM   1865  N   VAL A 106      29.876  10.629   2.686  1.00  9.35    -0.346 N 
ATOM   1866  HN  VAL A 106      29.290  10.332   3.467  1.00  0.00     0.163 HD
ATOM   1867  CA  VAL A 106      29.429  11.716   1.812  1.00  8.75     0.092 C 
ATOM   1868  HA  VAL A 106      29.446  11.338   0.763  1.00  0.00     0.088 H 
ATOM   1869  C   VAL A 106      30.371  12.888   1.894  1.00  8.55     0.241 C 
ATOM   1870  O   VAL A 106      30.781  13.430   0.877  1.00  9.65    -0.271 OA
ATOM   1871  CB  VAL A 106      27.983  12.121   2.141  1.00  9.79    -0.033 C 
ATOM   1872  HB  VAL A 106      27.901  12.251   3.245  1.00  0.00     0.042 H 
ATOM   1873  CG1 VAL A 106      27.619  13.425   1.486  1.00 10.41    -0.071 C 
ATOM   1874 1HG1 VAL A 106      28.306  14.248   1.791  1.00  0.00     0.028 H 
ATOM   1875 2HG1 VAL A 106      26.554  13.693   1.679  1.00  0.00     0.028 H 
ATOM   1876 3HG1 VAL A 106      27.575  13.323   0.376  1.00  0.00     0.028 H 
ATOM   1877  CG2 VAL A 106      27.042  10.994   1.723  1.00 10.50    -0.071 C 
ATOM   1878 1HG2 VAL A 106      27.312  10.027   2.209  1.00  0.00     0.028 H 
ATOM   1879 2HG2 VAL A 106      26.998  10.892   0.613  1.00  0.00     0.028 H 
ATOM   1880 3HG2 VAL A 106      25.977  11.262   1.916  1.00  0.00     0.028 H 
ATOM   1881  N   ALA A 107      30.769  13.287   3.115  1.00  8.63    -0.346 N 
ATOM   1882  HN  ALA A 107      30.414  12.812   3.945  1.00  0.00     0.163 HD
ATOM   1883  CA  ALA A 107      31.716  14.408   3.258  1.00  9.20     0.086 C 
ATOM   1884  HA  ALA A 107      31.265  15.301   2.766  1.00  0.00     0.086 H 
ATOM   1885  C   ALA A 107      33.015  14.093   2.545  1.00  9.11     0.240 C 
ATOM   1886  O   ALA A 107      33.598  15.002   1.895  1.00 10.13    -0.271 OA
ATOM   1887  CB  ALA A 107      31.925  14.741   4.722  1.00 10.05    -0.049 C 
ATOM   1888  HB1 ALA A 107      30.969  14.973   5.247  1.00  0.00     0.030 H 
ATOM   1889  HB2 ALA A 107      32.661  15.569   4.844  1.00  0.00     0.030 H 
ATOM   1890  HB3 ALA A 107      32.482  13.928   5.243  1.00  0.00     0.030 H 
ATOM   1891  N   ASP A 108      33.508  12.873   2.666  1.00  9.45    -0.346 N 
ATOM   1892  HN  ASP A 108      33.003  12.191   3.231  1.00  0.00     0.163 HD
ATOM   1893  CA  ASP A 108      34.766  12.465   2.010  1.00 10.27     0.098 C 
ATOM   1894  HA  ASP A 108      35.574  13.157   2.343  1.00  0.00     0.088 H 
ATOM   1895  C   ASP A 108      34.637  12.577   0.493  1.00 10.94     0.241 C 
ATOM   1896  O   ASP A 108      35.573  13.013  -0.177  1.00 12.11    -0.271 OA
ATOM   1897  CB  ASP A 108      35.147  11.063   2.419  1.00 10.84     0.043 C 
ATOM   1898  HB1 ASP A 108      35.897  10.640   1.711  1.00  0.00     0.052 H 
ATOM   1899  HB2 ASP A 108      34.300  10.360   2.240  1.00  0.00     0.052 H 
ATOM   1900  CG  ASP A 108      35.643  10.947   3.857  1.00 13.19     0.175 C 
ATOM   1901  OD1 ASP A 108      35.829  11.933   4.564  1.00 13.48    -0.648 OA
ATOM   1902  OD2 ASP A 108      35.856   9.783   4.298  1.00 16.24    -0.648 OA
ATOM   1903  N   GLY A 109      33.475  12.205  -0.052  1.00 11.08    -0.351 N 
ATOM   1904  HN  GLY A 109      32.721  11.873   0.550  1.00  0.00     0.163 HD
ATOM   1905  CA  GLY A 109      33.268  12.267  -1.496  1.00 11.06     0.069 C 
ATOM   1906  HA1 GLY A 109      32.344  11.727  -1.809  1.00  0.00     0.078 H 
ATOM   1907  HA2 GLY A 109      34.013  11.651  -2.052  1.00  0.00     0.078 H 
ATOM   1908  C   GLY A 109      33.266  13.709  -1.958  1.00 11.65     0.236 C 
ATOM   1909  O   GLY A 109      33.788  14.046  -3.038  1.00 14.23    -0.272 OA
ATOM   1910  N   LEU A 110      32.663  14.613  -1.198  1.00 11.04    -0.346 N 
ATOM   1911  HN  LEU A 110      32.171  14.312  -0.357  1.00  0.00     0.163 HD
ATOM   1912  CA  LEU A 110      32.689  16.008  -1.537  1.00 12.59     0.089 C 
ATOM   1913  HA  LEU A 110      32.293  16.124  -2.573  1.00  0.00     0.087 H 
ATOM   1914  C   LEU A 110      34.109  16.579  -1.499  1.00 13.61     0.241 C 
ATOM   1915  O   LEU A 110      34.449  17.407  -2.351  1.00 16.44    -0.271 OA
ATOM   1916  CB  LEU A 110      31.803  16.806  -0.595  1.00 12.03    -0.035 C 
ATOM   1917  HB1 LEU A 110      31.956  17.900  -0.747  1.00  0.00     0.037 H 
ATOM   1918  HB2 LEU A 110      32.162  16.709   0.456  1.00  0.00     0.037 H 
ATOM   1919  CG  LEU A 110      30.328  16.457  -0.688  1.00 14.75    -0.059 C 
ATOM   1920  HG  LEU A 110      30.206  15.353  -0.588  1.00  0.00     0.039 H 
ATOM   1921  CD1 LEU A 110      29.562  17.146   0.425  1.00 18.27    -0.073 C 
ATOM   1922 1HD1 LEU A 110      28.479  16.890   0.357  1.00  0.00     0.028 H 
ATOM   1923 2HD1 LEU A 110      29.732  18.248   0.429  1.00  0.00     0.028 H 
ATOM   1924 3HD1 LEU A 110      29.984  16.913   1.430  1.00  0.00     0.028 H 
ATOM   1925  CD2 LEU A 110      29.756  16.907  -2.035  1.00 18.56    -0.073 C 
ATOM   1926 1HD2 LEU A 110      28.673  16.651  -2.103  1.00  0.00     0.028 H 
ATOM   1927 2HD2 LEU A 110      30.336  16.491  -2.892  1.00  0.00     0.028 H 
ATOM   1928 3HD2 LEU A 110      29.939  17.991  -2.222  1.00  0.00     0.028 H 
ATOM   1929  N   LYS A 111      34.897  16.142  -0.525  1.00 12.59    -0.346 N 
ATOM   1930  HN  LYS A 111      34.565  15.467   0.164  1.00  0.00     0.163 HD
ATOM   1931  CA  LYS A 111      36.267  16.669  -0.479  1.00 15.06     0.089 C 
ATOM   1932  HA  LYS A 111      36.213  17.780  -0.551  1.00  0.00     0.087 H 
ATOM   1933  C   LYS A 111      37.064  16.159  -1.662  1.00 17.18     0.241 C 
ATOM   1934  O   LYS A 111      37.862  16.884  -2.276  1.00 20.76    -0.271 OA
ATOM   1935  CB  LYS A 111      36.890  16.314   0.857  1.00 20.01    -0.038 C 
ATOM   1936  HB1 LYS A 111      36.786  15.223   1.061  1.00  0.00     0.036 H 
ATOM   1937  HB2 LYS A 111      36.278  16.721   1.696  1.00  0.00     0.036 H 
ATOM   1938  CG  LYS A 111      38.332  16.745   0.992  1.00 22.95    -0.061 C 
ATOM   1939  HG1 LYS A 111      38.927  16.335   0.143  1.00  0.00     0.033 H 
ATOM   1940  HG2 LYS A 111      38.805  16.211   1.849  1.00  0.00     0.033 H 
ATOM   1941  CD  LYS A 111      38.583  18.230   1.118  1.00 33.89    -0.043 C 
ATOM   1942  HD1 LYS A 111      37.869  18.812   0.489  1.00  0.00     0.035 H 
ATOM   1943  HD2 LYS A 111      39.538  18.519   0.620  1.00  0.00     0.035 H 
ATOM   1944  CE  LYS A 111      38.554  18.709   2.567  1.00 38.97     0.080 C 
ATOM   1945  HE1 LYS A 111      39.301  18.169   3.195  1.00  0.00     0.075 H 
ATOM   1946  HE2 LYS A 111      37.626  18.382   3.091  1.00  0.00     0.075 H 
ATOM   1947  NZ  LYS A 111      38.737  20.187   2.640  1.00 44.50    -0.079 N 
ATOM   1948  HZ1 LYS A 111      38.718  20.507   3.608  1.00  0.00     0.274 HD
ATOM   1949  HZ2 LYS A 111      38.054  20.681   2.066  1.00  0.00     0.274 HD
ATOM   1950  HZ3 LYS A 111      39.586  20.486   2.161  1.00  0.00     0.274 HD
ATOM   1951  N   LYS A 112      36.894  14.896  -2.062  1.00 16.01    -0.346 N 
ATOM   1952  HN  LYS A 112      36.292  14.272  -1.524  1.00  0.00     0.163 HD
ATOM   1953  CA  LYS A 112      37.556  14.404  -3.252  1.00 18.47     0.089 C 
ATOM   1954  HA  LYS A 112      38.653  14.546  -3.115  1.00  0.00     0.087 H 
ATOM   1955  C   LYS A 112      37.145  15.141  -4.525  1.00 18.69     0.241 C 
ATOM   1956  O   LYS A 112      37.979  15.453  -5.387  1.00 21.08    -0.271 OA
ATOM   1957  CB  LYS A 112      37.291  12.895  -3.394  1.00 18.26    -0.038 C 
ATOM   1958  HB1 LYS A 112      37.657  12.320  -2.512  1.00  0.00     0.036 H 
ATOM   1959  HB2 LYS A 112      36.207  12.650  -3.308  1.00  0.00     0.036 H 
ATOM   1960  CG  LYS A 112      37.892  12.385  -4.700  1.00 24.01    -0.061 C 
ATOM   1961  HG1 LYS A 112      37.093  12.278  -5.470  1.00  0.00     0.033 H 
ATOM   1962  HG2 LYS A 112      38.515  13.182  -5.169  1.00  0.00     0.033 H 
ATOM   1963  CD  LYS A 112      38.677  11.117  -4.599  1.00 39.55    -0.043 C 
ATOM   1964  HD1 LYS A 112      38.840  10.831  -3.534  1.00  0.00     0.035 H 
ATOM   1965  HD2 LYS A 112      38.069  10.243  -4.929  1.00  0.00     0.035 H 
ATOM   1966  CE  LYS A 112      40.004  11.181  -5.359  1.00 47.12     0.080 C 
ATOM   1967  HE1 LYS A 112      40.697  11.909  -4.875  1.00  0.00     0.075 H 
ATOM   1968  HE2 LYS A 112      39.865  11.680  -6.346  1.00  0.00     0.075 H 
ATOM   1969  NZ  LYS A 112      40.669   9.864  -5.530  1.00 42.07    -0.079 N 
ATOM   1970  HZ1 LYS A 112      41.553   9.907  -6.036  1.00  0.00     0.274 HD
ATOM   1971  HZ2 LYS A 112      40.035   9.198  -5.972  1.00  0.00     0.274 HD
ATOM   1972  HZ3 LYS A 112      40.796   9.408  -4.627  1.00  0.00     0.274 HD
ATOM   1973  N   GLN A 113      35.861  15.445  -4.655  1.00 17.19    -0.341 N 
ATOM   1974  HN  GLN A 113      35.183  15.086  -3.983  1.00  0.00     0.163 HD
ATOM   1975  CA  GLN A 113      35.414  16.296  -5.762  1.00 19.54     0.114 C 
ATOM   1976  C   GLN A 113      36.132  17.634  -5.787  1.00 23.61     0.246 C 
ATOM   1977  O   GLN A 113      36.511  18.114  -6.872  1.00 24.77    -0.271 OA
ATOM   1978  CB AGLN A 113      33.895  16.473  -5.662  0.50 22.30    -0.025 C 
ATOM   1979  HB1AGLN A 113      33.599  16.585  -4.593  1.00  0.00     0.038 H 
ATOM   1980  HB2AGLN A 113      33.387  15.513  -5.913  1.00  0.00     0.038 H 
ATOM   1981  CB BGLN A 113      33.914  16.572  -5.656  0.50 21.33    -0.025 C 
ATOM   1982  HB1BGLN A 113      33.632  17.465  -6.261  1.00  0.00     0.038 H 
ATOM   1983  HB2BGLN A 113      33.651  16.948  -4.640  1.00  0.00     0.038 H 
ATOM   1984  CG AGLN A 113      33.295  17.598  -6.479  0.50 26.47     0.012 C 
ATOM   1985  HG1AGLN A 113      32.836  18.367  -5.814  1.00  0.00     0.047 H 
ATOM   1986  HG2AGLN A 113      34.096  18.214  -6.950  1.00  0.00     0.047 H 
ATOM   1987  CG BGLN A 113      33.056  15.375  -6.028  0.50 18.75     0.012 C 
ATOM   1988  HG1BGLN A 113      33.208  15.072  -7.090  1.00  0.00     0.047 H 
ATOM   1989  HG2BGLN A 113      33.414  14.441  -5.535  1.00  0.00     0.047 H 
ATOM   1990  CD AGLN A 113      32.302  17.127  -7.518  0.50 25.33     0.215 C 
ATOM   1991  CD BGLN A 113      31.595  15.646  -5.725  0.50 19.68     0.215 C 
ATOM   1992  OE1AGLN A 113      31.346  16.402  -7.233  0.50 26.09    -0.274 OA
ATOM   1993  OE1BGLN A 113      31.041  16.706  -5.996  0.50 30.43    -0.274 OA
ATOM   1994  NE2AGLN A 113      32.519  17.542  -8.755  0.50 38.16    -0.370 N 
ATOM   1995 1HE2AGLN A 113      33.310  18.142  -8.991  1.00  0.00     0.159 HD
ATOM   1996 2HE2AGLN A 113      31.849  17.224  -9.456  1.00  0.00     0.159 HD
ATOM   1997  NE2BGLN A 113      30.982  14.640  -5.130  0.50 29.14    -0.370 N 
ATOM   1998 1HE2BGLN A 113      29.999  14.822  -4.926  1.00  0.00     0.159 HD
ATOM   1999 2HE2BGLN A 113      31.443  13.758  -4.905  1.00  0.00     0.159 HD
ATOM   2000  N   GLU A 114      36.328  18.230  -4.621  1.00 25.14    -0.346 N 
ATOM   2001  HN  GLU A 114      35.997  17.784  -3.766  1.00  0.00     0.163 HD
ATOM   2002  CA  GLU A 114      37.017  19.526  -4.543  1.00 28.34     0.090 C 
ATOM   2003  HA  GLU A 114      36.507  20.243  -5.228  1.00  0.00     0.087 H 
ATOM   2004  C   GLU A 114      38.446  19.359  -4.996  1.00 29.48     0.241 C 
ATOM   2005  O   GLU A 114      39.047  20.127  -5.723  1.00 38.41    -0.271 OA
ATOM   2006  CB  GLU A 114      36.928  20.063  -3.121  1.00 33.39    -0.029 C 
ATOM   2007  HB1 GLU A 114      37.672  19.529  -2.485  1.00  0.00     0.037 H 
ATOM   2008  HB2 GLU A 114      35.970  19.721  -2.664  1.00  0.00     0.037 H 
ATOM   2009  CG  GLU A 114      37.073  21.555  -2.900  1.00 43.19     0.018 C 
ATOM   2010  HG1 GLU A 114      36.354  22.130  -3.529  1.00  0.00     0.049 H 
ATOM   2011  HG2 GLU A 114      38.027  21.938  -3.331  1.00  0.00     0.049 H 
ATOM   2012  CD  GLU A 114      36.942  21.926  -1.432  1.00 45.79     0.172 C 
ATOM   2013  OE1 GLU A 114      37.010  21.010  -0.587  1.00 44.06    -0.648 OA
ATOM   2014  OE2 GLU A 114      36.767  23.127  -1.133  1.00 47.74    -0.648 OA
ATOM   2015  N   GLU A 115      39.060  18.255  -4.558  1.00 28.83    -0.346 N 
ATOM   2016  HN  GLU A 115      38.554  17.561  -4.007  1.00  0.00     0.163 HD
ATOM   2017  CA  GLU A 115      40.465  18.064  -4.884  1.00 34.47     0.090 C 
ATOM   2018  HA  GLU A 115      41.023  18.986  -4.599  1.00  0.00     0.087 H 
ATOM   2019  C   GLU A 115      40.573  17.879  -6.398  1.00 34.62     0.241 C 
ATOM   2020  O   GLU A 115      41.578  18.279  -7.002  1.00 41.92    -0.271 OA
ATOM   2021  CB  GLU A 115      41.073  16.883  -4.142  1.00 40.25    -0.029 C 
ATOM   2022  HB1 GLU A 115      40.663  15.937  -4.568  1.00  0.00     0.037 H 
ATOM   2023  HB2 GLU A 115      42.149  16.795  -4.420  1.00  0.00     0.037 H 
ATOM   2024  CG  GLU A 115      40.949  16.839  -2.636  1.00 41.46     0.018 C 
ATOM   2025  HG1 GLU A 115      40.059  17.415  -2.291  1.00  0.00     0.049 H 
ATOM   2026  HG2 GLU A 115      41.752  17.441  -2.151  1.00  0.00     0.049 H 
ATOM   2027  CD  GLU A 115      40.926  15.428  -2.093  1.00 44.49     0.172 C 
ATOM   2028  OE1 GLU A 115      41.080  14.432  -2.829  1.00 52.70    -0.648 OA
ATOM   2029  OE2 GLU A 115      40.742  15.247  -0.892  1.00 58.81    -0.648 OA
ATOM   2030  N   GLU A 116      39.524  17.274  -6.992  1.00 30.46    -0.346 N 
ATOM   2031  HN  GLU A 116      38.651  17.084  -6.500  1.00  0.00     0.163 HD
ATOM   2032  CA  GLU A 116      39.732  16.907  -8.404  1.00 35.06     0.089 C 
ATOM   2033  HA  GLU A 116      40.811  16.657  -8.536  1.00  0.00     0.087 H 
ATOM   2034  C   GLU A 116      39.418  18.098  -9.294  1.00 31.50     0.238 C 
ATOM   2035  O   GLU A 116      38.794  19.047  -8.775  1.00 38.72    -0.271 OA
ATOM   2036  CB  GLU A 116      38.914  15.649  -8.737  1.00 43.26    -0.029 C 
ATOM   2037  HB1 GLU A 116      38.998  15.369  -9.813  1.00  0.00     0.037 H 
ATOM   2038  HB2 GLU A 116      37.817  15.844  -8.704  1.00  0.00     0.037 H 
ATOM   2039  CG  GLU A 116      39.318  14.501  -7.815  1.00 45.91     0.018 C 
ATOM   2040  HG1 GLU A 116      40.362  14.678  -7.467  1.00  0.00     0.049 H 
ATOM   2041  HG2 GLU A 116      38.747  14.596  -6.862  1.00  0.00     0.049 H 
ATOM   2042  CD  GLU A 116      39.211  13.080  -8.294  1.00 44.47     0.172 C 
ATOM   2043  OE1 GLU A 116      40.205  12.496  -8.808  1.00 46.45    -0.648 OA
ATOM   2044  OE2 GLU A 116      38.104  12.508  -8.132  1.00 50.43    -0.648 OA
ATOM   2045  N   GLU A 117      39.795  18.068 -10.477  1.00 30.80    -0.368 N 
ATOM   2046  HN1 GLU A 117      39.584  18.867 -11.074  1.00  0.00     0.159 HD
ATOM   2047  HN2 GLU A 117      40.305  17.293 -10.901  1.00  0.00     0.159 HD
TER    2048      GLU A 117 
HETATM    1  C   ACE A  -1      25.842  13.738 -11.519  1.00 14.57     0.214 C 
HETATM    2  O   ACE A  -1      25.616  13.709 -10.308  1.00 19.54    -0.274 OA
HETATM    3  CH3 ACE A  -1      27.218  13.295 -12.006  1.00 17.56    -0.003 C 
HETATM    4 1HH3 ACE A  -1      27.422  13.321 -13.102  1.00  0.00     0.040 H 
HETATM    5 2HH3 ACE A  -1      27.428  12.270 -11.621  1.00  0.00     0.040 H 
HETATM    6 3HH3 ACE A  -1      28.000  13.887 -11.475  1.00  0.00     0.040 H 
HETATM 2048  C1  4IP A1117      14.780  25.232  17.669  1.00  7.31     0.106 C 
HETATM 2049  H1  4IP A1117      13.806  25.687  17.373  1.00  0.00     0.092 H 
HETATM 2050  O1  4IP A1117      14.964  25.328  19.099  1.00  7.70    -0.272 OA
HETATM 2051  C2  4IP A1117      14.825  23.753  17.251  1.00  6.95     0.091 C 
HETATM 2052  H2  4IP A1117      13.968  23.209  17.713  1.00  0.00     0.091 H 
HETATM 2053  O2  4IP A1117      16.055  23.212  17.741  1.00  7.71    -0.390 OA
HETATM 2054  H2  4IP A1117      16.083  22.298  17.483  1.00  0.00     0.210 HD
HETATM 2055  C3  4IP A1117      14.749  23.628  15.739  1.00  6.98     0.107 C 
HETATM 2056  H3  4IP A1117      13.777  24.053  15.396  1.00  0.00     0.092 H 
HETATM 2057  O3  4IP A1117      14.790  22.252  15.388  1.00  7.54    -0.272 OA
HETATM 2058  C4  4IP A1117      15.875  24.399  15.072  1.00  7.38     0.107 C 
HETATM 2059  H4  4IP A1117      16.854  23.969  15.390  1.00  0.00     0.092 H 
HETATM 2060  O4  4IP A1117      15.739  24.266  13.647  1.00  7.27    -0.272 OA
HETATM 2061  C5  4IP A1117      15.800  25.840  15.507  1.00  7.35     0.107 C 
HETATM 2062  H5  4IP A1117      14.828  26.278  15.179  1.00  0.00     0.092 H 
HETATM 2063  O5  4IP A1117      16.886  26.586  14.922  1.00  7.86    -0.272 OA
HETATM 2064  C6  4IP A1117      15.938  25.984  17.011  1.00  7.90     0.091 C 
HETATM 2065  H6  4IP A1117      16.910  25.552  17.346  1.00  0.00     0.091 H 
HETATM 2066  O6  4IP A1117      15.871  27.368  17.370  1.00  9.93    -0.390 OA
HETATM 2067  H6  4IP A1117      16.590  27.835  16.961  1.00  0.00     0.210 HD
HETATM 2068  P1  4IP A1117      13.738  25.168  20.145  1.00  7.13     0.422 P 
HETATM 2069  O1P 4IP A1117      13.391  26.601  20.613  1.00  8.03    -0.617 OA
HETATM 2070  O2P 4IP A1117      12.588  24.532  19.458  1.00  8.15    -0.617 OA
HETATM 2071  O3P 4IP A1117      14.297  24.368  21.261  1.00  7.99    -0.617 OA
HETATM 2072  P3  4IP A1117      13.470  21.406  14.996  1.00  9.02     0.422 P 
HETATM 2073  O4P 4IP A1117      12.865  22.111  13.707  1.00 15.24    -0.617 OA
HETATM 2074  O5P 4IP A1117      12.443  21.486  16.020  1.00 11.56    -0.617 OA
HETATM 2075  O6P 4IP A1117      13.983  20.094  14.497  1.00 12.38    -0.617 OA
HETATM 2076  P4  4IP A1117      16.947  23.743  12.715  1.00  7.14     0.422 P 
HETATM 2077  O7P 4IP A1117      16.228  23.349  11.428  1.00  7.94    -0.617 OA
HETATM 2078  O8P 4IP A1117      17.916  24.911  12.524  1.00  7.63    -0.617 OA
HETATM 2079  O9P 4IP A1117      17.665  22.622  13.422  1.00  7.45    -0.617 OA
HETATM 2080  P5  4IP A1117      16.635  27.774  13.864  1.00  9.15     0.422 P 
HETATM 2081  OPF 4IP A1117      17.769  28.760  14.166  1.00 10.97    -0.617 OA
HETATM 2082  OPG 4IP A1117      15.262  28.300  14.030  1.00 12.19    -0.617 OA
HETATM 2083  OPH 4IP A1117      16.831  27.162  12.485  1.00  9.74    -0.617 OA
CONECT    1    2
CONECT    1    3
CONECT    1    7
CONECT    3    6
CONECT    3    5
CONECT    3    4
CONECT    7    8
CONECT    9   10
CONECT   13   15
CONECT   13   14
CONECT   16   17
CONECT   18   19
CONECT   20   21
CONECT   24   26
CONECT   24   25
CONECT   27   29
CONECT   27   28
CONECT   31   34
CONECT   31   33
CONECT   31   32
CONECT   35   36
CONECT   40   42
CONECT   40   41
CONECT   43   45
CONECT   43   44
CONECT   46   47
CONECT   48   49
CONECT   50   51
CONECT   52   53
CONECT   56   58
CONECT   56   57
CONECT   62   63
CONECT   64   65
CONECT   68   69
CONECT   70   73
CONECT   70   72
CONECT   70   71
CONECT   74   77
CONECT   74   76
CONECT   74   75
CONECT   78   79
CONECT   80   81
CONECT   84   87
CONECT   84   86
CONECT   84   85
CONECT   88   89
CONECT   90   91
CONECT   94   95
CONECT   96   98
CONECT   96   97
CONECT   99  102
CONECT   99  101
CONECT   99  100
CONECT  103  106
CONECT  103  105
CONECT  103  104
CONECT  107  108
CONECT  109  110
CONECT  113  114
CONECT  115  118
CONECT  115  117
CONECT  115  116
CONECT  119  122
CONECT  119  121
CONECT  119  120
CONECT  123  124
CONECT  125  126
CONECT  129  131
CONECT  129  130
CONECT  132  133
CONECT  134  136
CONECT  134  135
CONECT  137  139
CONECT  137  138
CONECT  140  142
CONECT  140  141
CONECT  143  145
CONECT  143  144
CONECT  146  149
CONECT  146  148
CONECT  146  147
CONECT  150  153
CONECT  150  152
CONECT  150  151
CONECT  154  155
CONECT  156  157
CONECT  160  162
CONECT  160  161
CONECT  163  165
CONECT  163  164
CONECT  169  170
CONECT  171  173
CONECT  171  172
CONECT  176  177
CONECT  178  179
CONECT  182  184
CONECT  182  183
CONECT  186  187
CONECT  189  190
CONECT  192  193
CONECT  194  195
CONECT  196  197
CONECT  198  199
CONECT  200  201
CONECT  202  203
CONECT  206  208
CONECT  206  207
CONECT  209  210
CONECT  211  214
CONECT  211  213
CONECT  211  212
CONECT  215  218
CONECT  215  217
CONECT  215  216
CONECT  219  220
CONECT  221  222
CONECT  225  227
CONECT  225  226
CONECT  229  230
CONECT  231  232
CONECT  233  234
CONECT  235  236
CONECT  237  238
CONECT  239  240
CONECT  243  245
CONECT  243  244
CONECT  246  248
CONECT  246  247
CONECT  249  251
CONECT  249  250
CONECT  252  254
CONECT  252  253
CONECT  255  258
CONECT  255  257
CONECT  255  256
CONECT  259  260
CONECT  261  262
CONECT  265  267
CONECT  265  266
CONECT  268  269
CONECT  270  272
CONECT  270  271
CONECT  273  275
CONECT  273  274
CONECT  276  277
CONECT  278  279
CONECT  282  284
CONECT  282  283
CONECT  285  287
CONECT  285  286
CONECT  288  290
CONECT  288  289
CONECT  291  293
CONECT  291  292
CONECT  294  295
CONECT  296  298
CONECT  296  297
CONECT  301  302
CONECT  303  304
CONECT  307  309
CONECT  307  308
CONECT  310  312
CONECT  310  311
CONECT  316  317
CONECT  318  319
CONECT  322  324
CONECT  322  323
CONECT  326  327
CONECT  328  329
CONECT  330  331
CONECT  332  333
CONECT  335  336
CONECT  337  338
CONECT  339  340
CONECT  343  344
CONECT  345  347
CONECT  345  346
CONECT  348  351
CONECT  348  350
CONECT  348  349
CONECT  352  355
CONECT  352  354
CONECT  352  353
CONECT  356  357
CONECT  358  359
CONECT  362  364
CONECT  362  363
CONECT  365  367
CONECT  365  366
CONECT  368  370
CONECT  368  369
CONECT  371  373
CONECT  371  372
CONECT  374  377
CONECT  374  376
CONECT  374  375
CONECT  378  379
CONECT  380  381
CONECT  384  385
CONECT  386  387
CONECT  388  391
CONECT  388  390
CONECT  388  389
CONECT  392  393
CONECT  394  395
CONECT  398  400
CONECT  398  399
CONECT  402  403
CONECT  405  406
CONECT  408  409
CONECT  410  411
CONECT  412  413
CONECT  414  415
CONECT  416  417
CONECT  418  419
CONECT  422  424
CONECT  422  423
CONECT  425  427
CONECT  425  426
CONECT  428  430
CONECT  428  429
CONECT  431  432
CONECT  434  436
CONECT  434  435
CONECT  437  439
CONECT  437  438
CONECT  441  442
CONECT  445  447
CONECT  445  446
CONECT  448  450
CONECT  448  449
CONECT  451  453
CONECT  451  452
CONECT  454  455
CONECT  456  457
CONECT  460  462
CONECT  460  461
CONECT  463  465
CONECT  463  464
CONECT  466  468
CONECT  466  467
CONECT  469  470
CONECT  472  474
CONECT  472  473
CONECT  475  477
CONECT  475  476
CONECT  478  479
CONECT  480  481
CONECT  484  486
CONECT  484  485
CONECT  488  489
CONECT  490  491
CONECT  492  493
CONECT  494  495
CONECT  497  498
CONECT  499  500
CONECT  501  502
CONECT  505  507
CONECT  505  506
CONECT  509  510
CONECT  511  512
CONECT  513  514
CONECT  515  516
CONECT  517  518
CONECT  519  520
CONECT  521  522
CONECT  525  527
CONECT  525  526
CONECT  528  529
CONECT  530  533
CONECT  530  532
CONECT  530  531
CONECT  534  537
CONECT  534  536
CONECT  534  535
CONECT  538  539
CONECT  540  541
CONECT  544  546
CONECT  544  545
CONECT  547  548
CONECT  549  552
CONECT  549  551
CONECT  549  550
CONECT  553  556
CONECT  553  555
CONECT  553  554
CONECT  557  558
CONECT  559  560
CONECT  563  565
CONECT  563  564
CONECT  566  568
CONECT  566  567
CONECT  569  571
CONECT  569  570
CONECT  572  574
CONECT  572  573
CONECT  575  578
CONECT  575  577
CONECT  575  576
CONECT  579  580
CONECT  581  582
CONECT  585  587
CONECT  585  586
CONECT  590  592
CONECT  590  591
CONECT  593  594
CONECT  595  596
CONECT  599  601
CONECT  599  600
CONECT  605  606
CONECT  607  609
CONECT  607  608
CONECT  612  613
CONECT  614  615
CONECT  618  619
CONECT  620  621
CONECT  622  625
CONECT  622  624
CONECT  622  623
CONECT  626  627
CONECT  628  629
CONECT  632  634
CONECT  632  633
CONECT  636  637
CONECT  638  639
CONECT  640  641
CONECT  642  643
CONECT  644  645
CONECT  646  647
CONECT  648  649
CONECT  652  653
CONECT  654  656
CONECT  654  655
CONECT  657  660
CONECT  657  659
CONECT  657  658
CONECT  661  664
CONECT  661  663
CONECT  661  662
CONECT  665  666
CONECT  667  669
CONECT  667  668
CONECT  672  673
CONECT  674  675
CONECT  678  680
CONECT  678  679
CONECT  682  683
CONECT  684  685
CONECT  686  687
CONECT  688  689
CONECT  691  692
CONECT  693  694
CONECT  695  696
CONECT  699  701
CONECT  699  700
CONECT  702  704
CONECT  702  703
CONECT  705  707
CONECT  705  706
CONECT  708  710
CONECT  708  709
CONECT  711  714
CONECT  711  713
CONECT  711  712
CONECT  715  716
CONECT  717  718
CONECT  721  723
CONECT  721  722
CONECT  724  726
CONECT  724  725
CONECT  730  731
CONECT  732  733
CONECT  736  738
CONECT  736  737
CONECT  739  741
CONECT  739  740
CONECT  742  744
CONECT  742  743
CONECT  745  746
CONECT  748  750
CONECT  748  749
CONECT  751  753
CONECT  751  752
CONECT  755  756
CONECT  759  761
CONECT  759  760
CONECT  762  764
CONECT  762  763
CONECT  765  767
CONECT  765  766
CONECT  768  769
CONECT  773  775
CONECT  773  774
CONECT  776  778
CONECT  776  777
CONECT  779  781
CONECT  779  780
CONECT  782  784
CONECT  782  783
CONECT  789  791
CONECT  789  790
CONECT  792  794
CONECT  792  793
CONECT  795  796
CONECT  797  798
CONECT  801  803
CONECT  801  802
CONECT  807  808
CONECT  809  810
CONECT  813  814
CONECT  815  818
CONECT  815  817
CONECT  815  816
CONECT  819  822
CONECT  819  821
CONECT  819  820
CONECT  823  824
CONECT  825  826
CONECT  829  831
CONECT  829  830
CONECT  835  836
CONECT  837  838
CONECT  841  843
CONECT  841  842
CONECT  844  846
CONECT  844  845
CONECT  849  851
CONECT  849  850
CONECT  852  853
CONECT  854  855
CONECT  858  860
CONECT  858  859
CONECT  861  863
CONECT  861  862
CONECT  864  866
CONECT  864  865
CONECT  867  868
CONECT  870  872
CONECT  870  871
CONECT  873  875
CONECT  873  874
CONECT  876  877
CONECT  878  879
CONECT  882  884
CONECT  882  883
CONECT  885  887
CONECT  885  886
CONECT  891  892
CONECT  893  894
CONECT  897  900
CONECT  897  899
CONECT  897  898
CONECT  902  903
CONECT  906  908
CONECT  906  907
CONECT  909  911
CONECT  909  910
CONECT  912  914
CONECT  912  913
CONECT  915  916
CONECT  917  918
CONECT  921  923
CONECT  921  922
CONECT  924  925
CONECT  926  929
CONECT  926  928
CONECT  926  927
CONECT  930  933
CONECT  930  932
CONECT  930  931
CONECT  934  935
CONECT  936  937
CONECT  940  942
CONECT  940  941
CONECT  945  947
CONECT  945  946
CONECT  948  949
CONECT  950  951
CONECT  954  956
CONECT  954  955
CONECT  959  961
CONECT  959  960
CONECT  962  963
CONECT  964  965
CONECT  968  970
CONECT  968  969
CONECT  972  973
CONECT  974  975
CONECT  976  977
CONECT  978  979
CONECT  980  981
CONECT  982  983
CONECT  987  989
CONECT  987  988
CONECT  990  992
CONECT  990  991
CONECT  993  994
CONECT  995  996
CONECT  997  998
CONECT  999 1000
CONECT 1003 1004
CONECT 1005 1008
CONECT 1005 1007
CONECT 1005 1006
CONECT 1009 1012
CONECT 1009 1011
CONECT 1009 1010
CONECT 1013 1014
CONECT 1015 1016
CONECT 1019 1022
CONECT 1019 1021
CONECT 1019 1020
CONECT 1023 1024
CONECT 1025 1026
CONECT 1029 1031
CONECT 1029 1030
CONECT 1032 1034
CONECT 1032 1033
CONECT 1037 1039
CONECT 1037 1038
CONECT 1040 1041
CONECT 1042 1043
CONECT 1046 1048
CONECT 1046 1047
CONECT 1050 1051
CONECT 1052 1053
CONECT 1056 1058
CONECT 1056 1057
CONECT 1059 1061
CONECT 1059 1060
CONECT 1064 1066
CONECT 1064 1065
CONECT 1067 1068
CONECT 1069 1070
CONECT 1073 1075
CONECT 1073 1074
CONECT 1076 1077
CONECT 1078 1081
CONECT 1078 1080
CONECT 1078 1079
CONECT 1082 1085
CONECT 1082 1084
CONECT 1082 1083
CONECT 1086 1087
CONECT 1091 1093
CONECT 1091 1092
CONECT 1094 1096
CONECT 1094 1095
CONECT 1097 1099
CONECT 1097 1098
CONECT 1100 1102
CONECT 1100 1101
CONECT 1105 1108
CONECT 1105 1107
CONECT 1105 1106
CONECT 1109 1112
CONECT 1109 1111
CONECT 1109 1110
CONECT 1113 1114
CONECT 1115 1116
CONECT 1119 1121
CONECT 1119 1120
CONECT 1122 1124
CONECT 1122 1123
CONECT 1125 1127
CONECT 1125 1126
CONECT 1128 1130
CONECT 1128 1129
CONECT 1131 1134
CONECT 1131 1133
CONECT 1131 1132
CONECT 1135 1136
CONECT 1137 1138
CONECT 1141 1142
CONECT 1143 1144
CONECT 1145 1148
CONECT 1145 1147
CONECT 1145 1146
CONECT 1149 1150
CONECT 1151 1152
CONECT 1155 1157
CONECT 1155 1156
CONECT 1158 1160
CONECT 1158 1159
CONECT 1164 1165
CONECT 1166 1167
CONECT 1170 1172
CONECT 1170 1171
CONECT 1173 1175
CONECT 1173 1174
CONECT 1176 1178
CONECT 1176 1177
CONECT 1179 1180
CONECT 1182 1184
CONECT 1182 1183
CONECT 1185 1187
CONECT 1185 1186
CONECT 1189 1190
CONECT 1193 1195
CONECT 1193 1194
CONECT 1196 1198
CONECT 1196 1197
CONECT 1199 1201
CONECT 1199 1200
CONECT 1202 1203
CONECT 1207 1209
CONECT 1207 1208
CONECT 1210 1212
CONECT 1210 1211
CONECT 1213 1215
CONECT 1213 1214
CONECT 1216 1218
CONECT 1216 1217
CONECT 1219 1221
CONECT 1219 1220
CONECT 1222 1224
CONECT 1222 1223
CONECT 1225 1226
CONECT 1227 1228
CONECT 1231 1233
CONECT 1231 1232
CONECT 1234 1236
CONECT 1234 1235
CONECT 1237 1239
CONECT 1237 1238
CONECT 1240 1242
CONECT 1240 1241
CONECT 1244 1245
CONECT 1248 1250
CONECT 1248 1249
CONECT 1251 1253
CONECT 1251 1252
CONECT 1254 1256
CONECT 1254 1255
CONECT 1257 1258
CONECT 1259 1260
CONECT 1263 1265
CONECT 1263 1264
CONECT 1268 1270
CONECT 1268 1269
CONECT 1271 1272
CONECT 1273 1274
CONECT 1277 1278
CONECT 1279 1280
CONECT 1281 1284
CONECT 1281 1283
CONECT 1281 1282
CONECT 1285 1286
CONECT 1287 1288
CONECT 1291 1293
CONECT 1291 1292
CONECT 1295 1296
CONECT 1297 1298
CONECT 1299 1300
CONECT 1301 1302
CONECT 1303 1304
CONECT 1305 1306
CONECT 1307 1308
CONECT 1311 1312
CONECT 1313 1315
CONECT 1313 1314
CONECT 1316 1319
CONECT 1316 1318
CONECT 1316 1317
CONECT 1320 1323
CONECT 1320 1322
CONECT 1320 1321
CONECT 1324 1325
CONECT 1329 1330
CONECT 1331 1332
CONECT 1333 1335
CONECT 1333 1334
CONECT 1336 1338
CONECT 1336 1337
CONECT 1339 1342
CONECT 1339 1341
CONECT 1339 1340
CONECT 1343 1346
CONECT 1343 1345
CONECT 1343 1344
CONECT 1347 1350
CONECT 1347 1349
CONECT 1347 1348
CONECT 1351 1354
CONECT 1351 1353
CONECT 1351 1352
CONECT 1355 1356
CONECT 1357 1358
CONECT 1361 1363
CONECT 1361 1362
CONECT 1364 1366
CONECT 1364 1365
CONECT 1367 1369
CONECT 1367 1368
CONECT 1370 1371
CONECT 1373 1375
CONECT 1373 1374
CONECT 1376 1378
CONECT 1376 1377
CONECT 1379 1380
CONECT 1381 1382
CONECT 1385 1387
CONECT 1385 1386
CONECT 1389 1390
CONECT 1391 1392
CONECT 1395 1397
CONECT 1395 1396
CONECT 1398 1399
CONECT 1400 1403
CONECT 1400 1402
CONECT 1400 1401
CONECT 1404 1407
CONECT 1404 1406
CONECT 1404 1405
CONECT 1408 1409
CONECT 1410 1411
CONECT 1414 1416
CONECT 1414 1415
CONECT 1417 1419
CONECT 1417 1418
CONECT 1422 1424
CONECT 1422 1423
CONECT 1425 1426
CONECT 1427 1428
CONECT 1431 1433
CONECT 1431 1432
CONECT 1435 1436
CONECT 1438 1439
CONECT 1441 1442
CONECT 1443 1444
CONECT 1445 1446
CONECT 1447 1448
CONECT 1449 1450
CONECT 1451 1452
CONECT 1455 1456
CONECT 1457 1458
CONECT 1459 1462
CONECT 1459 1461
CONECT 1459 1460
CONECT 1463 1464
CONECT 1465 1466
CONECT 1469 1470
CONECT 1471 1472
CONECT 1473 1476
CONECT 1473 1475
CONECT 1473 1474
CONECT 1477 1478
CONECT 1479 1480
CONECT 1483 1484
CONECT 1485 1488
CONECT 1485 1487
CONECT 1485 1486
CONECT 1489 1492
CONECT 1489 1491
CONECT 1489 1490
CONECT 1493 1494
CONECT 1495 1496
CONECT 1499 1500
CONECT 1501 1503
CONECT 1501 1502
CONECT 1504 1507
CONECT 1504 1506
CONECT 1504 1505
CONECT 1508 1511
CONECT 1508 1510
CONECT 1508 1509
CONECT 1512 1513
CONECT 1514 1515
CONECT 1518 1520
CONECT 1518 1519
CONECT 1521 1523
CONECT 1521 1522
CONECT 1527 1528
CONECT 1529 1530
CONECT 1533 1535
CONECT 1533 1534
CONECT 1536 1538
CONECT 1536 1537
CONECT 1539 1541
CONECT 1539 1540
CONECT 1542 1543
CONECT 1545 1547
CONECT 1545 1546
CONECT 1548 1550
CONECT 1548 1549
CONECT 1551 1552
CONECT 1553 1554
CONECT 1557 1558
CONECT 1559 1560
CONECT 1561 1564
CONECT 1561 1563
CONECT 1561 1562
CONECT 1565 1566
CONECT 1567 1568
CONECT 1571 1573
CONECT 1571 1572
CONECT 1575 1576
CONECT 1577 1578
CONECT 1579 1580
CONECT 1581 1582
CONECT 1583 1584
CONECT 1585 1586
CONECT 1587 1588
CONECT 1591 1593
CONECT 1591 1592
CONECT 1595 1596
CONECT 1597 1598
CONECT 1599 1600
CONECT 1601 1602
CONECT 1603 1604
CONECT 1605 1606
CONECT 1609 1610
CONECT 1611 1614
CONECT 1611 1613
CONECT 1611 1612
CONECT 1615 1618
CONECT 1615 1617
CONECT 1615 1616
CONECT 1619 1620
CONECT 1621 1622
CONECT 1625 1627
CONECT 1625 1626
CONECT 1628 1630
CONECT 1628 1629
CONECT 1634 1635
CONECT 1636 1637
CONECT 1640 1641
CONECT 1642 1643
CONECT 1644 1647
CONECT 1644 1646
CONECT 1644 1645
CONECT 1649 1650
CONECT 1653 1655
CONECT 1653 1654
CONECT 1656 1658
CONECT 1656 1657
CONECT 1659 1661
CONECT 1659 1660
CONECT 1662 1663
CONECT 1664 1665
CONECT 1668 1670
CONECT 1668 1669
CONECT 1671 1673
CONECT 1671 1672
CONECT 1677 1678
CONECT 1679 1680
CONECT 1683 1685
CONECT 1683 1684
CONECT 1686 1688
CONECT 1686 1687
CONECT 1692 1693
CONECT 1694 1695
CONECT 1698 1700
CONECT 1698 1699
CONECT 1701 1703
CONECT 1701 1702
CONECT 1704 1706
CONECT 1704 1705
CONECT 1707 1708
CONECT 1710 1712
CONECT 1710 1711
CONECT 1713 1715
CONECT 1713 1714
CONECT 1716 1717
CONECT 1718 1719
CONECT 1722 1724
CONECT 1722 1723
CONECT 1725 1727
CONECT 1725 1726
CONECT 1731 1732
CONECT 1733 1734
CONECT 1737 1739
CONECT 1737 1738
CONECT 1740 1742
CONECT 1740 1741
CONECT 1746 1747
CONECT 1748 1749
CONECT 1752 1754
CONECT 1752 1753
CONECT 1756 1757
CONECT 1759 1760
CONECT 1762 1763
CONECT 1764 1765
CONECT 1766 1767
CONECT 1768 1769
CONECT 1770 1771
CONECT 1775 1776
CONECT 1777 1778
CONECT 1779 1780
CONECT 1781 1782
CONECT 1783 1786
CONECT 1783 1785
CONECT 1783 1784
CONECT 1787 1790
CONECT 1787 1789
CONECT 1787 1788
CONECT 1791 1792
CONECT 1793 1794
CONECT 1797 1798
CONECT 1799 1800
CONECT 1801 1804
CONECT 1801 1803
CONECT 1801 1802
CONECT 1805 1806
CONECT 1807 1808
CONECT 1811 1814
CONECT 1811 1813
CONECT 1811 1812
CONECT 1815 1816
CONECT 1817 1818
CONECT 1821 1822
CONECT 1823 1825
CONECT 1823 1824
CONECT 1826 1829
CONECT 1826 1828
CONECT 1826 1827
CONECT 1830 1833
CONECT 1830 1832
CONECT 1830 1831
CONECT 1834 1835
CONECT 1836 1837
CONECT 1840 1842
CONECT 1840 1841
CONECT 1843 1845
CONECT 1843 1844
CONECT 1848 1850
CONECT 1848 1849
CONECT 1851 1852
CONECT 1853 1854
CONECT 1857 1858
CONECT 1859 1860
CONECT 1861 1864
CONECT 1861 1863
CONECT 1861 1862
CONECT 1865 1866
CONECT 1867 1868
CONECT 1871 1872
CONECT 1873 1876
CONECT 1873 1875
CONECT 1873 1874
CONECT 1877 1880
CONECT 1877 1879
CONECT 1877 1878
CONECT 1881 1882
CONECT 1883 1884
CONECT 1887 1890
CONECT 1887 1889
CONECT 1887 1888
CONECT 1891 1892
CONECT 1893 1894
CONECT 1897 1899
CONECT 1897 1898
CONECT 1903 1904
CONECT 1905 1907
CONECT 1905 1906
CONECT 1910 1911
CONECT 1912 1913
CONECT 1916 1918
CONECT 1916 1917
CONECT 1919 1920
CONECT 1921 1924
CONECT 1921 1923
CONECT 1921 1922
CONECT 1925 1928
CONECT 1925 1927
CONECT 1925 1926
CONECT 1929 1930
CONECT 1931 1932
CONECT 1935 1937
CONECT 1935 1936
CONECT 1938 1940
CONECT 1938 1939
CONECT 1941 1943
CONECT 1941 1942
CONECT 1944 1946
CONECT 1944 1945
CONECT 1947 1950
CONECT 1947 1949
CONECT 1947 1948
CONECT 1951 1952
CONECT 1953 1954
CONECT 1957 1959
CONECT 1957 1958
CONECT 1960 1962
CONECT 1960 1961
CONECT 1963 1965
CONECT 1963 1964
CONECT 1966 1968
CONECT 1966 1967
CONECT 1969 1972
CONECT 1969 1971
CONECT 1969 1970
CONECT 1973 1974
CONECT 1978 1980
CONECT 1978 1979
CONECT 1981 1983
CONECT 1981 1982
CONECT 1984 1986
CONECT 1984 1985
CONECT 1987 1989
CONECT 1987 1988
CONECT 1994 1996
CONECT 1994 1995
CONECT 1997 1999
CONECT 1997 1998
CONECT 2000 2001
CONECT 2002 2003
CONECT 2006 2008
CONECT 2006 2007
CONECT 2009 2011
CONECT 2009 2010
CONECT 2015 2016
CONECT 2017 2018
CONECT 2021 2023
CONECT 2021 2022
CONECT 2024 2026
CONECT 2024 2025
CONECT 2030 2031
CONECT 2032 2033
CONECT 2036 2038
CONECT 2036 2037
CONECT 2039 2041
CONECT 2039 2040
CONECT 2045 2047
CONECT 2045 2046
CONECT 2048 2050
CONECT 2048 2051
CONECT 2048 2064
CONECT 2048 2049
CONECT 2050 2068
CONECT 2051 2053
CONECT 2051 2055
CONECT 2051 2052
CONECT 2053 2054
CONECT 2055 2057
CONECT 2055 2058
CONECT 2055 2056
CONECT 2057 2072
CONECT 2058 2060
CONECT 2058 2061
CONECT 2058 2059
CONECT 2060 2076
CONECT 2061 2063
CONECT 2061 2064
CONECT 2061 2062
CONECT 2063 2080
CONECT 2064 2066
CONECT 2064 2065
CONECT 2066 2067
CONECT 2068 2069
CONECT 2068 2070
CONECT 2068 2071
CONECT 2072 2073
CONECT 2072 2074
CONECT 2072 2075
CONECT 2076 2077
CONECT 2076 2078
CONECT 2076 2079
CONECT 2080 2081
CONECT 2080 2082
CONECT 2080 2083
