# Supplementary material for: Network pharmacology-based mechanism analysis of dauricine on the alleviating Aβ-induced neurotoxicity in Caenorhabditis elegans
Source: BMC Complement Med Ther. 2024 Aug 30;24:321. doi: 10.1186/s12906-024-04589-w (PMC11363685; doi:10.1186/s12906-024-04589-w)
Supplement: Supplementary file 1 — Supplementary Material 1: The original data of Network pharmacology analysis [file 12906_2024_4589_MOESM1_ESM.zip › Supplementary File 1— The original data of Network pharmacology analysis/3D Crystal structure of the core targets/3D Crystal structure of the mTOR.pdbqt]

REMARK   4 XXXX COMPLIES WITH FORMAT V. 2.0
ATOM      1  N   GLU A  20      41.764  74.535  27.881  1.00 41.35    -0.066 N 
ATOM      2  HN1 GLU A  20      41.762  74.509  28.901  1.00  0.00     0.275 HD
ATOM      3  HN2 GLU A  20      41.468  75.448  27.536  1.00  0.00     0.275 HD
ATOM      4  HN3 GLU A  20      42.716  74.523  27.515  1.00  0.00     0.275 HD
ATOM      5  CA  GLU A  20      40.948  73.448  27.284  1.00 36.23     0.176 C 
ATOM      6  HA  GLU A  20      41.373  72.470  27.611  1.00  0.00     0.099 H 
ATOM      7  C   GLU A  20      40.951  73.487  25.762  1.00 34.02     0.249 C 
ATOM      8  O   GLU A  20      40.866  74.538  25.138  1.00 36.13    -0.271 OA
ATOM      9  CB  GLU A  20      39.512  73.524  27.753  1.00 35.09    -0.021 C 
ATOM     10  HB1 GLU A  20      39.006  74.423  27.329  1.00  0.00     0.037 H 
ATOM     11  HB2 GLU A  20      38.899  72.724  27.277  1.00  0.00     0.037 H 
ATOM     12  CG  GLU A  20      39.365  73.487  29.244  1.00 39.69     0.018 C 
ATOM     13  HG1 GLU A  20      40.132  74.122  29.746  1.00  0.00     0.049 H 
ATOM     14  HG2 GLU A  20      39.663  72.496  29.659  1.00  0.00     0.049 H 
ATOM     15  CD  GLU A  20      37.977  73.865  29.668  1.00 42.94     0.172 C 
ATOM     16  OE1 GLU A  20      37.196  74.341  28.812  1.00 43.71    -0.648 OA
ATOM     17  OE2 GLU A  20      37.666  73.702  30.866  1.00 47.32    -0.648 OA
ATOM     18  N   GLN A  21      41.042  72.317  25.174  1.00 29.23    -0.346 N 
ATOM     19  HN  GLN A  21      41.104  71.474  25.745  1.00  0.00     0.163 HD
ATOM     20  CA  GLN A  21      41.056  72.201  23.737  1.00 26.64     0.090 C 
ATOM     21  HA  GLN A  21      40.675  73.140  23.271  1.00  0.00     0.087 H 
ATOM     22  C   GLN A  21      40.149  71.035  23.385  1.00 22.91     0.240 C 
ATOM     23  O   GLN A  21      40.128  70.001  24.079  1.00 22.89    -0.271 OA
ATOM     24  CB  GLN A  21      42.465  71.921  23.268  1.00 28.49    -0.030 C 
ATOM     25  HB1 GLN A  21      43.197  72.549  23.828  1.00  0.00     0.037 H 
ATOM     26  HB2 GLN A  21      42.795  70.909  23.599  1.00  0.00     0.037 H 
ATOM     27  CG  GLN A  21      42.655  72.079  21.797  1.00 29.41     0.011 C 
ATOM     28  HG1 GLN A  21      42.287  73.072  21.448  1.00  0.00     0.047 H 
ATOM     29  HG2 GLN A  21      41.957  71.421  21.228  1.00  0.00     0.047 H 
ATOM     30  CD  GLN A  21      44.097  71.848  21.371  1.00 33.67     0.215 C 
ATOM     31  OE1 GLN A  21      44.754  70.935  21.860  1.00 33.48    -0.274 OA
ATOM     32  NE2 GLN A  21      44.583  72.653  20.426  1.00 30.54    -0.370 N 
ATOM     33 1HE2 GLN A  21      44.037  73.412  20.019  1.00  0.00     0.159 HD
ATOM     34 2HE2 GLN A  21      45.550  72.498  20.140  1.00  0.00     0.159 HD
ATOM     35  N   GLY A  22      39.362  71.187  22.328  1.00 20.49    -0.351 N 
ATOM     36  HN  GLY A  22      39.383  72.065  21.809  1.00  0.00     0.163 HD
ATOM     37  CA  GLY A  22      38.477  70.132  21.901  1.00 17.79     0.069 C 
ATOM     38  HA1 GLY A  22      38.894  69.618  21.003  1.00  0.00     0.078 H 
ATOM     39  HA2 GLY A  22      38.498  69.291  22.633  1.00  0.00     0.078 H 
ATOM     40  C   GLY A  22      37.048  70.566  21.641  1.00 17.32     0.236 C 
ATOM     41  O   GLY A  22      36.627  71.653  22.025  1.00 19.65    -0.272 OA
ATOM     42  N   GLU A  23      36.313  69.696  20.967  1.00 17.03    -0.346 N 
ATOM     43  HN  GLU A  23      36.735  68.806  20.701  1.00  0.00     0.163 HD
ATOM     44  CA  GLU A  23      34.923  69.951  20.586  1.00 18.55     0.090 C 
ATOM     45  HA  GLU A  23      34.754  71.047  20.470  1.00  0.00     0.087 H 
ATOM     46  C   GLU A  23      33.994  69.391  21.646  1.00 17.06     0.241 C 
ATOM     47  O   GLU A  23      34.146  68.249  22.075  1.00 16.34    -0.271 OA
ATOM     48  CB  GLU A  23      34.622  69.233  19.271  1.00 20.09    -0.029 C 
ATOM     49  HB1 GLU A  23      34.739  68.132  19.405  1.00  0.00     0.037 H 
ATOM     50  HB2 GLU A  23      35.436  69.433  18.536  1.00  0.00     0.037 H 
ATOM     51  CG  GLU A  23      33.257  69.539  18.634  1.00 25.54     0.018 C 
ATOM     52  HG1 GLU A  23      32.983  68.762  17.883  1.00  0.00     0.049 H 
ATOM     53  HG2 GLU A  23      32.430  69.382  19.365  1.00  0.00     0.049 H 
ATOM     54  CD  GLU A  23      33.193  70.926  18.030  1.00 29.31     0.172 C 
ATOM     55  OE1 GLU A  23      34.244  71.405  17.531  1.00 32.94    -0.648 OA
ATOM     56  OE2 GLU A  23      32.085  71.547  18.011  1.00 31.37    -0.648 OA
ATOM     57  N   ASP A  24      33.005  70.185  22.045  1.00 17.87    -0.346 N 
ATOM     58  HN  ASP A  24      32.903  71.109  21.625  1.00  0.00     0.163 HD
ATOM     59  CA  ASP A  24      32.074  69.761  23.063  1.00 18.06     0.098 C 
ATOM     60  HA  ASP A  24      32.639  69.277  23.894  1.00  0.00     0.088 H 
ATOM     61  C   ASP A  24      31.141  68.749  22.449  1.00 18.35     0.241 C 
ATOM     62  O   ASP A  24      30.433  69.065  21.473  1.00 22.20    -0.271 OA
ATOM     63  CB  ASP A  24      31.332  70.966  23.606  1.00 18.66     0.043 C 
ATOM     64  HB1 ASP A  24      32.049  71.765  23.907  1.00  0.00     0.052 H 
ATOM     65  HB2 ASP A  24      30.793  71.496  22.787  1.00  0.00     0.052 H 
ATOM     66  CG  ASP A  24      30.386  70.644  24.744  1.00 18.62     0.175 C 
ATOM     67  OD1 ASP A  24      30.264  69.489  25.190  1.00 20.01    -0.648 OA
ATOM     68  OD2 ASP A  24      29.748  71.632  25.167  1.00 23.42    -0.648 OA
ATOM     69  N   ILE A  25      31.157  67.539  23.014  1.00 17.14    -0.346 N 
ATOM     70  HN  ILE A  25      31.771  67.365  23.810  1.00  0.00     0.163 HD
ATOM     71  CA  ILE A  25      30.306  66.455  22.509  1.00 17.56     0.092 C 
ATOM     72  HA  ILE A  25      29.819  66.843  21.584  1.00  0.00     0.088 H 
ATOM     73  C   ILE A  25      29.171  66.105  23.482  1.00 18.59     0.241 C 
ATOM     74  O   ILE A  25      28.460  65.117  23.272  1.00 20.49    -0.271 OA
ATOM     75  CB  ILE A  25      31.087  65.203  22.093  1.00 16.41    -0.030 C 
ATOM     76  HB  ILE A  25      30.355  64.449  21.721  1.00  0.00     0.043 H 
ATOM     77  CG1 ILE A  25      31.816  64.601  23.293  1.00 16.10    -0.063 C 
ATOM     78 1HG1 ILE A  25      32.629  65.278  23.646  1.00  0.00     0.033 H 
ATOM     79 2HG1 ILE A  25      31.166  64.609  24.199  1.00  0.00     0.033 H 
ATOM     80  CG2 ILE A  25      32.040  65.528  20.962  1.00 18.11    -0.071 C 
ATOM     81 1HG2 ILE A  25      32.608  64.617  20.659  1.00  0.00     0.028 H 
ATOM     82 2HG2 ILE A  25      32.719  66.374  21.221  1.00  0.00     0.028 H 
ATOM     83 3HG2 ILE A  25      31.514  65.996  20.097  1.00  0.00     0.028 H 
ATOM     84  CD1 ILE A  25      32.358  63.188  23.019  1.00 17.43    -0.076 C 
ATOM     85 1HD1 ILE A  25      32.890  62.749  23.895  1.00  0.00     0.027 H 
ATOM     86 2HD1 ILE A  25      33.008  63.180  22.113  1.00  0.00     0.027 H 
ATOM     87 3HD1 ILE A  25      31.545  62.511  22.666  1.00  0.00     0.027 H 
ATOM     88  N   THR A  26      28.959  66.927  24.524  1.00 18.24    -0.344 N 
ATOM     89  HN  THR A  26      29.549  67.749  24.655  1.00  0.00     0.163 HD
ATOM     90  CA  THR A  26      27.885  66.641  25.465  1.00 18.70     0.113 C 
ATOM     91  HA  THR A  26      27.866  65.546  25.675  1.00  0.00     0.091 H 
ATOM     92  C   THR A  26      26.556  67.054  24.870  1.00 21.63     0.243 C 
ATOM     93  O   THR A  26      26.466  68.055  24.129  1.00 22.48    -0.271 OA
ATOM     94  CB  THR A  26      28.061  67.401  26.782  1.00 17.77     0.060 C 
ATOM     95  HB  THR A  26      27.174  67.201  27.427  1.00  0.00     0.086 H 
ATOM     96  OG1 THR A  26      28.126  68.807  26.522  1.00 19.61    -0.393 OA
ATOM     97  HG1 THR A  26      28.235  69.279  27.339  1.00  0.00     0.210 HD
ATOM     98  CG2 THR A  26      29.319  66.918  27.519  1.00 17.25    -0.050 C 
ATOM     99 1HG2 THR A  26      29.447  67.472  28.478  1.00  0.00     0.031 H 
ATOM    100 2HG2 THR A  26      30.228  66.987  26.876  1.00  0.00     0.031 H 
ATOM    101 3HG2 THR A  26      29.309  65.814  27.676  1.00  0.00     0.031 H 
ATOM    102  N   SER A  27      25.500  66.348  25.272  1.00 22.92    -0.344 N 
ATOM    103  HN  SER A  27      25.625  65.570  25.919  1.00  0.00     0.163 HD
ATOM    104  CA  SER A  27      24.181  66.681  24.795  1.00 27.18     0.109 C 
ATOM    105  HA  SER A  27      24.223  66.797  23.687  1.00  0.00     0.090 H 
ATOM    106  C   SER A  27      23.717  68.013  25.410  1.00 28.94     0.243 C 
ATOM    107  O   SER A  27      22.974  68.770  24.765  1.00 32.22    -0.271 OA
ATOM    108  CB  SER A  27      23.222  65.548  25.128  1.00 28.90     0.044 C 
ATOM    109  HB1 SER A  27      22.329  65.541  24.460  1.00  0.00     0.077 H 
ATOM    110  HB2 SER A  27      23.635  64.550  24.851  1.00  0.00     0.077 H 
ATOM    111  OG  SER A  27      22.869  65.618  26.487  1.00 33.06    -0.398 OA
ATOM    112  HG  SER A  27      22.270  64.910  26.695  1.00  0.00     0.209 HD
ATOM    113  N   LYS A  28      24.164  68.320  26.630  1.00 28.80    -0.346 N 
ATOM    114  HN  LYS A  28      24.778  67.665  27.114  1.00  0.00     0.163 HD
ATOM    115  CA  LYS A  28      23.792  69.581  27.295  1.00 30.19     0.089 C 
ATOM    116  HA  LYS A  28      22.718  69.783  27.076  1.00  0.00     0.087 H 
ATOM    117  C   LYS A  28      24.607  70.782  26.816  1.00 29.54     0.241 C 
ATOM    118  O   LYS A  28      24.272  71.938  27.161  1.00 32.03    -0.271 OA
ATOM    119  CB  LYS A  28      23.954  69.470  28.811  1.00 30.46    -0.038 C 
ATOM    120  HB1 LYS A  28      24.988  69.145  29.072  1.00  0.00     0.036 H 
ATOM    121  HB2 LYS A  28      23.950  70.481  29.281  1.00  0.00     0.036 H 
ATOM    122  CG  LYS A  28      22.937  68.577  29.470  1.00 33.97    -0.061 C 
ATOM    123  HG1 LYS A  28      21.917  69.027  29.443  1.00  0.00     0.033 H 
ATOM    124  HG2 LYS A  28      22.737  67.664  28.861  1.00  0.00     0.033 H 
ATOM    125  CD  LYS A  28      23.354  68.224  30.884  1.00 39.50    -0.043 C 
ATOM    126  HD1 LYS A  28      24.198  67.496  30.898  1.00  0.00     0.035 H 
ATOM    127  HD2 LYS A  28      23.862  69.077  31.392  1.00  0.00     0.035 H 
ATOM    128  CE  LYS A  28      22.164  67.723  31.677  1.00 45.00     0.080 C 
ATOM    129  HE1 LYS A  28      21.343  68.477  31.707  1.00  0.00     0.075 H 
ATOM    130  HE2 LYS A  28      21.626  66.907  31.140  1.00  0.00     0.075 H 
ATOM    131  NZ  LYS A  28      22.574  67.302  33.048  1.00 48.33    -0.079 N 
ATOM    132  HZ1 LYS A  28      21.773  66.965  33.582  1.00  0.00     0.274 HD
ATOM    133  HZ2 LYS A  28      23.066  68.048  33.539  1.00  0.00     0.274 HD
ATOM    134  HZ3 LYS A  28      23.325  66.613  33.021  1.00  0.00     0.274 HD
ATOM    135  N   LYS A  29      25.664  70.507  26.043  1.00 27.73    -0.346 N 
ATOM    136  HN  LYS A  29      25.822  69.539  25.761  1.00  0.00     0.163 HD
ATOM    137  CA  LYS A  29      26.605  71.530  25.583  1.00 27.26     0.089 C 
ATOM    138  HA  LYS A  29      27.479  70.989  25.150  1.00  0.00     0.087 H 
ATOM    139  C   LYS A  29      27.135  72.349  26.761  1.00 26.34     0.241 C 
ATOM    140  O   LYS A  29      27.171  73.566  26.740  1.00 30.72    -0.271 OA
ATOM    141  CB  LYS A  29      25.999  72.372  24.446  1.00 31.09    -0.038 C 
ATOM    142  HB1 LYS A  29      25.074  72.896  24.782  1.00  0.00     0.036 H 
ATOM    143  HB2 LYS A  29      26.634  73.260  24.219  1.00  0.00     0.036 H 
ATOM    144  CG  LYS A  29      25.736  71.533  23.173  1.00 32.80    -0.061 C 
ATOM    145  HG1 LYS A  29      24.896  70.817  23.333  1.00  0.00     0.033 H 
ATOM    146  HG2 LYS A  29      25.288  72.160  22.367  1.00  0.00     0.033 H 
ATOM    147  CD  LYS A  29      26.982  70.811  22.675  1.00 34.11    -0.043 C 
ATOM    148  HD1 LYS A  29      27.479  70.244  23.496  1.00  0.00     0.035 H 
ATOM    149  HD2 LYS A  29      27.801  71.530  22.439  1.00  0.00     0.035 H 
ATOM    150  CE  LYS A  29      26.674  69.911  21.486  1.00 35.90     0.080 C 
ATOM    151  HE1 LYS A  29      25.582  69.699  21.412  1.00  0.00     0.075 H 
ATOM    152  HE2 LYS A  29      26.814  70.453  20.522  1.00  0.00     0.075 H 
ATOM    153  NZ  LYS A  29      27.456  68.670  21.517  1.00 34.49    -0.079 N 
ATOM    154  HZ1 LYS A  29      27.250  68.067  20.721  1.00  0.00     0.274 HD
ATOM    155  HZ2 LYS A  29      27.328  68.174  22.399  1.00  0.00     0.274 HD
ATOM    156  HZ3 LYS A  29      28.455  68.864  21.585  1.00  0.00     0.274 HD
ATOM    157  N   ASP A  30      27.560  71.630  27.805  1.00 23.43    -0.346 N 
ATOM    158  HN  ASP A  30      27.481  70.614  27.765  1.00  0.00     0.163 HD
ATOM    159  CA  ASP A  30      28.131  72.240  28.996  1.00 23.67     0.098 C 
ATOM    160  HA  ASP A  30      27.879  73.326  28.967  1.00  0.00     0.088 H 
ATOM    161  C   ASP A  30      29.673  72.125  29.075  1.00 21.68     0.241 C 
ATOM    162  O   ASP A  30      30.271  72.378  30.136  1.00 22.64    -0.271 OA
ATOM    163  CB  ASP A  30      27.479  71.648  30.267  1.00 23.57     0.043 C 
ATOM    164  HB1 ASP A  30      26.397  71.911  30.320  1.00  0.00     0.052 H 
ATOM    165  HB2 ASP A  30      27.838  72.174  31.182  1.00  0.00     0.052 H 
ATOM    166  CG  ASP A  30      27.683  70.130  30.389  1.00 22.14     0.175 C 
ATOM    167  OD1 ASP A  30      28.526  69.543  29.646  1.00 19.90    -0.648 OA
ATOM    168  OD2 ASP A  30      26.990  69.508  31.242  1.00 24.53    -0.648 OA
ATOM    169  N   ARG A  31      30.315  71.744  27.965  1.00 20.55    -0.346 N 
ATOM    170  HN  ARG A  31      29.763  71.546  27.131  1.00  0.00     0.163 HD
ATOM    171  CA  ARG A  31      31.777  71.596  27.886  1.00 20.53     0.089 C 
ATOM    172  HA  ARG A  31      31.997  71.233  26.855  1.00  0.00     0.087 H 
ATOM    173  C   ARG A  31      32.313  70.527  28.836  1.00 18.83     0.240 C 
ATOM    174  O   ARG A  31      33.475  70.529  29.215  1.00 20.25    -0.271 OA
ATOM    175  CB  ARG A  31      32.493  72.950  28.025  1.00 23.21    -0.036 C 
ATOM    176  HB1 ARG A  31      32.258  73.437  29.000  1.00  0.00     0.036 H 
ATOM    177  HB2 ARG A  31      33.592  72.817  28.158  1.00  0.00     0.036 H 
ATOM    178  CG  ARG A  31      32.177  73.889  26.834  1.00 25.00    -0.048 C 
ATOM    179  HG1 ARG A  31      32.373  73.377  25.863  1.00  0.00     0.035 H 
ATOM    180  HG2 ARG A  31      31.078  74.051  26.738  1.00  0.00     0.035 H 
ATOM    181  CD  ARG A  31      32.909  75.205  26.903  1.00 28.51     0.009 C 
ATOM    182  HD1 ARG A  31      32.499  75.851  27.714  1.00  0.00     0.064 H 
ATOM    183  HD2 ARG A  31      32.667  75.847  26.024  1.00  0.00     0.064 H 
ATOM    184  NE  ARG A  31      34.359  75.030  27.047  1.00 27.21    -0.227 N 
ATOM    185  HE  ARG A  31      34.753  75.093  27.986  1.00  0.00     0.177 HD
ATOM    186  CZ  ARG A  31      35.197  74.795  26.039  1.00 28.41     0.665 C 
ATOM    187  NH1 ARG A  31      34.735  74.643  24.807  1.00 27.36    -0.235 N 
ATOM    188 1HH1 ARG A  31      35.377  74.463  24.035  1.00  0.00     0.174 HD
ATOM    189 2HH1 ARG A  31      33.736  74.717  24.617  1.00  0.00     0.174 HD
ATOM    190  NH2 ARG A  31      36.496  74.699  26.286  1.00 28.40    -0.235 N 
ATOM    191 1HH2 ARG A  31      37.138  74.519  25.514  1.00  0.00     0.174 HD
ATOM    192 2HH2 ARG A  31      36.852  74.816  27.235  1.00  0.00     0.174 HD
ATOM    193  N   GLY A  32      31.432  69.602  29.205  1.00 16.52    -0.351 N 
ATOM    194  HN  GLY A  32      30.480  69.641  28.841  1.00  0.00     0.163 HD
ATOM    195  CA  GLY A  32      31.804  68.539  30.117  1.00 16.05     0.069 C 
ATOM    196  HA1 GLY A  32      32.276  68.975  31.028  1.00  0.00     0.078 H 
ATOM    197  HA2 GLY A  32      30.886  68.087  30.560  1.00  0.00     0.078 H 
ATOM    198  C   GLY A  32      32.693  67.444  29.556  1.00 14.49     0.236 C 
ATOM    199  O   GLY A  32      33.373  66.803  30.330  1.00 15.45    -0.272 OA
ATOM    200  N   VAL A  33      32.652  67.286  28.233  1.00 14.07    -0.346 N 
ATOM    201  HN  VAL A  33      32.042  67.888  27.681  1.00  0.00     0.163 HD
ATOM    202  CA  VAL A  33      33.453  66.279  27.555  1.00 13.70     0.092 C 
ATOM    203  HA  VAL A  33      34.356  66.041  28.165  1.00  0.00     0.088 H 
ATOM    204  C   VAL A  33      33.872  66.943  26.249  1.00 13.35     0.241 C 
ATOM    205  O   VAL A  33      33.019  67.278  25.408  1.00 15.13    -0.271 OA
ATOM    206  CB  VAL A  33      32.658  64.973  27.257  1.00 13.89    -0.033 C 
ATOM    207  HB  VAL A  33      31.873  65.204  26.499  1.00  0.00     0.042 H 
ATOM    208  CG1 VAL A  33      33.600  63.902  26.671  1.00 14.04    -0.071 C 
ATOM    209 1HG1 VAL A  33      34.098  64.315  25.763  1.00  0.00     0.028 H 
ATOM    210 2HG1 VAL A  33      33.075  62.940  26.467  1.00  0.00     0.028 H 
ATOM    211 3HG1 VAL A  33      34.332  63.523  27.422  1.00  0.00     0.028 H 
ATOM    212  CG2 VAL A  33      31.982  64.412  28.489  1.00 17.30    -0.071 C 
ATOM    213 1HG2 VAL A  33      31.301  65.186  28.913  1.00  0.00     0.028 H 
ATOM    214 2HG2 VAL A  33      32.714  64.033  29.240  1.00  0.00     0.028 H 
ATOM    215 3HG2 VAL A  33      31.457  63.450  28.285  1.00  0.00     0.028 H 
ATOM    216  N   LEU A  34      35.178  67.167  26.090  1.00 14.01    -0.346 N 
ATOM    217  HN  LEU A  34      35.816  66.886  26.835  1.00  0.00     0.163 HD
ATOM    218  CA  LEU A  34      35.736  67.800  24.890  1.00 13.49     0.089 C 
ATOM    219  HA  LEU A  34      34.898  68.141  24.239  1.00  0.00     0.087 H 
ATOM    220  C   LEU A  34      36.598  66.790  24.106  1.00 13.10     0.241 C 
ATOM    221  O   LEU A  34      37.448  66.118  24.715  1.00 14.32    -0.271 OA
ATOM    222  CB  LEU A  34      36.593  69.018  25.277  1.00 15.23    -0.035 C 
ATOM    223  HB1 LEU A  34      36.987  69.502  24.353  1.00  0.00     0.037 H 
ATOM    224  HB2 LEU A  34      37.541  68.669  25.749  1.00  0.00     0.037 H 
ATOM    225  CG  LEU A  34      35.938  70.086  26.174  1.00 15.13    -0.059 C 
ATOM    226  HG  LEU A  34      35.627  69.592  27.124  1.00  0.00     0.039 H 
ATOM    227  CD1 LEU A  34      36.962  71.192  26.527  1.00 18.65    -0.073 C 
ATOM    228 1HD1 LEU A  34      37.875  70.771  27.009  1.00  0.00     0.028 H 
ATOM    229 2HD1 LEU A  34      36.500  71.987  27.157  1.00  0.00     0.028 H 
ATOM    230 3HD1 LEU A  34      37.221  71.806  25.633  1.00  0.00     0.028 H 
ATOM    231  CD2 LEU A  34      34.686  70.663  25.513  1.00 17.86    -0.073 C 
ATOM    232 1HD2 LEU A  34      33.948  69.866  25.259  1.00  0.00     0.028 H 
ATOM    233 2HD2 LEU A  34      34.945  71.277  24.619  1.00  0.00     0.028 H 
ATOM    234 3HD2 LEU A  34      34.224  71.458  26.143  1.00  0.00     0.028 H 
ATOM    235  N   LYS A  35      36.315  66.656  22.801  1.00 13.75    -0.346 N 
ATOM    236  HN  LYS A  35      35.652  67.297  22.365  1.00  0.00     0.163 HD
ATOM    237  CA  LYS A  35      36.939  65.608  21.991  1.00 13.92     0.089 C 
ATOM    238  HA  LYS A  35      37.532  64.943  22.662  1.00  0.00     0.087 H 
ATOM    239  C   LYS A  35      37.869  66.193  20.940  1.00 14.26     0.241 C 
ATOM    240  O   LYS A  35      37.536  67.180  20.290  1.00 15.83    -0.271 OA
ATOM    241  CB  LYS A  35      35.828  64.778  21.334  1.00 14.95    -0.038 C 
ATOM    242  HB1 LYS A  35      35.110  64.411  22.104  1.00  0.00     0.036 H 
ATOM    243  HB2 LYS A  35      35.152  65.436  20.740  1.00  0.00     0.036 H 
ATOM    244  CG  LYS A  35      36.335  63.601  20.466  1.00 14.61    -0.061 C 
ATOM    245  HG1 LYS A  35      36.905  62.867  21.082  1.00  0.00     0.033 H 
ATOM    246  HG2 LYS A  35      37.149  63.932  19.780  1.00  0.00     0.033 H 
ATOM    247  CD  LYS A  35      35.240  62.927  19.709  1.00 15.61    -0.043 C 
ATOM    248  HD1 LYS A  35      34.411  62.585  20.371  1.00  0.00     0.035 H 
ATOM    249  HD2 LYS A  35      34.652  63.638  19.083  1.00  0.00     0.035 H 
ATOM    250  CE  LYS A  35      35.851  61.776  18.882  1.00 15.64     0.080 C 
ATOM    251  HE1 LYS A  35      36.788  62.089  18.365  1.00  0.00     0.075 H 
ATOM    252  HE2 LYS A  35      36.279  60.979  19.534  1.00  0.00     0.075 H 
ATOM    253  NZ  LYS A  35      34.855  61.233  17.932  1.00 16.70    -0.079 N 
ATOM    254  HZ1 LYS A  35      35.259  60.472  17.385  1.00  0.00     0.274 HD
ATOM    255  HZ2 LYS A  35      34.464  61.962  17.335  1.00  0.00     0.274 HD
ATOM    256  HZ3 LYS A  35      33.998  60.946  18.405  1.00  0.00     0.274 HD
ATOM    257  N   ILE A  36      38.991  65.519  20.737  1.00 13.88    -0.346 N 
ATOM    258  HN  ILE A  36      39.225  64.768  21.386  1.00  0.00     0.163 HD
ATOM    259  CA  ILE A  36      39.917  65.791  19.632  1.00 14.24     0.092 C 
ATOM    260  HA  ILE A  36      39.458  66.527  18.932  1.00  0.00     0.088 H 
ATOM    261  C   ILE A  36      40.175  64.454  18.887  1.00 14.28     0.241 C 
ATOM    262  O   ILE A  36      40.454  63.414  19.537  1.00 14.58    -0.271 OA
ATOM    263  CB  ILE A  36      41.279  66.332  20.136  1.00 14.00    -0.030 C 
ATOM    264  HB  ILE A  36      41.678  65.611  20.888  1.00  0.00     0.043 H 
ATOM    265  CG1 ILE A  36      41.099  67.672  20.824  1.00 15.78    -0.063 C 
ATOM    266 1HG1 ILE A  36      40.221  67.659  21.511  1.00  0.00     0.033 H 
ATOM    267 2HG1 ILE A  36      40.751  68.451  20.107  1.00  0.00     0.033 H 
ATOM    268  CG2 ILE A  36      42.309  66.437  18.983  1.00 15.68    -0.071 C 
ATOM    269 1HG2 ILE A  36      43.289  66.826  19.346  1.00  0.00     0.028 H 
ATOM    270 2HG2 ILE A  36      41.915  67.048  18.138  1.00  0.00     0.028 H 
ATOM    271 3HG2 ILE A  36      42.428  65.464  18.452  1.00  0.00     0.028 H 
ATOM    272  CD1 ILE A  36      42.333  68.105  21.534  1.00 17.18    -0.076 C 
ATOM    273 1HD1 ILE A  36      42.201  69.090  22.040  1.00  0.00     0.027 H 
ATOM    274 2HD1 ILE A  36      43.211  68.118  20.847  1.00  0.00     0.027 H 
ATOM    275 3HD1 ILE A  36      42.681  67.326  22.251  1.00  0.00     0.027 H 
ATOM    276  N   VAL A  37      40.100  64.482  17.560  1.00 15.29    -0.346 N 
ATOM    277  HN  VAL A  37      39.808  65.337  17.087  1.00  0.00     0.163 HD
ATOM    278  CA  VAL A  37      40.433  63.295  16.775  1.00 15.39     0.092 C 
ATOM    279  HA  VAL A  37      40.210  62.396  17.396  1.00  0.00     0.088 H 
ATOM    280  C   VAL A  37      41.939  63.304  16.472  1.00 15.70     0.241 C 
ATOM    281  O   VAL A  37      42.465  64.245  15.871  1.00 17.49    -0.271 OA
ATOM    282  CB  VAL A  37      39.593  63.202  15.472  1.00 16.45    -0.033 C 
ATOM    283  HB  VAL A  37      39.667  64.159  14.905  1.00  0.00     0.042 H 
ATOM    284  CG1 VAL A  37      40.126  62.019  14.590  1.00 18.16    -0.071 C 
ATOM    285 1HG1 VAL A  37      41.189  62.215  14.315  1.00  0.00     0.028 H 
ATOM    286 2HG1 VAL A  37      39.485  61.836  13.696  1.00  0.00     0.028 H 
ATOM    287 3HG1 VAL A  37      39.993  61.029  15.085  1.00  0.00     0.028 H 
ATOM    288  CG2 VAL A  37      38.127  62.931  15.851  1.00 17.60    -0.071 C 
ATOM    289 1HG2 VAL A  37      37.748  63.772  16.478  1.00  0.00     0.028 H 
ATOM    290 2HG2 VAL A  37      37.994  61.941  16.346  1.00  0.00     0.028 H 
ATOM    291 3HG2 VAL A  37      37.486  62.748  14.957  1.00  0.00     0.028 H 
ATOM    292  N   LYS A  38      42.622  62.263  16.956  1.00 14.70    -0.346 N 
ATOM    293  HN  LYS A  38      42.120  61.556  17.494  1.00  0.00     0.163 HD
ATOM    294  CA  LYS A  38      44.088  62.091  16.743  1.00 16.30     0.089 C 
ATOM    295  HA  LYS A  38      44.534  63.099  16.573  1.00  0.00     0.087 H 
ATOM    296  C   LYS A  38      44.386  61.236  15.533  1.00 17.05     0.241 C 
ATOM    297  O   LYS A  38      45.371  61.483  14.828  1.00 18.15    -0.271 OA
ATOM    298  CB  LYS A  38      44.765  61.471  17.985  1.00 17.32    -0.038 C 
ATOM    299  HB1 LYS A  38      44.413  60.426  18.153  1.00  0.00     0.036 H 
ATOM    300  HB2 LYS A  38      45.845  61.269  17.794  1.00  0.00     0.036 H 
ATOM    301  CG  LYS A  38      44.577  62.335  19.260  1.00 22.54    -0.061 C 
ATOM    302  HG1 LYS A  38      44.972  61.807  20.159  1.00  0.00     0.033 H 
ATOM    303  HG2 LYS A  38      43.500  62.397  19.542  1.00  0.00     0.033 H 
ATOM    304  CD  LYS A  38      45.197  63.748  19.133  1.00 27.60    -0.043 C 
ATOM    305  HD1 LYS A  38      44.712  64.333  18.317  1.00  0.00     0.035 H 
ATOM    306  HD2 LYS A  38      44.919  64.394  19.998  1.00  0.00     0.035 H 
ATOM    307  CE  LYS A  38      46.713  63.684  18.949  1.00 30.45     0.080 C 
ATOM    308  HE1 LYS A  38      47.145  62.800  19.474  1.00  0.00     0.075 H 
ATOM    309  HE2 LYS A  38      46.980  63.416  17.900  1.00  0.00     0.075 H 
ATOM    310  NZ  LYS A  38      47.387  64.942  19.371  1.00 38.00    -0.079 N 
ATOM    311  HZ1 LYS A  38      48.399  64.899  19.248  1.00  0.00     0.274 HD
ATOM    312  HZ2 LYS A  38      47.143  65.187  20.331  1.00  0.00     0.274 HD
ATOM    313  HZ3 LYS A  38      46.992  65.751  18.891  1.00  0.00     0.274 HD
ATOM    314  N   ARG A  39      43.505  60.269  15.267  1.00 15.76    -0.346 N 
ATOM    315  HN  ARG A  39      42.761  60.076  15.937  1.00  0.00     0.163 HD
ATOM    316  CA  ARG A  39      43.582  59.476  14.032  1.00 17.24     0.089 C 
ATOM    317  HA  ARG A  39      44.137  60.056  13.258  1.00  0.00     0.087 H 
ATOM    318  C   ARG A  39      42.183  59.188  13.532  1.00 16.68     0.241 C 
ATOM    319  O   ARG A  39      41.353  58.667  14.288  1.00 16.22    -0.271 OA
ATOM    320  CB  ARG A  39      44.303  58.163  14.286  1.00 17.00    -0.036 C 
ATOM    321  HB1 ARG A  39      43.788  57.568  15.076  1.00  0.00     0.036 H 
ATOM    322  HB2 ARG A  39      45.279  58.333  14.798  1.00  0.00     0.036 H 
ATOM    323  CG  ARG A  39      44.489  57.327  12.985  1.00 18.69    -0.048 C 
ATOM    324  HG1 ARG A  39      43.510  57.093  12.505  1.00  0.00     0.035 H 
ATOM    325  HG2 ARG A  39      44.939  57.937  12.167  1.00  0.00     0.035 H 
ATOM    326  CD  ARG A  39      45.297  56.064  13.251  1.00 19.48     0.009 C 
ATOM    327  HD1 ARG A  39      46.257  56.284  13.773  1.00  0.00     0.064 H 
ATOM    328  HD2 ARG A  39      45.718  55.631  12.313  1.00  0.00     0.064 H 
ATOM    329  NE  ARG A  39      44.475  55.088  13.991  1.00 20.16    -0.227 N 
ATOM    330  HE  ARG A  39      43.467  55.244  14.023  1.00  0.00     0.177 HD
ATOM    331  CZ  ARG A  39      44.956  54.019  14.620  1.00 21.29     0.665 C 
ATOM    332  NH1 ARG A  39      46.268  53.755  14.602  1.00 27.83    -0.235 N 
ATOM    333 1HH1 ARG A  39      46.908  54.413  14.158  1.00  0.00     0.174 HD
ATOM    334 2HH1 ARG A  39      46.637  52.935  15.084  1.00  0.00     0.174 HD
ATOM    335  NH2 ARG A  39      44.126  53.165  15.196  1.00 23.27    -0.235 N 
ATOM    336 1HH2 ARG A  39      43.126  53.366  15.210  1.00  0.00     0.174 HD
ATOM    337 2HH2 ARG A  39      44.495  52.345  15.678  1.00  0.00     0.174 HD
ATOM    338  N   VAL A  40      41.908  59.541  12.290  1.00 17.90    -0.346 N 
ATOM    339  HN  VAL A  40      42.619  60.019  11.736  1.00  0.00     0.163 HD
ATOM    340  CA  VAL A  40      40.609  59.261  11.697  1.00 20.24     0.092 C 
ATOM    341  HA  VAL A  40      39.813  59.640  12.379  1.00  0.00     0.088 H 
ATOM    342  C   VAL A  40      40.427  57.756  11.514  1.00 20.66     0.241 C 
ATOM    343  O   VAL A  40      41.355  57.061  11.087  1.00 21.70    -0.271 OA
ATOM    344  CB  VAL A  40      40.486  59.982  10.340  1.00 21.96    -0.033 C 
ATOM    345  HB  VAL A  40      41.321  59.631   9.690  1.00  0.00     0.042 H 
ATOM    346  CG1 VAL A  40      39.175  59.660   9.632  1.00 24.09    -0.071 C 
ATOM    347 1HG1 VAL A  40      39.065  58.558   9.499  1.00  0.00     0.028 H 
ATOM    348 2HG1 VAL A  40      39.081  60.206   8.665  1.00  0.00     0.028 H 
ATOM    349 3HG1 VAL A  40      38.299  60.104  10.159  1.00  0.00     0.028 H 
ATOM    350  CG2 VAL A  40      40.639  61.512  10.525  1.00 22.25    -0.071 C 
ATOM    351 1HG2 VAL A  40      41.598  61.748  11.043  1.00  0.00     0.028 H 
ATOM    352 2HG2 VAL A  40      39.763  61.956  11.052  1.00  0.00     0.028 H 
ATOM    353 3HG2 VAL A  40      40.545  62.058   9.558  1.00  0.00     0.028 H 
ATOM    354  N   GLY A  41      39.235  57.257  11.842  1.00 20.35    -0.351 N 
ATOM    355  HN  GLY A  41      38.516  57.880  12.210  1.00  0.00     0.163 HD
ATOM    356  CA  GLY A  41      38.941  55.854  11.687  1.00 23.37     0.069 C 
ATOM    357  HA1 GLY A  41      39.850  55.235  11.872  1.00  0.00     0.078 H 
ATOM    358  HA2 GLY A  41      38.298  55.489  12.521  1.00  0.00     0.078 H 
ATOM    359  C   GLY A  41      38.325  55.520  10.345  1.00 27.79     0.236 C 
ATOM    360  O   GLY A  41      38.381  56.321   9.412  1.00 27.16    -0.272 OA
ATOM    361  N   ASN A  42      37.784  54.298  10.286  1.00 30.94    -0.346 N 
ATOM    362  HN  ASN A  42      37.822  53.732  11.134  1.00  0.00     0.163 HD
ATOM    363  CA  ASN A  42      37.143  53.700   9.114  1.00 38.31     0.097 C 
ATOM    364  HA  ASN A  42      37.030  54.447   8.294  1.00  0.00     0.088 H 
ATOM    365  C   ASN A  42      35.793  53.172   9.559  1.00 42.10     0.241 C 
ATOM    366  O   ASN A  42      35.678  52.001   9.912  1.00 45.95    -0.271 OA
ATOM    367  CB  ASN A  42      37.896  52.462   8.629  1.00 41.21     0.036 C 
ATOM    368  HB1 ASN A  42      37.892  52.412   7.515  1.00  0.00     0.051 H 
ATOM    369  HB2 ASN A  42      37.319  51.537   8.861  1.00  0.00     0.051 H 
ATOM    370  CG  ASN A  42      39.310  52.355   9.161  1.00 42.27     0.217 C 
ATOM    371  OD1 ASN A  42      39.605  51.526  10.042  1.00 45.97    -0.274 OA
ATOM    372  ND2 ASN A  42      40.197  53.168   8.619  1.00 42.63    -0.370 N 
ATOM    373 1HD2 ASN A  42      41.149  53.096   8.977  1.00  0.00     0.159 HD
ATOM    374 2HD2 ASN A  42      39.955  53.847   7.897  1.00  0.00     0.159 HD
ATOM    375  N   GLY A  43      34.780  54.019   9.582  1.00 42.64    -0.351 N 
ATOM    376  HN  GLY A  43      34.941  55.015   9.733  1.00  0.00     0.163 HD
ATOM    377  CA  GLY A  43      33.443  53.516   9.390  1.00 49.53     0.069 C 
ATOM    378  HA1 GLY A  43      33.432  52.470   9.003  1.00  0.00     0.078 H 
ATOM    379  HA2 GLY A  43      32.915  53.329  10.354  1.00  0.00     0.078 H 
ATOM    380  C   GLY A  43      32.695  54.467   8.499  1.00 52.37     0.236 C 
ATOM    381  O   GLY A  43      33.274  55.355   7.864  1.00 51.71    -0.272 OA
ATOM    382  N   GLU A  44      31.405  54.221   8.405  1.00 45.18    -0.347 N 
ATOM    383  HN  GLU A  44      31.079  53.261   8.291  1.00  0.00     0.163 HD
ATOM    384  CA  GLU A  44      30.452  55.299   8.462  1.00 45.64     0.086 C 
ATOM    385  HA  GLU A  44      30.943  56.287   8.300  1.00  0.00     0.086 H 
ATOM    386  C   GLU A  44      29.997  55.133   9.906  1.00 41.22     0.240 C 
ATOM    387  O   GLU A  44      29.639  56.095  10.584  1.00 42.12    -0.271 OA
ATOM    388  CB  GLU A  44      29.292  55.085   7.489  1.00 48.16    -0.049 C 
ATOM    389  HB1 GLU A  44      28.554  55.920   7.533  1.00  0.00     0.030 H 
ATOM    390  HB2 GLU A  44      28.799  54.099   7.656  1.00  0.00     0.030 H 
ATOM    391  HB3 GLU A  44      29.660  54.923   6.449  1.00  0.00     0.030 H 
ATOM    392  N   GLU A  45      30.130  53.903  10.407  1.00 37.24    -0.346 N 
ATOM    393  HN  GLU A  45      30.784  53.261   9.958  1.00  0.00     0.163 HD
ATOM    394  CA  GLU A  45      29.383  53.438  11.565  1.00 33.16     0.086 C 
ATOM    395  HA  GLU A  45      28.391  53.947  11.566  1.00  0.00     0.086 H 
ATOM    396  C   GLU A  45      30.065  53.735  12.878  1.00 29.14     0.240 C 
ATOM    397  O   GLU A  45      31.261  53.541  13.033  1.00 28.17    -0.271 OA
ATOM    398  CB  GLU A  45      29.144  51.931  11.477  1.00 33.03    -0.049 C 
ATOM    399  HB1 GLU A  45      28.640  51.712  10.507  1.00  0.00     0.030 H 
ATOM    400  HB2 GLU A  45      28.580  51.534  12.353  1.00  0.00     0.030 H 
ATOM    401  HB3 GLU A  45      30.079  51.340  11.618  1.00  0.00     0.030 H 
ATOM    402  N   THR A  46      29.265  54.178  13.838  1.00 27.03    -0.344 N 
ATOM    403  HN  THR A  46      28.302  54.416  13.599  1.00  0.00     0.163 HD
ATOM    404  CA  THR A  46      29.703  54.341  15.229  1.00 23.36     0.114 C 
ATOM    405  HA  THR A  46      30.808  54.214  15.303  1.00  0.00     0.091 H 
ATOM    406  C   THR A  46      28.986  53.215  15.996  1.00 22.24     0.246 C 
ATOM    407  O   THR A  46      27.948  52.725  15.547  1.00 23.16    -0.271 OA
ATOM    408  CB  THR A  46      29.289  55.714  15.773  1.00 24.67     0.060 C 
ATOM    409  HB  THR A  46      29.483  55.748  16.871  1.00  0.00     0.086 H 
ATOM    410  OG1 THR A  46      27.890  55.913  15.533  1.00 28.74    -0.393 OA
ATOM    411  HG1 THR A  46      27.634  56.763  15.870  1.00  0.00     0.210 HD
ATOM    412  CG2 THR A  46      30.075  56.819  15.091  1.00 25.12    -0.050 C 
ATOM    413 1HG2 THR A  46      29.774  57.817  15.486  1.00  0.00     0.031 H 
ATOM    414 2HG2 THR A  46      29.982  56.769  13.981  1.00  0.00     0.031 H 
ATOM    415 3HG2 THR A  46      31.175  56.656  15.174  1.00  0.00     0.031 H 
ATOM    416  N   PRO A  47      29.545  52.784  17.128  1.00 19.15    -0.337 N 
ATOM    417  CA  PRO A  47      28.867  51.717  17.912  1.00 19.75     0.091 C 
ATOM    418  HA  PRO A  47      28.753  50.804  17.282  1.00  0.00     0.087 H 
ATOM    419  C   PRO A  47      27.538  52.115  18.464  1.00 19.75     0.241 C 
ATOM    420  O   PRO A  47      27.283  53.295  18.751  1.00 21.86    -0.271 OA
ATOM    421  CB  PRO A  47      29.805  51.431  19.048  1.00 18.47    -0.036 C 
ATOM    422  HB1 PRO A  47      30.260  50.415  18.991  1.00  0.00     0.036 H 
ATOM    423  HB2 PRO A  47      29.280  51.301  20.023  1.00  0.00     0.036 H 
ATOM    424  CG  PRO A  47      30.855  52.559  19.076  1.00 19.21    -0.048 C 
ATOM    425  HG1 PRO A  47      31.877  52.194  19.334  1.00  0.00     0.035 H 
ATOM    426  HG2 PRO A  47      30.724  53.252  19.940  1.00  0.00     0.035 H 
ATOM    427  CD  PRO A  47      30.803  53.261  17.753  1.00 19.33    -0.001 C 
ATOM    428  HD1 PRO A  47      30.884  54.371  17.823  1.00  0.00     0.064 H 
ATOM    429  HD2 PRO A  47      31.710  53.110  17.122  1.00  0.00     0.064 H 
ATOM    430  N   MET A  48      26.669  51.130  18.582  1.00 19.14    -0.346 N 
ATOM    431  HN  MET A  48      26.954  50.184  18.328  1.00  0.00     0.163 HD
ATOM    432  CA  MET A  48      25.323  51.354  19.061  1.00 19.54     0.090 C 
ATOM    433  HA  MET A  48      25.062  52.430  18.930  1.00  0.00     0.087 H 
ATOM    434  C   MET A  48      25.184  50.983  20.525  1.00 16.48     0.241 C 
ATOM    435  O   MET A  48      26.025  50.257  21.082  1.00 16.20    -0.271 OA
ATOM    436  CB  MET A  48      24.320  50.496  18.287  1.00 20.39    -0.030 C 
ATOM    437  HB1 MET A  48      23.316  50.542  18.769  1.00  0.00     0.037 H 
ATOM    438  HB2 MET A  48      24.548  49.413  18.424  1.00  0.00     0.037 H 
ATOM    439  CG  MET A  48      24.215  50.833  16.810  1.00 24.94    -0.021 C 
ATOM    440  HG1 MET A  48      25.210  50.743  16.314  1.00  0.00     0.049 H 
ATOM    441  HG2 MET A  48      24.034  51.924  16.668  1.00  0.00     0.049 H 
ATOM    442  SD  MET A  48      22.970  49.858  15.926  1.00 30.26    -0.173 SA
ATOM    443  CE  MET A  48      21.496  50.743  16.355  1.00 33.72    -0.035 C 
ATOM    444  HE1 MET A  48      20.730  50.143  15.811  1.00  0.00     0.041 H 
ATOM    445  HE2 MET A  48      21.505  51.834  16.126  1.00  0.00     0.041 H 
ATOM    446  HE3 MET A  48      21.316  50.878  17.447  1.00  0.00     0.041 H 
ATOM    447  N   ILE A  49      24.097  51.446  21.131  1.00 16.85    -0.346 N 
ATOM    448  HN  ILE A  49      23.429  52.013  20.609  1.00  0.00     0.163 HD
ATOM    449  CA  ILE A  49      23.849  51.149  22.543  1.00 16.21     0.092 C 
ATOM    450  HA  ILE A  49      24.641  51.641  23.154  1.00  0.00     0.088 H 
ATOM    451  C   ILE A  49      23.952  49.634  22.738  1.00 16.37     0.241 C 
ATOM    452  O   ILE A  49      23.411  48.857  21.961  1.00 17.74    -0.271 OA
ATOM    453  CB  ILE A  49      22.482  51.693  22.983  1.00 17.00    -0.030 C 
ATOM    454  HB  ILE A  49      22.429  52.772  22.706  1.00  0.00     0.043 H 
ATOM    455  CG1 ILE A  49      22.304  51.577  24.518  1.00 18.59    -0.063 C 
ATOM    456 1HG1 ILE A  49      23.211  51.934  25.060  1.00  0.00     0.033 H 
ATOM    457 2HG1 ILE A  49      22.311  50.512  24.848  1.00  0.00     0.033 H 
ATOM    458  CG2 ILE A  49      21.334  50.961  22.283  1.00 17.91    -0.071 C 
ATOM    459 1HG2 ILE A  49      20.341  51.356  22.602  1.00  0.00     0.028 H 
ATOM    460 2HG2 ILE A  49      21.402  49.858  22.434  1.00  0.00     0.028 H 
ATOM    461 3HG2 ILE A  49      21.447  50.991  21.174  1.00  0.00     0.028 H 
ATOM    462  CD1 ILE A  49      21.050  52.299  25.000  1.00 21.97    -0.076 C 
ATOM    463 1HD1 ILE A  49      20.922  52.216  26.104  1.00  0.00     0.027 H 
ATOM    464 2HD1 ILE A  49      20.143  51.942  24.458  1.00  0.00     0.027 H 
ATOM    465 3HD1 ILE A  49      21.043  53.364  24.670  1.00  0.00     0.027 H 
ATOM    466  N   GLY A  50      24.649  49.235  23.792  1.00 16.98    -0.351 N 
ATOM    467  HN  GLY A  50      25.127  49.926  24.370  1.00  0.00     0.163 HD
ATOM    468  CA  GLY A  50      24.742  47.816  24.138  1.00 17.51     0.069 C 
ATOM    469  HA1 GLY A  50      23.758  47.317  23.980  1.00  0.00     0.078 H 
ATOM    470  HA2 GLY A  50      24.847  47.695  25.241  1.00  0.00     0.078 H 
ATOM    471  C   GLY A  50      25.832  47.054  23.425  1.00 16.32     0.236 C 
ATOM    472  O   GLY A  50      26.080  45.883  23.766  1.00 19.47    -0.272 OA
ATOM    473  N   ASP A  51      26.424  47.653  22.414  1.00 14.80    -0.346 N 
ATOM    474  HN  ASP A  51      26.144  48.593  22.134  1.00  0.00     0.163 HD
ATOM    475  CA  ASP A  51      27.497  46.948  21.692  1.00 15.69     0.098 C 
ATOM    476  HA  ASP A  51      27.092  45.999  21.269  1.00  0.00     0.088 H 
ATOM    477  C   ASP A  51      28.620  46.626  22.643  1.00 16.06     0.241 C 
ATOM    478  O   ASP A  51      28.934  47.411  23.580  1.00 15.98    -0.271 OA
ATOM    479  CB  ASP A  51      28.076  47.791  20.565  1.00 15.78     0.043 C 
ATOM    480  HB1 ASP A  51      29.132  47.499  20.358  1.00  0.00     0.052 H 
ATOM    481  HB2 ASP A  51      28.235  48.842  20.902  1.00  0.00     0.052 H 
ATOM    482  CG  ASP A  51      27.247  47.756  19.284  1.00 17.54     0.175 C 
ATOM    483  OD1 ASP A  51      26.281  46.999  19.201  1.00 19.28    -0.648 OA
ATOM    484  OD2 ASP A  51      27.648  48.502  18.326  1.00 18.74    -0.648 OA
ATOM    485  N   LYS A  52      29.321  45.522  22.337  1.00 16.70    -0.346 N 
ATOM    486  HN  LYS A  52      28.978  44.892  21.612  1.00  0.00     0.163 HD
ATOM    487  CA  LYS A  52      30.583  45.209  23.038  1.00 16.57     0.089 C 
ATOM    488  HA  LYS A  52      30.540  45.560  24.095  1.00  0.00     0.087 H 
ATOM    489  C   LYS A  52      31.661  45.948  22.279  1.00 15.96     0.241 C 
ATOM    490  O   LYS A  52      31.829  45.784  21.077  1.00 17.86    -0.271 OA
ATOM    491  CB  LYS A  52      30.845  43.710  22.985  1.00 19.85    -0.038 C 
ATOM    492  HB1 LYS A  52      29.932  43.146  23.286  1.00  0.00     0.036 H 
ATOM    493  HB2 LYS A  52      30.940  43.370  21.927  1.00  0.00     0.036 H 
ATOM    494  CG  LYS A  52      32.027  43.255  23.787  1.00 24.07    -0.061 C 
ATOM    495  HG1 LYS A  52      32.981  43.648  23.363  1.00  0.00     0.033 H 
ATOM    496  HG2 LYS A  52      32.059  43.756  24.783  1.00  0.00     0.033 H 
ATOM    497  CD  LYS A  52      32.066  41.740  23.927  1.00 32.05    -0.043 C 
ATOM    498  HD1 LYS A  52      31.889  41.236  22.948  1.00  0.00     0.035 H 
ATOM    499  HD2 LYS A  52      33.101  41.376  24.125  1.00  0.00     0.035 H 
ATOM    500  CE  LYS A  52      31.094  41.250  24.987  1.00 37.51     0.080 C 
ATOM    501  HE1 LYS A  52      30.100  41.743  24.877  1.00  0.00     0.075 H 
ATOM    502  HE2 LYS A  52      30.793  40.193  24.796  1.00  0.00     0.075 H 
ATOM    503  NZ  LYS A  52      31.625  41.415  26.376  1.00 39.41    -0.079 N 
ATOM    504  HZ1 LYS A  52      30.972  41.086  27.088  1.00  0.00     0.274 HD
ATOM    505  HZ2 LYS A  52      31.900  42.382  26.550  1.00  0.00     0.274 HD
ATOM    506  HZ3 LYS A  52      32.534  40.964  26.476  1.00  0.00     0.274 HD
ATOM    507  N   VAL A  53      32.419  46.747  23.028  1.00 15.69    -0.346 N 
ATOM    508  HN  VAL A  53      32.308  46.746  24.042  1.00  0.00     0.163 HD
ATOM    509  CA  VAL A  53      33.395  47.613  22.416  1.00 16.46     0.092 C 
ATOM    510  HA  VAL A  53      33.367  47.487  21.308  1.00  0.00     0.088 H 
ATOM    511  C   VAL A  53      34.773  47.206  22.948  1.00 15.85     0.241 C 
ATOM    512  O   VAL A  53      34.903  46.880  24.128  1.00 17.62    -0.271 OA
ATOM    513  CB  VAL A  53      33.066  49.070  22.780  1.00 16.97    -0.033 C 
ATOM    514  HB  VAL A  53      32.961  49.139  23.888  1.00  0.00     0.042 H 
ATOM    515  CG1 VAL A  53      34.154  49.998  22.354  1.00 21.27    -0.071 C 
ATOM    516 1HG1 VAL A  53      33.915  51.055  22.618  1.00  0.00     0.028 H 
ATOM    517 2HG1 VAL A  53      34.381  49.890  21.268  1.00  0.00     0.028 H 
ATOM    518 3HG1 VAL A  53      35.141  49.687  22.768  1.00  0.00     0.028 H 
ATOM    519  CG2 VAL A  53      31.762  49.513  22.150  1.00 20.32    -0.071 C 
ATOM    520 1HG2 VAL A  53      31.523  50.570  22.414  1.00  0.00     0.028 H 
ATOM    521 2HG2 VAL A  53      30.925  48.826  22.415  1.00  0.00     0.028 H 
ATOM    522 3HG2 VAL A  53      31.767  49.358  21.046  1.00  0.00     0.028 H 
ATOM    523  N   TYR A  54      35.775  47.240  22.082  1.00 15.03    -0.346 N 
ATOM    524  HN  TYR A  54      35.586  47.569  21.135  1.00  0.00     0.163 HD
ATOM    525  CA  TYR A  54      37.144  46.827  22.417  1.00 16.20     0.093 C 
ATOM    526  HA  TYR A  54      37.203  46.535  23.492  1.00  0.00     0.088 H 
ATOM    527  C   TYR A  54      38.048  48.008  22.150  1.00 15.51     0.241 C 
ATOM    528  O   TYR A  54      38.057  48.503  21.000  1.00 16.03    -0.271 OA
ATOM    529  CB  TYR A  54      37.595  45.641  21.517  1.00 18.58    -0.014 C 
ATOM    530  HB1 TYR A  54      37.583  45.935  20.441  1.00  0.00     0.043 H 
ATOM    531  HB2 TYR A  54      38.685  45.442  21.643  1.00  0.00     0.043 H 
ATOM    532  CG  TYR A  54      36.796  44.385  21.735  1.00 22.49    -0.056 A 
ATOM    533  CD1 TYR A  54      37.291  43.396  22.572  1.00 25.63    -0.074 A 
ATOM    534  HD1 TYR A  54      38.282  43.527  23.038  1.00  0.00     0.084 H 
ATOM    535  CD2 TYR A  54      35.523  44.230  21.176  1.00 22.83    -0.074 A 
ATOM    536  HD2 TYR A  54      35.102  45.024  20.537  1.00  0.00     0.084 H 
ATOM    537  CE1 TYR A  54      36.563  42.248  22.832  1.00 28.53    -0.051 A 
ATOM    538  HE1 TYR A  54      36.973  41.460  23.486  1.00  0.00     0.087 H 
ATOM    539  CE2 TYR A  54      34.783  43.069  21.427  1.00 25.25    -0.051 A 
ATOM    540  HE2 TYR A  54      33.790  42.923  20.969  1.00  0.00     0.087 H 
ATOM    541  CZ  TYR A  54      35.327  42.106  22.265  1.00 27.71     0.065 A 
ATOM    542  OH  TYR A  54      34.620  40.959  22.515  1.00 31.05    -0.361 OA
ATOM    543  HH  TYR A  54      34.992  40.300  23.089  1.00  0.00     0.217 HD
ATOM    544  N   VAL A  55      38.822  48.429  23.152  1.00 14.21    -0.346 N 
ATOM    545  HN  VAL A  55      38.841  47.905  24.027  1.00  0.00     0.163 HD
ATOM    546  CA  VAL A  55      39.652  49.643  23.014  1.00 14.11     0.092 C 
ATOM    547  HA  VAL A  55      39.775  49.860  21.927  1.00  0.00     0.088 H 
ATOM    548  C   VAL A  55      41.010  49.427  23.605  1.00 14.45     0.241 C 
ATOM    549  O   VAL A  55      41.231  48.502  24.412  1.00 16.03    -0.271 OA
ATOM    550  CB  VAL A  55      39.033  50.890  23.689  1.00 12.46    -0.033 C 
ATOM    551  HB  VAL A  55      39.667  51.768  23.425  1.00  0.00     0.042 H 
ATOM    552  CG1 VAL A  55      37.614  51.163  23.162  1.00 14.48    -0.071 C 
ATOM    553 1HG1 VAL A  55      37.168  52.062  23.648  1.00  0.00     0.028 H 
ATOM    554 2HG1 VAL A  55      36.957  50.269  23.273  1.00  0.00     0.028 H 
ATOM    555 3HG1 VAL A  55      37.600  51.249  22.050  1.00  0.00     0.028 H 
ATOM    556  CG2 VAL A  55      39.018  50.768  25.221  1.00 13.37    -0.071 C 
ATOM    557 1HG2 VAL A  55      38.572  51.667  25.707  1.00  0.00     0.028 H 
ATOM    558 2HG2 VAL A  55      40.037  50.556  25.620  1.00  0.00     0.028 H 
ATOM    559 3HG2 VAL A  55      38.504  49.834  25.547  1.00  0.00     0.028 H 
ATOM    560  N   HIS A  56      41.963  50.258  23.183  1.00 13.13    -0.346 N 
ATOM    561  HN  HIS A  56      41.896  50.685  22.259  1.00  0.00     0.163 HD
ATOM    562  CA  HIS A  56      43.112  50.559  24.052  1.00 15.16     0.094 C 
ATOM    563  HA  HIS A  56      43.096  49.865  24.924  1.00  0.00     0.088 H 
ATOM    564  C   HIS A  56      42.975  51.970  24.552  1.00 14.38     0.241 C 
ATOM    565  O   HIS A  56      42.301  52.805  23.950  1.00 13.87    -0.271 OA
ATOM    566  CB  HIS A  56      44.435  50.379  23.301  1.00 17.24     0.002 C 
ATOM    567  HB1 HIS A  56      44.390  50.849  22.291  1.00  0.00     0.046 H 
ATOM    568  HB2 HIS A  56      45.241  51.003  23.753  1.00  0.00     0.046 H 
ATOM    569  CG  HIS A  56      44.851  48.948  23.210  1.00 22.88     0.028 A 
ATOM    570  ND1 HIS A  56      45.034  48.176  24.339  1.00 27.26    -0.354 N 
ATOM    571  HD1 HIS A  56      44.901  48.488  25.301  1.00  0.00     0.166 HD
ATOM    572  CD2 HIS A  56      45.127  48.156  22.148  1.00 30.25    -0.000 A 
ATOM    573  HD2 HIS A  56      45.091  48.448  21.085  1.00  0.00     0.114 H 
ATOM    574  CE1 HIS A  56      45.412  46.960  23.966  1.00 28.09     0.040 A 
ATOM    575  HE1 HIS A  56      45.646  46.122  24.644  1.00  0.00     0.140 H 
ATOM    576  NE2 HIS A  56      45.461  46.920  22.645  1.00 29.84    -0.360 N 
ATOM    577  HE2 HIS A  56      45.707  46.103  22.086  1.00  0.00     0.166 HD
ATOM    578  N   TYR A  57      43.577  52.244  25.705  1.00 13.12    -0.346 N 
ATOM    579  HN  TYR A  57      44.126  51.533  26.188  1.00  0.00     0.163 HD
ATOM    580  CA  TYR A  57      43.434  53.588  26.266  1.00 11.89     0.093 C 
ATOM    581  HA  TYR A  57      43.439  54.320  25.425  1.00  0.00     0.088 H 
ATOM    582  C   TYR A  57      44.581  53.924  27.195  1.00 11.56     0.241 C 
ATOM    583  O   TYR A  57      45.302  53.058  27.697  1.00 13.03    -0.271 OA
ATOM    584  CB  TYR A  57      42.128  53.762  27.047  1.00 12.33    -0.014 C 
ATOM    585  HB1 TYR A  57      41.904  54.844  27.197  1.00  0.00     0.043 H 
ATOM    586  HB2 TYR A  57      41.255  53.474  26.416  1.00  0.00     0.043 H 
ATOM    587  CG  TYR A  57      42.092  53.018  28.383  1.00 11.82    -0.056 A 
ATOM    588  CD1 TYR A  57      42.527  53.643  29.559  1.00 13.05    -0.074 A 
ATOM    589  HD1 TYR A  57      42.880  54.687  29.513  1.00  0.00     0.084 H 
ATOM    590  CD2 TYR A  57      41.594  51.719  28.495  1.00 12.72    -0.074 A 
ATOM    591  HD2 TYR A  57      41.229  51.196  27.595  1.00  0.00     0.084 H 
ATOM    592  CE1 TYR A  57      42.526  52.988  30.770  1.00 12.95    -0.051 A 
ATOM    593  HE1 TYR A  57      42.921  53.489  31.670  1.00  0.00     0.087 H 
ATOM    594  CE2 TYR A  57      41.553  51.091  29.696  1.00 14.50    -0.051 A 
ATOM    595  HE2 TYR A  57      41.135  50.073  29.762  1.00  0.00     0.087 H 
ATOM    596  CZ  TYR A  57      42.033  51.714  30.854  1.00 13.12     0.065 A 
ATOM    597  OH  TYR A  57      41.986  51.025  32.046  1.00 15.64    -0.361 OA
ATOM    598  HH  TYR A  57      41.644  50.141  32.104  1.00  0.00     0.217 HD
ATOM    599  N   LYS A  58      44.718  55.216  27.417  1.00 11.71    -0.346 N 
ATOM    600  HN  LYS A  58      44.164  55.869  26.863  1.00  0.00     0.163 HD
ATOM    601  CA  LYS A  58      45.645  55.757  28.439  1.00 13.19     0.089 C 
ATOM    602  HA  LYS A  58      45.966  54.954  29.143  1.00  0.00     0.087 H 
ATOM    603  C   LYS A  58      44.855  56.837  29.179  1.00 12.94     0.240 C 
ATOM    604  O   LYS A  58      44.155  57.624  28.518  1.00 13.76    -0.271 OA
ATOM    605  CB  LYS A  58      46.869  56.407  27.763  1.00 16.77    -0.038 C 
ATOM    606  HB1 LYS A  58      46.555  57.261  27.118  1.00  0.00     0.036 H 
ATOM    607  HB2 LYS A  58      47.293  55.731  26.984  1.00  0.00     0.036 H 
ATOM    608  CG  LYS A  58      47.967  56.850  28.758  1.00 19.67    -0.061 C 
ATOM    609  HG1 LYS A  58      48.222  56.033  29.472  1.00  0.00     0.033 H 
ATOM    610  HG2 LYS A  58      47.578  57.601  29.485  1.00  0.00     0.033 H 
ATOM    611  CD  LYS A  58      49.187  57.357  28.048  1.00 22.57    -0.043 C 
ATOM    612  HD1 LYS A  58      49.828  57.982  28.712  1.00  0.00     0.035 H 
ATOM    613  HD2 LYS A  58      48.936  58.133  27.287  1.00  0.00     0.035 H 
ATOM    614  CE  LYS A  58      49.954  56.198  27.446  1.00 28.40     0.080 C 
ATOM    615  HE1 LYS A  58      49.361  55.691  26.649  1.00  0.00     0.075 H 
ATOM    616  HE2 LYS A  58      50.040  55.352  28.167  1.00  0.00     0.075 H 
ATOM    617  NZ  LYS A  58      51.303  56.618  26.937  1.00 31.93    -0.079 N 
ATOM    618  HZ1 LYS A  58      51.820  55.837  26.532  1.00  0.00     0.274 HD
ATOM    619  HZ2 LYS A  58      51.845  57.082  27.666  1.00  0.00     0.274 HD
ATOM    620  HZ3 LYS A  58      51.225  57.392  26.277  1.00  0.00     0.274 HD
ATOM    621  N   GLY A  59      45.039  56.936  30.496  1.00 12.16    -0.351 N 
ATOM    622  HN  GLY A  59      45.682  56.289  30.953  1.00  0.00     0.163 HD
ATOM    623  CA  GLY A  59      44.358  57.930  31.299  1.00 11.82     0.069 C 
ATOM    624  HA1 GLY A  59      43.615  57.482  31.999  1.00  0.00     0.078 H 
ATOM    625  HA2 GLY A  59      43.649  58.552  30.704  1.00  0.00     0.078 H 
ATOM    626  C   GLY A  59      45.400  58.753  32.006  1.00 12.73     0.236 C 
ATOM    627  O   GLY A  59      46.352  58.198  32.579  1.00 13.89    -0.272 OA
ATOM    628  N   LYS A  60      45.183  60.054  32.014  1.00 12.46    -0.346 N 
ATOM    629  HN  LYS A  60      44.352  60.409  31.541  1.00  0.00     0.163 HD
ATOM    630  CA  LYS A  60      46.085  61.027  32.676  1.00 13.34     0.089 C 
ATOM    631  HA  LYS A  60      46.734  60.467  33.389  1.00  0.00     0.087 H 
ATOM    632  C   LYS A  60      45.299  62.062  33.467  1.00 13.68     0.241 C 
ATOM    633  O   LYS A  60      44.164  62.402  33.093  1.00 14.60    -0.271 OA
ATOM    634  CB  LYS A  60      47.002  61.763  31.669  1.00 16.17    -0.038 C 
ATOM    635  HB1 LYS A  60      46.413  62.465  31.034  1.00  0.00     0.036 H 
ATOM    636  HB2 LYS A  60      47.659  62.497  32.192  1.00  0.00     0.036 H 
ATOM    637  CG  LYS A  60      47.810  60.833  30.825  1.00 20.50    -0.061 C 
ATOM    638  HG1 LYS A  60      47.171  60.103  30.276  1.00  0.00     0.033 H 
ATOM    639  HG2 LYS A  60      48.393  60.108  31.440  1.00  0.00     0.033 H 
ATOM    640  CD  LYS A  60      48.694  61.625  29.893  1.00 22.78    -0.043 C 
ATOM    641  HD1 LYS A  60      48.172  61.918  28.953  1.00  0.00     0.035 H 
ATOM    642  HD2 LYS A  60      48.908  62.651  30.274  1.00  0.00     0.035 H 
ATOM    643  CE  LYS A  60      49.951  60.826  29.635  1.00 30.11     0.080 C 
ATOM    644  HE1 LYS A  60      49.719  59.794  29.282  1.00  0.00     0.075 H 
ATOM    645  HE2 LYS A  60      50.476  60.565  30.583  1.00  0.00     0.075 H 
ATOM    646  NZ  LYS A  60      50.839  61.538  28.697  1.00 34.76    -0.079 N 
ATOM    647  HZ1 LYS A  60      51.687  60.999  28.523  1.00  0.00     0.274 HD
ATOM    648  HZ2 LYS A  60      51.051  62.482  29.020  1.00  0.00     0.274 HD
ATOM    649  HZ3 LYS A  60      50.359  61.777  27.830  1.00  0.00     0.274 HD
ATOM    650  N   LEU A  61      45.876  62.529  34.571  1.00 15.24    -0.346 N 
ATOM    651  HN  LEU A  61      46.731  62.091  34.913  1.00  0.00     0.163 HD
ATOM    652  CA  LEU A  61      45.310  63.652  35.297  1.00 16.14     0.089 C 
ATOM    653  HA  LEU A  61      44.206  63.528  35.396  1.00  0.00     0.087 H 
ATOM    654  C   LEU A  61      45.629  64.933  34.532  1.00 19.11     0.241 C 
ATOM    655  O   LEU A  61      46.420  64.926  33.570  1.00 19.95    -0.271 OA
ATOM    656  CB  LEU A  61      45.957  63.757  36.687  1.00 18.04    -0.035 C 
ATOM    657  HB1 LEU A  61      45.565  64.645  37.236  1.00  0.00     0.037 H 
ATOM    658  HB2 LEU A  61      47.029  64.049  36.599  1.00  0.00     0.037 H 
ATOM    659  CG  LEU A  61      45.813  62.503  37.528  1.00 19.56    -0.059 C 
ATOM    660  HG  LEU A  61      46.251  61.625  36.998  1.00  0.00     0.039 H 
ATOM    661  CD1 LEU A  61      46.549  62.757  38.837  1.00 24.61    -0.073 C 
ATOM    662 1HD1 LEU A  61      47.630  62.929  38.627  1.00  0.00     0.028 H 
ATOM    663 2HD1 LEU A  61      46.388  61.939  39.577  1.00  0.00     0.028 H 
ATOM    664 3HD1 LEU A  61      46.095  63.591  39.421  1.00  0.00     0.028 H 
ATOM    665  CD2 LEU A  61      44.364  62.273  37.810  1.00 22.30    -0.073 C 
ATOM    666 1HD2 LEU A  61      43.825  62.087  36.852  1.00  0.00     0.028 H 
ATOM    667 2HD2 LEU A  61      43.910  63.107  38.394  1.00  0.00     0.028 H 
ATOM    668 3HD2 LEU A  61      44.203  61.455  38.550  1.00  0.00     0.028 H 
ATOM    669  N   SER A  62      45.069  66.047  35.000  1.00 20.84    -0.344 N 
ATOM    670  HN  SER A  62      44.579  66.016  35.894  1.00  0.00     0.163 HD
ATOM    671  CA  SER A  62      45.135  67.317  34.269  1.00 24.53     0.109 C 
ATOM    672  HA  SER A  62      44.802  67.138  33.220  1.00  0.00     0.090 H 
ATOM    673  C   SER A  62      46.559  67.857  34.237  1.00 26.46     0.243 C 
ATOM    674  O   SER A  62      46.870  68.762  33.441  1.00 29.66    -0.271 OA
ATOM    675  CB  SER A  62      44.185  68.346  34.913  1.00 27.14     0.044 C 
ATOM    676  HB1 SER A  62      43.119  68.027  34.839  1.00  0.00     0.077 H 
ATOM    677  HB2 SER A  62      44.122  69.283  34.312  1.00  0.00     0.077 H 
ATOM    678  OG  SER A  62      44.563  68.607  36.255  1.00 31.84    -0.398 OA
ATOM    679  HG  SER A  62      43.978  69.241  36.652  1.00  0.00     0.209 HD
ATOM    680  N   ASN A  63      47.427  67.371  35.124  1.00 26.06    -0.345 N 
ATOM    681  HN  ASN A  63      47.103  66.701  35.821  1.00  0.00     0.163 HD
ATOM    682  CA  ASN A  63      48.820  67.771  35.123  1.00 28.08     0.097 C 
ATOM    683  HA  ASN A  63      48.878  68.802  34.702  1.00  0.00     0.088 H 
ATOM    684  C   ASN A  63      49.693  66.870  34.267  1.00 27.34     0.241 C 
ATOM    685  O   ASN A  63      50.918  67.008  34.261  1.00 29.06    -0.271 OA
ATOM    686  CB  ASN A  63      49.350  67.821  36.545  1.00 29.59     0.036 C 
ATOM    687  HB1 ASN A  63      48.873  68.650  37.119  1.00  0.00     0.051 H 
ATOM    688  HB2 ASN A  63      50.408  68.172  36.564  1.00  0.00     0.051 H 
ATOM    689  CG  ASN A  63      49.205  66.512  37.271  1.00 30.47     0.217 C 
ATOM    690  OD1 ASN A  63      48.867  65.485  36.684  1.00 27.20    -0.274 OA
ATOM    691  ND2 ASN A  63      49.455  66.543  38.572  1.00 34.40    -0.370 N 
ATOM    692 1HD2 ASN A  63      49.357  65.655  39.064  1.00  0.00     0.159 HD
ATOM    693 2HD2 ASN A  63      49.735  67.394  39.059  1.00  0.00     0.159 HD
ATOM    694  N   GLY A  64      49.049  65.939  33.564  1.00 25.23    -0.351 N 
ATOM    695  HN  GLY A  64      48.039  65.856  33.679  1.00  0.00     0.163 HD
ATOM    696  CA  GLY A  64      49.724  65.026  32.631  1.00 25.83     0.069 C 
ATOM    697  HA1 GLY A  64      50.545  65.561  32.100  1.00  0.00     0.078 H 
ATOM    698  HA2 GLY A  64      49.053  64.793  31.772  1.00  0.00     0.078 H 
ATOM    699  C   GLY A  64      50.253  63.736  33.244  1.00 25.68     0.236 C 
ATOM    700  O   GLY A  64      50.864  62.924  32.563  1.00 27.30    -0.272 OA
ATOM    701  N   LYS A  65      50.022  63.551  34.532  1.00 23.98    -0.346 N 
ATOM    702  HN  LYS A  65      49.551  64.277  35.072  1.00  0.00     0.163 HD
ATOM    703  CA  LYS A  65      50.435  62.321  35.184  1.00 24.53     0.089 C 
ATOM    704  HA  LYS A  65      51.489  62.100  34.895  1.00  0.00     0.087 H 
ATOM    705  C   LYS A  65      49.548  61.138  34.756  1.00 22.28     0.241 C 
ATOM    706  O   LYS A  65      48.345  61.155  34.947  1.00 19.86    -0.271 OA
ATOM    707  CB  LYS A  65      50.370  62.492  36.691  1.00 25.78    -0.038 C 
ATOM    708  HB1 LYS A  65      50.903  63.416  37.015  1.00  0.00     0.036 H 
ATOM    709  HB2 LYS A  65      49.339  62.757  37.023  1.00  0.00     0.036 H 
ATOM    710  CG  LYS A  65      50.886  61.275  37.427  1.00 29.75    -0.061 C 
ATOM    711  HG1 LYS A  65      51.861  60.920  37.019  1.00  0.00     0.033 H 
ATOM    712  HG2 LYS A  65      50.280  60.365  37.210  1.00  0.00     0.033 H 
ATOM    713  CD  LYS A  65      50.961  61.567  38.897  1.00 35.76    -0.043 C 
ATOM    714  HD1 LYS A  65      49.948  61.723  39.335  1.00  0.00     0.035 H 
ATOM    715  HD2 LYS A  65      51.390  62.578  39.092  1.00  0.00     0.035 H 
ATOM    716  CE  LYS A  65      51.719  60.497  39.629  1.00 40.09     0.080 C 
ATOM    717  HE1 LYS A  65      51.213  59.505  39.583  1.00  0.00     0.075 H 
ATOM    718  HE2 LYS A  65      52.664  60.210  39.111  1.00  0.00     0.075 H 
ATOM    719  NZ  LYS A  65      51.949  60.958  41.025  1.00 44.33    -0.079 N 
ATOM    720  HZ1 LYS A  65      52.464  60.231  41.522  1.00  0.00     0.274 HD
ATOM    721  HZ2 LYS A  65      51.085  61.221  41.499  1.00  0.00     0.274 HD
ATOM    722  HZ3 LYS A  65      52.412  61.866  41.067  1.00  0.00     0.274 HD
ATOM    723  N   LYS A  66      50.173  60.089  34.236  1.00 22.13    -0.346 N 
ATOM    724  HN  LYS A  66      51.181  60.139  34.091  1.00  0.00     0.163 HD
ATOM    725  CA  LYS A  66      49.468  58.866  33.864  1.00 21.33     0.089 C 
ATOM    726  HA  LYS A  66      48.615  59.127  33.195  1.00  0.00     0.087 H 
ATOM    727  C   LYS A  66      48.934  58.177  35.101  1.00 20.46     0.241 C 
ATOM    728  O   LYS A  66      49.667  57.983  36.104  1.00 22.19    -0.271 OA
ATOM    729  CB  LYS A  66      50.423  57.941  33.115  1.00 22.57    -0.038 C 
ATOM    730  HB1 LYS A  66      50.977  58.510  32.332  1.00  0.00     0.036 H 
ATOM    731  HB2 LYS A  66      51.271  57.645  33.776  1.00  0.00     0.036 H 
ATOM    732  CG  LYS A  66      49.775  56.710  32.509  1.00 24.24    -0.061 C 
ATOM    733  HG1 LYS A  66      49.391  56.033  33.307  1.00  0.00     0.033 H 
ATOM    734  HG2 LYS A  66      48.813  56.975  32.012  1.00  0.00     0.033 H 
ATOM    735  CD  LYS A  66      50.704  55.936  31.531  1.00 27.47    -0.043 C 
ATOM    736  HD1 LYS A  66      50.134  55.227  30.886  1.00  0.00     0.035 H 
ATOM    737  HD2 LYS A  66      51.109  56.596  30.729  1.00  0.00     0.035 H 
ATOM    738  CE  LYS A  66      51.782  55.256  32.288  1.00 33.04     0.080 C 
ATOM    739  HE1 LYS A  66      52.615  55.952  32.542  1.00  0.00     0.075 H 
ATOM    740  HE2 LYS A  66      51.463  54.996  33.324  1.00  0.00     0.075 H 
ATOM    741  NZ  LYS A  66      52.268  54.051  31.531  1.00 34.30    -0.079 N 
ATOM    742  HZ1 LYS A  66      53.010  53.583  32.052  1.00  0.00     0.274 HD
ATOM    743  HZ2 LYS A  66      52.560  54.289  30.583  1.00  0.00     0.274 HD
ATOM    744  HZ3 LYS A  66      51.506  53.414  31.298  1.00  0.00     0.274 HD
ATOM    745  N   PHE A  67      47.682  57.730  35.029  1.00 18.32    -0.346 N 
ATOM    746  HN  PHE A  67      47.097  57.998  34.238  1.00  0.00     0.163 HD
ATOM    747  CA  PHE A  67      47.135  56.862  36.067  1.00 17.32     0.093 C 
ATOM    748  HA  PHE A  67      47.945  56.718  36.819  1.00  0.00     0.088 H 
ATOM    749  C   PHE A  67      46.775  55.481  35.552  1.00 17.27     0.241 C 
ATOM    750  O   PHE A  67      46.643  54.546  36.350  1.00 19.10    -0.271 OA
ATOM    751  CB  PHE A  67      45.962  57.521  36.810  1.00 18.16    -0.014 C 
ATOM    752  HB1 PHE A  67      46.307  58.437  37.344  1.00  0.00     0.043 H 
ATOM    753  HB2 PHE A  67      45.654  56.895  37.680  1.00  0.00     0.043 H 
ATOM    754  CG  PHE A  67      44.757  57.841  35.936  1.00 15.39    -0.056 A 
ATOM    755  CD1 PHE A  67      43.813  56.855  35.559  1.00 14.77    -0.077 A 
ATOM    756  HD1 PHE A  67      43.935  55.814  35.903  1.00  0.00     0.084 H 
ATOM    757  CD2 PHE A  67      44.535  59.142  35.511  1.00 15.46    -0.077 A 
ATOM    758  HD2 PHE A  67      45.247  59.932  35.802  1.00  0.00     0.084 H 
ATOM    759  CE1 PHE A  67      42.759  57.191  34.775  1.00 15.06    -0.082 A 
ATOM    760  HE1 PHE A  67      42.044  56.405  34.479  1.00  0.00     0.083 H 
ATOM    761  CE2 PHE A  67      43.452  59.470  34.738  1.00 14.08    -0.082 A 
ATOM    762  HE2 PHE A  67      43.292  60.518  34.433  1.00  0.00     0.083 H 
ATOM    763  CZ  PHE A  67      42.548  58.481  34.334  1.00 14.05    -0.083 A 
ATOM    764  HZ  PHE A  67      41.692  58.726  33.682  1.00  0.00     0.083 H 
ATOM    765  N   ASP A  68      46.688  55.307  34.227  1.00 14.56    -0.345 N 
ATOM    766  HN  ASP A  68      46.781  56.088  33.578  1.00  0.00     0.163 HD
ATOM    767  CA  ASP A  68      46.452  53.932  33.752  1.00 15.40     0.098 C 
ATOM    768  HA  ASP A  68      47.136  53.245  34.303  1.00  0.00     0.088 H 
ATOM    769  C   ASP A  68      46.760  53.829  32.260  1.00 14.83     0.241 C 
ATOM    770  O   ASP A  68      46.652  54.821  31.545  1.00 15.07    -0.271 OA
ATOM    771  CB  ASP A  68      44.990  53.505  34.040  1.00 16.73     0.043 C 
ATOM    772  HB1 ASP A  68      44.290  53.994  33.323  1.00  0.00     0.052 H 
ATOM    773  HB2 ASP A  68      44.630  53.958  34.993  1.00  0.00     0.052 H 
ATOM    774  CG  ASP A  68      44.775  51.972  34.051  1.00 19.71     0.175 C 
ATOM    775  OD1 ASP A  68      45.737  51.179  34.058  1.00 20.73    -0.648 OA
ATOM    776  OD2 ASP A  68      43.569  51.580  34.047  1.00 21.25    -0.648 OA
ATOM    777  N   SER A  69      47.063  52.617  31.805  1.00 15.28    -0.344 N 
ATOM    778  HN  SER A  69      47.211  51.880  32.495  1.00  0.00     0.163 HD
ATOM    779  CA  SER A  69      47.204  52.248  30.363  1.00 17.16     0.109 C 
ATOM    780  HA  SER A  69      46.639  52.970  29.728  1.00  0.00     0.090 H 
ATOM    781  C   SER A  69      46.666  50.857  30.164  1.00 17.46     0.243 C 
ATOM    782  O   SER A  69      47.066  49.951  30.898  1.00 19.17    -0.271 OA
ATOM    783  CB  SER A  69      48.692  52.227  29.944  1.00 21.20     0.044 C 
ATOM    784  HB1 SER A  69      49.352  51.831  30.751  1.00  0.00     0.077 H 
ATOM    785  HB2 SER A  69      49.125  53.252  29.874  1.00  0.00     0.077 H 
ATOM    786  OG  SER A  69      48.833  51.495  28.721  1.00 25.19    -0.398 OA
ATOM    787  HG  SER A  69      49.747  51.482  28.464  1.00  0.00     0.209 HD
ATOM    788  N   SER A  70      45.758  50.676  29.203  1.00 17.18    -0.344 N 
ATOM    789  HN  SER A  70      45.478  51.480  28.642  1.00  0.00     0.163 HD
ATOM    790  CA  SER A  70      45.141  49.370  28.914  1.00 19.51     0.109 C 
ATOM    791  HA  SER A  70      44.526  49.066  29.793  1.00  0.00     0.090 H 
ATOM    792  C   SER A  70      46.148  48.300  28.646  1.00 21.78     0.243 C 
ATOM    793  O   SER A  70      45.891  47.124  28.943  1.00 21.60    -0.271 OA
ATOM    794  CB  SER A  70      44.220  49.505  27.699  1.00 19.47     0.044 C 
ATOM    795  HB1 SER A  70      43.655  48.568  27.483  1.00  0.00     0.077 H 
ATOM    796  HB2 SER A  70      43.345  50.168  27.896  1.00  0.00     0.077 H 
ATOM    797  OG  SER A  70      44.997  49.941  26.592  1.00 18.49    -0.398 OA
ATOM    798  HG  SER A  70      44.425  50.025  25.838  1.00  0.00     0.209 HD
ATOM    799  N   HIS A  71      47.294  48.663  28.055  1.00 22.16    -0.346 N 
ATOM    800  HN  HIS A  71      47.480  49.654  27.899  1.00  0.00     0.163 HD
ATOM    801  CA  HIS A  71      48.279  47.682  27.630  1.00 25.45     0.094 C 
ATOM    802  HA  HIS A  71      47.785  46.982  26.916  1.00  0.00     0.088 H 
ATOM    803  C   HIS A  71      48.870  46.860  28.765  1.00 27.00     0.241 C 
ATOM    804  O   HIS A  71      49.438  45.781  28.546  1.00 29.11    -0.271 OA
ATOM    805  CB  HIS A  71      49.386  48.420  26.882  1.00 26.21     0.002 C 
ATOM    806  HB1 HIS A  71      49.838  49.212  27.524  1.00  0.00     0.046 H 
ATOM    807  HB2 HIS A  71      50.277  47.764  26.744  1.00  0.00     0.046 H 
ATOM    808  CG  HIS A  71      48.937  48.990  25.571  1.00 27.02     0.028 A 
ATOM    809  ND1 HIS A  71      48.662  48.208  24.470  1.00 33.44    -0.354 N 
ATOM    810  HD1 HIS A  71      48.743  47.192  24.434  1.00  0.00     0.166 HD
ATOM    811  CD2 HIS A  71      48.686  50.267  25.197  1.00 29.78    -0.000 A 
ATOM    812  HD2 HIS A  71      48.785  51.166  25.828  1.00  0.00     0.114 H 
ATOM    813  CE1 HIS A  71      48.277  48.979  23.469  1.00 31.56     0.040 A 
ATOM    814  HE1 HIS A  71      47.997  48.634  22.460  1.00  0.00     0.140 H 
ATOM    815  NE2 HIS A  71      48.284  50.232  23.881  1.00 31.57    -0.360 N 
ATOM    816  HE2 HIS A  71      48.032  51.043  23.316  1.00  0.00     0.166 HD
ATOM    817  N   ASP A  72      48.719  47.359  29.992  1.00 26.75    -0.345 N 
ATOM    818  HN  ASP A  72      48.215  48.234  30.135  1.00  0.00     0.163 HD
ATOM    819  CA  ASP A  72      49.291  46.629  31.144  1.00 28.82     0.098 C 
ATOM    820  HA  ASP A  72      50.335  46.327  30.893  1.00  0.00     0.088 H 
ATOM    821  C   ASP A  72      48.466  45.359  31.435  1.00 28.86     0.241 C 
ATOM    822  O   ASP A  72      48.925  44.470  32.156  1.00 30.58    -0.271 OA
ATOM    823  CB  ASP A  72      49.326  47.539  32.381  1.00 29.89     0.043 C 
ATOM    824  HB1 ASP A  72      49.617  46.964  33.291  1.00  0.00     0.052 H 
ATOM    825  HB2 ASP A  72      48.296  47.844  32.680  1.00  0.00     0.052 H 
ATOM    826  CG  ASP A  72      50.229  48.764  32.195  1.00 32.95     0.175 C 
ATOM    827  OD1 ASP A  72      51.157  48.709  31.358  1.00 35.24    -0.648 OA
ATOM    828  OD2 ASP A  72      50.014  49.776  32.889  1.00 38.24    -0.648 OA
ATOM    829  N   ARG A  73      47.257  45.279  30.864  1.00 27.28    -0.346 N 
ATOM    830  HN  ARG A  73      46.900  46.074  30.333  1.00  0.00     0.163 HD
ATOM    831  CA  ARG A  73      46.426  44.053  30.990  1.00 27.50     0.089 C 
ATOM    832  HA  ARG A  73      46.749  43.533  31.922  1.00  0.00     0.087 H 
ATOM    833  C   ARG A  73      46.622  43.065  29.833  1.00 28.82     0.241 C 
ATOM    834  O   ARG A  73      46.019  41.982  29.828  1.00 29.27    -0.271 OA
ATOM    835  CB  ARG A  73      44.937  44.401  31.160  1.00 25.78    -0.036 C 
ATOM    836  HB1 ARG A  73      44.337  43.475  31.322  1.00  0.00     0.036 H 
ATOM    837  HB2 ARG A  73      44.504  44.742  30.191  1.00  0.00     0.036 H 
ATOM    838  CG  ARG A  73      44.650  45.422  32.261  1.00 23.58    -0.048 C 
ATOM    839  HG1 ARG A  73      45.066  46.422  31.997  1.00  0.00     0.035 H 
ATOM    840  HG2 ARG A  73      45.257  45.209  33.172  1.00  0.00     0.035 H 
ATOM    841  CD  ARG A  73      43.166  45.519  32.602  1.00 24.26     0.009 C 
ATOM    842  HD1 ARG A  73      42.720  44.545  32.910  1.00  0.00     0.064 H 
ATOM    843  HD2 ARG A  73      42.520  45.692  31.710  1.00  0.00     0.064 H 
ATOM    844  NE  ARG A  73      43.038  46.557  33.616  1.00 23.06    -0.227 N 
ATOM    845  HE  ARG A  73      43.080  46.274  34.595  1.00  0.00     0.177 HD
ATOM    846  CZ  ARG A  73      42.870  47.846  33.351  1.00 24.27     0.665 C 
ATOM    847  NH1 ARG A  73      42.715  48.264  32.096  1.00 21.80    -0.235 N 
ATOM    848 1HH1 ARG A  73      42.586  49.255  31.892  1.00  0.00     0.174 HD
ATOM    849 2HH1 ARG A  73      42.765  47.594  31.329  1.00  0.00     0.174 HD
ATOM    850  NH2 ARG A  73      42.804  48.727  34.360  1.00 24.61    -0.235 N 
ATOM    851 1HH2 ARG A  73      42.675  49.718  34.156  1.00  0.00     0.174 HD
ATOM    852 2HH2 ARG A  73      42.923  48.407  35.321  1.00  0.00     0.174 HD
ATOM    853  N   ASN A  74      47.460  43.442  28.865  1.00 29.03    -0.346 N 
ATOM    854  HN  ASN A  74      47.797  44.405  28.867  1.00  0.00     0.163 HD
ATOM    855  CA  ASN A  74      47.924  42.547  27.796  1.00 31.04     0.097 C 
ATOM    856  HA  ASN A  74      48.680  43.134  27.223  1.00  0.00     0.088 H 
ATOM    857  C   ASN A  74      46.857  42.144  26.772  1.00 29.79     0.241 C 
ATOM    858  O   ASN A  74      47.091  41.235  25.958  1.00 30.99    -0.271 OA
ATOM    859  CB  ASN A  74      48.689  41.359  28.383  1.00 34.40     0.036 C 
ATOM    860  HB1 ASN A  74      48.014  40.684  28.959  1.00  0.00     0.051 H 
ATOM    861  HB2 ASN A  74      49.008  40.646  27.587  1.00  0.00     0.051 H 
ATOM    862  CG  ASN A  74      49.863  41.812  29.221  1.00 37.82     0.217 C 
ATOM    863  OD1 ASN A  74      50.570  42.752  28.846  1.00 41.50    -0.274 OA
ATOM    864  ND2 ASN A  74      50.072  41.167  30.364  1.00 45.30    -0.370 N 
ATOM    865 1HD2 ASN A  74      49.488  40.390  30.674  1.00  0.00     0.159 HD
ATOM    866 2HD2 ASN A  74      50.864  41.473  30.929  1.00  0.00     0.159 HD
ATOM    867  N   GLU A  75      45.707  42.828  26.800  1.00 26.88    -0.346 N 
ATOM    868  HN  GLU A  75      45.543  43.507  27.543  1.00  0.00     0.163 HD
ATOM    869  CA  GLU A  75      44.673  42.611  25.768  1.00 25.86     0.090 C 
ATOM    870  HA  GLU A  75      45.170  42.531  24.773  1.00  0.00     0.087 H 
ATOM    871  C   GLU A  75      43.778  43.825  25.767  1.00 23.54     0.243 C 
ATOM    872  O   GLU A  75      43.808  44.578  26.714  1.00 23.60    -0.271 OA
ATOM    873  CB  GLU A  75      43.874  41.320  26.029  1.00 25.17    -0.029 C 
ATOM    874  HB1 GLU A  75      43.210  41.087  25.164  1.00  0.00     0.037 H 
ATOM    875  HB2 GLU A  75      44.544  40.429  25.996  1.00  0.00     0.037 H 
ATOM    876  CG  GLU A  75      43.055  41.345  27.362  1.00 25.42     0.018 C 
ATOM    877  HG1 GLU A  75      42.266  42.132  27.324  1.00  0.00     0.049 H 
ATOM    878  HG2 GLU A  75      43.676  41.744  28.198  1.00  0.00     0.049 H 
ATOM    879  CD  GLU A  75      42.459  40.013  27.733  1.00 27.58     0.172 C 
ATOM    880  OE1 GLU A  75      42.586  39.066  26.923  1.00 33.24    -0.648 OA
ATOM    881  OE2 GLU A  75      41.899  39.904  28.858  1.00 28.51    -0.648 OA
ATOM    882  N   PRO A  76      43.018  44.052  24.680  1.00 23.27    -0.337 N 
ATOM    883  CA  PRO A  76      42.113  45.189  24.677  1.00 19.27     0.091 C 
ATOM    884  HA  PRO A  76      42.693  46.141  24.662  1.00  0.00     0.087 H 
ATOM    885  C   PRO A  76      41.125  45.197  25.834  1.00 18.27     0.241 C 
ATOM    886  O   PRO A  76      40.658  44.134  26.268  1.00 19.91    -0.271 OA
ATOM    887  CB  PRO A  76      41.348  45.022  23.372  1.00 21.66    -0.036 C 
ATOM    888  HB1 PRO A  76      40.369  44.498  23.475  1.00  0.00     0.036 H 
ATOM    889  HB2 PRO A  76      40.931  45.969  22.958  1.00  0.00     0.036 H 
ATOM    890  CG  PRO A  76      42.331  44.331  22.473  1.00 23.59    -0.048 C 
ATOM    891  HG1 PRO A  76      43.030  45.016  21.939  1.00  0.00     0.035 H 
ATOM    892  HG2 PRO A  76      41.883  43.884  21.555  1.00  0.00     0.035 H 
ATOM    893  CD  PRO A  76      43.009  43.333  23.391  1.00 24.64    -0.001 C 
ATOM    894  HD1 PRO A  76      44.007  42.976  23.044  1.00  0.00     0.064 H 
ATOM    895  HD2 PRO A  76      42.538  42.323  23.418  1.00  0.00     0.064 H 
ATOM    896  N   PHE A  77      40.853  46.406  26.284  1.00 14.49    -0.346 N 
ATOM    897  HN  PHE A  77      41.364  47.204  25.907  1.00  0.00     0.163 HD
ATOM    898  CA  PHE A  77      39.833  46.631  27.314  1.00 13.97     0.093 C 
ATOM    899  HA  PHE A  77      39.937  45.859  28.112  1.00  0.00     0.088 H 
ATOM    900  C   PHE A  77      38.474  46.485  26.644  1.00 15.41     0.241 C 
ATOM    901  O   PHE A  77      38.267  46.973  25.538  1.00 15.57    -0.271 OA
ATOM    902  CB  PHE A  77      40.033  48.020  27.922  1.00 12.63    -0.014 C 
ATOM    903  HB1 PHE A  77      40.066  48.798  27.124  1.00  0.00     0.043 H 
ATOM    904  HB2 PHE A  77      41.066  48.126  28.329  1.00  0.00     0.043 H 
ATOM    905  CG  PHE A  77      39.016  48.375  28.964  1.00 12.66    -0.056 A 
ATOM    906  CD1 PHE A  77      39.147  47.910  30.266  1.00 14.50    -0.077 A 
ATOM    907  HD1 PHE A  77      40.014  47.286  30.539  1.00  0.00     0.084 H 
ATOM    908  CD2 PHE A  77      37.933  49.193  28.640  1.00 12.20    -0.077 A 
ATOM    909  HD2 PHE A  77      37.846  49.605  27.621  1.00  0.00     0.084 H 
ATOM    910  CE1 PHE A  77      38.191  48.226  31.231  1.00 13.04    -0.082 A 
ATOM    911  HE1 PHE A  77      38.300  47.839  32.258  1.00  0.00     0.083 H 
ATOM    912  CE2 PHE A  77      36.949  49.498  29.602  1.00 13.54    -0.082 A 
ATOM    913  HE2 PHE A  77      36.067  50.103  29.332  1.00  0.00     0.083 H 
ATOM    914  CZ  PHE A  77      37.114  49.016  30.910  1.00 13.17    -0.083 A 
ATOM    915  HZ  PHE A  77      36.373  49.273  31.686  1.00  0.00     0.083 H 
ATOM    916  N   VAL A  78      37.547  45.788  27.294  1.00 14.95    -0.346 N 
ATOM    917  HN  VAL A  78      37.762  45.423  28.222  1.00  0.00     0.163 HD
ATOM    918  CA  VAL A  78      36.207  45.526  26.707  1.00 15.85     0.092 C 
ATOM    919  HA  VAL A  78      36.103  46.139  25.781  1.00  0.00     0.088 H 
ATOM    920  C   VAL A  78      35.133  45.954  27.687  1.00 14.65     0.241 C 
ATOM    921  O   VAL A  78      35.223  45.726  28.893  1.00 15.55    -0.271 OA
ATOM    922  CB  VAL A  78      35.986  44.012  26.329  1.00 17.57    -0.033 C 
ATOM    923  HB  VAL A  78      36.813  43.705  25.648  1.00  0.00     0.042 H 
ATOM    924  CG1 VAL A  78      35.995  43.074  27.528  1.00 20.44    -0.071 C 
ATOM    925 1HG1 VAL A  78      36.956  43.195  28.080  1.00  0.00     0.028 H 
ATOM    926 2HG1 VAL A  78      35.803  42.015  27.238  1.00  0.00     0.028 H 
ATOM    927 3HG1 VAL A  78      35.107  43.220  28.186  1.00  0.00     0.028 H 
ATOM    928  CG2 VAL A  78      34.665  43.846  25.570  1.00 20.09    -0.071 C 
ATOM    929 1HG2 VAL A  78      34.658  44.533  24.692  1.00  0.00     0.028 H 
ATOM    930 2HG2 VAL A  78      33.777  43.992  26.228  1.00  0.00     0.028 H 
ATOM    931 3HG2 VAL A  78      34.473  42.787  25.280  1.00  0.00     0.028 H 
ATOM    932  N   PHE A  79      34.100  46.619  27.154  1.00 13.99    -0.346 N 
ATOM    933  HN  PHE A  79      34.121  46.900  26.174  1.00  0.00     0.163 HD
ATOM    934  CA  PHE A  79      32.943  46.940  27.985  1.00 13.74     0.093 C 
ATOM    935  HA  PHE A  79      32.781  46.099  28.699  1.00  0.00     0.088 H 
ATOM    936  C   PHE A  79      31.715  47.040  27.072  1.00 14.45     0.241 C 
ATOM    937  O   PHE A  79      31.847  46.985  25.842  1.00 15.23    -0.271 OA
ATOM    938  CB  PHE A  79      33.165  48.211  28.787  1.00 14.95    -0.014 C 
ATOM    939  HB1 PHE A  79      34.114  48.147  29.370  1.00  0.00     0.043 H 
ATOM    940  HB2 PHE A  79      32.434  48.279  29.626  1.00  0.00     0.043 H 
ATOM    941  CG  PHE A  79      33.136  49.459  27.960  1.00 14.84    -0.056 A 
ATOM    942  CD1 PHE A  79      31.995  50.307  27.965  1.00 14.59    -0.077 A 
ATOM    943  HD1 PHE A  79      31.123  50.043  28.586  1.00  0.00     0.084 H 
ATOM    944  CD2 PHE A  79      34.222  49.829  27.150  1.00 15.84    -0.077 A 
ATOM    945  HD2 PHE A  79      35.128  49.200  27.131  1.00  0.00     0.084 H 
ATOM    946  CE1 PHE A  79      31.966  51.464  27.196  1.00 13.20    -0.082 A 
ATOM    947  HE1 PHE A  79      31.076  52.115  27.226  1.00  0.00     0.083 H 
ATOM    948  CE2 PHE A  79      34.165  51.007  26.354  1.00 17.60    -0.082 A 
ATOM    949  HE2 PHE A  79      35.016  51.279  25.708  1.00  0.00     0.083 H 
ATOM    950  CZ  PHE A  79      33.038  51.811  26.393  1.00 15.95    -0.083 A 
ATOM    951  HZ  PHE A  79      32.995  52.729  25.783  1.00  0.00     0.083 H 
ATOM    952  N   SER A  80      30.523  47.082  27.656  1.00 14.67    -0.344 N 
ATOM    953  HN  SER A  80      30.470  47.013  28.672  1.00  0.00     0.163 HD
ATOM    954  CA  SER A  80      29.279  47.224  26.891  1.00 15.55     0.109 C 
ATOM    955  HA  SER A  80      29.437  46.899  25.836  1.00  0.00     0.090 H 
ATOM    956  C   SER A  80      28.848  48.674  26.932  1.00 15.27     0.243 C 
ATOM    957  O   SER A  80      28.706  49.250  28.015  1.00 15.04    -0.271 OA
ATOM    958  CB  SER A  80      28.215  46.371  27.547  1.00 17.60     0.044 C 
ATOM    959  HB1 SER A  80      27.196  46.597  27.154  1.00  0.00     0.077 H 
ATOM    960  HB2 SER A  80      28.046  46.658  28.611  1.00  0.00     0.077 H 
ATOM    961  OG  SER A  80      28.545  45.002  27.412  1.00 25.62    -0.398 OA
ATOM    962  HG  SER A  80      27.877  44.467  27.824  1.00  0.00     0.209 HD
ATOM    963  N   LEU A  81      28.695  49.257  25.756  1.00 13.87    -0.346 N 
ATOM    964  HN  LEU A  81      28.749  48.684  24.914  1.00  0.00     0.163 HD
ATOM    965  CA  LEU A  81      28.451  50.695  25.617  1.00 14.39     0.089 C 
ATOM    966  HA  LEU A  81      29.200  51.254  26.225  1.00  0.00     0.087 H 
ATOM    967  C   LEU A  81      27.040  51.101  26.057  1.00 13.65     0.240 C 
ATOM    968  O   LEU A  81      26.049  50.416  25.772  1.00 15.89    -0.271 OA
ATOM    969  CB  LEU A  81      28.606  51.086  24.139  1.00 14.70    -0.035 C 
ATOM    970  HB1 LEU A  81      29.550  50.659  23.727  1.00  0.00     0.037 H 
ATOM    971  HB2 LEU A  81      27.857  50.541  23.518  1.00  0.00     0.037 H 
ATOM    972  CG  LEU A  81      28.537  52.595  23.848  1.00 15.32    -0.059 C 
ATOM    973  HG  LEU A  81      27.602  53.022  24.281  1.00  0.00     0.039 H 
ATOM    974  CD1 LEU A  81      29.733  53.296  24.427  1.00 16.69    -0.073 C 
ATOM    975 1HD1 LEU A  81      29.739  53.174  25.535  1.00  0.00     0.028 H 
ATOM    976 2HD1 LEU A  81      29.781  54.367  24.122  1.00  0.00     0.028 H 
ATOM    977 3HD1 LEU A  81      30.687  52.954  23.962  1.00  0.00     0.028 H 
ATOM    978  CD2 LEU A  81      28.529  52.761  22.335  1.00 18.00    -0.073 C 
ATOM    979 1HD2 LEU A  81      27.641  52.241  21.905  1.00  0.00     0.028 H 
ATOM    980 2HD2 LEU A  81      29.483  52.419  21.870  1.00  0.00     0.028 H 
ATOM    981 3HD2 LEU A  81      28.577  53.832  22.030  1.00  0.00     0.028 H 
ATOM    982  N   GLY A  82      26.957  52.265  26.715  1.00 14.41    -0.351 N 
ATOM    983  HN  GLY A  82      27.816  52.728  27.010  1.00  0.00     0.163 HD
ATOM    984  CA  GLY A  82      25.670  52.893  27.024  1.00 17.08     0.069 C 
ATOM    985  HA1 GLY A  82      25.814  53.983  27.212  1.00  0.00     0.078 H 
ATOM    986  HA2 GLY A  82      25.036  52.931  26.108  1.00  0.00     0.078 H 
ATOM    987  C   GLY A  82      24.893  52.272  28.163  1.00 17.11     0.236 C 
ATOM    988  O   GLY A  82      23.681  52.477  28.282  1.00 20.33    -0.272 OA
ATOM    989  N   LYS A  83      25.614  51.531  29.027  1.00 17.63    -0.346 N 
ATOM    990  HN  LYS A  83      26.619  51.454  28.871  1.00  0.00     0.163 HD
ATOM    991  CA  LYS A  83      25.040  50.831  30.176  1.00 18.93     0.089 C 
ATOM    992  HA  LYS A  83      23.932  50.948  30.139  1.00  0.00     0.087 H 
ATOM    993  C   LYS A  83      25.539  51.386  31.518  1.00 17.63     0.240 C 
ATOM    994  O   LYS A  83      25.108  50.903  32.578  1.00 19.62    -0.271 OA
ATOM    995  CB  LYS A  83      25.366  49.348  30.085  1.00 20.04    -0.038 C 
ATOM    996  HB1 LYS A  83      26.468  49.181  30.067  1.00  0.00     0.036 H 
ATOM    997  HB2 LYS A  83      25.120  48.825  31.039  1.00  0.00     0.036 H 
ATOM    998  CG  LYS A  83      24.689  48.666  28.895  1.00 24.57    -0.061 C 
ATOM    999  HG1 LYS A  83      23.622  48.977  28.805  1.00  0.00     0.033 H 
ATOM   1000  HG2 LYS A  83      25.073  49.068  27.928  1.00  0.00     0.033 H 
ATOM   1001  CD  LYS A  83      24.818  47.137  28.951  1.00 31.11    -0.043 C 
ATOM   1002  HD1 LYS A  83      24.605  46.673  27.960  1.00  0.00     0.035 H 
ATOM   1003  HD2 LYS A  83      25.881  46.821  29.064  1.00  0.00     0.035 H 
ATOM   1004  CE  LYS A  83      23.940  46.544  30.046  1.00 37.22     0.080 C 
ATOM   1005  HE1 LYS A  83      24.271  46.898  31.050  1.00  0.00     0.075 H 
ATOM   1006  HE2 LYS A  83      24.136  45.452  30.159  1.00  0.00     0.075 H 
ATOM   1007  NZ  LYS A  83      22.482  46.799  29.853  1.00 42.00    -0.079 N 
ATOM   1008  HZ1 LYS A  83      21.894  46.402  30.586  1.00  0.00     0.274 HD
ATOM   1009  HZ2 LYS A  83      22.179  46.475  28.935  1.00  0.00     0.274 HD
ATOM   1010  HZ3 LYS A  83      22.302  47.798  29.750  1.00  0.00     0.274 HD
ATOM   1011  N   GLY A  84      26.357  52.439  31.490  1.00 16.95    -0.351 N 
ATOM   1012  HN  GLY A  84      26.604  52.880  30.604  1.00  0.00     0.163 HD
ATOM   1013  CA  GLY A  84      26.898  52.955  32.761  1.00 17.32     0.069 C 
ATOM   1014  HA1 GLY A  84      26.080  53.185  33.482  1.00  0.00     0.078 H 
ATOM   1015  HA2 GLY A  84      27.317  53.980  32.633  1.00  0.00     0.078 H 
ATOM   1016  C   GLY A  84      27.923  52.017  33.376  1.00 16.93     0.236 C 
ATOM   1017  O   GLY A  84      28.173  52.070  34.591  1.00 18.30    -0.272 OA
ATOM   1018  N   GLN A  85      28.517  51.157  32.546  1.00 14.85    -0.346 N 
ATOM   1019  HN  GLN A  85      28.227  51.087  31.571  1.00  0.00     0.163 HD
ATOM   1020  CA  GLN A  85      29.601  50.313  33.073  1.00 14.87     0.090 C 
ATOM   1021  HA  GLN A  85      29.263  49.889  34.047  1.00  0.00     0.087 H 
ATOM   1022  C   GLN A  85      30.850  51.126  33.329  1.00 13.45     0.241 C 
ATOM   1023  O   GLN A  85      31.693  50.765  34.169  1.00 13.92    -0.271 OA
ATOM   1024  CB  GLN A  85      29.912  49.147  32.135  1.00 15.37    -0.030 C 
ATOM   1025  HB1 GLN A  85      30.088  49.497  31.091  1.00  0.00     0.037 H 
ATOM   1026  HB2 GLN A  85      30.918  48.713  32.342  1.00  0.00     0.037 H 
ATOM   1027  CG  GLN A  85      28.836  48.098  32.191  1.00 16.50     0.011 C 
ATOM   1028  HG1 GLN A  85      28.686  47.741  33.237  1.00  0.00     0.047 H 
ATOM   1029  HG2 GLN A  85      27.834  48.550  32.004  1.00  0.00     0.047 H 
ATOM   1030  CD  GLN A  85      29.076  46.955  31.275  1.00 18.24     0.215 C 
ATOM   1031  OE1 GLN A  85      30.123  46.882  30.606  1.00 18.93    -0.274 OA
ATOM   1032  NE2 GLN A  85      28.087  46.066  31.177  1.00 20.05    -0.370 N 
ATOM   1033 1HE2 GLN A  85      27.229  46.126  31.725  1.00  0.00     0.159 HD
ATOM   1034 2HE2 GLN A  85      28.252  45.281  30.548  1.00  0.00     0.159 HD
ATOM   1035  N   VAL A  86      30.987  52.177  32.547  1.00 13.29    -0.346 N 
ATOM   1036  HN  VAL A  86      30.271  52.350  31.842  1.00  0.00     0.163 HD
ATOM   1037  CA  VAL A  86      32.100  53.102  32.634  1.00 12.66     0.092 C 
ATOM   1038  HA  VAL A  86      32.772  52.778  33.463  1.00  0.00     0.088 H 
ATOM   1039  C   VAL A  86      31.618  54.517  32.918  1.00 13.00     0.241 C 
ATOM   1040  O   VAL A  86      30.435  54.798  32.900  1.00 14.06    -0.271 OA
ATOM   1041  CB  VAL A  86      32.900  53.097  31.316  1.00 11.49    -0.033 C 
ATOM   1042  HB  VAL A  86      33.728  53.840  31.389  1.00  0.00     0.042 H 
ATOM   1043  CG1 VAL A  86      33.508  51.677  31.024  1.00 14.04    -0.071 C 
ATOM   1044 1HG1 VAL A  86      34.172  51.402  31.876  1.00  0.00     0.028 H 
ATOM   1045 2HG1 VAL A  86      34.028  51.626  30.039  1.00  0.00     0.028 H 
ATOM   1046 3HG1 VAL A  86      32.727  50.908  30.821  1.00  0.00     0.028 H 
ATOM   1047  CG2 VAL A  86      31.988  53.475  30.145  1.00 12.77    -0.071 C 
ATOM   1048 1HG2 VAL A  86      31.557  54.482  30.352  1.00  0.00     0.028 H 
ATOM   1049 2HG2 VAL A  86      31.207  52.706  29.942  1.00  0.00     0.028 H 
ATOM   1050 3HG2 VAL A  86      32.508  53.424  29.160  1.00  0.00     0.028 H 
ATOM   1051  N   ILE A  87      32.576  55.402  33.226  1.00 12.89    -0.346 N 
ATOM   1052  HN  ILE A  87      33.556  55.120  33.260  1.00  0.00     0.163 HD
ATOM   1053  CA  ILE A  87      32.180  56.796  33.515  1.00 12.16     0.092 C 
ATOM   1054  HA  ILE A  87      31.483  56.781  34.385  1.00  0.00     0.088 H 
ATOM   1055  C   ILE A  87      31.434  57.425  32.322  1.00 12.22     0.241 C 
ATOM   1056  O   ILE A  87      31.575  56.980  31.168  1.00 12.37    -0.271 OA
ATOM   1057  CB  ILE A  87      33.390  57.642  33.898  1.00 11.50    -0.030 C 
ATOM   1058  HB  ILE A  87      33.066  58.706  33.981  1.00  0.00     0.043 H 
ATOM   1059  CG1 ILE A  87      34.484  57.547  32.815  1.00 12.12    -0.063 C 
ATOM   1060 1HG1 ILE A  87      34.055  57.602  31.787  1.00  0.00     0.033 H 
ATOM   1061 2HG1 ILE A  87      34.922  56.523  32.758  1.00  0.00     0.033 H 
ATOM   1062  CG2 ILE A  87      33.915  57.186  35.264  1.00 13.41    -0.071 C 
ATOM   1063 1HG2 ILE A  87      33.124  57.255  36.047  1.00  0.00     0.028 H 
ATOM   1064 2HG2 ILE A  87      34.831  57.749  35.558  1.00  0.00     0.028 H 
ATOM   1065 3HG2 ILE A  87      34.352  56.161  35.213  1.00  0.00     0.028 H 
ATOM   1066  CD1 ILE A  87      35.593  58.647  33.047  1.00 13.86    -0.076 C 
ATOM   1067 1HD1 ILE A  87      36.384  58.578  32.264  1.00  0.00     0.027 H 
ATOM   1068 2HD1 ILE A  87      36.022  58.592  34.075  1.00  0.00     0.027 H 
ATOM   1069 3HD1 ILE A  87      35.155  59.671  33.104  1.00  0.00     0.027 H 
ATOM   1070  N   LYS A  88      30.625  58.435  32.640  1.00 12.47    -0.346 N 
ATOM   1071  HN  LYS A  88      30.597  58.796  33.594  1.00  0.00     0.163 HD
ATOM   1072  CA  LYS A  88      29.774  59.021  31.595  1.00 13.16     0.089 C 
ATOM   1073  HA  LYS A  88      29.062  58.233  31.254  1.00  0.00     0.087 H 
ATOM   1074  C   LYS A  88      30.560  59.496  30.379  1.00 12.85     0.241 C 
ATOM   1075  O   LYS A  88      30.088  59.385  29.245  1.00 13.54    -0.271 OA
ATOM   1076  CB  LYS A  88      28.955  60.152  32.219  1.00 14.00    -0.038 C 
ATOM   1077  HB1 LYS A  88      29.624  60.914  32.682  1.00  0.00     0.036 H 
ATOM   1078  HB2 LYS A  88      28.480  60.778  31.428  1.00  0.00     0.036 H 
ATOM   1079  CG  LYS A  88      27.911  59.669  33.224  1.00 19.36    -0.061 C 
ATOM   1080  HG1 LYS A  88      27.191  58.947  32.772  1.00  0.00     0.033 H 
ATOM   1081  HG2 LYS A  88      28.348  58.993  33.996  1.00  0.00     0.033 H 
ATOM   1082  CD  LYS A  88      27.216  60.865  33.836  1.00 25.13    -0.043 C 
ATOM   1083  HD1 LYS A  88      26.707  61.488  33.064  1.00  0.00     0.035 H 
ATOM   1084  HD2 LYS A  88      27.945  61.622  34.207  1.00  0.00     0.035 H 
ATOM   1085  CE  LYS A  88      26.250  60.421  34.934  1.00 30.36     0.080 C 
ATOM   1086  HE1 LYS A  88      26.729  59.706  35.643  1.00  0.00     0.075 H 
ATOM   1087  HE2 LYS A  88      25.452  59.752  34.537  1.00  0.00     0.075 H 
ATOM   1088  NZ  LYS A  88      25.679  61.606  35.642  1.00 36.63    -0.079 N 
ATOM   1089  HZ1 LYS A  88      25.034  61.310  36.375  1.00  0.00     0.274 HD
ATOM   1090  HZ2 LYS A  88      25.240  62.260  34.993  1.00  0.00     0.274 HD
ATOM   1091  HZ3 LYS A  88      26.409  62.218  36.005  1.00  0.00     0.274 HD
ATOM   1092  N   ALA A  89      31.717  60.115  30.620  1.00 12.54    -0.346 N 
ATOM   1093  HN  ALA A  89      32.060  60.225  31.574  1.00  0.00     0.163 HD
ATOM   1094  CA  ALA A  89      32.479  60.629  29.494  1.00 12.56     0.086 C 
ATOM   1095  HA  ALA A  89      31.858  61.399  28.981  1.00  0.00     0.086 H 
ATOM   1096  C   ALA A  89      32.810  59.563  28.497  1.00 11.96     0.240 C 
ATOM   1097  O   ALA A  89      32.911  59.881  27.294  1.00 13.19    -0.271 OA
ATOM   1098  CB  ALA A  89      33.752  61.292  29.960  1.00 13.78    -0.049 C 
ATOM   1099  HB1 ALA A  89      34.337  61.686  29.096  1.00  0.00     0.030 H 
ATOM   1100  HB2 ALA A  89      34.364  60.608  30.593  1.00  0.00     0.030 H 
ATOM   1101  HB3 ALA A  89      33.549  62.086  30.716  1.00  0.00     0.030 H 
ATOM   1102  N   TRP A  90      33.060  58.329  28.957  1.00 11.72    -0.346 N 
ATOM   1103  HN  TRP A  90      33.034  58.139  29.959  1.00  0.00     0.163 HD
ATOM   1104  CA  TRP A  90      33.366  57.271  28.025  1.00 11.06     0.093 C 
ATOM   1105  HA  TRP A  90      34.128  57.643  27.300  1.00  0.00     0.088 H 
ATOM   1106  C   TRP A  90      32.129  56.828  27.249  1.00 11.23     0.241 C 
ATOM   1107  O   TRP A  90      32.195  56.541  26.041  1.00 12.80    -0.271 OA
ATOM   1108  CB  TRP A  90      33.949  56.077  28.777  1.00 12.38    -0.012 C 
ATOM   1109  HB1 TRP A  90      33.460  55.968  29.773  1.00  0.00     0.044 H 
ATOM   1110  HB2 TRP A  90      33.626  55.122  28.301  1.00  0.00     0.044 H 
ATOM   1111  CG  TRP A  90      35.422  56.109  28.925  1.00 11.08    -0.028 A 
ATOM   1112  CD1 TRP A  90      36.245  57.098  29.461  1.00 12.45    -0.016 A 
ATOM   1113  HD1 TRP A  90      35.902  58.062  29.874  1.00  0.00     0.112 H 
ATOM   1114  CD2 TRP A  90      36.284  55.058  28.495  1.00 11.41    -0.002 A 
ATOM   1115  NE1 TRP A  90      37.577  56.672  29.391  1.00 11.76    -0.365 N 
ATOM   1116  HE1 TRP A  90      38.386  57.199  29.721  1.00  0.00     0.165 HD
ATOM   1117  CE2 TRP A  90      37.618  55.434  28.808  1.00 10.28     0.042 A 
ATOM   1118  CE3 TRP A  90      36.060  53.802  27.909  1.00 11.75    -0.070 A 
ATOM   1119  HE3 TRP A  90      35.035  53.462  27.684  1.00  0.00     0.084 H 
ATOM   1120  CZ2 TRP A  90      38.715  54.603  28.516  1.00 11.87    -0.056 A 
ATOM   1121  HZ2 TRP A  90      39.746  54.918  28.751  1.00  0.00     0.086 H 
ATOM   1122  CZ3 TRP A  90      37.168  52.983  27.614  1.00 13.24    -0.082 A 
ATOM   1123  HZ3 TRP A  90      37.011  52.006  27.126  1.00  0.00     0.083 H 
ATOM   1124  CH2 TRP A  90      38.465  53.396  27.934  1.00 12.17    -0.081 A 
ATOM   1125  HH2 TRP A  90      39.311  52.725  27.709  1.00  0.00     0.083 H 
ATOM   1126  N   ASP A  91      30.992  56.688  27.963  1.00 11.34    -0.345 N 
ATOM   1127  HN  ASP A  91      30.977  56.871  28.966  1.00  0.00     0.163 HD
ATOM   1128  CA  ASP A  91      29.753  56.256  27.240  1.00 12.85     0.098 C 
ATOM   1129  HA  ASP A  91      29.947  55.272  26.753  1.00  0.00     0.088 H 
ATOM   1130  C   ASP A  91      29.435  57.280  26.163  1.00 13.03     0.241 C 
ATOM   1131  O   ASP A  91      29.059  56.918  25.046  1.00 15.93    -0.271 OA
ATOM   1132  CB  ASP A  91      28.584  56.101  28.207  1.00 13.75     0.043 C 
ATOM   1133  HB1 ASP A  91      28.670  56.823  29.053  1.00  0.00     0.052 H 
ATOM   1134  HB2 ASP A  91      27.637  56.469  27.747  1.00  0.00     0.052 H 
ATOM   1135  CG  ASP A  91      28.415  54.655  28.732  1.00 14.19     0.175 C 
ATOM   1136  OD1 ASP A  91      29.030  53.709  28.193  1.00 14.19    -0.648 OA
ATOM   1137  OD2 ASP A  91      27.658  54.484  29.719  1.00 16.56    -0.648 OA
ATOM   1138  N   ILE A  92      29.612  58.576  26.478  1.00 13.41    -0.346 N 
ATOM   1139  HN  ILE A  92      29.930  58.827  27.414  1.00  0.00     0.163 HD
ATOM   1140  CA  ILE A  92      29.352  59.638  25.488  1.00 13.67     0.092 C 
ATOM   1141  HA  ILE A  92      28.356  59.459  25.019  1.00  0.00     0.088 H 
ATOM   1142  C   ILE A  92      30.431  59.640  24.387  1.00 13.26     0.241 C 
ATOM   1143  O   ILE A  92      30.112  59.681  23.195  1.00 14.50    -0.271 OA
ATOM   1144  CB  ILE A  92      29.335  61.030  26.200  1.00 15.02    -0.030 C 
ATOM   1145  HB  ILE A  92      30.269  61.125  26.801  1.00  0.00     0.043 H 
ATOM   1146  CG1 ILE A  92      28.143  61.099  27.156  1.00 15.90    -0.063 C 
ATOM   1147 1HG1 ILE A  92      27.189  61.198  26.587  1.00  0.00     0.033 H 
ATOM   1148 2HG1 ILE A  92      27.971  60.110  27.640  1.00  0.00     0.033 H 
ATOM   1149  CG2 ILE A  92      29.290  62.195  25.193  1.00 17.27    -0.071 C 
ATOM   1150 1HG2 ILE A  92      30.159  62.145  24.496  1.00  0.00     0.028 H 
ATOM   1151 2HG2 ILE A  92      29.227  63.183  25.706  1.00  0.00     0.028 H 
ATOM   1152 3HG2 ILE A  92      28.320  62.230  24.644  1.00  0.00     0.028 H 
ATOM   1153  CD1 ILE A  92      28.257  62.189  28.198  1.00 18.21    -0.076 C 
ATOM   1154 1HD1 ILE A  92      27.388  62.239  28.895  1.00  0.00     0.027 H 
ATOM   1155 2HD1 ILE A  92      28.429  63.178  27.714  1.00  0.00     0.027 H 
ATOM   1156 3HD1 ILE A  92      29.211  62.090  28.767  1.00  0.00     0.027 H 
ATOM   1157  N   GLY A  93      31.689  59.576  24.809  1.00 13.40    -0.351 N 
ATOM   1158  HN  GLY A  93      31.896  59.437  25.798  1.00  0.00     0.163 HD
ATOM   1159  CA  GLY A  93      32.782  59.708  23.829  1.00 12.89     0.069 C 
ATOM   1160  HA1 GLY A  93      33.751  59.900  24.346  1.00  0.00     0.078 H 
ATOM   1161  HA2 GLY A  93      32.683  60.660  23.257  1.00  0.00     0.078 H 
ATOM   1162  C   GLY A  93      32.905  58.534  22.889  1.00 13.16     0.236 C 
ATOM   1163  O   GLY A  93      33.080  58.706  21.672  1.00 13.62    -0.272 OA
ATOM   1164  N   VAL A  94      32.866  57.321  23.442  1.00 12.26    -0.346 N 
ATOM   1165  HN  VAL A  94      32.697  57.202  24.441  1.00  0.00     0.163 HD
ATOM   1166  CA  VAL A  94      33.075  56.162  22.562  1.00 12.46     0.092 C 
ATOM   1167  HA  VAL A  94      34.015  56.329  21.986  1.00  0.00     0.088 H 
ATOM   1168  C   VAL A  94      31.914  56.055  21.562  1.00 14.20     0.241 C 
ATOM   1169  O   VAL A  94      32.133  55.561  20.442  1.00 14.73    -0.271 OA
ATOM   1170  CB  VAL A  94      33.249  54.884  23.400  1.00 12.23    -0.033 C 
ATOM   1171  HB  VAL A  94      32.388  54.795  24.103  1.00  0.00     0.042 H 
ATOM   1172  CG1 VAL A  94      33.320  53.600  22.531  1.00 14.30    -0.071 C 
ATOM   1173 1HG1 VAL A  94      32.378  53.525  21.939  1.00  0.00     0.028 H 
ATOM   1174 2HG1 VAL A  94      33.522  52.684  23.134  1.00  0.00     0.028 H 
ATOM   1175 3HG1 VAL A  94      34.233  53.564  21.892  1.00  0.00     0.028 H 
ATOM   1176  CG2 VAL A  94      34.538  54.986  24.210  1.00 14.78    -0.071 C 
ATOM   1177 1HG2 VAL A  94      34.487  55.908  24.834  1.00  0.00     0.028 H 
ATOM   1178 2HG2 VAL A  94      35.451  54.950  23.571  1.00  0.00     0.028 H 
ATOM   1179 3HG2 VAL A  94      34.740  54.070  24.813  1.00  0.00     0.028 H 
ATOM   1180  N   ALA A  95      30.703  56.464  21.957  1.00 14.04    -0.346 N 
ATOM   1181  HN  ALA A  95      30.565  56.811  22.906  1.00  0.00     0.163 HD
ATOM   1182  CA  ALA A  95      29.572  56.412  21.021  1.00 14.38     0.086 C 
ATOM   1183  HA  ALA A  95      29.447  55.353  20.696  1.00  0.00     0.086 H 
ATOM   1184  C   ALA A  95      29.749  57.278  19.751  1.00 15.89     0.240 C 
ATOM   1185  O   ALA A  95      29.003  57.133  18.786  1.00 17.57    -0.271 OA
ATOM   1186  CB  ALA A  95      28.305  56.824  21.759  1.00 14.64    -0.049 C 
ATOM   1187  HB1 ALA A  95      28.177  56.200  22.674  1.00  0.00     0.030 H 
ATOM   1188  HB2 ALA A  95      27.407  56.788  21.100  1.00  0.00     0.030 H 
ATOM   1189  HB3 ALA A  95      28.292  57.914  21.991  1.00  0.00     0.030 H 
ATOM   1190  N   THR A  96      30.704  58.217  19.805  1.00 15.45    -0.344 N 
ATOM   1191  HN  THR A  96      31.258  58.326  20.655  1.00  0.00     0.163 HD
ATOM   1192  CA  THR A  96      30.960  59.088  18.657  1.00 16.09     0.113 C 
ATOM   1193  HA  THR A  96      30.027  59.162  18.052  1.00  0.00     0.091 H 
ATOM   1194  C   THR A  96      32.080  58.587  17.761  1.00 15.50     0.243 C 
ATOM   1195  O   THR A  96      32.348  59.209  16.741  1.00 17.65    -0.271 OA
ATOM   1196  CB  THR A  96      31.398  60.530  19.076  1.00 15.89     0.060 C 
ATOM   1197  HB  THR A  96      31.440  61.171  18.164  1.00  0.00     0.086 H 
ATOM   1198  OG1 THR A  96      32.705  60.483  19.667  1.00 16.09    -0.393 OA
ATOM   1199  HG1 THR A  96      32.971  61.359  19.921  1.00  0.00     0.210 HD
ATOM   1200  CG2 THR A  96      30.397  61.142  20.063  1.00 17.41    -0.050 C 
ATOM   1201 1HG2 THR A  96      30.709  62.170  20.362  1.00  0.00     0.031 H 
ATOM   1202 2HG2 THR A  96      30.240  60.485  20.950  1.00  0.00     0.031 H 
ATOM   1203 3HG2 THR A  96      29.359  61.129  19.657  1.00  0.00     0.031 H 
ATOM   1204  N   MET A  97      32.746  57.511  18.163  1.00 15.40    -0.346 N 
ATOM   1205  HN  MET A  97      32.422  56.993  18.980  1.00  0.00     0.163 HD
ATOM   1206  CA  MET A  97      33.946  57.059  17.442  1.00 15.47     0.090 C 
ATOM   1207  HA  MET A  97      34.449  57.952  17.003  1.00  0.00     0.087 H 
ATOM   1208  C   MET A  97      33.659  56.065  16.317  1.00 16.81     0.241 C 
ATOM   1209  O   MET A  97      32.734  55.275  16.408  1.00 17.56    -0.271 OA
ATOM   1210  CB  MET A  97      34.922  56.386  18.427  1.00 14.60    -0.030 C 
ATOM   1211  HB1 MET A  97      35.772  55.917  17.879  1.00  0.00     0.037 H 
ATOM   1212  HB2 MET A  97      34.462  55.474  18.875  1.00  0.00     0.037 H 
ATOM   1213  CG  MET A  97      35.433  57.314  19.511  1.00 13.07    -0.021 C 
ATOM   1214  HG1 MET A  97      34.590  57.776  20.075  1.00  0.00     0.049 H 
ATOM   1215  HG2 MET A  97      35.881  58.236  19.073  1.00  0.00     0.049 H 
ATOM   1216  SD  MET A  97      36.592  56.494  20.628  1.00 14.34    -0.173 SA
ATOM   1217  CE  MET A  97      38.016  56.374  19.525  1.00 14.08    -0.035 C 
ATOM   1218  HE1 MET A  97      38.731  55.868  20.214  1.00  0.00     0.041 H 
ATOM   1219  HE2 MET A  97      38.366  57.328  19.067  1.00  0.00     0.041 H 
ATOM   1220  HE3 MET A  97      37.839  55.873  18.545  1.00  0.00     0.041 H 
ATOM   1221  N   LYS A  98      34.529  56.052  15.319  1.00 17.40    -0.346 N 
ATOM   1222  HN  LYS A  98      35.237  56.786  15.288  1.00  0.00     0.163 HD
ATOM   1223  CA  LYS A  98      34.532  55.046  14.261  1.00 18.78     0.089 C 
ATOM   1224  HA  LYS A  98      33.539  54.539  14.241  1.00  0.00     0.087 H 
ATOM   1225  C   LYS A  98      35.617  54.001  14.527  1.00 17.98     0.241 C 
ATOM   1226  O   LYS A  98      36.590  54.267  15.226  1.00 17.29    -0.271 OA
ATOM   1227  CB  LYS A  98      34.773  55.709  12.920  1.00 21.15    -0.038 C 
ATOM   1228  HB1 LYS A  98      34.985  54.951  12.131  1.00  0.00     0.036 H 
ATOM   1229  HB2 LYS A  98      35.745  56.254  12.912  1.00  0.00     0.036 H 
ATOM   1230  CG  LYS A  98      33.629  56.624  12.506  1.00 25.12    -0.061 C 
ATOM   1231  HG1 LYS A  98      33.215  57.184  13.377  1.00  0.00     0.033 H 
ATOM   1232  HG2 LYS A  98      32.718  56.043  12.229  1.00  0.00     0.033 H 
ATOM   1233  CD  LYS A  98      34.050  57.548  11.406  1.00 35.05    -0.043 C 
ATOM   1234  HD1 LYS A  98      34.974  58.111  11.676  1.00  0.00     0.035 H 
ATOM   1235  HD2 LYS A  98      34.443  56.986  10.527  1.00  0.00     0.035 H 
ATOM   1236  CE  LYS A  98      32.913  58.492  11.007  1.00 40.00     0.080 C 
ATOM   1237  HE1 LYS A  98      32.493  59.018  11.896  1.00  0.00     0.075 H 
ATOM   1238  HE2 LYS A  98      33.299  59.375  10.446  1.00  0.00     0.075 H 
ATOM   1239  NZ  LYS A  98      31.851  57.794  10.245  1.00 43.49    -0.079 N 
ATOM   1240  HZ1 LYS A  98      31.093  58.423   9.979  1.00  0.00     0.274 HD
ATOM   1241  HZ2 LYS A  98      31.498  56.986  10.758  1.00  0.00     0.274 HD
ATOM   1242  HZ3 LYS A  98      32.235  57.313   9.431  1.00  0.00     0.274 HD
ATOM   1243  N   LYS A  99      35.450  52.809  13.971  1.00 19.15    -0.346 N 
ATOM   1244  HN  LYS A  99      34.599  52.616  13.443  1.00  0.00     0.163 HD
ATOM   1245  CA  LYS A  99      36.455  51.780  14.101  1.00 19.24     0.089 C 
ATOM   1246  HA  LYS A  99      36.568  51.521  15.180  1.00  0.00     0.087 H 
ATOM   1247  C   LYS A  99      37.794  52.282  13.573  1.00 18.64     0.240 C 
ATOM   1248  O   LYS A  99      37.858  52.847  12.492  1.00 21.08    -0.271 OA
ATOM   1249  CB  LYS A  99      36.021  50.534  13.338  1.00 22.59    -0.038 C 
ATOM   1250  HB1 LYS A  99      34.948  50.308  13.541  1.00  0.00     0.036 H 
ATOM   1251  HB2 LYS A  99      35.968  50.746  12.245  1.00  0.00     0.036 H 
ATOM   1252  CG  LYS A  99      36.873  49.317  13.597  1.00 24.76    -0.061 C 
ATOM   1253  HG1 LYS A  99      37.173  49.237  14.668  1.00  0.00     0.033 H 
ATOM   1254  HG2 LYS A  99      37.890  49.416  13.150  1.00  0.00     0.033 H 
ATOM   1255  CD  LYS A  99      36.148  48.052  13.105  1.00 29.37    -0.043 C 
ATOM   1256  HD1 LYS A  99      35.567  48.245  12.173  1.00  0.00     0.035 H 
ATOM   1257  HD2 LYS A  99      35.302  47.774  13.776  1.00  0.00     0.035 H 
ATOM   1258  CE  LYS A  99      37.134  46.896  12.928  1.00 35.68     0.080 C 
ATOM   1259  HE1 LYS A  99      37.723  46.721  13.858  1.00  0.00     0.075 H 
ATOM   1260  HE2 LYS A  99      37.967  47.176  12.242  1.00  0.00     0.075 H 
ATOM   1261  NZ  LYS A  99      36.450  45.638  12.470  1.00 40.46    -0.079 N 
ATOM   1262  HZ1 LYS A  99      37.107  44.867  12.352  1.00  0.00     0.274 HD
ATOM   1263  HZ2 LYS A  99      35.911  45.798  11.619  1.00  0.00     0.274 HD
ATOM   1264  HZ3 LYS A  99      35.688  45.382  13.097  1.00  0.00     0.274 HD
ATOM   1265  N   GLY A 100      38.834  52.082  14.376  1.00 18.21    -0.351 N 
ATOM   1266  HN  GLY A 100      38.688  51.614  15.271  1.00  0.00     0.163 HD
ATOM   1267  CA  GLY A 100      40.169  52.510  14.015  1.00 18.28     0.069 C 
ATOM   1268  HA1 GLY A 100      40.930  51.778  14.374  1.00  0.00     0.078 H 
ATOM   1269  HA2 GLY A 100      40.330  52.419  12.915  1.00  0.00     0.078 H 
ATOM   1270  C   GLY A 100      40.502  53.915  14.496  1.00 18.91     0.236 C 
ATOM   1271  O   GLY A 100      41.668  54.321  14.407  1.00 19.58    -0.272 OA
ATOM   1272  N   GLU A 101      39.506  54.664  14.952  1.00 16.58    -0.346 N 
ATOM   1273  HN  GLU A 101      38.560  54.285  14.996  1.00  0.00     0.163 HD
ATOM   1274  CA  GLU A 101      39.768  56.035  15.391  1.00 16.22     0.090 C 
ATOM   1275  HA  GLU A 101      40.345  56.565  14.598  1.00  0.00     0.087 H 
ATOM   1276  C   GLU A 101      40.570  56.044  16.671  1.00 15.25     0.241 C 
ATOM   1277  O   GLU A 101      40.364  55.206  17.545  1.00 14.59    -0.271 OA
ATOM   1278  CB  GLU A 101      38.435  56.758  15.604  1.00 15.56    -0.029 C 
ATOM   1279  HB1 GLU A 101      37.806  56.645  14.690  1.00  0.00     0.037 H 
ATOM   1280  HB2 GLU A 101      37.827  56.194  16.349  1.00  0.00     0.037 H 
ATOM   1281  CG  GLU A 101      38.480  58.242  16.007  1.00 15.91     0.018 C 
ATOM   1282  HG1 GLU A 101      39.084  58.398  16.931  1.00  0.00     0.049 H 
ATOM   1283  HG2 GLU A 101      39.097  58.841  15.297  1.00  0.00     0.049 H 
ATOM   1284  CD  GLU A 101      37.108  58.802  16.148  1.00 15.39     0.172 C 
ATOM   1285  OE1 GLU A 101      36.258  58.501  15.276  1.00 17.92    -0.648 OA
ATOM   1286  OE2 GLU A 101      36.876  59.515  17.142  1.00 16.91    -0.648 OA
ATOM   1287  N   ILE A 102      41.396  57.075  16.811  1.00 14.56    -0.346 N 
ATOM   1288  HN  ILE A 102      41.634  57.634  15.992  1.00  0.00     0.163 HD
ATOM   1289  CA  ILE A 102      41.975  57.432  18.107  1.00 13.94     0.092 C 
ATOM   1290  HA  ILE A 102      41.593  56.721  18.876  1.00  0.00     0.088 H 
ATOM   1291  C   ILE A 102      41.487  58.822  18.449  1.00 13.86     0.241 C 
ATOM   1292  O   ILE A 102      41.662  59.742  17.613  1.00 14.36    -0.271 OA
ATOM   1293  CB  ILE A 102      43.500  57.385  18.113  1.00 15.26    -0.030 C 
ATOM   1294  HB  ILE A 102      43.873  58.086  17.330  1.00  0.00     0.043 H 
ATOM   1295  CG1 ILE A 102      43.992  55.980  17.767  1.00 16.88    -0.063 C 
ATOM   1296 1HG1 ILE A 102      43.640  55.249  18.532  1.00  0.00     0.033 H 
ATOM   1297 2HG1 ILE A 102      43.456  55.594  16.868  1.00  0.00     0.033 H 
ATOM   1298  CG2 ILE A 102      44.052  57.861  19.498  1.00 16.61    -0.071 C 
ATOM   1299 1HG2 ILE A 102      43.693  58.886  19.750  1.00  0.00     0.028 H 
ATOM   1300 2HG2 ILE A 102      45.164  57.797  19.538  1.00  0.00     0.028 H 
ATOM   1301 3HG2 ILE A 102      43.808  57.133  20.306  1.00  0.00     0.028 H 
ATOM   1302  CD1 ILE A 102      45.500  55.856  17.575  1.00 20.54    -0.076 C 
ATOM   1303 1HD1 ILE A 102      45.859  54.831  17.323  1.00  0.00     0.027 H 
ATOM   1304 2HD1 ILE A 102      46.036  56.242  18.474  1.00  0.00     0.027 H 
ATOM   1305 3HD1 ILE A 102      45.852  56.587  16.810  1.00  0.00     0.027 H 
ATOM   1306  N   CYS A 103      40.960  58.998  19.665  1.00 12.77    -0.345 N 
ATOM   1307  HN  CYS A 103      40.812  58.206  20.290  1.00  0.00     0.163 HD
ATOM   1308  CA  CYS A 103      40.603  60.344  20.074  1.00 14.49     0.098 C 
ATOM   1309  HA  CYS A 103      41.064  61.064  19.358  1.00  0.00     0.088 H 
ATOM   1310  C   CYS A 103      41.141  60.637  21.459  1.00 12.58     0.242 C 
ATOM   1311  O   CYS A 103      41.548  59.726  22.170  1.00 14.01    -0.271 OA
ATOM   1312  CB  CYS A 103      39.077  60.546  20.053  1.00 14.36     0.014 C 
ATOM   1313  HB1 CYS A 103      38.651  60.136  19.107  1.00  0.00     0.053 H 
ATOM   1314  HB2 CYS A 103      38.837  61.627  19.926  1.00  0.00     0.053 H 
ATOM   1315  SG  CYS A 103      38.175  59.871  21.488  1.00 15.33    -0.095 SA
ATOM   1316  N   HIS A 104      41.210  61.921  21.787  1.00 12.18    -0.346 N 
ATOM   1317  HN  HIS A 104      41.062  62.614  21.053  1.00  0.00     0.163 HD
ATOM   1318  CA  HIS A 104      41.488  62.400  23.147  1.00 12.46     0.094 C 
ATOM   1319  HA  HIS A 104      41.822  61.544  23.778  1.00  0.00     0.088 H 
ATOM   1320  C   HIS A 104      40.211  62.968  23.712  1.00 12.17     0.241 C 
ATOM   1321  O   HIS A 104      39.485  63.677  22.969  1.00 13.01    -0.271 OA
ATOM   1322  CB  HIS A 104      42.602  63.465  23.103  1.00 14.16     0.002 C 
ATOM   1323  HB1 HIS A 104      42.615  64.066  24.042  1.00  0.00     0.046 H 
ATOM   1324  HB2 HIS A 104      42.353  64.271  22.374  1.00  0.00     0.046 H 
ATOM   1325  CG  HIS A 104      43.961  62.884  22.818  1.00 15.89     0.028 A 
ATOM   1326  ND1 HIS A 104      45.119  63.636  22.795  1.00 20.46    -0.354 N 
ATOM   1327  HD1 HIS A 104      45.175  64.640  22.965  1.00  0.00     0.166 HD
ATOM   1328  CD2 HIS A 104      44.342  61.600  22.612  1.00 17.76    -0.000 A 
ATOM   1329  HD2 HIS A 104      43.685  60.714  22.610  1.00  0.00     0.114 H 
ATOM   1330  CE1 HIS A 104      46.145  62.847  22.518  1.00 20.94     0.040 A 
ATOM   1331  HE1 HIS A 104      47.193  63.171  22.401  1.00  0.00     0.140 H 
ATOM   1332  NE2 HIS A 104      45.706  61.610  22.406  1.00 20.31    -0.360 N 
ATOM   1333  HE2 HIS A 104      46.281  60.793  22.200  1.00  0.00     0.166 HD
ATOM   1334  N   LEU A 105      39.896  62.620  24.962  1.00 12.13    -0.345 N 
ATOM   1335  HN  LEU A 105      40.472  61.928  25.442  1.00  0.00     0.163 HD
ATOM   1336  CA  LEU A 105      38.753  63.199  25.664  1.00 12.09     0.099 C 
ATOM   1337  HA  LEU A 105      38.228  63.915  24.990  1.00  0.00     0.089 H 
ATOM   1338  C   LEU A 105      39.208  63.919  26.898  1.00 12.83     0.244 C 
ATOM   1339  O   LEU A 105      39.984  63.366  27.702  1.00 14.24    -0.258 OA
ATOM   1340  CB  LEU A 105      37.784  62.118  26.103  1.00 13.43    -0.034 C 
ATOM   1341  HB1 LEU A 105      38.275  61.463  26.860  1.00  0.00     0.037 H 
ATOM   1342  HB2 LEU A 105      36.973  62.573  26.719  1.00  0.00     0.037 H 
ATOM   1343  CG  LEU A 105      37.179  61.271  25.029  1.00 13.71    -0.059 C 
ATOM   1344  HG  LEU A 105      37.987  60.820  24.407  1.00  0.00     0.039 H 
ATOM   1345  CD1 LEU A 105      36.374  60.172  25.698  1.00 17.85    -0.073 C 
ATOM   1346 1HD1 LEU A 105      37.067  59.588  26.347  1.00  0.00     0.028 H 
ATOM   1347 2HD1 LEU A 105      35.824  59.533  24.968  1.00  0.00     0.028 H 
ATOM   1348 3HD1 LEU A 105      35.488  60.561  26.251  1.00  0.00     0.028 H 
ATOM   1349  CD2 LEU A 105      36.228  62.072  24.138  1.00 17.05    -0.073 C 
ATOM   1350 1HD2 LEU A 105      36.819  62.879  23.647  1.00  0.00     0.028 H 
ATOM   1351 2HD2 LEU A 105      35.342  62.461  24.691  1.00  0.00     0.028 H 
ATOM   1352 3HD2 LEU A 105      35.678  61.433  23.408  1.00  0.00     0.028 H 
ATOM   1353  N  ALEU A 106      38.804  65.176  27.045  0.70 12.74    -0.338 N 
ATOM   1354  H  ALEU A 106      38.392  65.656  26.245  1.00  0.00     0.164 HD
ATOM   1355  N  BLEU A 106      38.676  65.116  27.091  0.30 13.14    -0.338 N 
ATOM   1356  H  BLEU A 106      38.060  65.491  26.369  1.00  0.00     0.164 HD
ATOM   1357  CA ALEU A 106      38.926  65.887  28.291  0.70 13.49     0.086 C 
ATOM   1358  HA ALEU A 106      39.737  65.433  28.907  1.00  0.00     0.086 H 
ATOM   1359  CA BLEU A 106      38.917  65.921  28.264  0.30 13.59     0.086 C 
ATOM   1360  HA BLEU A 106      39.751  65.489  28.865  1.00  0.00     0.086 H 
ATOM   1361  C  ALEU A 106      37.589  65.727  29.002  0.70 13.96     0.230 C 
ATOM   1362  C  BLEU A 106      37.623  65.921  29.077  0.30 13.60     0.230 C 
ATOM   1363  O  ALEU A 106      36.514  66.024  28.411  0.70 12.63    -0.277 OA
ATOM   1364  O  BLEU A 106      36.632  66.510  28.626  0.30 12.68    -0.277 OA
ATOM   1365  CB ALEU A 106      39.250  67.349  28.010  0.70 15.18    -0.036 C 
ATOM   1366  HB1ALEU A 106      38.475  67.773  27.329  1.00  0.00     0.037 H 
ATOM   1367  HB2ALEU A 106      40.154  67.407  27.360  1.00  0.00     0.037 H 
ATOM   1368  CB BLEU A 106      39.281  67.321  27.783  0.30 14.72    -0.036 C 
ATOM   1369  HB1BLEU A 106      38.487  67.662  27.078  1.00  0.00     0.037 H 
ATOM   1370  HB2BLEU A 106      40.165  67.236  27.109  1.00  0.00     0.037 H 
ATOM   1371  CG ALEU A 106      39.430  68.276  29.208  0.70 17.30    -0.059 C 
ATOM   1372  HG ALEU A 106      40.021  67.751  29.994  1.00  0.00     0.039 H 
ATOM   1373  CG BLEU A 106      39.548  68.445  28.773  0.30 17.00    -0.059 C 
ATOM   1374  HG BLEU A 106      38.573  68.801  29.181  1.00  0.00     0.039 H 
ATOM   1375  CD1ALEU A 106      40.149  69.561  28.810  0.70 17.15    -0.073 C 
ATOM   1376 1HD1ALEU A 106      41.141  69.270  28.392  1.00  0.00     0.028 H 
ATOM   1377 2HD1ALEU A 106      40.226  70.294  29.646  1.00  0.00     0.028 H 
ATOM   1378 3HD1ALEU A 106      39.553  70.197  28.115  1.00  0.00     0.028 H 
ATOM   1379  CD1BLEU A 106      40.408  68.015  29.902  0.30 17.45    -0.073 C 
ATOM   1380 1HD1BLEU A 106      40.604  68.839  30.628  1.00  0.00     0.028 H 
ATOM   1381 2HD1BLEU A 106      41.362  67.570  29.533  1.00  0.00     0.028 H 
ATOM   1382 3HD1BLEU A 106      39.980  67.122  30.415  1.00  0.00     0.028 H 
ATOM   1383  CD2ALEU A 106      38.078  68.672  29.777  0.70 19.66    -0.073 C 
ATOM   1384 1HD2ALEU A 106      37.552  67.733  30.068  1.00  0.00     0.028 H 
ATOM   1385 2HD2ALEU A 106      37.482  69.308  29.082  1.00  0.00     0.028 H 
ATOM   1386 3HD2ALEU A 106      38.155  69.405  30.613  1.00  0.00     0.028 H 
ATOM   1387  CD2BLEU A 106      40.205  69.580  28.031  0.30 17.24    -0.073 C 
ATOM   1388 1HD2BLEU A 106      40.401  70.404  28.757  1.00  0.00     0.028 H 
ATOM   1389 2HD2BLEU A 106      39.613  69.916  27.148  1.00  0.00     0.028 H 
ATOM   1390 3HD2BLEU A 106      41.123  69.262  27.484  1.00  0.00     0.028 H 
ATOM   1391  N   CYS A 107      37.643  65.258  30.248  1.00 13.96    -0.171 NA
ATOM   1392  CA  CYS A 107      36.450  64.843  30.979  1.00 14.06     0.095 C 
ATOM   1393  HA  CYS A 107      35.549  65.039  30.352  1.00  0.00     0.081 H 
ATOM   1394  C   CYS A 107      36.332  65.614  32.277  1.00 14.43     0.237 C 
ATOM   1395  O   CYS A 107      37.107  65.384  33.212  1.00 14.81    -0.272 OA
ATOM   1396  CB  CYS A 107      36.527  63.336  31.302  1.00 14.35     0.010 C 
ATOM   1397  HB1 CYS A 107      37.229  63.144  32.146  1.00  0.00     0.053 H 
ATOM   1398  HB2 CYS A 107      35.580  62.979  31.770  1.00  0.00     0.053 H 
ATOM   1399  SG  CYS A 107      36.962  62.320  29.843  1.00 14.15    -0.096 SA
ATOM   1400  N   LYS A 108      35.392  66.550  32.347  1.00 14.22    -0.346 N 
ATOM   1401  HN  LYS A 108      34.838  66.768  31.519  1.00  0.00     0.163 HD
ATOM   1402  CA  LYS A 108      35.135  67.285  33.614  1.00 15.57     0.089 C 
ATOM   1403  HA  LYS A 108      36.107  67.702  33.967  1.00  0.00     0.087 H 
ATOM   1404  C   LYS A 108      34.616  66.320  34.700  1.00 13.78     0.243 C 
ATOM   1405  O   LYS A 108      34.099  65.267  34.376  1.00 14.43    -0.271 OA
ATOM   1406  CB  LYS A 108      34.168  68.469  33.391  1.00 17.06    -0.038 C 
ATOM   1407  HB1 LYS A 108      33.986  69.026  34.340  1.00  0.00     0.036 H 
ATOM   1408  HB2 LYS A 108      33.131  68.111  33.194  1.00  0.00     0.036 H 
ATOM   1409  CG  LYS A 108      34.640  69.387  32.306  1.00 20.89    -0.061 C 
ATOM   1410  HG1 LYS A 108      33.822  70.073  31.984  1.00  0.00     0.033 H 
ATOM   1411  HG2 LYS A 108      34.797  68.828  31.354  1.00  0.00     0.033 H 
ATOM   1412  CD  LYS A 108      35.843  70.145  32.670  1.00 24.78    -0.043 C 
ATOM   1413  HD1 LYS A 108      36.729  69.493  32.849  1.00  0.00     0.035 H 
ATOM   1414  HD2 LYS A 108      35.782  70.592  33.689  1.00  0.00     0.035 H 
ATOM   1415  CE  LYS A 108      36.085  71.201  31.561  1.00 30.12     0.080 C 
ATOM   1416  HE1 LYS A 108      36.424  70.698  30.626  1.00  0.00     0.075 H 
ATOM   1417  HE2 LYS A 108      36.991  71.804  31.803  1.00  0.00     0.075 H 
ATOM   1418  NZ  LYS A 108      34.907  72.130  31.255  1.00 33.66    -0.079 N 
ATOM   1419  HZ1 LYS A 108      35.066  72.825  30.525  1.00  0.00     0.274 HD
ATOM   1420  HZ2 LYS A 108      34.597  72.590  32.111  1.00  0.00     0.274 HD
ATOM   1421  HZ3 LYS A 108      34.078  71.578  31.034  1.00  0.00     0.274 HD
ATOM   1422  N   PRO A 109      34.817  66.657  35.971  1.00 15.46    -0.337 N 
ATOM   1423  CA  PRO A 109      34.451  65.696  37.029  1.00 16.51     0.091 C 
ATOM   1424  HA  PRO A 109      35.116  64.805  36.946  1.00  0.00     0.087 H 
ATOM   1425  C   PRO A 109      33.002  65.224  37.010  1.00 16.66     0.241 C 
ATOM   1426  O   PRO A 109      32.732  64.075  37.421  1.00 16.27    -0.271 OA
ATOM   1427  CB  PRO A 109      34.773  66.428  38.345  1.00 18.68    -0.036 C 
ATOM   1428  HB1 PRO A 109      33.950  66.379  39.096  1.00  0.00     0.036 H 
ATOM   1429  HB2 PRO A 109      35.548  65.916  38.962  1.00  0.00     0.036 H 
ATOM   1430  CG  PRO A 109      35.141  67.811  37.957  1.00 18.46    -0.048 C 
ATOM   1431  HG1 PRO A 109      34.343  68.546  38.213  1.00  0.00     0.035 H 
ATOM   1432  HG2 PRO A 109      35.953  68.226  38.599  1.00  0.00     0.035 H 
ATOM   1433  CD  PRO A 109      35.498  67.848  36.497  1.00 16.57    -0.001 C 
ATOM   1434  HD1 PRO A 109      36.591  67.895  36.283  1.00  0.00     0.064 H 
ATOM   1435  HD2 PRO A 109      35.244  68.801  35.977  1.00  0.00     0.064 H 
ATOM   1436  N   GLU A 110      32.082  66.070  36.547  1.00 17.62    -0.346 N 
ATOM   1437  HN  GLU A 110      32.369  66.996  36.230  1.00  0.00     0.163 HD
ATOM   1438  CA  GLU A 110      30.681  65.701  36.485  1.00 18.20     0.090 C 
ATOM   1439  HA  GLU A 110      30.357  65.366  37.498  1.00  0.00     0.087 H 
ATOM   1440  C   GLU A 110      30.451  64.577  35.512  1.00 18.00     0.241 C 
ATOM   1441  O   GLU A 110      29.417  63.913  35.591  1.00 19.67    -0.271 OA
ATOM   1442  CB  GLU A 110      29.832  66.925  36.077  1.00 19.24    -0.029 C 
ATOM   1443  HB1 GLU A 110      28.778  66.626  35.871  1.00  0.00     0.037 H 
ATOM   1444  HB2 GLU A 110      30.121  67.289  35.063  1.00  0.00     0.037 H 
ATOM   1445  CG  GLU A 110      29.886  68.049  37.089  1.00 24.56     0.018 C 
ATOM   1446  HG1 GLU A 110      29.674  67.646  38.107  1.00  0.00     0.049 H 
ATOM   1447  HG2 GLU A 110      29.007  68.721  36.948  1.00  0.00     0.049 H 
ATOM   1448  CD  GLU A 110      31.178  68.889  37.125  1.00 23.89     0.172 C 
ATOM   1449  OE1 GLU A 110      31.993  68.935  36.153  1.00 20.55    -0.648 OA
ATOM   1450  OE2 GLU A 110      31.323  69.561  38.189  1.00 31.18    -0.648 OA
ATOM   1451  N   TYR A 111      31.411  64.323  34.606  1.00 14.73    -0.346 N 
ATOM   1452  HN  TYR A 111      32.247  64.907  34.602  1.00  0.00     0.163 HD
ATOM   1453  CA  TYR A 111      31.306  63.254  33.637  1.00 14.63     0.093 C 
ATOM   1454  HA  TYR A 111      30.286  62.811  33.720  1.00  0.00     0.088 H 
ATOM   1455  C   TYR A 111      32.341  62.140  33.938  1.00 13.39     0.241 C 
ATOM   1456  O   TYR A 111      32.607  61.272  33.083  1.00 13.47    -0.271 OA
ATOM   1457  CB  TYR A 111      31.481  63.789  32.194  1.00 13.35    -0.014 C 
ATOM   1458  HB1 TYR A 111      31.661  62.962  31.468  1.00  0.00     0.043 H 
ATOM   1459  HB2 TYR A 111      32.446  64.335  32.072  1.00  0.00     0.043 H 
ATOM   1460  CG  TYR A 111      30.303  64.642  31.786  1.00 15.51    -0.056 A 
ATOM   1461  CD1 TYR A 111      29.184  64.075  31.160  1.00 15.91    -0.074 A 
ATOM   1462  HD1 TYR A 111      29.165  62.992  30.953  1.00  0.00     0.084 H 
ATOM   1463  CD2 TYR A 111      30.251  65.999  32.114  1.00 16.87    -0.074 A 
ATOM   1464  HD2 TYR A 111      31.103  66.461  32.640  1.00  0.00     0.084 H 
ATOM   1465  CE1 TYR A 111      28.095  64.867  30.796  1.00 17.00    -0.051 A 
ATOM   1466  HE1 TYR A 111      27.257  64.427  30.229  1.00  0.00     0.087 H 
ATOM   1467  CE2 TYR A 111      29.129  66.791  31.785  1.00 16.81    -0.051 A 
ATOM   1468  HE2 TYR A 111      29.103  67.865  32.036  1.00  0.00     0.087 H 
ATOM   1469  CZ  TYR A 111      28.067  66.191  31.143  1.00 17.50     0.065 A 
ATOM   1470  OH  TYR A 111      26.976  66.941  30.767  1.00 21.02    -0.361 OA
ATOM   1471  HH  TYR A 111      26.957  67.860  31.008  1.00  0.00     0.217 HD
ATOM   1472  N   ALA A 112      32.910  62.183  35.150  1.00 13.48    -0.346 N 
ATOM   1473  HN  ALA A 112      32.594  62.872  35.832  1.00  0.00     0.163 HD
ATOM   1474  CA  ALA A 112      33.988  61.245  35.507  1.00 14.08     0.086 C 
ATOM   1475  HA  ALA A 112      33.928  60.357  34.835  1.00  0.00     0.086 H 
ATOM   1476  C   ALA A 112      33.671  60.795  36.958  1.00 13.96     0.240 C 
ATOM   1477  O   ALA A 112      32.646  60.146  37.160  1.00 16.58    -0.271 OA
ATOM   1478  CB  ALA A 112      35.364  61.908  35.328  1.00 14.21    -0.049 C 
ATOM   1479  HB1 ALA A 112      36.180  61.198  35.598  1.00  0.00     0.030 H 
ATOM   1480  HB2 ALA A 112      35.441  62.863  35.899  1.00  0.00     0.030 H 
ATOM   1481  HB3 ALA A 112      35.495  62.317  34.299  1.00  0.00     0.030 H 
ATOM   1482  N   TYR A 113      34.498  61.143  37.950  1.00 13.82    -0.346 N 
ATOM   1483  HN  TYR A 113      35.256  61.803  37.777  1.00  0.00     0.163 HD
ATOM   1484  CA  TYR A 113      34.309  60.572  39.285  1.00 14.56     0.093 C 
ATOM   1485  HA  TYR A 113      33.531  59.777  39.206  1.00  0.00     0.088 H 
ATOM   1486  C   TYR A 113      33.825  61.590  40.293  1.00 16.56     0.241 C 
ATOM   1487  O   TYR A 113      33.722  61.297  41.465  1.00 17.42    -0.271 OA
ATOM   1488  CB  TYR A 113      35.617  59.903  39.774  1.00 15.46    -0.014 C 
ATOM   1489  HB1 TYR A 113      36.449  60.643  39.838  1.00  0.00     0.043 H 
ATOM   1490  HB2 TYR A 113      35.548  59.621  40.851  1.00  0.00     0.043 H 
ATOM   1491  CG  TYR A 113      36.007  58.710  38.918  1.00 13.27    -0.056 A 
ATOM   1492  CD1 TYR A 113      35.325  57.515  39.074  1.00 13.95    -0.074 A 
ATOM   1493  HD1 TYR A 113      34.516  57.450  39.821  1.00  0.00     0.084 H 
ATOM   1494  CD2 TYR A 113      36.997  58.794  37.965  1.00 12.77    -0.074 A 
ATOM   1495  HD2 TYR A 113      37.531  59.748  37.816  1.00  0.00     0.084 H 
ATOM   1496  CE1 TYR A 113      35.637  56.393  38.309  1.00 14.69    -0.051 A 
ATOM   1497  HE1 TYR A 113      35.086  55.446  38.439  1.00  0.00     0.087 H 
ATOM   1498  CE2 TYR A 113      37.325  57.711  37.203  1.00 13.43    -0.051 A 
ATOM   1499  HE2 TYR A 113      38.120  57.788  36.442  1.00  0.00     0.087 H 
ATOM   1500  CZ  TYR A 113      36.646  56.500  37.393  1.00 13.67     0.065 A 
ATOM   1501  OH  TYR A 113      36.939  55.423  36.596  1.00 15.09    -0.361 OA
ATOM   1502  HH  TYR A 113      36.479  54.602  36.725  1.00  0.00     0.217 HD
ATOM   1503  N   GLY A 114      33.513  62.803  39.828  1.00 17.19    -0.351 N 
ATOM   1504  HN  GLY A 114      33.762  63.074  38.877  1.00  0.00     0.163 HD
ATOM   1505  CA  GLY A 114      32.802  63.744  40.716  1.00 18.55     0.069 C 
ATOM   1506  HA1 GLY A 114      32.562  64.688  40.173  1.00  0.00     0.078 H 
ATOM   1507  HA2 GLY A 114      31.770  63.378  40.926  1.00  0.00     0.078 H 
ATOM   1508  C   GLY A 114      33.531  64.047  42.009  1.00 19.68     0.236 C 
ATOM   1509  O   GLY A 114      34.766  64.130  42.049  1.00 19.77    -0.272 OA
ATOM   1510  N   SER A 115      32.767  64.302  43.077  1.00 22.88    -0.344 N 
ATOM   1511  HN  SER A 115      31.751  64.252  43.003  1.00  0.00     0.163 HD
ATOM   1512  CA  SER A 115      33.395  64.654  44.355  1.00 25.21     0.109 C 
ATOM   1513  HA  SER A 115      34.199  65.399  44.149  1.00  0.00     0.090 H 
ATOM   1514  C   SER A 115      34.035  63.449  45.049  1.00 25.05     0.243 C 
ATOM   1515  O   SER A 115      34.939  63.613  45.849  1.00 26.42    -0.271 OA
ATOM   1516  CB  SER A 115      32.373  65.308  45.274  1.00 27.82     0.044 C 
ATOM   1517  HB1 SER A 115      32.819  65.619  46.247  1.00  0.00     0.077 H 
ATOM   1518  HB2 SER A 115      32.064  66.316  44.911  1.00  0.00     0.077 H 
ATOM   1519  OG  SER A 115      31.271  64.441  45.445  1.00 34.07    -0.398 OA
ATOM   1520  HG  SER A 115      30.633  64.849  46.019  1.00  0.00     0.209 HD
ATOM   1521  N   ALA A 116      33.599  62.235  44.712  1.00 25.84    -0.346 N 
ATOM   1522  HN  ALA A 116      32.895  62.119  43.983  1.00  0.00     0.163 HD
ATOM   1523  CA  ALA A 116      34.154  61.064  45.414  1.00 25.56     0.086 C 
ATOM   1524  HA  ALA A 116      34.279  61.344  46.486  1.00  0.00     0.086 H 
ATOM   1525  C   ALA A 116      35.528  60.654  44.884  1.00 23.79     0.240 C 
ATOM   1526  O   ALA A 116      36.331  60.078  45.605  1.00 24.74    -0.271 OA
ATOM   1527  CB  ALA A 116      33.188  59.877  45.358  1.00 28.14    -0.049 C 
ATOM   1528  HB1 ALA A 116      33.608  58.991  45.889  1.00  0.00     0.030 H 
ATOM   1529  HB2 ALA A 116      32.903  59.629  44.309  1.00  0.00     0.030 H 
ATOM   1530  HB3 ALA A 116      32.180  60.150  45.749  1.00  0.00     0.030 H 
ATOM   1531  N   GLY A 117      35.836  60.959  43.630  1.00 20.99    -0.351 N 
ATOM   1532  HN  GLY A 117      35.161  61.454  43.047  1.00  0.00     0.163 HD
ATOM   1533  CA  GLY A 117      37.136  60.590  43.082  1.00 20.18     0.069 C 
ATOM   1534  HA1 GLY A 117      37.973  60.949  43.725  1.00  0.00     0.078 H 
ATOM   1535  HA2 GLY A 117      37.375  61.168  42.159  1.00  0.00     0.078 H 
ATOM   1536  C   GLY A 117      37.210  59.089  42.844  1.00 19.60     0.236 C 
ATOM   1537  O   GLY A 117      36.183  58.373  42.920  1.00 20.65    -0.272 OA
ATOM   1538  N   SER A 118      38.416  58.614  42.562  1.00 18.73    -0.344 N 
ATOM   1539  HN  SER A 118      39.183  59.268  42.407  1.00  0.00     0.163 HD
ATOM   1540  CA  SER A 118      38.676  57.176  42.467  1.00 19.81     0.109 C 
ATOM   1541  HA  SER A 118      37.897  56.626  43.044  1.00  0.00     0.090 H 
ATOM   1542  C   SER A 118      40.019  56.992  43.147  1.00 18.42     0.243 C 
ATOM   1543  O   SER A 118      41.041  56.828  42.482  1.00 17.74    -0.271 OA
ATOM   1544  CB  SER A 118      38.686  56.661  41.019  1.00 19.49     0.044 C 
ATOM   1545  HB1 SER A 118      39.563  57.037  40.443  1.00  0.00     0.077 H 
ATOM   1546  HB2 SER A 118      37.881  57.123  40.401  1.00  0.00     0.077 H 
ATOM   1547  OG  SER A 118      38.613  55.230  41.024  1.00 21.99    -0.398 OA
ATOM   1548  HG  SER A 118      38.619  54.912  40.129  1.00  0.00     0.209 HD
ATOM   1549  N   LEU A 119      39.980  57.041  44.467  1.00 19.64    -0.346 N 
ATOM   1550  HN  LEU A 119      39.081  57.085  44.947  1.00  0.00     0.163 HD
ATOM   1551  CA  LEU A 119      41.211  57.032  45.237  1.00 20.04     0.090 C 
ATOM   1552  HA  LEU A 119      41.902  57.789  44.797  1.00  0.00     0.087 H 
ATOM   1553  C   LEU A 119      41.889  55.668  45.160  1.00 21.31     0.243 C 
ATOM   1554  O   LEU A 119      41.197  54.655  45.030  1.00 24.03    -0.271 OA
ATOM   1555  CB  LEU A 119      40.922  57.433  46.677  1.00 20.18    -0.035 C 
ATOM   1556  HB1 LEU A 119      41.770  57.155  47.346  1.00  0.00     0.037 H 
ATOM   1557  HB2 LEU A 119      40.125  56.790  47.117  1.00  0.00     0.037 H 
ATOM   1558  CG  LEU A 119      40.569  58.929  46.826  1.00 22.50    -0.059 C 
ATOM   1559  HG  LEU A 119      39.693  59.130  46.167  1.00  0.00     0.039 H 
ATOM   1560  CD1 LEU A 119      40.113  59.126  48.252  1.00 29.91    -0.073 C 
ATOM   1561 1HD1 LEU A 119      39.858  60.206  48.360  1.00  0.00     0.028 H 
ATOM   1562 2HD1 LEU A 119      40.855  58.772  49.005  1.00  0.00     0.028 H 
ATOM   1563 3HD1 LEU A 119      39.280  58.446  48.546  1.00  0.00     0.028 H 
ATOM   1564  CD2 LEU A 119      41.672  59.929  46.440  1.00 21.67    -0.073 C 
ATOM   1565 1HD2 LEU A 119      41.417  61.009  46.548  1.00  0.00     0.028 H 
ATOM   1566 2HD2 LEU A 119      42.019  59.725  45.400  1.00  0.00     0.028 H 
ATOM   1567 3HD2 LEU A 119      42.603  59.703  47.011  1.00  0.00     0.028 H 
ATOM   1568  N   PRO A 120      43.229  55.601  45.320  1.00 21.07    -0.337 N 
ATOM   1569  CA  PRO A 120      44.158  56.709  45.617  1.00 20.15     0.091 C 
ATOM   1570  HA  PRO A 120      43.702  57.380  46.381  1.00  0.00     0.087 H 
ATOM   1571  C   PRO A 120      44.584  57.534  44.407  1.00 18.92     0.241 C 
ATOM   1572  O   PRO A 120      45.086  58.637  44.600  1.00 18.16    -0.271 OA
ATOM   1573  CB  PRO A 120      45.372  56.006  46.219  1.00 22.09    -0.036 C 
ATOM   1574  HB1 PRO A 120      45.384  55.978  47.334  1.00  0.00     0.036 H 
ATOM   1575  HB2 PRO A 120      46.331  56.563  46.106  1.00  0.00     0.036 H 
ATOM   1576  CG  PRO A 120      45.356  54.664  45.567  1.00 24.67    -0.048 C 
ATOM   1577  HG1 PRO A 120      46.031  54.613  44.681  1.00  0.00     0.035 H 
ATOM   1578  HG2 PRO A 120      45.856  53.884  46.187  1.00  0.00     0.035 H 
ATOM   1579  CD  PRO A 120      43.937  54.306  45.229  1.00 22.68    -0.001 C 
ATOM   1580  HD1 PRO A 120      43.812  53.777  44.256  1.00  0.00     0.064 H 
ATOM   1581  HD2 PRO A 120      43.501  53.495  45.858  1.00  0.00     0.064 H 
ATOM   1582  N   LYS A 121      44.377  57.056  43.189  1.00 18.65    -0.346 N 
ATOM   1583  HN  LYS A 121      43.803  56.226  43.044  1.00  0.00     0.163 HD
ATOM   1584  CA  LYS A 121      44.993  57.749  42.055  1.00 17.60     0.089 C 
ATOM   1585  HA  LYS A 121      46.023  58.051  42.355  1.00  0.00     0.087 H 
ATOM   1586  C   LYS A 121      44.253  58.991  41.612  1.00 16.85     0.241 C 
ATOM   1587  O   LYS A 121      44.901  59.967  41.164  1.00 17.83    -0.271 OA
ATOM   1588  CB  LYS A 121      45.108  56.813  40.854  1.00 18.71    -0.038 C 
ATOM   1589  HB1 LYS A 121      45.323  57.402  39.932  1.00  0.00     0.036 H 
ATOM   1590  HB2 LYS A 121      44.105  56.400  40.596  1.00  0.00     0.036 H 
ATOM   1591  CG  LYS A 121      46.092  55.707  40.990  1.00 22.06    -0.061 C 
ATOM   1592  HG1 LYS A 121      47.121  56.068  41.224  1.00  0.00     0.033 H 
ATOM   1593  HG2 LYS A 121      45.937  55.099  41.912  1.00  0.00     0.033 H 
ATOM   1594  CD  LYS A 121      46.032  54.874  39.714  1.00 25.15    -0.043 C 
ATOM   1595  HD1 LYS A 121      44.992  54.528  39.508  1.00  0.00     0.035 H 
ATOM   1596  HD2 LYS A 121      46.191  55.509  38.811  1.00  0.00     0.035 H 
ATOM   1597  CE  LYS A 121      46.974  53.742  39.741  1.00 27.38     0.080 C 
ATOM   1598  HE1 LYS A 121      48.034  54.056  39.883  1.00  0.00     0.075 H 
ATOM   1599  HE2 LYS A 121      46.886  53.120  40.662  1.00  0.00     0.075 H 
ATOM   1600  NZ  LYS A 121      46.755  52.968  38.487  1.00 26.62    -0.079 N 
ATOM   1601  HZ1 LYS A 121      47.407  52.184  38.506  1.00  0.00     0.274 HD
ATOM   1602  HZ2 LYS A 121      46.835  53.537  37.644  1.00  0.00     0.274 HD
ATOM   1603  HZ3 LYS A 121      45.785  52.680  38.357  1.00  0.00     0.274 HD
ATOM   1604  N   ILE A 122      42.936  58.970  41.716  1.00 15.90    -0.346 N 
ATOM   1605  HN  ILE A 122      42.473  58.175  42.157  1.00  0.00     0.163 HD
ATOM   1606  CA  ILE A 122      42.138  60.086  41.199  1.00 16.31     0.092 C 
ATOM   1607  HA  ILE A 122      42.832  60.786  40.678  1.00  0.00     0.088 H 
ATOM   1608  C   ILE A 122      41.459  60.860  42.332  1.00 16.56     0.243 C 
ATOM   1609  O   ILE A 122      40.611  60.321  43.023  1.00 16.87    -0.271 OA
ATOM   1610  CB  ILE A 122      41.085  59.598  40.157  1.00 15.11    -0.030 C 
ATOM   1611  HB  ILE A 122      40.416  58.854  40.649  1.00  0.00     0.043 H 
ATOM   1612  CG1 ILE A 122      41.793  58.908  38.941  1.00 16.54    -0.063 C 
ATOM   1613 1HG1 ILE A 122      42.463  58.095  39.307  1.00  0.00     0.033 H 
ATOM   1614 2HG1 ILE A 122      42.543  59.604  38.498  1.00  0.00     0.033 H 
ATOM   1615  CG2 ILE A 122      40.243  60.780  39.696  1.00 15.35    -0.071 C 
ATOM   1616 1HG2 ILE A 122      39.490  60.431  38.951  1.00  0.00     0.028 H 
ATOM   1617 2HG2 ILE A 122      40.868  61.616  39.304  1.00  0.00     0.028 H 
ATOM   1618 3HG2 ILE A 122      39.772  61.321  40.550  1.00  0.00     0.028 H 
ATOM   1619  CD1 ILE A 122      40.884  58.371  37.850  1.00 18.52    -0.076 C 
ATOM   1620 1HD1 ILE A 122      41.388  57.880  36.985  1.00  0.00     0.027 H 
ATOM   1621 2HD1 ILE A 122      40.214  59.184  37.484  1.00  0.00     0.027 H 
ATOM   1622 3HD1 ILE A 122      40.134  57.675  38.293  1.00  0.00     0.027 H 
ATOM   1623  N   PRO A 123      41.861  62.119  42.540  1.00 16.56    -0.337 N 
ATOM   1624  CA  PRO A 123      41.279  62.919  43.639  1.00 17.60     0.091 C 
ATOM   1625  HA  PRO A 123      41.319  62.338  44.590  1.00  0.00     0.087 H 
ATOM   1626  C   PRO A 123      39.842  63.376  43.373  1.00 18.38     0.241 C 
ATOM   1627  O   PRO A 123      39.338  63.237  42.263  1.00 16.77    -0.271 OA
ATOM   1628  CB  PRO A 123      42.215  64.141  43.736  1.00 19.25    -0.036 C 
ATOM   1629  HB1 PRO A 123      42.571  64.338  44.774  1.00  0.00     0.036 H 
ATOM   1630  HB2 PRO A 123      41.687  65.110  43.580  1.00  0.00     0.036 H 
ATOM   1631  CG  PRO A 123      43.321  63.919  42.774  1.00 22.88    -0.048 C 
ATOM   1632  HG1 PRO A 123      44.282  63.663  43.277  1.00  0.00     0.035 H 
ATOM   1633  HG2 PRO A 123      43.655  64.861  42.280  1.00  0.00     0.035 H 
ATOM   1634  CD  PRO A 123      42.882  62.857  41.775  1.00 17.13    -0.001 C 
ATOM   1635  HD1 PRO A 123      42.541  63.249  40.789  1.00  0.00     0.064 H 
ATOM   1636  HD2 PRO A 123      43.705  62.230  41.360  1.00  0.00     0.064 H 
ATOM   1637  N   SER A 124      39.190  63.897  44.396  1.00 19.60    -0.343 N 
ATOM   1638  HN  SER A 124      39.592  63.794  45.328  1.00  0.00     0.163 HD
ATOM   1639  CA  SER A 124      37.928  64.611  44.266  1.00 21.11     0.119 C 
ATOM   1640  HA  SER A 124      37.127  63.892  43.976  1.00  0.00     0.093 H 
ATOM   1641  C   SER A 124      38.024  65.720  43.202  1.00 20.35     0.246 C 
ATOM   1642  O   SER A 124      39.064  66.400  43.081  1.00 20.70    -0.257 OA
ATOM   1643  CB  SER A 124      37.586  65.225  45.640  1.00 23.21     0.045 C 
ATOM   1644  HB1 SER A 124      37.568  64.455  46.447  1.00  0.00     0.077 H 
ATOM   1645  HB2 SER A 124      38.418  65.856  46.033  1.00  0.00     0.077 H 
ATOM   1646  OG  SER A 124      36.364  65.945  45.567  1.00 28.37    -0.398 OA
ATOM   1647  HG  SER A 124      36.153  66.323  46.413  1.00  0.00     0.209 HD
ATOM   1648  N  AASN A 125      36.945  65.876  42.445  0.60 20.37    -0.337 N 
ATOM   1649  H  AASN A 125      36.197  65.184  42.497  1.00  0.00     0.164 HD
ATOM   1650  N  BASN A 125      36.941  65.928  42.456  0.40 19.85    -0.337 N 
ATOM   1651  H  BASN A 125      36.162  65.274  42.531  1.00  0.00     0.164 HD
ATOM   1652  CA AASN A 125      36.802  67.010  41.542  0.60 20.39     0.094 C 
ATOM   1653  HA AASN A 125      35.843  66.856  40.994  1.00  0.00     0.087 H 
ATOM   1654  CA BASN A 125      36.821  67.068  41.523  0.40 19.18     0.094 C 
ATOM   1655  HA BASN A 125      35.813  66.981  41.054  1.00  0.00     0.087 H 
ATOM   1656  C  AASN A 125      37.908  67.079  40.471  0.60 18.87     0.230 C 
ATOM   1657  C  BASN A 125      37.837  67.091  40.360  0.40 18.06     0.230 C 
ATOM   1658  O  AASN A 125      38.349  68.162  40.088  0.60 20.47    -0.277 OA
ATOM   1659  O  BASN A 125      38.159  68.150  39.810  0.40 18.47    -0.277 OA
ATOM   1660  CB AASN A 125      36.630  68.302  42.365  0.60 22.97     0.035 C 
ATOM   1661  HB1AASN A 125      36.633  69.204  41.710  1.00  0.00     0.051 H 
ATOM   1662  HB2AASN A 125      37.540  68.522  42.970  1.00  0.00     0.051 H 
ATOM   1663  CB BASN A 125      36.826  68.406  42.284  0.40 21.29     0.035 C 
ATOM   1664  HB1BASN A 125      37.867  68.734  42.514  1.00  0.00     0.051 H 
ATOM   1665  HB2BASN A 125      36.445  68.278  43.324  1.00  0.00     0.051 H 
ATOM   1666  CG AASN A 125      35.386  68.255  43.235  0.60 27.36     0.217 C 
ATOM   1667  CG BASN A 125      36.059  69.493  41.550  0.40 21.95     0.217 C 
ATOM   1668  OD1AASN A 125      34.367  67.693  42.825  0.60 31.79    -0.274 OA
ATOM   1669  OD1BASN A 125      35.026  69.234  40.945  0.40 25.61    -0.274 OA
ATOM   1670  ND2AASN A 125      35.463  68.819  44.437  0.60 32.73    -0.370 N 
ATOM   1671 1HD2AASN A 125      36.305  69.284  44.776  1.00  0.00     0.159 HD
ATOM   1672 2HD2AASN A 125      34.628  68.787  45.021  1.00  0.00     0.159 HD
ATOM   1673  ND2BASN A 125      36.536  70.740  41.653  0.40 25.41    -0.370 N 
ATOM   1674 1HD2BASN A 125      37.396  70.956  42.157  1.00  0.00     0.159 HD
ATOM   1675 2HD2BASN A 125      36.021  71.470  41.160  1.00  0.00     0.159 HD
ATOM   1676  N   ALA A 126      38.280  65.915  39.933  1.00 16.31    -0.172 NA
ATOM   1677  CA  ALA A 126      39.381  65.833  38.972  1.00 14.80     0.083 C 
ATOM   1678  HA  ALA A 126      40.056  66.707  39.126  1.00  0.00     0.079 H 
ATOM   1679  C   ALA A 126      38.877  65.852  37.538  1.00 15.33     0.236 C 
ATOM   1680  O   ALA A 126      37.956  65.120  37.168  1.00 16.11    -0.272 OA
ATOM   1681  CB  ALA A 126      40.171  64.565  39.191  1.00 15.11    -0.052 C 
ATOM   1682  HB1 ALA A 126      40.541  64.551  40.243  1.00  0.00     0.030 H 
ATOM   1683  HB2 ALA A 126      40.993  64.441  38.448  1.00  0.00     0.030 H 
ATOM   1684  HB3 ALA A 126      39.589  63.650  38.931  1.00  0.00     0.030 H 
ATOM   1685  N   THR A 127      39.489  66.694  36.705  1.00 15.56    -0.344 N 
ATOM   1686  HN  THR A 127      40.108  67.408  37.088  1.00  0.00     0.163 HD
ATOM   1687  CA  THR A 127      39.297  66.622  35.256  1.00 15.83     0.113 C 
ATOM   1688  HA  THR A 127      38.254  66.304  35.021  1.00  0.00     0.091 H 
ATOM   1689  C   THR A 127      40.295  65.596  34.719  1.00 14.70     0.243 C 
ATOM   1690  O   THR A 127      41.482  65.578  35.101  1.00 16.35    -0.271 OA
ATOM   1691  CB  THR A 127      39.583  67.978  34.636  1.00 18.11     0.060 C 
ATOM   1692  HB  THR A 127      40.586  68.327  34.976  1.00  0.00     0.086 H 
ATOM   1693  OG1 THR A 127      38.578  68.931  35.074  1.00 18.66    -0.393 OA
ATOM   1694  HG1 THR A 127      38.757  69.780  34.686  1.00  0.00     0.210 HD
ATOM   1695  CG2 THR A 127      39.574  67.906  33.109  1.00 17.66    -0.050 C 
ATOM   1696 1HG2 THR A 127      39.784  68.902  32.654  1.00  0.00     0.031 H 
ATOM   1697 2HG2 THR A 127      38.620  67.475  32.726  1.00  0.00     0.031 H 
ATOM   1698 3HG2 THR A 127      40.278  67.128  32.732  1.00  0.00     0.031 H 
ATOM   1699  N   LEU A 128      39.808  64.678  33.888  1.00 13.30    -0.346 N 
ATOM   1700  HN  LEU A 128      38.839  64.746  33.576  1.00  0.00     0.163 HD
ATOM   1701  CA  LEU A 128      40.650  63.560  33.410  1.00 12.89     0.089 C 
ATOM   1702  HA  LEU A 128      41.638  63.587  33.926  1.00  0.00     0.087 H 
ATOM   1703  C   LEU A 128      40.850  63.698  31.922  1.00 12.73     0.241 C 
ATOM   1704  O   LEU A 128      39.956  64.162  31.203  1.00 14.35    -0.271 OA
ATOM   1705  CB  LEU A 128      39.979  62.181  33.637  1.00 12.94    -0.035 C 
ATOM   1706  HB1 LEU A 128      39.138  62.031  32.920  1.00  0.00     0.037 H 
ATOM   1707  HB2 LEU A 128      40.655  61.357  33.309  1.00  0.00     0.037 H 
ATOM   1708  CG  LEU A 128      39.511  61.953  35.068  1.00 15.84    -0.059 C 
ATOM   1709  HG  LEU A 128      38.747  62.729  35.307  1.00  0.00     0.039 H 
ATOM   1710  CD1 LEU A 128      38.834  60.559  35.194  1.00 16.65    -0.073 C 
ATOM   1711 1HD1 LEU A 128      38.491  60.392  36.242  1.00  0.00     0.028 H 
ATOM   1712 2HD1 LEU A 128      39.499  59.739  34.837  1.00  0.00     0.028 H 
ATOM   1713 3HD1 LEU A 128      38.006  60.430  34.459  1.00  0.00     0.028 H 
ATOM   1714  CD2 LEU A 128      40.672  62.124  36.037  1.00 14.77    -0.073 C 
ATOM   1715 1HD2 LEU A 128      40.329  61.957  37.085  1.00  0.00     0.028 H 
ATOM   1716 2HD2 LEU A 128      41.173  63.113  35.916  1.00  0.00     0.028 H 
ATOM   1717 3HD2 LEU A 128      41.535  61.469  35.772  1.00  0.00     0.028 H 
ATOM   1718  N   PHE A 129      41.990  63.160  31.459  1.00 12.95    -0.346 N 
ATOM   1719  HN  PHE A 129      42.667  62.788  32.126  1.00  0.00     0.163 HD
ATOM   1720  CA  PHE A 129      42.291  63.090  30.038  1.00 12.61     0.093 C 
ATOM   1721  HA  PHE A 129      41.463  63.565  29.461  1.00  0.00     0.088 H 
ATOM   1722  C   PHE A 129      42.398  61.643  29.655  1.00 13.18     0.241 C 
ATOM   1723  O   PHE A 129      43.139  60.902  30.306  1.00 14.99    -0.271 OA
ATOM   1724  CB  PHE A 129      43.595  63.837  29.760  1.00 14.73    -0.014 C 
ATOM   1725  HB1 PHE A 129      44.011  63.552  28.766  1.00  0.00     0.043 H 
ATOM   1726  HB2 PHE A 129      44.415  63.462  30.416  1.00  0.00     0.043 H 
ATOM   1727  CG  PHE A 129      43.456  65.343  29.876  1.00 19.85    -0.056 A 
ATOM   1728  CD1 PHE A 129      43.323  66.114  28.709  1.00 24.49    -0.077 A 
ATOM   1729  HD1 PHE A 129      43.320  65.616  27.725  1.00  0.00     0.084 H 
ATOM   1730  CD2 PHE A 129      43.444  65.986  31.109  1.00 22.86    -0.077 A 
ATOM   1731  HD2 PHE A 129      43.544  65.393  32.033  1.00  0.00     0.084 H 
ATOM   1732  CE1 PHE A 129      43.193  67.513  28.780  1.00 28.28    -0.082 A 
ATOM   1733  HE1 PHE A 129      43.100  68.109  27.856  1.00  0.00     0.083 H 
ATOM   1734  CE2 PHE A 129      43.304  67.402  31.194  1.00 25.22    -0.082 A 
ATOM   1735  HE2 PHE A 129      43.293  67.902  32.177  1.00  0.00     0.083 H 
ATOM   1736  CZ  PHE A 129      43.182  68.145  30.029  1.00 27.96    -0.083 A 
ATOM   1737  HZ  PHE A 129      43.076  69.241  30.087  1.00  0.00     0.083 H 
ATOM   1738  N   PHE A 130      41.729  61.208  28.603  1.00 11.61    -0.346 N 
ATOM   1739  HN  PHE A 130      41.067  61.831  28.140  1.00  0.00     0.163 HD
ATOM   1740  CA  PHE A 130      41.913  59.880  28.098  1.00 12.50     0.093 C 
ATOM   1741  HA  PHE A 130      42.734  59.381  28.664  1.00  0.00     0.088 H 
ATOM   1742  C   PHE A 130      42.274  59.930  26.633  1.00 11.88     0.241 C 
ATOM   1743  O   PHE A 130      41.733  60.741  25.866  1.00 14.25    -0.271 OA
ATOM   1744  CB  PHE A 130      40.635  59.049  28.221  1.00 11.72    -0.014 C 
ATOM   1745  HB1 PHE A 130      39.763  59.614  27.817  1.00  0.00     0.043 H 
ATOM   1746  HB2 PHE A 130      40.656  58.194  27.505  1.00  0.00     0.043 H 
ATOM   1747  CG  PHE A 130      40.340  58.553  29.635  1.00 10.63    -0.056 A 
ATOM   1748  CD1 PHE A 130      40.872  57.356  30.069  1.00 10.93    -0.077 A 
ATOM   1749  HD1 PHE A 130      41.518  56.763  29.400  1.00  0.00     0.084 H 
ATOM   1750  CD2 PHE A 130      39.505  59.280  30.487  1.00 12.58    -0.077 A 
ATOM   1751  HD2 PHE A 130      39.062  60.228  30.139  1.00  0.00     0.084 H 
ATOM   1752  CE1 PHE A 130      40.590  56.899  31.355  1.00 12.91    -0.082 A 
ATOM   1753  HE1 PHE A 130      41.026  55.955  31.722  1.00  0.00     0.083 H 
ATOM   1754  CE2 PHE A 130      39.229  58.823  31.759  1.00 11.99    -0.082 A 
ATOM   1755  HE2 PHE A 130      38.586  59.415  32.432  1.00  0.00     0.083 H 
ATOM   1756  CZ  PHE A 130      39.743  57.660  32.175  1.00 12.52    -0.083 A 
ATOM   1757  HZ  PHE A 130      39.496  57.291  33.185  1.00  0.00     0.083 H 
ATOM   1758  N   GLU A 131      43.166  59.036  26.233  1.00 11.79    -0.346 N 
ATOM   1759  HN  GLU A 131      43.740  58.560  26.929  1.00  0.00     0.163 HD
ATOM   1760  CA  GLU A 131      43.349  58.712  24.802  1.00 12.79     0.090 C 
ATOM   1761  HA  GLU A 131      42.865  59.481  24.155  1.00  0.00     0.087 H 
ATOM   1762  C   GLU A 131      42.685  57.361  24.625  1.00 12.98     0.241 C 
ATOM   1763  O   GLU A 131      42.939  56.425  25.407  1.00 15.08    -0.271 OA
ATOM   1764  CB  GLU A 131      44.820  58.585  24.478  1.00 14.03    -0.029 C 
ATOM   1765  HB1 GLU A 131      45.341  57.927  25.212  1.00  0.00     0.037 H 
ATOM   1766  HB2 GLU A 131      45.363  59.537  24.680  1.00  0.00     0.037 H 
ATOM   1767  CG  GLU A 131      45.053  58.099  23.014  1.00 18.23     0.018 C 
ATOM   1768  HG1 GLU A 131      44.515  58.732  22.270  1.00  0.00     0.049 H 
ATOM   1769  HG2 GLU A 131      44.538  57.133  22.805  1.00  0.00     0.049 H 
ATOM   1770  CD  GLU A 131      46.505  58.028  22.740  1.00 25.36     0.172 C 
ATOM   1771  OE1 GLU A 131      47.068  59.069  22.311  1.00 26.24    -0.648 OA
ATOM   1772  OE2 GLU A 131      47.100  56.947  23.031  1.00 30.02    -0.648 OA
ATOM   1773  N   ILE A 132      41.820  57.239  23.625  1.00 12.83    -0.346 N 
ATOM   1774  HN  ILE A 132      41.661  58.035  23.007  1.00  0.00     0.163 HD
ATOM   1775  CA  ILE A 132      41.091  55.998  23.385  1.00 12.57     0.092 C 
ATOM   1776  HA  ILE A 132      41.521  55.195  24.028  1.00  0.00     0.088 H 
ATOM   1777  C   ILE A 132      41.267  55.607  21.919  1.00 13.01     0.241 C 
ATOM   1778  O   ILE A 132      41.038  56.442  21.040  1.00 12.60    -0.271 OA
ATOM   1779  CB  ILE A 132      39.592  56.139  23.696  1.00 12.07    -0.030 C 
ATOM   1780  HB  ILE A 132      39.147  56.909  23.024  1.00  0.00     0.043 H 
ATOM   1781  CG1 ILE A 132      39.418  56.581  25.164  1.00 13.70    -0.063 C 
ATOM   1782 1HG1 ILE A 132      40.033  57.484  25.384  1.00  0.00     0.033 H 
ATOM   1783 2HG1 ILE A 132      39.904  55.857  25.859  1.00  0.00     0.033 H 
ATOM   1784  CG2 ILE A 132      38.889  54.799  23.465  1.00 13.10    -0.071 C 
ATOM   1785 1HG2 ILE A 132      37.802  54.901  23.691  1.00  0.00     0.028 H 
ATOM   1786 2HG2 ILE A 132      39.362  53.971  24.044  1.00  0.00     0.028 H 
ATOM   1787 3HG2 ILE A 132      39.069  54.401  22.439  1.00  0.00     0.028 H 
ATOM   1788  CD1 ILE A 132      37.970  56.807  25.544  1.00 13.87    -0.076 C 
ATOM   1789 1HD1 ILE A 132      37.844  57.126  26.605  1.00  0.00     0.027 H 
ATOM   1790 2HD1 ILE A 132      37.355  55.904  25.324  1.00  0.00     0.027 H 
ATOM   1791 3HD1 ILE A 132      37.484  57.531  24.849  1.00  0.00     0.027 H 
ATOM   1792  N   GLU A 133      41.659  54.356  21.685  1.00 12.58    -0.346 N 
ATOM   1793  HN  GLU A 133      41.947  53.776  22.473  1.00  0.00     0.163 HD
ATOM   1794  CA  GLU A 133      41.692  53.774  20.320  1.00 13.29     0.090 C 
ATOM   1795  HA  GLU A 133      41.555  54.585  19.568  1.00  0.00     0.087 H 
ATOM   1796  C   GLU A 133      40.535  52.788  20.218  1.00 13.58     0.241 C 
ATOM   1797  O   GLU A 133      40.496  51.814  20.967  1.00 14.80    -0.271 OA
ATOM   1798  CB  GLU A 133      43.002  53.034  20.037  1.00 15.52    -0.029 C 
ATOM   1799  HB1 GLU A 133      43.878  53.704  20.201  1.00  0.00     0.037 H 
ATOM   1800  HB2 GLU A 133      43.204  52.271  20.824  1.00  0.00     0.037 H 
ATOM   1801  CG  GLU A 133      43.052  52.410  18.658  1.00 16.44     0.018 C 
ATOM   1802  HG1 GLU A 133      42.841  53.170  17.870  1.00  0.00     0.049 H 
ATOM   1803  HG2 GLU A 133      42.181  51.732  18.496  1.00  0.00     0.049 H 
ATOM   1804  CD  GLU A 133      44.355  51.691  18.380  1.00 20.08     0.172 C 
ATOM   1805  OE1 GLU A 133      45.248  51.622  19.270  1.00 24.12    -0.648 OA
ATOM   1806  OE2 GLU A 133      44.468  51.166  17.239  1.00 23.66    -0.648 OA
ATOM   1807  N   LEU A 134      39.600  53.006  19.311  1.00 13.08    -0.346 N 
ATOM   1808  HN  LEU A 134      39.638  53.847  18.735  1.00  0.00     0.163 HD
ATOM   1809  CA  LEU A 134      38.509  52.045  19.128  1.00 14.21     0.089 C 
ATOM   1810  HA  LEU A 134      38.289  51.576  20.116  1.00  0.00     0.087 H 
ATOM   1811  C   LEU A 134      38.915  50.951  18.167  1.00 14.91     0.241 C 
ATOM   1812  O   LEU A 134      39.093  51.197  16.964  1.00 16.06    -0.271 OA
ATOM   1813  CB  LEU A 134      37.247  52.740  18.641  1.00 14.36    -0.035 C 
ATOM   1814  HB1 LEU A 134      36.968  53.557  19.347  1.00  0.00     0.037 H 
ATOM   1815  HB2 LEU A 134      37.472  53.335  17.725  1.00  0.00     0.037 H 
ATOM   1816  CG  LEU A 134      36.029  51.829  18.387  1.00 16.42    -0.059 C 
ATOM   1817  HG  LEU A 134      36.277  51.103  17.578  1.00  0.00     0.039 H 
ATOM   1818  CD1 LEU A 134      35.696  51.061  19.664  1.00 14.83    -0.073 C 
ATOM   1819 1HD1 LEU A 134      34.815  50.402  19.480  1.00  0.00     0.028 H 
ATOM   1820 2HD1 LEU A 134      35.542  51.739  20.536  1.00  0.00     0.028 H 
ATOM   1821 3HD1 LEU A 134      36.572  50.494  20.056  1.00  0.00     0.028 H 
ATOM   1822  CD2 LEU A 134      34.842  52.694  17.941  1.00 17.91    -0.073 C 
ATOM   1823 1HD2 LEU A 134      33.961  52.035  17.757  1.00  0.00     0.028 H 
ATOM   1824 2HD2 LEU A 134      35.088  53.330  17.059  1.00  0.00     0.028 H 
ATOM   1825 3HD2 LEU A 134      34.617  53.512  18.665  1.00  0.00     0.028 H 
ATOM   1826  N   LEU A 135      39.154  49.762  18.705  1.00 15.71    -0.346 N 
ATOM   1827  HN  LEU A 135      39.007  49.637  19.706  1.00  0.00     0.163 HD
ATOM   1828  CA  LEU A 135      39.624  48.618  17.908  1.00 17.76     0.089 C 
ATOM   1829  HA  LEU A 135      40.365  49.006  17.171  1.00  0.00     0.087 H 
ATOM   1830  C   LEU A 135      38.540  47.915  17.131  1.00 18.52     0.241 C 
ATOM   1831  O   LEU A 135      38.724  47.558  15.972  1.00 21.08    -0.271 OA
ATOM   1832  CB  LEU A 135      40.349  47.599  18.795  1.00 18.32    -0.035 C 
ATOM   1833  HB1 LEU A 135      40.668  46.712  18.199  1.00  0.00     0.037 H 
ATOM   1834  HB2 LEU A 135      39.635  47.105  19.495  1.00  0.00     0.037 H 
ATOM   1835  CG  LEU A 135      41.514  48.184  19.546  1.00 17.52    -0.059 C 
ATOM   1836  HG  LEU A 135      41.191  49.156  19.986  1.00  0.00     0.039 H 
ATOM   1837  CD1 LEU A 135      41.971  47.283  20.676  1.00 18.62    -0.073 C 
ATOM   1838 1HD1 LEU A 135      42.834  47.717  21.233  1.00  0.00     0.028 H 
ATOM   1839 2HD1 LEU A 135      42.202  46.256  20.307  1.00  0.00     0.028 H 
ATOM   1840 3HD1 LEU A 135      41.128  47.037  21.364  1.00  0.00     0.028 H 
ATOM   1841  CD2 LEU A 135      42.640  48.471  18.507  1.00 20.78    -0.073 C 
ATOM   1842 1HD2 LEU A 135      43.503  48.905  19.064  1.00  0.00     0.028 H 
ATOM   1843 2HD2 LEU A 135      42.299  49.114  17.662  1.00  0.00     0.028 H 
ATOM   1844 3HD2 LEU A 135      42.916  47.574  17.905  1.00  0.00     0.028 H 
ATOM   1845  N   ASP A 136      37.403  47.712  17.802  1.00 17.82    -0.346 N 
ATOM   1846  HN  ASP A 136      37.273  48.149  18.715  1.00  0.00     0.163 HD
ATOM   1847  CA  ASP A 136      36.344  46.874  17.248  1.00 18.66     0.098 C 
ATOM   1848  HA  ASP A 136      36.127  47.205  16.206  1.00  0.00     0.088 H 
ATOM   1849  C   ASP A 136      35.098  47.052  18.090  1.00 18.16     0.241 C 
ATOM   1850  O   ASP A 136      35.163  47.531  19.215  1.00 17.77    -0.271 OA
ATOM   1851  CB  ASP A 136      36.787  45.393  17.223  1.00 20.72     0.043 C 
ATOM   1852  HB1 ASP A 136      36.769  44.953  18.247  1.00  0.00     0.052 H 
ATOM   1853  HB2 ASP A 136      37.878  45.306  17.008  1.00  0.00     0.052 H 
ATOM   1854  CG  ASP A 136      35.978  44.559  16.262  1.00 26.30     0.175 C 
ATOM   1855  OD1 ASP A 136      35.185  45.127  15.458  1.00 27.21    -0.648 OA
ATOM   1856  OD2 ASP A 136      36.162  43.322  16.334  1.00 30.76    -0.648 OA
ATOM   1857  N   PHE A 137      33.955  46.671  17.526  1.00 19.12    -0.344 N 
ATOM   1858  HN  PHE A 137      33.947  46.401  16.542  1.00  0.00     0.163 HD
ATOM   1859  CA  PHE A 137      32.723  46.633  18.285  1.00 19.88     0.103 C 
ATOM   1860  HA  PHE A 137      32.947  46.226  19.299  1.00  0.00     0.090 H 
ATOM   1861  C   PHE A 137      31.831  45.666  17.576  1.00 23.17     0.244 C 
ATOM   1862  O   PHE A 137      31.925  45.471  16.351  1.00 24.28    -0.258 OA
ATOM   1863  CB  PHE A 137      32.064  48.015  18.452  1.00 19.85    -0.013 C 
ATOM   1864  HB1 PHE A 137      32.652  48.637  19.167  1.00  0.00     0.043 H 
ATOM   1865  HB2 PHE A 137      31.108  47.918  19.017  1.00  0.00     0.043 H 
ATOM   1866  CG  PHE A 137      31.833  48.780  17.163  1.00 18.76    -0.056 A 
ATOM   1867  CD1 PHE A 137      30.625  48.683  16.495  1.00 22.52    -0.077 A 
ATOM   1868  HD1 PHE A 137      29.844  48.010  16.888  1.00  0.00     0.084 H 
ATOM   1869  CD2 PHE A 137      32.809  49.660  16.659  1.00 21.22    -0.077 A 
ATOM   1870  HD2 PHE A 137      33.772  49.772  17.184  1.00  0.00     0.084 H 
ATOM   1871  CE1 PHE A 137      30.373  49.414  15.341  1.00 23.70    -0.082 A 
ATOM   1872  HE1 PHE A 137      29.398  49.321  14.833  1.00  0.00     0.083 H 
ATOM   1873  CE2 PHE A 137      32.560  50.397  15.488  1.00 22.46    -0.082 A 
ATOM   1874  HE2 PHE A 137      33.327  51.084  15.092  1.00  0.00     0.083 H 
ATOM   1875  CZ  PHE A 137      31.337  50.255  14.828  1.00 22.79    -0.083 A 
ATOM   1876  HZ  PHE A 137      31.143  50.815  13.898  1.00  0.00     0.083 H 
ATOM   1877  N  ALYS A 138      31.018  44.988  18.375  0.50 24.91    -0.338 N 
ATOM   1878  H  ALYS A 138      31.060  45.152  19.381  1.00  0.00     0.164 HD
ATOM   1879  N  BLYS A 138      30.966  45.042  18.356  0.50 24.91    -0.338 N 
ATOM   1880  H  BLYS A 138      30.957  45.237  19.357  1.00  0.00     0.164 HD
ATOM   1881  CA ALYS A 138      30.063  44.011  17.852  0.50 27.64     0.086 C 
ATOM   1882  HA ALYS A 138      29.844  44.294  16.796  1.00  0.00     0.086 H 
ATOM   1883  CA BLYS A 138      30.025  44.078  17.801  0.50 27.72     0.086 C 
ATOM   1884  HA BLYS A 138      29.716  44.455  16.798  1.00  0.00     0.086 H 
ATOM   1885  C  ALYS A 138      28.765  44.095  18.616  0.50 29.39     0.229 C 
ATOM   1886  C  BLYS A 138      28.786  44.007  18.655  0.50 29.60     0.229 C 
ATOM   1887  O  ALYS A 138      28.718  44.651  19.702  0.50 28.10    -0.277 OA
ATOM   1888  O  BLYS A 138      28.803  44.356  19.835  0.50 28.53    -0.277 OA
ATOM   1889  CB ALYS A 138      30.631  42.571  17.833  0.50 29.60    -0.038 C 
ATOM   1890  HB1ALYS A 138      31.463  42.508  17.094  1.00  0.00     0.036 H 
ATOM   1891  HB2ALYS A 138      29.888  41.884  17.365  1.00  0.00     0.036 H 
ATOM   1892  CB BLYS A 138      30.668  42.691  17.593  0.50 29.55    -0.038 C 
ATOM   1893  HB1BLYS A 138      31.034  42.582  16.545  1.00  0.00     0.036 H 
ATOM   1894  HB2BLYS A 138      29.890  41.893  17.604  1.00  0.00     0.036 H 
ATOM   1895  CG ALYS A 138      31.093  41.990  19.175  0.50 29.85    -0.061 C 
ATOM   1896  HG1ALYS A 138      30.230  41.808  19.858  1.00  0.00     0.033 H 
ATOM   1897  HG2ALYS A 138      31.638  42.751  19.781  1.00  0.00     0.033 H 
ATOM   1898  CG BLYS A 138      31.781  42.369  18.586  0.50 28.60    -0.061 C 
ATOM   1899  HG1BLYS A 138      31.385  42.349  19.628  1.00  0.00     0.033 H 
ATOM   1900  HG2BLYS A 138      32.491  43.225  18.672  1.00  0.00     0.033 H 
ATOM   1901  CD ALYS A 138      31.941  40.708  18.984  0.50 32.31    -0.043 C 
ATOM   1902  HD1ALYS A 138      32.970  40.855  19.388  1.00  0.00     0.035 H 
ATOM   1903  HD2ALYS A 138      32.182  40.555  17.906  1.00  0.00     0.035 H 
ATOM   1904  CD BLYS A 138      32.533  41.074  18.270  0.50 31.72    -0.043 C 
ATOM   1905  HD1BLYS A 138      31.827  40.255  17.999  1.00  0.00     0.035 H 
ATOM   1906  HD2BLYS A 138      32.975  40.631  19.193  1.00  0.00     0.035 H 
ATOM   1907  CE ALYS A 138      31.307  39.449  19.576  0.50 38.26     0.080 C 
ATOM   1908  HE1ALYS A 138      31.656  38.527  19.055  1.00  0.00     0.075 H 
ATOM   1909  HE2ALYS A 138      30.221  39.379  19.331  1.00  0.00     0.075 H 
ATOM   1910  CE BLYS A 138      33.593  41.266  17.189  0.50 33.61     0.080 C 
ATOM   1911  HE1BLYS A 138      33.257  40.867  16.204  1.00  0.00     0.075 H 
ATOM   1912  HE2BLYS A 138      33.705  42.338  16.904  1.00  0.00     0.075 H 
ATOM   1913  NZ ALYS A 138      31.548  39.377  21.049  0.50 41.24    -0.079 N 
ATOM   1914  HZ1ALYS A 138      31.125  38.537  21.444  1.00  0.00     0.274 HD
ATOM   1915  HZ2ALYS A 138      31.229  40.220  21.526  1.00  0.00     0.274 HD
ATOM   1916  HZ3ALYS A 138      32.541  39.441  21.273  1.00  0.00     0.274 HD
ATOM   1917  NZ BLYS A 138      34.897  40.664  17.620  0.50 33.97    -0.079 N 
ATOM   1918  HZ1BLYS A 138      35.605  40.792  16.897  1.00  0.00     0.274 HD
ATOM   1919  HZ2BLYS A 138      34.794  39.683  17.881  1.00  0.00     0.274 HD
ATOM   1920  HZ3BLYS A 138      35.204  41.029  18.521  1.00  0.00     0.274 HD
ATOM   1921  N   GLY A 139      27.710  43.527  18.041  1.00 31.46    -0.176 NA
ATOM   1922  CA  GLY A 139      26.374  43.638  18.591  1.00 37.09     0.067 C 
ATOM   1923  HA1 GLY A 139      25.638  43.193  17.881  1.00  0.00     0.071 H 
ATOM   1924  HA2 GLY A 139      26.050  44.705  18.578  1.00  0.00     0.071 H 
ATOM   1925  C   GLY A 139      26.165  43.065  19.958  1.00 40.54     0.232 C 
ATOM   1926  O   GLY A 139      25.355  43.591  20.715  1.00 42.76    -0.272 OA
ATOM   1927  N   GLU A 140      26.885  41.993  20.274  1.00 43.35    -0.346 N 
ATOM   1928  HN  GLU A 140      27.445  41.539  19.553  1.00  0.00     0.163 HD
ATOM   1929  CA  GLU A 140      26.893  41.451  21.630  1.00 46.58     0.092 C 
ATOM   1930  HA  GLU A 140      26.779  42.299  22.344  1.00  0.00     0.089 H 
ATOM   1931  C   GLU A 140      28.207  40.752  21.930  1.00 47.00     0.196 C 
ATOM   1932  O   GLU A 140      29.060  40.661  21.047  1.00 47.00    -0.646 OA
ATOM   1933  CB  GLU A 140      25.732  40.490  21.845  1.00 50.13    -0.048 C 
ATOM   1934  HB1 GLU A 140      24.767  41.003  21.625  1.00  0.00     0.030 H 
ATOM   1935  HB2 GLU A 140      25.744  40.042  22.866  1.00  0.00     0.030 H 
ATOM   1936  HB3 GLU A 140      25.851  39.552  21.254  1.00  0.00     0.030 H 
ATOM   1937  OXT GLU A 140      28.439  40.271  23.043  1.00 49.05    -0.646 OA
TER    1938      GLU A 140 
HETATM 1938  C1  RAP A 201      36.000  53.532  34.202  1.00 12.56     0.282 C 
HETATM 1939  O1  RAP A 201      36.349  52.493  35.080  1.00 12.03    -0.314 OA
HETATM 1940  O2  RAP A 201      34.874  53.890  34.044  1.00 12.29    -0.263 OA
HETATM 1941  C2  RAP A 201      37.178  54.186  33.515  1.00 11.40     0.099 C 
HETATM 1942  H2  RAP A 201      37.206  55.252  33.841  1.00  0.00     0.088 H 
HETATM 1943  C3  RAP A 201      36.938  54.175  31.992  1.00 14.37    -0.037 C 
HETATM 1944  H31 RAP A 201      37.560  54.949  31.484  1.00  0.00     0.036 H 
HETATM 1945  H32 RAP A 201      35.924  54.567  31.745  1.00  0.00     0.036 H 
HETATM 1946  C4  RAP A 201      37.158  52.812  31.373  1.00 13.91    -0.061 C 
HETATM 1947  H41 RAP A 201      36.919  52.797  30.284  1.00  0.00     0.033 H 
HETATM 1948  H42 RAP A 201      36.401  52.066  31.710  1.00  0.00     0.033 H 
HETATM 1949  C5  RAP A 201      38.560  52.369  31.655  1.00 12.72    -0.050 C 
HETATM 1950  H51 RAP A 201      39.314  53.013  31.146  1.00  0.00     0.035 H 
HETATM 1951  H52 RAP A 201      38.806  51.405  31.151  1.00  0.00     0.035 H 
HETATM 1952  C6  RAP A 201      38.788  52.301  33.188  1.00 12.82    -0.001 C 
HETATM 1953  H61 RAP A 201      39.812  51.940  33.442  1.00  0.00     0.064 H 
HETATM 1954  H62 RAP A 201      38.203  51.478  33.660  1.00  0.00     0.064 H 
HETATM 1955  N7  RAP A 201      38.497  53.603  33.801  1.00 12.26    -0.331 N 
HETATM 1956  C8  RAP A 201      39.340  54.358  34.546  1.00 13.04     0.296 C 
HETATM 1957  O3  RAP A 201      39.095  55.426  35.051  1.00 14.44    -0.264 OA
HETATM 1958  C9  RAP A 201      40.691  53.835  34.778  1.00 14.24     0.278 C 
HETATM 1959  O4  RAP A 201      41.562  54.093  33.935  1.00 16.79    -0.281 OA
HETATM 1960  C10 RAP A 201      41.017  53.002  36.011  1.00 17.04     0.238 C 
HETATM 1961  O5  RAP A 201      40.477  51.721  35.710  1.00 14.90    -0.343 OA
HETATM 1962  O6  RAP A 201      42.433  52.919  36.134  1.00 18.44    -0.359 OA
HETATM 1963  H6  RAP A 201      42.636  52.400  36.903  1.00  0.00     0.213 HD
HETATM 1964  C11 RAP A 201      40.384  53.557  37.306  1.00 16.65     0.005 C 
HETATM 1965  H11 RAP A 201      39.292  53.688  37.121  1.00  0.00     0.048 H 
HETATM 1966  C12 RAP A 201      40.546  52.540  38.443  1.00 17.80    -0.055 C 
HETATM 1967 1H12 RAP A 201      40.042  52.884  39.376  1.00  0.00     0.034 H 
HETATM 1968 2H12 RAP A 201      41.595  52.508  38.818  1.00  0.00     0.034 H 
HETATM 1969  C13 RAP A 201      40.056  51.150  38.016  1.00 18.24    -0.040 C 
HETATM 1970 1H13 RAP A 201      38.943  51.106  37.973  1.00  0.00     0.036 H 
HETATM 1971 2H13 RAP A 201      40.229  50.394  38.817  1.00  0.00     0.036 H 
HETATM 1972  C14 RAP A 201      40.681  50.715  36.696  1.00 16.74     0.045 C 
HETATM 1973  H14 RAP A 201      41.764  50.477  36.817  1.00  0.00     0.083 H 
HETATM 1974  C15 RAP A 201      39.913  49.535  36.114  1.00 15.75    -0.013 C 
HETATM 1975 1H15 RAP A 201      40.214  49.374  35.052  1.00  0.00     0.041 H 
HETATM 1976 2H15 RAP A 201      38.841  49.810  35.979  1.00  0.00     0.041 H 
HETATM 1977  C16 RAP A 201      40.018  48.227  36.886  1.00 15.28     0.061 C 
HETATM 1978  H16 RAP A 201      39.607  48.389  37.910  1.00  0.00     0.090 H 
HETATM 1979  O7  RAP A 201      41.395  47.900  37.002  1.00 16.72    -0.386 OA
HETATM 1980  C17 RAP A 201      39.195  47.122  36.202  1.00 15.61    -0.055 C 
HETATM 1981  C18 RAP A 201      38.134  46.607  36.852  1.00 14.74    -0.079 C 
HETATM 1982  H18 RAP A 201      37.943  46.962  37.879  1.00  0.00     0.083 H 
HETATM 1983  C19 RAP A 201      37.204  45.600  36.291  1.00 14.65    -0.083 C 
HETATM 1984  H19 RAP A 201      37.356  45.227  35.264  1.00  0.00     0.083 H 
HETATM 1985  C20 RAP A 201      36.182  45.140  37.020  1.00 13.79    -0.083 C 
HETATM 1986  H20 RAP A 201      36.052  45.440  38.074  1.00  0.00     0.083 H 
HETATM 1987  C21 RAP A 201      35.239  44.223  36.371  1.00 16.71    -0.086 C 
HETATM 1988  H21 RAP A 201      35.469  43.813  35.373  1.00  0.00     0.083 H 
HETATM 1989  C22 RAP A 201      34.108  43.884  36.982  1.00 17.57    -0.099 C 
HETATM 1990  H22 RAP A 201      33.927  44.276  37.997  1.00  0.00     0.077 H 
HETATM 1991  C23 RAP A 201      33.058  42.993  36.365  1.00 17.66    -0.041 C 
HETATM 1992  H23 RAP A 201      33.383  42.692  35.342  1.00  0.00     0.045 H 
HETATM 1993  C24 RAP A 201      31.727  43.770  36.273  1.00 18.02    -0.050 C 
HETATM 1994 1H24 RAP A 201      31.350  43.996  37.298  1.00  0.00     0.035 H 
HETATM 1995 2H24 RAP A 201      30.920  43.094  35.906  1.00  0.00     0.035 H 
HETATM 1996  C25 RAP A 201      31.751  45.046  35.439  1.00 18.06     0.004 C 
HETATM 1997  H25 RAP A 201      32.679  45.608  35.696  1.00  0.00     0.051 H 
HETATM 1998  C26 RAP A 201      30.569  45.880  35.862  1.00 18.40     0.162 C 
HETATM 1999  O8  RAP A 201      29.500  45.789  35.289  1.00 23.50    -0.295 OA
HETATM 2000  C27 RAP A 201      30.730  46.810  37.022  1.00 17.59     0.123 C 
HETATM 2001  H27 RAP A 201      31.311  46.307  37.829  1.00  0.00     0.100 H 
HETATM 2002  O9  RAP A 201      29.468  47.205  37.519  1.00 19.63    -0.380 OA
HETATM 2003  C28 RAP A 201      31.403  48.128  36.648  1.00 15.71     0.088 C 
HETATM 2004  H28 RAP A 201      31.208  48.852  37.474  1.00  0.00     0.094 H 
HETATM 2005  O10 RAP A 201      30.744  48.620  35.478  1.00 16.62    -0.388 OA
HETATM 2006  H10 RAP A 201      31.163  49.440  35.245  1.00  0.00     0.210 HD
HETATM 2007  C29 RAP A 201      32.883  48.014  36.489  1.00 13.63    -0.056 C 
HETATM 2008  C30 RAP A 201      33.476  48.168  35.300  1.00 13.40    -0.088 C 
HETATM 2009  H30 RAP A 201      32.797  48.345  34.449  1.00  0.00     0.078 H 
HETATM 2010  C31 RAP A 201      34.945  48.133  34.962  1.00 13.03     0.017 C 
HETATM 2011  H31 RAP A 201      35.515  47.717  35.825  1.00  0.00     0.057 H 
HETATM 2012  C32 RAP A 201      35.348  49.574  34.739  1.00 12.01     0.136 C 
HETATM 2013  O11 RAP A 201      35.441  50.064  33.620  1.00 13.91    -0.297 OA
HETATM 2014  C33 RAP A 201      35.655  50.435  35.963  1.00 13.22     0.016 C 
HETATM 2015 1H33 RAP A 201      36.730  50.342  36.243  1.00  0.00     0.048 H 
HETATM 2016 2H33 RAP A 201      35.181  49.999  36.873  1.00  0.00     0.048 H 
HETATM 2017  C34 RAP A 201      35.271  51.901  35.817  1.00 12.30     0.057 C 
HETATM 2018  H34 RAP A 201      34.323  51.988  35.237  1.00  0.00     0.085 H 
HETATM 2019  C35 RAP A 201      35.128  52.607  37.141  1.00 13.62    -0.031 C 
HETATM 2020  H35 RAP A 201      34.975  53.691  36.927  1.00  0.00     0.043 H 
HETATM 2021  C36 RAP A 201      33.949  52.137  37.999  1.00 13.76    -0.056 C 
HETATM 2022 1H36 RAP A 201      33.959  52.663  38.982  1.00  0.00     0.034 H 
HETATM 2023 2H36 RAP A 201      34.117  51.087  38.335  1.00  0.00     0.034 H 
HETATM 2024  C37 RAP A 201      32.555  52.266  37.346  1.00 13.21    -0.051 C 
HETATM 2025  H37 RAP A 201      32.490  51.561  36.485  1.00  0.00     0.040 H 
HETATM 2026  C38 RAP A 201      31.518  51.858  38.408  1.00 14.53    -0.035 C 
HETATM 2027 1H38 RAP A 201      31.639  52.453  39.343  1.00  0.00     0.037 H 
HETATM 2028 2H38 RAP A 201      31.733  50.843  38.817  1.00  0.00     0.037 H 
HETATM 2029  C39 RAP A 201      30.092  51.950  37.872  1.00 15.86     0.063 C 
HETATM 2030  H39 RAP A 201      29.965  51.235  37.026  1.00  0.00     0.087 H 
HETATM 2031  O12 RAP A 201      29.146  51.631  38.924  1.00 18.36    -0.388 OA
HETATM 2032  C40 RAP A 201      29.800  53.368  37.390  1.00 15.28     0.060 C 
HETATM 2033  H40 RAP A 201      29.885  54.068  38.253  1.00  0.00     0.086 H 
HETATM 2034  O13 RAP A 201      28.467  53.466  36.835  1.00 18.57    -0.393 OA
HETATM 2035  H13 RAP A 201      28.285  54.349  36.535  1.00  0.00     0.210 HD
HETATM 2036  C41 RAP A 201      30.824  53.772  36.318  1.00 16.06    -0.038 C 
HETATM 2037 1H41 RAP A 201      30.606  54.783  35.903  1.00  0.00     0.036 H 
HETATM 2038 2H41 RAP A 201      30.699  53.174  35.385  1.00  0.00     0.036 H 
HETATM 2039  C42 RAP A 201      32.246  53.682  36.855  1.00 14.01    -0.059 C 
HETATM 2040 1H42 RAP A 201      32.993  54.030  36.104  1.00  0.00     0.033 H 
HETATM 2041 2H42 RAP A 201      32.436  54.443  37.647  1.00  0.00     0.033 H 
HETATM 2042  C43 RAP A 201      40.953  54.912  37.702  1.00 19.36    -0.068 C 
HETATM 2043 1H43 RAP A 201      40.496  55.313  38.637  1.00  0.00     0.028 H 
HETATM 2044 2H43 RAP A 201      40.862  55.644  36.866  1.00  0.00     0.028 H 
HETATM 2045 3H43 RAP A 201      42.064  54.871  37.785  1.00  0.00     0.028 H 
HETATM 2046  C44 RAP A 201      39.672  46.560  34.875  1.00 16.78    -0.052 C 
HETATM 2047 1H44 RAP A 201      39.075  45.759  34.379  1.00  0.00     0.033 H 
HETATM 2048 2H44 RAP A 201      40.722  46.203  34.994  1.00  0.00     0.033 H 
HETATM 2049 3H44 RAP A 201      39.807  47.402  34.157  1.00  0.00     0.033 H 
HETATM 2050  C45 RAP A 201      32.857  41.744  37.222  1.00 18.82    -0.070 C 
HETATM 2051 1H45 RAP A 201      32.081  41.086  36.766  1.00  0.00     0.028 H 
HETATM 2052 2H45 RAP A 201      32.617  41.999  38.281  1.00  0.00     0.028 H 
HETATM 2053 3H45 RAP A 201      33.815  41.200  37.397  1.00  0.00     0.028 H 
HETATM 2054  C46 RAP A 201      31.769  44.763  33.927  1.00 19.44    -0.066 C 
HETATM 2055 1H46 RAP A 201      31.787  45.696  33.317  1.00  0.00     0.028 H 
HETATM 2056 2H46 RAP A 201      30.917  44.107  33.632  1.00  0.00     0.028 H 
HETATM 2057 3H46 RAP A 201      32.616  44.090  33.655  1.00  0.00     0.028 H 
HETATM 2058  C47 RAP A 201      33.654  47.754  37.757  1.00 14.69    -0.052 C 
HETATM 2059 1H47 RAP A 201      34.759  47.669  37.638  1.00  0.00     0.033 H 
HETATM 2060 2H47 RAP A 201      33.254  46.847  38.267  1.00  0.00     0.033 H 
HETATM 2061 3H47 RAP A 201      33.411  48.532  38.518  1.00  0.00     0.033 H 
HETATM 2062  C48 RAP A 201      35.197  47.265  33.713  1.00 15.63    -0.063 C 
HETATM 2063 1H48 RAP A 201      36.283  47.239  33.463  1.00  0.00     0.028 H 
HETATM 2064 2H48 RAP A 201      34.582  47.600  32.846  1.00  0.00     0.028 H 
HETATM 2065 3H48 RAP A 201      34.776  46.239  33.831  1.00  0.00     0.028 H 
HETATM 2066  C49 RAP A 201      36.382  52.484  38.038  1.00 13.48    -0.070 C 
HETATM 2067 1H49 RAP A 201      36.276  53.006  39.017  1.00  0.00     0.028 H 
HETATM 2068 2H49 RAP A 201      37.292  52.836  37.498  1.00  0.00     0.028 H 
HETATM 2069 3H49 RAP A 201      36.659  51.414  38.187  1.00  0.00     0.028 H 
HETATM 2070  C50 RAP A 201      41.622  46.782  37.882  1.00 18.25     0.005 C 
HETATM 2071 1H50 RAP A 201      42.703  46.525  37.973  1.00  0.00     0.066 H 
HETATM 2072 2H50 RAP A 201      41.023  45.895  37.568  1.00  0.00     0.066 H 
HETATM 2073 3H50 RAP A 201      41.165  46.960  38.884  1.00  0.00     0.066 H 
HETATM 2074  C51 RAP A 201      28.928  46.297  38.470  1.00 20.90     0.005 C 
HETATM 2075 1H51 RAP A 201      27.932  46.609  38.862  1.00  0.00     0.066 H 
HETATM 2076 2H51 RAP A 201      29.646  46.125  39.305  1.00  0.00     0.066 H 
HETATM 2077 3H51 RAP A 201      28.883  45.265  38.051  1.00  0.00     0.066 H 
HETATM 2078  C52 RAP A 201      29.132  50.231  39.281  1.00 22.45     0.005 C 
HETATM 2079 1H52 RAP A 201      28.405  49.986  40.090  1.00  0.00     0.066 H 
HETATM 2080 2H52 RAP A 201      30.156  49.882  39.552  1.00  0.00     0.066 H 
HETATM 2081 3H52 RAP A 201      28.952  49.596  38.382  1.00  0.00     0.066 H 
ATOM   2221  N   GLY B2017      18.195  19.792  41.946  1.00 75.18    -0.071 N 
ATOM   2222  HN1 GLY B2017      18.052  18.938  42.485  1.00  0.00     0.274 HD
ATOM   2223  HN2 GLY B2017      17.305  20.222  41.694  1.00  0.00     0.274 HD
ATOM   2224  HN3 GLY B2017      18.575  20.537  42.530  1.00  0.00     0.274 HD
ATOM   2225  CA  GLY B2017      19.045  19.564  40.741  1.00 72.37     0.152 C 
ATOM   2226  HA1 GLY B2017      20.018  19.094  41.017  1.00  0.00     0.090 H 
ATOM   2227  HA2 GLY B2017      18.629  18.750  40.103  1.00  0.00     0.090 H 
ATOM   2228  C   GLY B2017      19.257  20.833  39.941  1.00 68.19     0.243 C 
ATOM   2229  O   GLY B2017      20.303  21.480  40.049  1.00 64.60    -0.272 OA
ATOM   2230  N   ALA B2018      18.245  21.193  39.150  1.00 69.36    -0.347 N 
ATOM   2231  HN  ALA B2018      17.382  20.650  39.178  1.00  0.00     0.163 HD
ATOM   2232  CA  ALA B2018      18.329  22.340  38.243  1.00 66.20     0.086 C 
ATOM   2233  HA  ALA B2018      19.181  22.153  37.549  1.00  0.00     0.086 H 
ATOM   2234  C   ALA B2018      18.605  23.657  38.954  1.00 62.33     0.240 C 
ATOM   2235  O   ALA B2018      19.229  24.539  38.374  1.00 59.37    -0.271 OA
ATOM   2236  CB  ALA B2018      17.080  22.455  37.401  1.00 69.14    -0.049 C 
ATOM   2237  HB1 ALA B2018      16.878  21.490  36.880  1.00  0.00     0.030 H 
ATOM   2238  HB2 ALA B2018      17.135  23.310  36.688  1.00  0.00     0.030 H 
ATOM   2239  HB3 ALA B2018      16.204  22.797  38.000  1.00  0.00     0.030 H 
ATOM   2240  N   MET B2019      18.138  23.783  40.197  1.00 63.60    -0.346 N 
ATOM   2241  HN  MET B2019      17.670  22.988  40.632  1.00  0.00     0.163 HD
ATOM   2242  CA  MET B2019      18.277  25.032  40.960  1.00 61.86     0.090 C 
ATOM   2243  HA  MET B2019      18.151  25.873  40.239  1.00  0.00     0.087 H 
ATOM   2244  C   MET B2019      19.642  25.214  41.634  1.00 57.35     0.241 C 
ATOM   2245  O   MET B2019      19.983  26.332  42.032  1.00 55.57    -0.271 OA
ATOM   2246  CB  MET B2019      17.152  25.166  42.021  1.00 66.85    -0.030 C 
ATOM   2247  HB1 MET B2019      17.487  25.826  42.855  1.00  0.00     0.037 H 
ATOM   2248  HB2 MET B2019      17.027  24.205  42.572  1.00  0.00     0.037 H 
ATOM   2249  CG  MET B2019      15.719  25.673  41.445  1.00 74.14    -0.021 C 
ATOM   2250  HG1 MET B2019      15.199  24.825  40.941  1.00  0.00     0.049 H 
ATOM   2251  HG2 MET B2019      15.023  25.866  42.294  1.00  0.00     0.049 H 
ATOM   2252  SD  MET B2019      15.744  27.228  40.253  1.00 80.84    -0.173 SA
ATOM   2253  CE  MET B2019      16.870  28.474  41.187  1.00 77.15    -0.035 C 
ATOM   2254  HE1 MET B2019      16.884  29.359  40.509  1.00  0.00     0.041 H 
ATOM   2255  HE2 MET B2019      17.877  28.079  41.456  1.00  0.00     0.041 H 
ATOM   2256  HE3 MET B2019      16.552  28.695  42.232  1.00  0.00     0.041 H 
ATOM   2257  N   ASP B2020      20.403  24.124  41.766  1.00 56.40    -0.346 N 
ATOM   2258  HN  ASP B2020      20.059  23.237  41.398  1.00  0.00     0.163 HD
ATOM   2259  CA  ASP B2020      21.719  24.157  42.423  1.00 52.51     0.099 C 
ATOM   2260  HA  ASP B2020      21.615  24.674  43.405  1.00  0.00     0.088 H 
ATOM   2261  C   ASP B2020      22.719  24.925  41.572  1.00 47.85     0.243 C 
ATOM   2262  O   ASP B2020      23.039  24.486  40.468  1.00 47.10    -0.271 OA
ATOM   2263  CB  ASP B2020      22.247  22.741  42.668  1.00 54.70     0.043 C 
ATOM   2264  HB1 ASP B2020      22.381  22.192  41.707  1.00  0.00     0.052 H 
ATOM   2265  HB2 ASP B2020      23.307  22.763  43.012  1.00  0.00     0.052 H 
ATOM   2266  CG  ASP B2020      21.377  21.951  43.632  1.00 59.85     0.175 C 
ATOM   2267  OD1 ASP B2020      21.110  22.462  44.742  1.00 61.95    -0.648 OA
ATOM   2268  OD2 ASP B2020      20.978  20.821  43.281  1.00 63.40    -0.648 OA
ATOM   2269  N   PRO B2021      23.214  26.066  42.085  1.00 44.80    -0.337 N 
ATOM   2270  CA  PRO B2021      24.120  26.884  41.277  1.00 40.50     0.091 C 
ATOM   2271  HA  PRO B2021      23.700  27.022  40.253  1.00  0.00     0.087 H 
ATOM   2272  C   PRO B2021      25.503  26.244  41.193  1.00 38.87     0.241 C 
ATOM   2273  O   PRO B2021      25.918  25.532  42.113  1.00 40.89    -0.271 OA
ATOM   2274  CB  PRO B2021      24.168  28.242  42.017  1.00 39.19    -0.036 C 
ATOM   2275  HB1 PRO B2021      23.920  29.112  41.365  1.00  0.00     0.036 H 
ATOM   2276  HB2 PRO B2021      25.201  28.564  42.287  1.00  0.00     0.036 H 
ATOM   2277  CG  PRO B2021      23.246  28.102  43.214  1.00 42.68    -0.048 C 
ATOM   2278  HG1 PRO B2021      22.311  28.701  43.112  1.00  0.00     0.035 H 
ATOM   2279  HG2 PRO B2021      23.644  28.603  44.127  1.00  0.00     0.035 H 
ATOM   2280  CD  PRO B2021      22.980  26.641  43.421  1.00 45.32    -0.001 C 
ATOM   2281  HD1 PRO B2021      23.575  26.172  44.239  1.00  0.00     0.064 H 
ATOM   2282  HD2 PRO B2021      21.981  26.408  43.859  1.00  0.00     0.064 H 
ATOM   2283  N   GLU B2022      26.177  26.461  40.070  1.00 35.81    -0.346 N 
ATOM   2284  HN  GLU B2022      25.759  27.063  39.360  1.00  0.00     0.163 HD
ATOM   2285  CA  GLU B2022      27.484  25.880  39.806  1.00 35.21     0.090 C 
ATOM   2286  HA  GLU B2022      27.748  25.201  40.650  1.00  0.00     0.087 H 
ATOM   2287  C   GLU B2022      28.527  26.982  39.726  1.00 31.58     0.241 C 
ATOM   2288  O   GLU B2022      28.178  28.159  39.679  1.00 30.51    -0.271 OA
ATOM   2289  CB  GLU B2022      27.444  25.059  38.514  1.00 37.58    -0.029 C 
ATOM   2290  HB1 GLU B2022      27.108  25.679  37.650  1.00  0.00     0.037 H 
ATOM   2291  HB2 GLU B2022      28.472  24.808  38.161  1.00  0.00     0.037 H 
ATOM   2292  CG  GLU B2022      26.583  23.799  38.664  1.00 42.13     0.018 C 
ATOM   2293  HG1 GLU B2022      26.767  23.315  39.652  1.00  0.00     0.049 H 
ATOM   2294  HG2 GLU B2022      25.509  24.072  38.785  1.00  0.00     0.049 H 
ATOM   2295  CD  GLU B2022      26.753  22.795  37.541  1.00 47.61     0.172 C 
ATOM   2296  OE1 GLU B2022      27.818  22.785  36.889  1.00 48.98    -0.648 OA
ATOM   2297  OE2 GLU B2022      25.820  21.994  37.327  1.00 52.08    -0.648 OA
ATOM   2298  N   PHE B2023      29.801  26.594  39.702  1.00 31.75    -0.346 N 
ATOM   2299  HN  PHE B2023      30.016  25.598  39.667  1.00  0.00     0.163 HD
ATOM   2300  CA  PHE B2023      30.901  27.562  39.724  1.00 29.16     0.093 C 
ATOM   2301  HA  PHE B2023      31.006  27.928  40.772  1.00  0.00     0.088 H 
ATOM   2302  C   PHE B2023      30.707  28.782  38.829  1.00 28.19     0.241 C 
ATOM   2303  O   PHE B2023      30.893  29.917  39.296  1.00 25.77    -0.271 OA
ATOM   2304  CB  PHE B2023      32.244  26.920  39.320  1.00 31.33    -0.014 C 
ATOM   2305  HB1 PHE B2023      32.129  26.363  38.361  1.00  0.00     0.043 H 
ATOM   2306  HB2 PHE B2023      32.966  27.709  39.003  1.00  0.00     0.043 H 
ATOM   2307  CG  PHE B2023      32.878  26.023  40.374  1.00 32.71    -0.056 A 
ATOM   2308  CD1 PHE B2023      32.414  25.976  41.695  1.00 34.54    -0.077 A 
ATOM   2309  HD1 PHE B2023      31.558  26.602  41.998  1.00  0.00     0.084 H 
ATOM   2310  CD2 PHE B2023      33.999  25.260  40.034  1.00 33.31    -0.077 A 
ATOM   2311  HD2 PHE B2023      34.396  25.313  39.006  1.00  0.00     0.084 H 
ATOM   2312  CE1 PHE B2023      33.043  25.123  42.651  1.00 35.96    -0.082 A 
ATOM   2313  HE1 PHE B2023      32.649  25.064  43.680  1.00  0.00     0.083 H 
ATOM   2314  CE2 PHE B2023      34.637  24.418  40.982  1.00 35.85    -0.082 A 
ATOM   2315  HE2 PHE B2023      35.509  23.810  40.686  1.00  0.00     0.083 H 
ATOM   2316  CZ  PHE B2023      34.156  24.364  42.286  1.00 36.86    -0.083 A 
ATOM   2317  HZ  PHE B2023      34.654  23.721  43.031  1.00  0.00     0.083 H 
ATOM   2318  N   MET B2024      30.375  28.577  37.554  1.00 29.73    -0.346 N 
ATOM   2319  HN  MET B2024      30.093  27.646  37.246  1.00  0.00     0.163 HD
ATOM   2320  CA  MET B2024      30.413  29.691  36.585  1.00 30.33     0.090 C 
ATOM   2321  HA  MET B2024      31.428  30.147  36.649  1.00  0.00     0.087 H 
ATOM   2322  C   MET B2024      29.406  30.784  36.932  1.00 27.64     0.241 C 
ATOM   2323  O   MET B2024      29.740  31.968  36.942  1.00 26.09    -0.271 OA
ATOM   2324  CB  MET B2024      30.225  29.210  35.145  1.00 32.68    -0.030 C 
ATOM   2325  HB1 MET B2024      30.944  28.394  34.901  1.00  0.00     0.037 H 
ATOM   2326  HB2 MET B2024      29.268  28.648  35.035  1.00  0.00     0.037 H 
ATOM   2327  CG  MET B2024      30.315  30.343  34.120  1.00 34.33    -0.021 C 
ATOM   2328  HG1 MET B2024      31.203  30.988  34.318  1.00  0.00     0.049 H 
ATOM   2329  HG2 MET B2024      29.505  31.091  34.284  1.00  0.00     0.049 H 
ATOM   2330  SD  MET B2024      30.314  29.762  32.421  1.00 42.15    -0.173 SA
ATOM   2331  CE  MET B2024      31.990  29.126  32.259  1.00 42.27    -0.035 C 
ATOM   2332  HE1 MET B2024      31.989  28.765  31.204  1.00  0.00     0.041 H 
ATOM   2333  HE2 MET B2024      32.287  28.368  33.021  1.00  0.00     0.041 H 
ATOM   2334  HE3 MET B2024      32.800  29.849  32.514  1.00  0.00     0.041 H 
ATOM   2335  N   GLU B2025      28.176  30.370  37.227  1.00 27.90    -0.345 N 
ATOM   2336  HN  GLU B2025      27.963  29.375  37.161  1.00  0.00     0.163 HD
ATOM   2337  CA  GLU B2025      27.126  31.284  37.640  1.00 27.50     0.100 C 
ATOM   2338  HA  GLU B2025      27.004  32.058  36.847  1.00  0.00     0.089 H 
ATOM   2339  C   GLU B2025      27.429  31.990  38.955  1.00 25.70     0.244 C 
ATOM   2340  O   GLU B2025      27.211  33.204  39.073  1.00 24.79    -0.258 OA
ATOM   2341  CB  GLU B2025      25.820  30.508  37.756  1.00 29.66    -0.028 C 
ATOM   2342  HB1 GLU B2025      25.640  29.913  36.830  1.00  0.00     0.037 H 
ATOM   2343  HB2 GLU B2025      25.926  29.683  38.498  1.00  0.00     0.037 H 
ATOM   2344  CG  GLU B2025      24.605  31.354  38.081  1.00 32.35     0.018 C 
ATOM   2345  HG1 GLU B2025      24.781  31.985  38.983  1.00  0.00     0.049 H 
ATOM   2346  HG2 GLU B2025      24.461  32.162  37.326  1.00  0.00     0.049 H 
ATOM   2347  CD  GLU B2025      23.357  30.519  38.233  1.00 37.92     0.172 C 
ATOM   2348  OE1 GLU B2025      23.258  29.438  37.601  1.00 40.90    -0.648 OA
ATOM   2349  OE2 GLU B2025      22.458  30.961  38.977  1.00 41.79    -0.648 OA
ATOM   2350  N  AMET B2026      27.956  31.252  39.932  0.50 25.83    -0.338 N 
ATOM   2351  H  AMET B2026      28.129  30.260  39.770  1.00  0.00     0.164 HD
ATOM   2352  N  BMET B2026      27.933  31.239  39.936  0.50 25.72    -0.338 N 
ATOM   2353  H  BMET B2026      28.063  30.239  39.784  1.00  0.00     0.164 HD
ATOM   2354  CA AMET B2026      28.292  31.834  41.234  0.50 25.27     0.087 C 
ATOM   2355  HA AMET B2026      27.372  32.326  41.628  1.00  0.00     0.086 H 
ATOM   2356  CA BMET B2026      28.302  31.821  41.223  0.50 24.89     0.087 C 
ATOM   2357  HA BMET B2026      27.384  32.262  41.676  1.00  0.00     0.086 H 
ATOM   2358  C  AMET B2026      29.372  32.905  41.124  0.50 22.70     0.230 C 
ATOM   2359  C  BMET B2026      29.316  32.936  41.043  0.50 22.51     0.230 C 
ATOM   2360  O  AMET B2026      29.283  33.952  41.770  0.50 22.02    -0.277 OA
ATOM   2361  O  BMET B2026      29.122  34.036  41.557  0.50 21.83    -0.277 OA
ATOM   2362  CB AMET B2026      28.699  30.746  42.237  0.50 25.86    -0.030 C 
ATOM   2363  HB1AMET B2026      29.031  31.195  43.202  1.00  0.00     0.037 H 
ATOM   2364  HB2AMET B2026      29.652  30.254  41.930  1.00  0.00     0.037 H 
ATOM   2365  CB BMET B2026      28.843  30.760  42.192  0.50 25.48    -0.030 C 
ATOM   2366  HB1BMET B2026      29.464  31.235  42.987  1.00  0.00     0.037 H 
ATOM   2367  HB2BMET B2026      29.621  30.134  41.695  1.00  0.00     0.037 H 
ATOM   2368  CG AMET B2026      27.596  29.714  42.462  0.50 29.64    -0.021 C 
ATOM   2369  HG1AMET B2026      27.453  29.098  41.543  1.00  0.00     0.049 H 
ATOM   2370  HG2AMET B2026      26.603  30.219  42.516  1.00  0.00     0.049 H 
ATOM   2371  CG BMET B2026      27.761  29.881  42.810  0.50 29.90    -0.021 C 
ATOM   2372  HG1BMET B2026      28.212  29.149  43.520  1.00  0.00     0.049 H 
ATOM   2373  HG2BMET B2026      27.348  29.179  42.049  1.00  0.00     0.049 H 
ATOM   2374  SD AMET B2026      27.828  28.646  43.895  0.50 32.70    -0.173 SA
ATOM   2375  SD BMET B2026      26.425  30.800  43.614  0.50 34.02    -0.173 SA
ATOM   2376  CE AMET B2026      27.537  29.802  45.238  0.50 32.31    -0.035 C 
ATOM   2377  HE1AMET B2026      27.681  29.141  46.125  1.00  0.00     0.041 H 
ATOM   2378  HE2AMET B2026      26.564  30.346  45.199  1.00  0.00     0.041 H 
ATOM   2379  HE3AMET B2026      28.165  30.723  45.221  1.00  0.00     0.041 H 
ATOM   2380  CE BMET B2026      27.303  31.587  44.982  0.50 32.88    -0.035 C 
ATOM   2381  HE1BMET B2026      26.480  32.153  45.477  1.00  0.00     0.041 H 
ATOM   2382  HE2BMET B2026      28.191  32.195  44.690  1.00  0.00     0.041 H 
ATOM   2383  HE3BMET B2026      27.870  30.893  45.646  1.00  0.00     0.041 H 
ATOM   2384  N   TRP B2027      30.379  32.663  40.291  1.00 21.93    -0.171 NA
ATOM   2385  CA  TRP B2027      31.430  33.658  40.080  1.00 20.14     0.090 C 
ATOM   2386  HA  TRP B2027      31.736  34.055  41.076  1.00  0.00     0.080 H 
ATOM   2387  C   TRP B2027      30.959  34.826  39.233  1.00 20.23     0.237 C 
ATOM   2388  O   TRP B2027      31.361  35.954  39.465  1.00 20.89    -0.272 OA
ATOM   2389  CB  TRP B2027      32.652  33.015  39.432  1.00 20.91    -0.015 C 
ATOM   2390  HB1 TRP B2027      32.347  32.305  38.628  1.00  0.00     0.043 H 
ATOM   2391  HB2 TRP B2027      33.212  33.758  38.818  1.00  0.00     0.043 H 
ATOM   2392  CG  TRP B2027      33.564  32.343  40.420  1.00 21.25    -0.028 A 
ATOM   2393  CD1 TRP B2027      33.756  30.999  40.586  1.00 22.64    -0.016 A 
ATOM   2394  HD1 TRP B2027      33.244  30.212  40.007  1.00  0.00     0.112 H 
ATOM   2395  CD2 TRP B2027      34.444  32.995  41.365  1.00 20.64    -0.002 A 
ATOM   2396  NE1 TRP B2027      34.676  30.770  41.575  1.00 24.22    -0.365 N 
ATOM   2397  HE1 TRP B2027      34.983  29.851  41.893  1.00  0.00     0.165 HD
ATOM   2398  CE2 TRP B2027      35.120  31.970  42.072  1.00 20.55     0.042 A 
ATOM   2399  CE3 TRP B2027      34.711  34.343  41.693  1.00 17.97    -0.070 A 
ATOM   2400  HE3 TRP B2027      34.179  35.168  41.190  1.00  0.00     0.084 H 
ATOM   2401  CZ2 TRP B2027      36.073  32.239  43.076  1.00 22.75    -0.056 A 
ATOM   2402  HZ2 TRP B2027      36.592  31.422  43.606  1.00  0.00     0.086 H 
ATOM   2403  CZ3 TRP B2027      35.683  34.600  42.687  1.00 19.05    -0.082 A 
ATOM   2404  HZ3 TRP B2027      35.939  35.644  42.933  1.00  0.00     0.083 H 
ATOM   2405  CH2 TRP B2027      36.331  33.555  43.370  1.00 20.99    -0.081 A 
ATOM   2406  HH2 TRP B2027      37.062  33.798  44.159  1.00  0.00     0.083 H 
ATOM   2407  N   HIS B2028      30.088  34.575  38.253  1.00 20.86    -0.346 N 
ATOM   2408  HN  HIS B2028      29.742  33.627  38.104  1.00  0.00     0.163 HD
ATOM   2409  CA  HIS B2028      29.636  35.661  37.400  1.00 21.82     0.094 C 
ATOM   2410  HA  HIS B2028      30.528  36.187  36.986  1.00  0.00     0.088 H 
ATOM   2411  C   HIS B2028      28.832  36.648  38.248  1.00 21.44     0.241 C 
ATOM   2412  O   HIS B2028      29.093  37.857  38.222  1.00 21.58    -0.271 OA
ATOM   2413  CB  HIS B2028      28.796  35.116  36.231  1.00 22.67     0.002 C 
ATOM   2414  HB1 HIS B2028      29.311  34.255  35.744  1.00  0.00     0.046 H 
ATOM   2415  HB2 HIS B2028      27.884  34.598  36.609  1.00  0.00     0.046 H 
ATOM   2416  CG  HIS B2028      28.432  36.154  35.220  1.00 25.73     0.028 A 
ATOM   2417  ND1 HIS B2028      27.402  37.049  35.406  1.00 30.64    -0.354 N 
ATOM   2418  HD1 HIS B2028      26.799  37.091  36.228  1.00  0.00     0.166 HD
ATOM   2419  CD2 HIS B2028      28.986  36.464  34.024  1.00 31.27    -0.000 A 
ATOM   2420  HD2 HIS B2028      29.849  35.963  33.553  1.00  0.00     0.114 H 
ATOM   2421  CE1 HIS B2028      27.316  37.846  34.354  1.00 31.58     0.040 A 
ATOM   2422  HE1 HIS B2028      26.572  38.648  34.210  1.00  0.00     0.140 H 
ATOM   2423  NE2 HIS B2028      28.274  37.517  33.506  1.00 33.41    -0.360 N 
ATOM   2424  HE2 HIS B2028      28.455  37.972  32.611  1.00  0.00     0.166 HD
ATOM   2425  N   GLU B2029      27.860  36.135  38.998  1.00 22.56    -0.346 N 
ATOM   2426  HN  GLU B2029      27.714  35.126  38.997  1.00  0.00     0.163 HD
ATOM   2427  CA  GLU B2029      27.005  36.968  39.814  1.00 23.40     0.090 C 
ATOM   2428  HA  GLU B2029      26.583  37.778  39.174  1.00  0.00     0.087 H 
ATOM   2429  C   GLU B2029      27.821  37.610  40.937  1.00 21.87     0.240 C 
ATOM   2430  O   GLU B2029      27.664  38.806  41.235  1.00 22.84    -0.271 OA
ATOM   2431  CB  GLU B2029      25.854  36.129  40.356  1.00 24.52    -0.029 C 
ATOM   2432  HB1 GLU B2029      25.284  36.675  41.143  1.00  0.00     0.037 H 
ATOM   2433  HB2 GLU B2029      26.223  35.277  40.973  1.00  0.00     0.037 H 
ATOM   2434  CG  GLU B2029      24.934  35.649  39.222  1.00 28.42     0.018 C 
ATOM   2435  HG1 GLU B2029      24.635  36.499  38.565  1.00  0.00     0.049 H 
ATOM   2436  HG2 GLU B2029      25.500  35.037  38.481  1.00  0.00     0.049 H 
ATOM   2437  CD  GLU B2029      23.726  34.905  39.723  1.00 35.13     0.172 C 
ATOM   2438  OE1 GLU B2029      23.642  34.660  40.951  1.00 36.44    -0.648 OA
ATOM   2439  OE2 GLU B2029      22.859  34.553  38.877  1.00 36.57    -0.648 OA
ATOM   2440  N   GLY B2030      28.739  36.838  41.510  1.00 20.88    -0.351 N 
ATOM   2441  HN  GLY B2030      28.910  35.903  41.141  1.00  0.00     0.163 HD
ATOM   2442  CA  GLY B2030      29.507  37.308  42.660  1.00 19.94     0.069 C 
ATOM   2443  HA1 GLY B2030      29.994  36.455  43.187  1.00  0.00     0.078 H 
ATOM   2444  HA2 GLY B2030      28.830  37.662  43.472  1.00  0.00     0.078 H 
ATOM   2445  C   GLY B2030      30.526  38.375  42.302  1.00 17.71     0.236 C 
ATOM   2446  O   GLY B2030      30.657  39.362  43.015  1.00 19.90    -0.272 OA
ATOM   2447  N   LEU B2031      31.217  38.206  41.181  1.00 17.50    -0.345 N 
ATOM   2448  HN  LEU B2031      31.095  37.359  40.626  1.00  0.00     0.163 HD
ATOM   2449  CA  LEU B2031      32.162  39.250  40.743  1.00 16.57     0.099 C 
ATOM   2450  HA  LEU B2031      32.852  39.463  41.593  1.00  0.00     0.089 H 
ATOM   2451  C   LEU B2031      31.438  40.535  40.401  1.00 18.51     0.244 C 
ATOM   2452  O   LEU B2031      31.937  41.651  40.701  1.00 18.73    -0.258 OA
ATOM   2453  CB  LEU B2031      33.007  38.775  39.565  1.00 17.28    -0.034 C 
ATOM   2454  HB1 LEU B2031      33.567  39.630  39.120  1.00  0.00     0.037 H 
ATOM   2455  HB2 LEU B2031      32.353  38.504  38.703  1.00  0.00     0.037 H 
ATOM   2456  CG  LEU B2031      33.963  37.624  39.891  1.00 16.55    -0.059 C 
ATOM   2457  HG  LEU B2031      33.366  36.755  40.255  1.00  0.00     0.039 H 
ATOM   2458  CD1 LEU B2031      34.730  37.204  38.660  1.00 17.43    -0.073 C 
ATOM   2459 1HD1 LEU B2031      35.426  36.366  38.897  1.00  0.00     0.028 H 
ATOM   2460 2HD1 LEU B2031      35.263  38.064  38.191  1.00  0.00     0.028 H 
ATOM   2461 3HD1 LEU B2031      34.049  36.949  37.815  1.00  0.00     0.028 H 
ATOM   2462  CD2 LEU B2031      34.932  38.039  40.981  1.00 18.57    -0.073 C 
ATOM   2463 1HD2 LEU B2031      35.628  37.201  41.218  1.00  0.00     0.028 H 
ATOM   2464 2HD2 LEU B2031      34.403  38.410  41.889  1.00  0.00     0.028 H 
ATOM   2465 3HD2 LEU B2031      35.480  38.973  40.717  1.00  0.00     0.028 H 
ATOM   2466  N  AGLU B2032      30.308  40.421  39.704  0.50 18.97    -0.338 N 
ATOM   2467  H  AGLU B2032      30.012  39.509  39.357  1.00  0.00     0.164 HD
ATOM   2468  N  BGLU B2032      30.282  40.434  39.747  0.50 18.91    -0.338 N 
ATOM   2469  H  BGLU B2032      29.933  39.519  39.461  1.00  0.00     0.164 HD
ATOM   2470  CA AGLU B2032      29.502  41.593  39.441  0.50 20.05     0.086 C 
ATOM   2471  HA AGLU B2032      30.093  42.268  38.780  1.00  0.00     0.086 H 
ATOM   2472  CA BGLU B2032      29.520  41.633  39.443  0.50 19.78     0.086 C 
ATOM   2473  HA BGLU B2032      30.187  42.315  38.866  1.00  0.00     0.086 H 
ATOM   2474  C  AGLU B2032      29.241  42.336  40.745  0.50 19.53     0.230 C 
ATOM   2475  C  BGLU B2032      29.075  42.384  40.700  0.50 19.61     0.230 C 
ATOM   2476  O  AGLU B2032      29.616  43.489  40.889  0.50 19.49    -0.277 OA
ATOM   2477  O  BGLU B2032      29.081  43.618  40.740  0.50 19.86    -0.277 OA
ATOM   2478  CB AGLU B2032      28.215  41.230  38.701  0.50 22.56    -0.029 C 
ATOM   2479  HB1AGLU B2032      27.772  40.286  39.097  1.00  0.00     0.037 H 
ATOM   2480  HB2AGLU B2032      27.388  41.933  38.958  1.00  0.00     0.037 H 
ATOM   2481  CB BGLU B2032      28.324  41.317  38.563  0.50 22.20    -0.029 C 
ATOM   2482  HB1BGLU B2032      28.600  40.617  37.740  1.00  0.00     0.037 H 
ATOM   2483  HB2BGLU B2032      27.585  40.676  39.098  1.00  0.00     0.037 H 
ATOM   2484  CG AGLU B2032      28.428  41.152  37.191  0.50 24.73     0.018 C 
ATOM   2485  HG1AGLU B2032      29.007  42.034  36.832  1.00  0.00     0.049 H 
ATOM   2486  HG2AGLU B2032      29.147  40.338  36.939  1.00  0.00     0.049 H 
ATOM   2487  CG BGLU B2032      27.674  42.574  38.023  0.50 24.12     0.018 C 
ATOM   2488  HG1BGLU B2032      28.438  43.254  37.578  1.00  0.00     0.049 H 
ATOM   2489  HG2BGLU B2032      27.313  43.221  38.856  1.00  0.00     0.049 H 
ATOM   2490  CD AGLU B2032      27.149  40.996  36.394  0.50 28.91     0.172 C 
ATOM   2491  CD BGLU B2032      26.562  42.302  37.037  0.50 28.05     0.172 C 
ATOM   2492  OE1AGLU B2032      26.923  41.794  35.465  0.50 32.43    -0.648 OA
ATOM   2493  OE1BGLU B2032      26.013  41.178  37.030  0.50 29.12    -0.648 OA
ATOM   2494  OE2AGLU B2032      26.373  40.073  36.684  0.50 30.95    -0.648 OA
ATOM   2495  OE2BGLU B2032      26.229  43.224  36.274  0.50 32.84    -0.648 OA
ATOM   2496  N   GLU B2033      28.675  41.644  41.730  1.00 19.77    -0.172 NA
ATOM   2497  CA  GLU B2033      28.277  42.281  42.968  1.00 20.58     0.087 C 
ATOM   2498  HA  GLU B2033      27.637  43.154  42.699  1.00  0.00     0.080 H 
ATOM   2499  C   GLU B2033      29.472  42.822  43.757  1.00 18.82     0.237 C 
ATOM   2500  O   GLU B2033      29.426  43.952  44.251  1.00 19.46    -0.272 OA
ATOM   2501  CB  GLU B2033      27.421  41.338  43.830  1.00 23.00    -0.032 C 
ATOM   2502  HB1 GLU B2033      26.533  40.985  43.256  1.00  0.00     0.036 H 
ATOM   2503  HB2 GLU B2033      27.947  40.367  43.984  1.00  0.00     0.036 H 
ATOM   2504  CG  GLU B2033      26.986  41.932  45.179  1.00 27.40     0.018 C 
ATOM   2505  HG1 GLU B2033      27.874  42.105  45.830  1.00  0.00     0.049 H 
ATOM   2506  HG2 GLU B2033      26.449  41.165  45.785  1.00  0.00     0.049 H 
ATOM   2507  CD  GLU B2033      26.141  43.218  45.073  1.00 34.61     0.172 C 
ATOM   2508  OE1 GLU B2033      25.692  43.607  43.959  1.00 35.15    -0.648 OA
ATOM   2509  OE2 GLU B2033      25.920  43.846  46.135  1.00 37.10    -0.648 OA
ATOM   2510  N   ALA B2034      30.538  42.027  43.884  1.00 17.29    -0.347 N 
ATOM   2511  HN  ALA B2034      30.520  41.078  43.511  1.00  0.00     0.163 HD
ATOM   2512  CA  ALA B2034      31.724  42.528  44.560  1.00 16.80     0.086 C 
ATOM   2513  HA  ALA B2034      31.443  42.779  45.609  1.00  0.00     0.086 H 
ATOM   2514  C   ALA B2034      32.272  43.772  43.914  1.00 17.31     0.240 C 
ATOM   2515  O   ALA B2034      32.728  44.673  44.612  1.00 17.84    -0.271 OA
ATOM   2516  CB  ALA B2034      32.819  41.443  44.605  1.00 15.98    -0.049 C 
ATOM   2517  HB1 ALA B2034      33.728  41.827  45.123  1.00  0.00     0.030 H 
ATOM   2518  HB2 ALA B2034      33.056  41.051  43.589  1.00  0.00     0.030 H 
ATOM   2519  HB3 ALA B2034      32.447  40.498  45.065  1.00  0.00     0.030 H 
ATOM   2520  N   SER B2035      32.217  43.849  42.578  1.00 16.78    -0.344 N 
ATOM   2521  HN  SER B2035      31.815  43.079  42.043  1.00  0.00     0.163 HD
ATOM   2522  CA  SER B2035      32.728  45.025  41.880  1.00 16.67     0.109 C 
ATOM   2523  HA  SER B2035      33.730  45.256  42.310  1.00  0.00     0.090 H 
ATOM   2524  C   SER B2035      31.855  46.247  42.090  1.00 17.16     0.243 C 
ATOM   2525  O   SER B2035      32.375  47.365  42.134  1.00 17.25    -0.271 OA
ATOM   2526  CB  SER B2035      32.930  44.730  40.384  1.00 15.78     0.044 C 
ATOM   2527  HB1 SER B2035      33.681  45.424  39.939  1.00  0.00     0.077 H 
ATOM   2528  HB2 SER B2035      33.467  43.764  40.238  1.00  0.00     0.077 H 
ATOM   2529  OG  SER B2035      31.738  44.753  39.658  1.00 18.28    -0.398 OA
ATOM   2530  HG  SER B2035      31.863  44.571  38.734  1.00  0.00     0.209 HD
ATOM   2531  N   ARG B2036      30.540  46.032  42.225  1.00 18.70    -0.346 N 
ATOM   2532  HN  ARG B2036      30.175  45.082  42.156  1.00  0.00     0.163 HD
ATOM   2533  CA  ARG B2036      29.620  47.145  42.471  1.00 19.70     0.089 C 
ATOM   2534  HA  ARG B2036      29.807  47.951  41.723  1.00  0.00     0.087 H 
ATOM   2535  C   ARG B2036      29.962  47.661  43.869  1.00 20.49     0.241 C 
ATOM   2536  O   ARG B2036      30.121  48.862  44.070  1.00 21.42    -0.271 OA
ATOM   2537  CB  ARG B2036      28.174  46.681  42.363  1.00 22.09    -0.036 C 
ATOM   2538  HB1 ARG B2036      28.018  46.087  41.433  1.00  0.00     0.036 H 
ATOM   2539  HB2 ARG B2036      27.953  45.896  43.123  1.00  0.00     0.036 H 
ATOM   2540  CG  ARG B2036      27.162  47.822  42.453  1.00 25.07    -0.048 C 
ATOM   2541  HG1 ARG B2036      27.232  48.520  41.586  1.00  0.00     0.035 H 
ATOM   2542  HG2 ARG B2036      27.413  48.549  43.260  1.00  0.00     0.035 H 
ATOM   2543  CD  ARG B2036      25.782  47.244  42.613  1.00 32.11     0.009 C 
ATOM   2544  HD1 ARG B2036      25.518  46.561  41.772  1.00  0.00     0.064 H 
ATOM   2545  HD2 ARG B2036      24.990  48.013  42.456  1.00  0.00     0.064 H 
ATOM   2546  NE  ARG B2036      25.651  46.582  43.917  1.00 34.11    -0.227 N 
ATOM   2547  HE  ARG B2036      25.711  45.564  43.945  1.00  0.00     0.177 HD
ATOM   2548  CZ  ARG B2036      25.458  47.229  45.067  1.00 38.45     0.665 C 
ATOM   2549  NH1 ARG B2036      25.362  48.557  45.096  1.00 39.24    -0.235 N 
ATOM   2550 1HH1 ARG B2036      25.214  49.052  45.976  1.00  0.00     0.174 HD
ATOM   2551 2HH1 ARG B2036      25.420  49.085  44.225  1.00  0.00     0.174 HD
ATOM   2552  NH2 ARG B2036      25.383  46.546  46.194  1.00 39.90    -0.235 N 
ATOM   2553 1HH2 ARG B2036      25.235  47.041  47.074  1.00  0.00     0.174 HD
ATOM   2554 2HH2 ARG B2036      25.457  45.529  46.172  1.00  0.00     0.174 HD
ATOM   2555  N   LEU B2037      30.154  46.754  44.825  1.00 20.70    -0.346 N 
ATOM   2556  HN  LEU B2037      30.095  45.759  44.610  1.00  0.00     0.163 HD
ATOM   2557  CA  LEU B2037      30.450  47.199  46.187  1.00 19.94     0.089 C 
ATOM   2558  HA  LEU B2037      29.629  47.885  46.502  1.00  0.00     0.087 H 
ATOM   2559  C   LEU B2037      31.753  47.977  46.267  1.00 19.29     0.241 C 
ATOM   2560  O   LEU B2037      31.796  49.003  46.964  1.00 21.55    -0.271 OA
ATOM   2561  CB  LEU B2037      30.472  46.033  47.161  1.00 20.95    -0.035 C 
ATOM   2562  HB1 LEU B2037      31.215  45.267  46.837  1.00  0.00     0.037 H 
ATOM   2563  HB2 LEU B2037      30.929  46.342  48.130  1.00  0.00     0.037 H 
ATOM   2564  CG  LEU B2037      29.120  45.396  47.391  1.00 22.49    -0.059 C 
ATOM   2565  HG  LEU B2037      28.585  45.299  46.417  1.00  0.00     0.039 H 
ATOM   2566  CD1 LEU B2037      29.355  44.011  47.980  1.00 23.92    -0.073 C 
ATOM   2567 1HD1 LEU B2037      29.946  43.359  47.295  1.00  0.00     0.028 H 
ATOM   2568 2HD1 LEU B2037      28.393  43.526  48.269  1.00  0.00     0.028 H 
ATOM   2569 3HD1 LEU B2037      29.830  44.075  48.987  1.00  0.00     0.028 H 
ATOM   2570  CD2 LEU B2037      28.317  46.281  48.321  1.00 26.03    -0.073 C 
ATOM   2571 1HD2 LEU B2037      28.145  47.295  47.890  1.00  0.00     0.028 H 
ATOM   2572 2HD2 LEU B2037      28.792  46.345  49.328  1.00  0.00     0.028 H 
ATOM   2573 3HD2 LEU B2037      27.355  45.796  48.610  1.00  0.00     0.028 H 
ATOM   2574  N   TYR B2038      32.787  47.501  45.570  1.00 17.39    -0.346 N 
ATOM   2575  HN  TYR B2038      32.669  46.670  44.991  1.00  0.00     0.163 HD
ATOM   2576  CA  TYR B2038      34.091  48.167  45.633  1.00 17.41     0.093 C 
ATOM   2577  HA  TYR B2038      34.265  48.464  46.694  1.00  0.00     0.088 H 
ATOM   2578  C   TYR B2038      34.161  49.441  44.781  1.00 17.52     0.241 C 
ATOM   2579  O   TYR B2038      34.440  50.532  45.302  1.00 18.86    -0.271 OA
ATOM   2580  CB  TYR B2038      35.212  47.177  45.238  1.00 16.61    -0.014 C 
ATOM   2581  HB1 TYR B2038      35.007  46.726  44.239  1.00  0.00     0.043 H 
ATOM   2582  HB2 TYR B2038      35.168  46.258  45.868  1.00  0.00     0.043 H 
ATOM   2583  CG  TYR B2038      36.579  47.782  45.277  1.00 17.29    -0.056 A 
ATOM   2584  CD1 TYR B2038      37.104  48.326  46.451  1.00 21.91    -0.074 A 
ATOM   2585  HD1 TYR B2038      36.502  48.299  47.375  1.00  0.00     0.084 H 
ATOM   2586  CD2 TYR B2038      37.367  47.797  44.131  1.00 19.11    -0.074 A 
ATOM   2587  HD2 TYR B2038      36.978  47.355  43.198  1.00  0.00     0.084 H 
ATOM   2588  CE1 TYR B2038      38.366  48.899  46.479  1.00 25.42    -0.051 A 
ATOM   2589  HE1 TYR B2038      38.749  49.358  47.406  1.00  0.00     0.087 H 
ATOM   2590  CE2 TYR B2038      38.643  48.363  44.144  1.00 19.69    -0.051 A 
ATOM   2591  HE2 TYR B2038      39.247  48.391  43.221  1.00  0.00     0.087 H 
ATOM   2592  CZ  TYR B2038      39.147  48.889  45.322  1.00 23.07     0.065 A 
ATOM   2593  OH  TYR B2038      40.405  49.442  45.319  1.00 24.82    -0.361 OA
ATOM   2594  HH  TYR B2038      40.751  49.803  46.127  1.00  0.00     0.217 HD
ATOM   2595  N   PHE B2039      33.923  49.320  43.474  1.00 16.30    -0.346 N 
ATOM   2596  HN  PHE B2039      33.629  48.421  43.092  1.00  0.00     0.163 HD
ATOM   2597  CA  PHE B2039      34.083  50.473  42.586  1.00 17.64     0.093 C 
ATOM   2598  HA  PHE B2039      35.000  51.028  42.893  1.00  0.00     0.088 H 
ATOM   2599  C   PHE B2039      32.894  51.423  42.676  1.00 20.19     0.241 C 
ATOM   2600  O   PHE B2039      33.081  52.614  42.549  1.00 21.95    -0.271 OA
ATOM   2601  CB  PHE B2039      34.267  49.998  41.141  1.00 16.66    -0.014 C 
ATOM   2602  HB1 PHE B2039      33.371  49.436  40.790  1.00  0.00     0.043 H 
ATOM   2603  HB2 PHE B2039      34.232  50.858  40.432  1.00  0.00     0.043 H 
ATOM   2604  CG  PHE B2039      35.509  49.196  40.945  1.00 15.31    -0.056 A 
ATOM   2605  CD1 PHE B2039      36.751  49.824  40.880  1.00 15.98    -0.077 A 
ATOM   2606  HD1 PHE B2039      36.807  50.922  40.963  1.00  0.00     0.084 H 
ATOM   2607  CD2 PHE B2039      35.433  47.810  40.810  1.00 13.76    -0.077 A 
ATOM   2608  HD2 PHE B2039      34.455  47.302  40.846  1.00  0.00     0.084 H 
ATOM   2609  CE1 PHE B2039      37.928  49.089  40.712  1.00 15.61    -0.082 A 
ATOM   2610  HE1 PHE B2039      38.909  49.593  40.696  1.00  0.00     0.083 H 
ATOM   2611  CE2 PHE B2039      36.581  47.084  40.632  1.00 14.14    -0.082 A 
ATOM   2612  HE2 PHE B2039      36.516  45.987  40.539  1.00  0.00     0.083 H 
ATOM   2613  CZ  PHE B2039      37.837  47.704  40.565  1.00 14.56    -0.083 A 
ATOM   2614  HZ  PHE B2039      38.746  47.102  40.397  1.00  0.00     0.083 H 
ATOM   2615  N   GLY B2040      31.705  50.886  42.907  1.00 21.49    -0.351 N 
ATOM   2616  HN  GLY B2040      31.624  49.877  43.032  1.00  0.00     0.163 HD
ATOM   2617  CA  GLY B2040      30.503  51.724  42.985  1.00 23.87     0.069 C 
ATOM   2618  HA1 GLY B2040      30.496  52.490  42.175  1.00  0.00     0.078 H 
ATOM   2619  HA2 GLY B2040      29.594  51.147  42.695  1.00  0.00     0.078 H 
ATOM   2620  C   GLY B2040      30.327  52.371  44.350  1.00 25.91     0.236 C 
ATOM   2621  O   GLY B2040      30.078  53.577  44.432  1.00 28.14    -0.272 OA
ATOM   2622  N   GLU B2041      30.485  51.576  45.411  1.00 26.85    -0.346 N 
ATOM   2623  HN  GLU B2041      30.853  50.635  45.273  1.00  0.00     0.163 HD
ATOM   2624  CA  GLU B2041      30.147  52.014  46.764  1.00 29.21     0.090 C 
ATOM   2625  HA  GLU B2041      29.650  53.008  46.671  1.00  0.00     0.087 H 
ATOM   2626  C   GLU B2041      31.347  52.197  47.706  1.00 29.00     0.241 C 
ATOM   2627  O   GLU B2041      31.164  52.580  48.879  1.00 30.84    -0.271 OA
ATOM   2628  CB  GLU B2041      29.123  51.055  47.378  1.00 31.77    -0.029 C 
ATOM   2629  HB1 GLU B2041      29.602  50.087  47.654  1.00  0.00     0.037 H 
ATOM   2630  HB2 GLU B2041      28.813  51.401  48.392  1.00  0.00     0.037 H 
ATOM   2631  CG  GLU B2041      27.908  50.825  46.489  1.00 35.06     0.018 C 
ATOM   2632  HG1 GLU B2041      27.703  51.716  45.850  1.00  0.00     0.049 H 
ATOM   2633  HG2 GLU B2041      28.130  50.080  45.690  1.00  0.00     0.049 H 
ATOM   2634  CD  GLU B2041      26.692  50.431  47.272  1.00 42.67     0.172 C 
ATOM   2635  OE1 GLU B2041      26.788  49.515  48.118  1.00 43.87    -0.648 OA
ATOM   2636  OE2 GLU B2041      25.633  51.047  47.039  1.00 46.24    -0.648 OA
ATOM   2637  N   ARG B2042      32.563  51.930  47.200  1.00 26.04    -0.346 N 
ATOM   2638  HN  ARG B2042      32.632  51.555  46.254  1.00  0.00     0.163 HD
ATOM   2639  CA  ARG B2042      33.798  52.161  47.967  1.00 26.56     0.089 C 
ATOM   2640  HA  ARG B2042      34.656  51.804  47.350  1.00  0.00     0.087 H 
ATOM   2641  C   ARG B2042      33.785  51.348  49.273  1.00 27.39     0.241 C 
ATOM   2642  O   ARG B2042      34.196  51.839  50.327  1.00 29.01    -0.271 OA
ATOM   2643  CB  ARG B2042      34.016  53.655  48.259  1.00 29.76    -0.036 C 
ATOM   2644  HB1 ARG B2042      33.137  54.081  48.797  1.00  0.00     0.036 H 
ATOM   2645  HB2 ARG B2042      34.800  53.791  49.040  1.00  0.00     0.036 H 
ATOM   2646  CG  ARG B2042      34.339  54.479  47.034  1.00 32.78    -0.048 C 
ATOM   2647  HG1 ARG B2042      35.070  53.957  46.373  1.00  0.00     0.035 H 
ATOM   2648  HG2 ARG B2042      34.950  55.375  47.295  1.00  0.00     0.035 H 
ATOM   2649  CD  ARG B2042      33.085  54.865  46.277  1.00 39.87     0.009 C 
ATOM   2650  HD1 ARG B2042      32.291  54.088  46.372  1.00  0.00     0.064 H 
ATOM   2651  HD2 ARG B2042      33.239  54.816  45.174  1.00  0.00     0.064 H 
ATOM   2652  NE  ARG B2042      32.604  56.184  46.698  1.00 46.17    -0.227 N 
ATOM   2653  HE  ARG B2042      33.302  56.907  46.870  1.00  0.00     0.177 HD
ATOM   2654  CZ  ARG B2042      31.325  56.510  46.873  1.00 49.76     0.665 C 
ATOM   2655  NH1 ARG B2042      30.360  55.614  46.682  1.00 50.44    -0.235 N 
ATOM   2656 1HH1 ARG B2042      30.601  54.668  46.387  1.00  0.00     0.174 HD
ATOM   2657 2HH1 ARG B2042      29.380  55.864  46.816  1.00  0.00     0.174 HD
ATOM   2658  NH2 ARG B2042      31.012  57.739  47.256  1.00 53.39    -0.235 N 
ATOM   2659 1HH2 ARG B2042      31.752  58.426  47.402  1.00  0.00     0.174 HD
ATOM   2660 2HH2 ARG B2042      30.032  57.989  47.390  1.00  0.00     0.174 HD
ATOM   2661  N   ASN B2043      33.321  50.103  49.172  1.00 24.33    -0.346 N 
ATOM   2662  HN  ASN B2043      33.144  49.725  48.241  1.00  0.00     0.163 HD
ATOM   2663  CA  ASN B2043      33.057  49.266  50.312  1.00 26.34     0.097 C 
ATOM   2664  HA  ASN B2043      33.365  49.819  51.230  1.00  0.00     0.088 H 
ATOM   2665  C   ASN B2043      33.909  48.015  50.204  1.00 24.26     0.241 C 
ATOM   2666  O   ASN B2043      33.450  46.965  49.713  1.00 23.77    -0.271 OA
ATOM   2667  CB  ASN B2043      31.541  48.943  50.424  1.00 27.32     0.036 C 
ATOM   2668  HB1 ASN B2043      30.933  49.877  50.451  1.00  0.00     0.051 H 
ATOM   2669  HB2 ASN B2043      31.154  48.504  49.475  1.00  0.00     0.051 H 
ATOM   2670  CG  ASN B2043      31.224  48.058  51.598  1.00 29.47     0.217 C 
ATOM   2671  OD1 ASN B2043      32.112  47.689  52.364  1.00 29.69    -0.274 OA
ATOM   2672  ND2 ASN B2043      29.946  47.738  51.775  1.00 31.36    -0.370 N 
ATOM   2673 1HD2 ASN B2043      29.209  48.044  51.139  1.00  0.00     0.159 HD
ATOM   2674 2HD2 ASN B2043      29.731  47.138  52.571  1.00  0.00     0.159 HD
ATOM   2675  N   VAL B2044      35.156  48.142  50.663  1.00 24.92    -0.344 N 
ATOM   2676  HN  VAL B2044      35.446  49.028  51.078  1.00  0.00     0.163 HD
ATOM   2677  CA  VAL B2044      36.127  47.031  50.585  1.00 24.98     0.102 C 
ATOM   2678  HA  VAL B2044      36.156  46.675  49.529  1.00  0.00     0.090 H 
ATOM   2679  C   VAL B2044      35.681  45.858  51.465  1.00 26.16     0.244 C 
ATOM   2680  O   VAL B2044      35.809  44.697  51.073  1.00 24.26    -0.258 OA
ATOM   2681  CB  VAL B2044      37.561  47.483  50.976  1.00 27.22    -0.032 C 
ATOM   2682  HB  VAL B2044      37.511  48.004  51.961  1.00  0.00     0.042 H 
ATOM   2683  CG1 VAL B2044      38.517  46.296  51.103  1.00 27.70    -0.071 C 
ATOM   2684 1HG1 VAL B2044      39.546  46.620  51.384  1.00  0.00     0.028 H 
ATOM   2685 2HG1 VAL B2044      38.525  45.680  50.173  1.00  0.00     0.028 H 
ATOM   2686 3HG1 VAL B2044      38.124  45.533  51.815  1.00  0.00     0.028 H 
ATOM   2687  CG2 VAL B2044      38.088  48.444  49.958  1.00 28.13    -0.071 C 
ATOM   2688 1HG2 VAL B2044      39.117  48.768  50.239  1.00  0.00     0.028 H 
ATOM   2689 2HG2 VAL B2044      37.403  49.311  49.807  1.00  0.00     0.028 H 
ATOM   2690 3HG2 VAL B2044      38.049  48.024  48.926  1.00  0.00     0.028 H 
ATOM   2691  N  ALYS B2045      35.146  46.167  52.642  0.50 28.41    -0.338 N 
ATOM   2692  H  ALYS B2045      35.075  47.148  52.911  1.00  0.00     0.164 HD
ATOM   2693  N  BLYS B2045      35.129  46.148  52.639  0.50 28.46    -0.338 N 
ATOM   2694  H  BLYS B2045      35.005  47.122  52.917  1.00  0.00     0.164 HD
ATOM   2695  CA ALYS B2045      34.659  45.147  53.559  0.50 30.18     0.086 C 
ATOM   2696  HA ALYS B2045      35.516  44.501  53.860  1.00  0.00     0.086 H 
ATOM   2697  CA BLYS B2045      34.700  45.076  53.530  0.50 30.21     0.086 C 
ATOM   2698  HA BLYS B2045      35.571  44.395  53.678  1.00  0.00     0.086 H 
ATOM   2699  C  ALYS B2045      33.606  44.272  52.870  0.50 28.87     0.229 C 
ATOM   2700  C  BLYS B2045      33.569  44.248  52.910  0.50 29.07     0.229 C 
ATOM   2701  O  ALYS B2045      33.734  43.043  52.835  0.50 28.36    -0.277 OA
ATOM   2702  O  BLYS B2045      33.603  43.015  52.972  0.50 28.96    -0.277 OA
ATOM   2703  CB ALYS B2045      34.084  45.815  54.817  0.50 33.40    -0.038 C 
ATOM   2704  HB1ALYS B2045      33.204  46.444  54.546  1.00  0.00     0.036 H 
ATOM   2705  HB2ALYS B2045      34.784  46.601  55.184  1.00  0.00     0.036 H 
ATOM   2706  CB BLYS B2045      34.306  45.626  54.906  0.50 33.64    -0.038 C 
ATOM   2707  HB1BLYS B2045      33.334  46.169  54.849  1.00  0.00     0.036 H 
ATOM   2708  HB2BLYS B2045      34.974  46.470  55.198  1.00  0.00     0.036 H 
ATOM   2709  CG ALYS B2045      33.721  44.877  55.947  0.50 36.75    -0.061 C 
ATOM   2710  HG1ALYS B2045      33.138  43.997  55.588  1.00  0.00     0.033 H 
ATOM   2711  HG2ALYS B2045      34.612  44.334  56.341  1.00  0.00     0.033 H 
ATOM   2712  CG BLYS B2045      34.267  44.571  55.997  0.50 37.40    -0.061 C 
ATOM   2713  HG1BLYS B2045      33.265  44.086  56.062  1.00  0.00     0.033 H 
ATOM   2714  HG2BLYS B2045      34.873  43.676  55.723  1.00  0.00     0.033 H 
ATOM   2715  CD ALYS B2045      32.988  45.636  57.042  0.50 40.54    -0.043 C 
ATOM   2716  HD1ALYS B2045      31.987  45.983  56.694  1.00  0.00     0.035 H 
ATOM   2717  HD2ALYS B2045      33.460  46.628  57.234  1.00  0.00     0.035 H 
ATOM   2718  CD BLYS B2045      34.695  45.146  57.331  0.50 42.57    -0.043 C 
ATOM   2719  HD1BLYS B2045      34.299  44.542  58.180  1.00  0.00     0.035 H 
ATOM   2720  HD2BLYS B2045      34.175  46.109  57.545  1.00  0.00     0.035 H 
ATOM   2721  CE ALYS B2045      32.877  44.819  58.321  0.50 44.86     0.080 C 
ATOM   2722  HE1ALYS B2045      33.879  44.459  58.653  1.00  0.00     0.075 H 
ATOM   2723  HE2ALYS B2045      32.622  45.470  59.190  1.00  0.00     0.075 H 
ATOM   2724  CE BLYS B2045      36.209  45.301  57.418  0.50 43.22     0.080 C 
ATOM   2725  HE1BLYS B2045      36.616  45.836  56.528  1.00  0.00     0.075 H 
ATOM   2726  HE2BLYS B2045      36.727  44.323  57.283  1.00  0.00     0.075 H 
ATOM   2727  NZ ALYS B2045      31.916  43.688  58.202  0.50 45.81    -0.079 N 
ATOM   2728  HZ1ALYS B2045      31.842  43.140  59.059  1.00  0.00     0.274 HD
ATOM   2729  HZ2ALYS B2045      32.149  43.093  57.407  1.00  0.00     0.274 HD
ATOM   2730  HZ3ALYS B2045      31.000  44.018  57.899  1.00  0.00     0.274 HD
ATOM   2731  NZ BLYS B2045      36.618  45.962  58.683  0.50 47.33    -0.079 N 
ATOM   2732  HZ1BLYS B2045      37.631  46.066  58.741  1.00  0.00     0.274 HD
ATOM   2733  HZ2BLYS B2045      36.246  45.472  59.497  1.00  0.00     0.274 HD
ATOM   2734  HZ3BLYS B2045      36.144  46.857  58.806  1.00  0.00     0.274 HD
ATOM   2735  N   GLY B2046      32.595  44.922  52.294  1.00 28.39    -0.176 NA
ATOM   2736  CA  GLY B2046      31.500  44.234  51.600  1.00 27.86     0.067 C 
ATOM   2737  HA1 GLY B2046      30.903  43.605  52.301  1.00  0.00     0.071 H 
ATOM   2738  HA2 GLY B2046      30.702  44.947  51.287  1.00  0.00     0.071 H 
ATOM   2739  C   GLY B2046      32.014  43.423  50.424  1.00 24.61     0.232 C 
ATOM   2740  O   GLY B2046      31.593  42.288  50.189  1.00 24.16    -0.272 OA
ATOM   2741  N   MET B2047      32.962  43.994  49.697  1.00 21.97    -0.347 N 
ATOM   2742  HN  MET B2047      33.277  44.935  49.935  1.00  0.00     0.163 HD
ATOM   2743  CA  MET B2047      33.559  43.308  48.572  1.00 20.22     0.090 C 
ATOM   2744  HA  MET B2047      32.768  43.086  47.818  1.00  0.00     0.087 H 
ATOM   2745  C   MET B2047      34.173  41.989  49.060  1.00 20.46     0.241 C 
ATOM   2746  O   MET B2047      33.933  40.941  48.454  1.00 19.53    -0.271 OA
ATOM   2747  CB  MET B2047      34.615  44.204  47.939  1.00 19.11    -0.030 C 
ATOM   2748  HB1 MET B2047      34.155  45.163  47.605  1.00  0.00     0.037 H 
ATOM   2749  HB2 MET B2047      35.314  44.584  48.720  1.00  0.00     0.037 H 
ATOM   2750  CG  MET B2047      35.395  43.576  46.802  1.00 19.78    -0.021 C 
ATOM   2751  HG1 MET B2047      35.507  42.475  46.941  1.00  0.00     0.049 H 
ATOM   2752  HG2 MET B2047      34.806  43.570  45.855  1.00  0.00     0.049 H 
ATOM   2753  SD  MET B2047      36.999  44.385  46.582  1.00 18.74    -0.173 SA
ATOM   2754  CE  MET B2047      37.833  43.643  47.969  1.00 19.75    -0.035 C 
ATOM   2755  HE1 MET B2047      38.821  44.141  47.833  1.00  0.00     0.041 H 
ATOM   2756  HE2 MET B2047      37.835  42.529  48.017  1.00  0.00     0.041 H 
ATOM   2757  HE3 MET B2047      37.347  43.755  48.966  1.00  0.00     0.041 H 
ATOM   2758  N   PHE B2048      34.921  42.050  50.157  1.00 21.88    -0.346 N 
ATOM   2759  HN  PHE B2048      35.050  42.940  50.639  1.00  0.00     0.163 HD
ATOM   2760  CA  PHE B2048      35.556  40.842  50.669  1.00 22.94     0.093 C 
ATOM   2761  HA  PHE B2048      36.097  40.372  49.815  1.00  0.00     0.088 H 
ATOM   2762  C   PHE B2048      34.528  39.825  51.159  1.00 24.26     0.241 C 
ATOM   2763  O   PHE B2048      34.722  38.620  50.992  1.00 24.65    -0.271 OA
ATOM   2764  CB  PHE B2048      36.605  41.179  51.731  1.00 24.83    -0.014 C 
ATOM   2765  HB1 PHE B2048      36.731  40.333  52.447  1.00  0.00     0.043 H 
ATOM   2766  HB2 PHE B2048      36.224  41.957  52.432  1.00  0.00     0.043 H 
ATOM   2767  CG  PHE B2048      37.928  41.587  51.147  1.00 24.99    -0.056 A 
ATOM   2768  CD1 PHE B2048      38.529  40.791  50.164  1.00 27.25    -0.077 A 
ATOM   2769  HD1 PHE B2048      38.027  39.867  49.833  1.00  0.00     0.084 H 
ATOM   2770  CD2 PHE B2048      38.585  42.749  51.567  1.00 26.95    -0.077 A 
ATOM   2771  HD2 PHE B2048      38.118  43.394  52.331  1.00  0.00     0.084 H 
ATOM   2772  CE1 PHE B2048      39.752  41.148  49.597  1.00 27.10    -0.082 A 
ATOM   2773  HE1 PHE B2048      40.189  40.528  48.796  1.00  0.00     0.083 H 
ATOM   2774  CE2 PHE B2048      39.837  43.105  51.025  1.00 26.55    -0.082 A 
ATOM   2775  HE2 PHE B2048      40.353  44.017  51.370  1.00  0.00     0.083 H 
ATOM   2776  CZ  PHE B2048      40.424  42.288  50.041  1.00 26.22    -0.083 A 
ATOM   2777  HZ  PHE B2048      41.411  42.547  49.622  1.00  0.00     0.083 H 
ATOM   2778  N   GLU B2049      33.423  40.300  51.730  1.00 25.22    -0.346 N 
ATOM   2779  HN  GLU B2049      33.305  41.306  51.846  1.00  0.00     0.163 HD
ATOM   2780  CA  GLU B2049      32.376  39.387  52.192  1.00 27.46     0.090 C 
ATOM   2781  HA  GLU B2049      32.863  38.656  52.879  1.00  0.00     0.087 H 
ATOM   2782  C   GLU B2049      31.747  38.577  51.048  1.00 25.72     0.241 C 
ATOM   2783  O   GLU B2049      31.281  37.460  51.263  1.00 29.26    -0.271 OA
ATOM   2784  CB  GLU B2049      31.318  40.135  53.013  1.00 30.46    -0.029 C 
ATOM   2785  HB1 GLU B2049      30.953  41.038  52.470  1.00  0.00     0.037 H 
ATOM   2786  HB2 GLU B2049      30.365  39.558  53.061  1.00  0.00     0.037 H 
ATOM   2787  CG  GLU B2049      31.807  40.492  54.395  1.00 37.07     0.018 C 
ATOM   2788  HG1 GLU B2049      32.020  39.572  54.987  1.00  0.00     0.049 H 
ATOM   2789  HG2 GLU B2049      32.833  40.926  54.350  1.00  0.00     0.049 H 
ATOM   2790  CD  GLU B2049      30.872  41.408  55.150  1.00 43.58     0.172 C 
ATOM   2791  OE1 GLU B2049      29.927  41.962  54.538  1.00 44.40    -0.648 OA
ATOM   2792  OE2 GLU B2049      31.111  41.594  56.357  1.00 48.90    -0.648 OA
ATOM   2793  N   VAL B2050      31.755  39.138  49.838  1.00 23.99    -0.346 N 
ATOM   2794  HN  VAL B2050      32.116  40.086  49.729  1.00  0.00     0.163 HD
ATOM   2795  CA  VAL B2050      31.260  38.428  48.673  1.00 23.83     0.092 C 
ATOM   2796  HA  VAL B2050      30.380  37.816  48.979  1.00  0.00     0.088 H 
ATOM   2797  C   VAL B2050      32.341  37.485  48.114  1.00 22.46     0.241 C 
ATOM   2798  O   VAL B2050      32.047  36.332  47.788  1.00 23.95    -0.271 OA
ATOM   2799  CB  VAL B2050      30.801  39.446  47.572  1.00 21.35    -0.033 C 
ATOM   2800  HB  VAL B2050      31.633  40.161  47.370  1.00  0.00     0.042 H 
ATOM   2801  CG1 VAL B2050      30.436  38.731  46.276  1.00 22.24    -0.071 C 
ATOM   2802 1HG1 VAL B2050      31.320  38.163  45.905  1.00  0.00     0.028 H 
ATOM   2803 2HG1 VAL B2050      30.031  39.431  45.508  1.00  0.00     0.028 H 
ATOM   2804 3HG1 VAL B2050      29.536  38.083  46.391  1.00  0.00     0.028 H 
ATOM   2805  CG2 VAL B2050      29.589  40.225  48.081  1.00 23.39    -0.071 C 
ATOM   2806 1HG2 VAL B2050      29.856  40.748  49.029  1.00  0.00     0.028 H 
ATOM   2807 2HG2 VAL B2050      28.689  39.577  48.196  1.00  0.00     0.028 H 
ATOM   2808 3HG2 VAL B2050      29.184  40.925  47.313  1.00  0.00     0.028 H 
ATOM   2809  N   LEU B2051      33.579  37.969  48.013  1.00 21.50    -0.346 N 
ATOM   2810  HN  LEU B2051      33.790  38.898  48.377  1.00  0.00     0.163 HD
ATOM   2811  CA  LEU B2051      34.640  37.177  47.383  1.00 21.60     0.089 C 
ATOM   2812  HA  LEU B2051      34.252  36.797  46.409  1.00  0.00     0.087 H 
ATOM   2813  C   LEU B2051      35.090  35.979  48.207  1.00 24.14     0.241 C 
ATOM   2814  O   LEU B2051      35.373  34.906  47.643  1.00 24.18    -0.271 OA
ATOM   2815  CB  LEU B2051      35.861  38.049  47.095  1.00 20.94    -0.035 C 
ATOM   2816  HB1 LEU B2051      36.690  37.398  46.731  1.00  0.00     0.037 H 
ATOM   2817  HB2 LEU B2051      36.279  38.413  48.063  1.00  0.00     0.037 H 
ATOM   2818  CG  LEU B2051      35.714  39.245  46.138  1.00 20.90    -0.059 C 
ATOM   2819  HG  LEU B2051      34.847  39.866  46.463  1.00  0.00     0.039 H 
ATOM   2820  CD1 LEU B2051      36.990  40.098  46.198  1.00 21.98    -0.073 C 
ATOM   2821 1HD1 LEU B2051      37.159  40.438  47.246  1.00  0.00     0.028 H 
ATOM   2822 2HD1 LEU B2051      36.963  40.948  45.477  1.00  0.00     0.028 H 
ATOM   2823 3HD1 LEU B2051      37.875  39.564  45.780  1.00  0.00     0.028 H 
ATOM   2824  CD2 LEU B2051      35.484  38.782  44.712  1.00 23.96    -0.073 C 
ATOM   2825 1HD2 LEU B2051      34.558  38.163  44.668  1.00  0.00     0.028 H 
ATOM   2826 2HD2 LEU B2051      36.369  38.248  44.294  1.00  0.00     0.028 H 
ATOM   2827 3HD2 LEU B2051      35.457  39.632  43.991  1.00  0.00     0.028 H 
ATOM   2828  N   GLU B2052      35.153  36.126  49.532  1.00 25.18    -0.346 N 
ATOM   2829  HN  GLU B2052      34.812  36.983  49.968  1.00  0.00     0.163 HD
ATOM   2830  CA  GLU B2052      35.715  35.051  50.362  1.00 29.32     0.090 C 
ATOM   2831  HA  GLU B2052      36.732  34.862  49.946  1.00  0.00     0.087 H 
ATOM   2832  C   GLU B2052      34.984  33.694  50.276  1.00 30.09     0.243 C 
ATOM   2833  O   GLU B2052      35.638  32.665  50.121  1.00 30.15    -0.271 OA
ATOM   2834  CB  GLU B2052      35.952  35.533  51.802  1.00 31.40    -0.029 C 
ATOM   2835  HB1 GLU B2052      36.104  34.678  52.502  1.00  0.00     0.037 H 
ATOM   2836  HB2 GLU B2052      35.024  35.957  52.252  1.00  0.00     0.037 H 
ATOM   2837  CG  GLU B2052      37.130  36.541  51.865  1.00 32.85     0.018 C 
ATOM   2838  HG1 GLU B2052      38.084  36.039  51.580  1.00  0.00     0.049 H 
ATOM   2839  HG2 GLU B2052      37.049  37.284  51.037  1.00  0.00     0.049 H 
ATOM   2840  CD  GLU B2052      37.288  37.264  53.220  1.00 36.49     0.172 C 
ATOM   2841  OE1 GLU B2052      36.517  37.004  54.168  1.00 42.78    -0.648 OA
ATOM   2842  OE2 GLU B2052      38.204  38.112  53.321  1.00 41.85    -0.648 OA
ATOM   2843  N   PRO B2053      33.640  33.676  50.362  1.00 30.99    -0.337 N 
ATOM   2844  CA  PRO B2053      32.931  32.401  50.177  1.00 32.32     0.091 C 
ATOM   2845  HA  PRO B2053      33.254  31.674  50.958  1.00  0.00     0.087 H 
ATOM   2846  C   PRO B2053      33.112  31.779  48.783  1.00 30.94     0.241 C 
ATOM   2847  O   PRO B2053      33.084  30.551  48.648  1.00 34.11    -0.271 OA
ATOM   2848  CB  PRO B2053      31.458  32.765  50.387  1.00 34.48    -0.036 C 
ATOM   2849  HB1 PRO B2053      30.906  32.025  51.012  1.00  0.00     0.036 H 
ATOM   2850  HB2 PRO B2053      30.842  32.656  49.464  1.00  0.00     0.036 H 
ATOM   2851  CG  PRO B2053      31.435  34.133  50.946  1.00 33.33    -0.048 C 
ATOM   2852  HG1 PRO B2053      31.191  34.143  52.034  1.00  0.00     0.035 H 
ATOM   2853  HG2 PRO B2053      30.562  34.725  50.585  1.00  0.00     0.035 H 
ATOM   2854  CD  PRO B2053      32.721  34.793  50.652  1.00 31.49    -0.001 C 
ATOM   2855  HD1 PRO B2053      32.667  35.562  49.847  1.00  0.00     0.064 H 
ATOM   2856  HD2 PRO B2053      33.076  35.482  51.454  1.00  0.00     0.064 H 
ATOM   2857  N   LEU B2054      33.298  32.620  47.762  1.00 28.07    -0.346 N 
ATOM   2858  HN  LEU B2054      33.274  33.624  47.940  1.00  0.00     0.163 HD
ATOM   2859  CA  LEU B2054      33.535  32.149  46.395  1.00 26.53     0.089 C 
ATOM   2860  HA  LEU B2054      32.732  31.419  46.142  1.00  0.00     0.087 H 
ATOM   2861  C   LEU B2054      34.878  31.426  46.282  1.00 26.36     0.241 C 
ATOM   2862  O   LEU B2054      34.967  30.375  45.659  1.00 25.48    -0.271 OA
ATOM   2863  CB  LEU B2054      33.458  33.295  45.391  1.00 25.35    -0.035 C 
ATOM   2864  HB1 LEU B2054      33.901  33.002  44.411  1.00  0.00     0.037 H 
ATOM   2865  HB2 LEU B2054      34.159  34.118  45.664  1.00  0.00     0.037 H 
ATOM   2866  CG  LEU B2054      32.024  33.821  45.218  1.00 27.03    -0.059 C 
ATOM   2867  HG  LEU B2054      31.639  34.113  46.223  1.00  0.00     0.039 H 
ATOM   2868  CD1 LEU B2054      32.079  35.066  44.354  1.00 27.93    -0.073 C 
ATOM   2869 1HD1 LEU B2054      32.767  35.833  44.779  1.00  0.00     0.028 H 
ATOM   2870 2HD1 LEU B2054      31.061  35.485  44.180  1.00  0.00     0.028 H 
ATOM   2871 3HD1 LEU B2054      32.348  34.818  43.301  1.00  0.00     0.028 H 
ATOM   2872  CD2 LEU B2054      31.079  32.768  44.634  1.00 32.29    -0.073 C 
ATOM   2873 1HD2 LEU B2054      31.039  31.853  45.269  1.00  0.00     0.028 H 
ATOM   2874 2HD2 LEU B2054      31.348  32.520  43.581  1.00  0.00     0.028 H 
ATOM   2875 3HD2 LEU B2054      30.061  33.187  44.460  1.00  0.00     0.028 H 
ATOM   2876  N   HIS B2055      35.935  31.987  46.878  1.00 24.16    -0.346 N 
ATOM   2877  HN  HIS B2055      35.858  32.908  47.310  1.00  0.00     0.163 HD
ATOM   2878  CA  HIS B2055      37.203  31.261  46.902  1.00 23.83     0.094 C 
ATOM   2879  HA  HIS B2055      37.442  30.950  45.859  1.00  0.00     0.088 H 
ATOM   2880  C   HIS B2055      37.101  30.003  47.759  1.00 27.15     0.241 C 
ATOM   2881  O   HIS B2055      37.686  28.971  47.421  1.00 27.48    -0.271 OA
ATOM   2882  CB  HIS B2055      38.333  32.170  47.397  1.00 23.01     0.002 C 
ATOM   2883  HB1 HIS B2055      39.227  31.567  47.681  1.00  0.00     0.046 H 
ATOM   2884  HB2 HIS B2055      38.079  32.607  48.391  1.00  0.00     0.046 H 
ATOM   2885  CG  HIS B2055      38.710  33.249  46.425  1.00 19.62     0.028 A 
ATOM   2886  ND1 HIS B2055      39.379  32.982  45.255  1.00 20.46    -0.354 N 
ATOM   2887  HD1 HIS B2055      39.656  32.054  44.936  1.00  0.00     0.166 HD
ATOM   2888  CD2 HIS B2055      38.479  34.589  46.427  1.00 19.64    -0.000 A 
ATOM   2889  HD2 HIS B2055      37.929  35.159  47.195  1.00  0.00     0.114 H 
ATOM   2890  CE1 HIS B2055      39.610  34.110  44.606  1.00 18.36     0.040 A 
ATOM   2891  HE1 HIS B2055      40.164  34.208  43.657  1.00  0.00     0.140 H 
ATOM   2892  NE2 HIS B2055      39.062  35.100  45.290  1.00 18.20    -0.360 N 
ATOM   2893  HE2 HIS B2055      39.070  36.083  45.019  1.00  0.00     0.166 HD
ATOM   2894  N   ALA B2056      36.351  30.089  48.859  1.00 28.02    -0.346 N 
ATOM   2895  HN  ALA B2056      35.852  30.956  49.057  1.00  0.00     0.163 HD
ATOM   2896  CA  ALA B2056      36.232  28.971  49.780  1.00 32.31     0.086 C 
ATOM   2897  HA  ALA B2056      37.260  28.625  50.038  1.00  0.00     0.086 H 
ATOM   2898  C   ALA B2056      35.493  27.811  49.131  1.00 34.79     0.240 C 
ATOM   2899  O   ALA B2056      35.766  26.670  49.457  1.00 36.73    -0.271 OA
ATOM   2900  CB  ALA B2056      35.548  29.401  51.057  1.00 34.34    -0.049 C 
ATOM   2901  HB1 ALA B2056      36.090  30.251  51.533  1.00  0.00     0.030 H 
ATOM   2902  HB2 ALA B2056      35.421  28.548  51.763  1.00  0.00     0.030 H 
ATOM   2903  HB3 ALA B2056      34.473  29.642  50.887  1.00  0.00     0.030 H 
ATOM   2904  N   MET B2057      34.570  28.091  48.219  1.00 44.09    -0.346 N 
ATOM   2905  HN  MET B2057      34.360  29.064  47.998  1.00  0.00     0.163 HD
ATOM   2906  CA  MET B2057      33.847  27.019  47.524  1.00 45.85     0.090 C 
ATOM   2907  HA  MET B2057      33.509  26.283  48.290  1.00  0.00     0.087 H 
ATOM   2908  C   MET B2057      34.728  26.273  46.513  1.00 42.19     0.241 C 
ATOM   2909  O   MET B2057      34.502  25.083  46.233  1.00 43.59    -0.271 OA
ATOM   2910  CB  MET B2057      32.604  27.571  46.824  1.00 44.57    -0.030 C 
ATOM   2911  HB1 MET B2057      31.706  26.965  47.088  1.00  0.00     0.037 H 
ATOM   2912  HB2 MET B2057      32.309  28.551  47.268  1.00  0.00     0.037 H 
ATOM   2913  CG  MET B2057      32.741  27.691  45.303  1.00 42.80    -0.021 C 
ATOM   2914  HG1 MET B2057      33.633  28.301  45.029  1.00  0.00     0.049 H 
ATOM   2915  HG2 MET B2057      33.042  26.718  44.850  1.00  0.00     0.049 H 
ATOM   2916  SD  MET B2057      31.267  28.328  44.528  1.00 43.86    -0.173 SA
ATOM   2917  CE  MET B2057      30.257  26.839  44.593  1.00 49.24    -0.035 C 
ATOM   2918  HE1 MET B2057      29.335  27.237  44.108  1.00  0.00     0.041 H 
ATOM   2919  HE2 MET B2057      30.126  26.374  45.598  1.00  0.00     0.041 H 
ATOM   2920  HE3 MET B2057      30.698  25.922  44.138  1.00  0.00     0.041 H 
ATOM   2921  N   MET B2058      35.722  26.970  45.949  1.00 39.16    -0.346 N 
ATOM   2922  HN  MET B2058      35.854  27.949  46.202  1.00  0.00     0.163 HD
ATOM   2923  CA  MET B2058      36.626  26.348  44.972  1.00 36.91     0.090 C 
ATOM   2924  HA  MET B2058      35.998  25.904  44.165  1.00  0.00     0.087 H 
ATOM   2925  C   MET B2058      37.427  25.216  45.614  1.00 41.36     0.241 C 
ATOM   2926  O   MET B2058      37.807  24.255  44.936  1.00 41.73    -0.271 OA
ATOM   2927  CB  MET B2058      37.558  27.374  44.325  1.00 33.72    -0.030 C 
ATOM   2928  HB1 MET B2058      38.358  26.863  43.740  1.00  0.00     0.037 H 
ATOM   2929  HB2 MET B2058      38.184  27.878  45.098  1.00  0.00     0.037 H 
ATOM   2930  CG  MET B2058      36.834  28.408  43.459  1.00 29.82    -0.021 C 
ATOM   2931  HG1 MET B2058      37.552  29.175  43.086  1.00  0.00     0.049 H 
ATOM   2932  HG2 MET B2058      36.177  29.052  44.089  1.00  0.00     0.049 H 
ATOM   2933  SD  MET B2058      35.889  27.696  42.075  1.00 29.04    -0.173 SA
ATOM   2934  CE  MET B2058      37.187  27.299  40.923  1.00 27.63    -0.035 C 
ATOM   2935  HE1 MET B2058      36.608  26.863  40.075  1.00  0.00     0.041 H 
ATOM   2936  HE2 MET B2058      37.999  26.651  41.327  1.00  0.00     0.041 H 
ATOM   2937  HE3 MET B2058      37.859  28.147  40.653  1.00  0.00     0.041 H 
ATOM   2938  N   GLU B2059      37.634  25.311  46.926  1.00 45.44    -0.346 N 
ATOM   2939  HN  GLU B2059      37.245  26.109  47.428  1.00  0.00     0.163 HD
ATOM   2940  CA  GLU B2059      38.400  24.310  47.676  1.00 51.41     0.090 C 
ATOM   2941  HA  GLU B2059      39.384  24.205  47.162  1.00  0.00     0.087 H 
ATOM   2942  C   GLU B2059      37.756  22.916  47.694  1.00 55.24     0.241 C 
ATOM   2943  O   GLU B2059      38.470  21.912  47.725  1.00 58.85    -0.271 OA
ATOM   2944  CB  GLU B2059      38.692  24.804  49.096  1.00 55.66    -0.029 C 
ATOM   2945  HB1 GLU B2059      39.100  23.978  49.724  1.00  0.00     0.037 H 
ATOM   2946  HB2 GLU B2059      37.743  25.005  49.646  1.00  0.00     0.037 H 
ATOM   2947  CG  GLU B2059      39.613  26.024  49.145  1.00 54.02     0.018 C 
ATOM   2948  HG1 GLU B2059      40.644  25.754  48.819  1.00  0.00     0.049 H 
ATOM   2949  HG2 GLU B2059      39.349  26.751  48.341  1.00  0.00     0.049 H 
ATOM   2950  CD  GLU B2059      39.639  26.710  50.506  1.00 58.95     0.172 C 
ATOM   2951  OE1 GLU B2059      39.070  26.167  51.482  1.00 65.83    -0.648 OA
ATOM   2952  OE2 GLU B2059      40.237  27.803  50.605  1.00 59.42    -0.648 OA
ATOM   2953  N   ARG B2060      36.422  22.851  47.655  1.00 55.47    -0.346 N 
ATOM   2954  HN  ARG B2060      35.881  23.715  47.694  1.00  0.00     0.163 HD
ATOM   2955  CA  ARG B2060      35.712  21.565  47.557  1.00 59.57     0.086 C 
ATOM   2956  HA  ARG B2060      36.112  20.896  48.354  1.00  0.00     0.086 H 
ATOM   2957  C   ARG B2060      35.944  20.873  46.208  1.00 57.27     0.240 C 
ATOM   2958  O   ARG B2060      35.721  19.671  46.083  1.00 61.07    -0.271 OA
ATOM   2959  CB  ARG B2060      34.211  21.741  47.807  1.00 60.45    -0.049 C 
ATOM   2960  HB1 ARG B2060      34.042  22.244  48.788  1.00  0.00     0.030 H 
ATOM   2961  HB2 ARG B2060      33.660  20.775  47.733  1.00  0.00     0.030 H 
ATOM   2962  HB3 ARG B2060      33.709  22.280  46.970  1.00  0.00     0.030 H 
ATOM   2963  N   GLY B2061      36.385  21.638  45.207  1.00 52.19    -0.351 N 
ATOM   2964  HN  GLY B2061      36.491  22.640  45.366  1.00  0.00     0.163 HD
ATOM   2965  CA  GLY B2061      36.723  21.094  43.886  1.00 50.80     0.069 C 
ATOM   2966  HA1 GLY B2061      37.520  21.705  43.402  1.00  0.00     0.078 H 
ATOM   2967  HA2 GLY B2061      37.266  20.125  43.987  1.00  0.00     0.078 H 
ATOM   2968  C   GLY B2061      35.526  20.943  42.959  1.00 49.74     0.238 C 
ATOM   2969  O   GLY B2061      34.379  20.974  43.420  1.00 51.63    -0.272 OA
ATOM   2970  N   PRO B2062      35.782  20.752  41.642  1.00 47.78    -0.337 N 
ATOM   2971  CA  PRO B2062      34.700  20.618  40.652  1.00 46.88     0.091 C 
ATOM   2972  HA  PRO B2062      34.025  21.505  40.678  1.00  0.00     0.087 H 
ATOM   2973  C   PRO B2062      33.905  19.317  40.872  1.00 51.42     0.241 C 
ATOM   2974  O   PRO B2062      34.494  18.250  41.098  1.00 55.20    -0.271 OA
ATOM   2975  CB  PRO B2062      35.454  20.544  39.319  1.00 45.67    -0.036 C 
ATOM   2976  HB1 PRO B2062      35.500  21.513  38.769  1.00  0.00     0.036 H 
ATOM   2977  HB2 PRO B2062      34.918  19.975  38.524  1.00  0.00     0.036 H 
ATOM   2978  CG  PRO B2062      36.805  19.975  39.678  1.00 45.99    -0.048 C 
ATOM   2979  HG1 PRO B2062      36.852  18.861  39.672  1.00  0.00     0.035 H 
ATOM   2980  HG2 PRO B2062      37.591  20.130  38.902  1.00  0.00     0.035 H 
ATOM   2981  CD  PRO B2062      37.116  20.607  41.019  1.00 47.38    -0.001 C 
ATOM   2982  HD1 PRO B2062      37.857  20.047  41.635  1.00  0.00     0.064 H 
ATOM   2983  HD2 PRO B2062      37.706  21.551  40.961  1.00  0.00     0.064 H 
ATOM   2984  N   GLN B2063      32.580  19.423  40.830  1.00 51.72    -0.346 N 
ATOM   2985  HN  GLN B2063      32.163  20.333  40.634  1.00  0.00     0.163 HD
ATOM   2986  CA  GLN B2063      31.705  18.277  41.056  1.00 56.35     0.086 C 
ATOM   2987  HA  GLN B2063      32.338  17.404  41.340  1.00  0.00     0.086 H 
ATOM   2988  C   GLN B2063      30.942  17.922  39.781  1.00 56.62     0.240 C 
ATOM   2989  O   GLN B2063      30.154  16.990  39.779  1.00 61.14    -0.271 OA
ATOM   2990  CB  GLN B2063      30.735  18.565  42.212  1.00 58.42    -0.049 C 
ATOM   2991  HB1 GLN B2063      31.292  18.824  43.143  1.00  0.00     0.030 H 
ATOM   2992  HB2 GLN B2063      30.028  17.719  42.377  1.00  0.00     0.030 H 
ATOM   2993  HB3 GLN B2063      29.994  19.354  41.942  1.00  0.00     0.030 H 
ATOM   2994  N   THR B2064      31.164  18.685  38.707  1.00 52.35    -0.344 N 
ATOM   2995  HN  THR B2064      31.816  19.465  38.790  1.00  0.00     0.163 HD
ATOM   2996  CA  THR B2064      30.508  18.449  37.406  1.00 53.20     0.113 C 
ATOM   2997  HA  THR B2064      30.159  17.391  37.376  1.00  0.00     0.091 H 
ATOM   2998  C   THR B2064      31.489  18.668  36.246  1.00 50.99     0.243 C 
ATOM   2999  O   THR B2064      32.552  19.282  36.420  1.00 47.10    -0.271 OA
ATOM   3000  CB  THR B2064      29.272  19.385  37.163  1.00 53.16     0.060 C 
ATOM   3001  HB  THR B2064      28.720  19.009  36.270  1.00  0.00     0.086 H 
ATOM   3002  OG1 THR B2064      29.724  20.715  36.884  1.00 47.96    -0.393 OA
ATOM   3003  HG1 THR B2064      30.324  20.702  36.147  1.00  0.00     0.210 HD
ATOM   3004  CG2 THR B2064      28.298  19.406  38.359  1.00 55.59    -0.050 C 
ATOM   3005 1HG2 THR B2064      27.946  18.371  38.576  1.00  0.00     0.031 H 
ATOM   3006 2HG2 THR B2064      27.450  20.112  38.198  1.00  0.00     0.031 H 
ATOM   3007 3HG2 THR B2064      28.745  19.894  39.256  1.00  0.00     0.031 H 
ATOM   3008  N   LEU B2065      31.116  18.157  35.067  1.00 53.46    -0.346 N 
ATOM   3009  HN  LEU B2065      30.295  17.552  35.037  1.00  0.00     0.163 HD
ATOM   3010  CA  LEU B2065      31.833  18.426  33.816  1.00 52.58     0.089 C 
ATOM   3011  HA  LEU B2065      32.836  17.946  33.891  1.00  0.00     0.087 H 
ATOM   3012  C   LEU B2065      32.052  19.934  33.591  1.00 48.97     0.241 C 
ATOM   3013  O   LEU B2065      33.182  20.376  33.345  1.00 46.51    -0.271 OA
ATOM   3014  CB  LEU B2065      31.093  17.784  32.620  1.00 57.11    -0.035 C 
ATOM   3015  HB1 LEU B2065      31.442  18.300  31.695  1.00  0.00     0.037 H 
ATOM   3016  HB2 LEU B2065      30.025  18.099  32.680  1.00  0.00     0.037 H 
ATOM   3017  CG  LEU B2065      31.112  16.279  32.341  1.00 63.86    -0.059 C 
ATOM   3018  HG  LEU B2065      30.673  15.739  33.212  1.00  0.00     0.039 H 
ATOM   3019  CD1 LEU B2065      30.269  16.018  31.119  1.00 68.92    -0.073 C 
ATOM   3020 1HD1 LEU B2065      30.283  14.922  30.916  1.00  0.00     0.028 H 
ATOM   3021 2HD1 LEU B2065      30.588  16.623  30.239  1.00  0.00     0.028 H 
ATOM   3022 3HD1 LEU B2065      29.235  16.425  31.214  1.00  0.00     0.028 H 
ATOM   3023  CD2 LEU B2065      32.532  15.783  32.108  1.00 65.38    -0.073 C 
ATOM   3024 1HD2 LEU B2065      32.546  14.687  31.905  1.00  0.00     0.028 H 
ATOM   3025 2HD2 LEU B2065      33.205  16.052  32.955  1.00  0.00     0.028 H 
ATOM   3026 3HD2 LEU B2065      33.040  16.357  31.298  1.00  0.00     0.028 H 
ATOM   3027  N   LYS B2066      30.981  20.721  33.708  1.00 48.68    -0.346 N 
ATOM   3028  HN  LYS B2066      30.074  20.299  33.908  1.00  0.00     0.163 HD
ATOM   3029  CA  LYS B2066      31.074  22.176  33.557  1.00 46.68     0.089 C 
ATOM   3030  HA  LYS B2066      31.499  22.384  32.547  1.00  0.00     0.087 H 
ATOM   3031  C   LYS B2066      32.023  22.782  34.592  1.00 42.41     0.241 C 
ATOM   3032  O   LYS B2066      32.815  23.674  34.257  1.00 40.56    -0.271 OA
ATOM   3033  CB  LYS B2066      29.690  22.838  33.624  1.00 48.29    -0.038 C 
ATOM   3034  HB1 LYS B2066      29.236  22.708  34.634  1.00  0.00     0.036 H 
ATOM   3035  HB2 LYS B2066      29.780  23.949  33.605  1.00  0.00     0.036 H 
ATOM   3036  CG  LYS B2066      28.733  22.348  32.528  1.00 54.21    -0.061 C 
ATOM   3037  HG1 LYS B2066      28.746  21.235  32.472  1.00  0.00     0.033 H 
ATOM   3038  HG2 LYS B2066      29.139  22.596  31.520  1.00  0.00     0.033 H 
ATOM   3039  CD  LYS B2066      27.288  22.859  32.663  1.00 58.86    -0.043 C 
ATOM   3040  HD1 LYS B2066      26.722  22.680  31.719  1.00  0.00     0.035 H 
ATOM   3041  HD2 LYS B2066      27.270  23.974  32.687  1.00  0.00     0.035 H 
ATOM   3042  CE  LYS B2066      26.521  22.282  33.869  1.00 61.42     0.080 C 
ATOM   3043  HE1 LYS B2066      26.951  22.681  34.817  1.00  0.00     0.075 H 
ATOM   3044  HE2 LYS B2066      25.497  22.722  33.913  1.00  0.00     0.075 H 
ATOM   3045  NZ  LYS B2066      26.437  20.800  33.937  1.00 64.39    -0.079 N 
ATOM   3046  HZ1 LYS B2066      25.929  20.418  34.735  1.00  0.00     0.274 HD
ATOM   3047  HZ2 LYS B2066      27.373  20.398  33.897  1.00  0.00     0.274 HD
ATOM   3048  HZ3 LYS B2066      26.044  20.435  33.069  1.00  0.00     0.274 HD
ATOM   3049  N   GLU B2067      31.974  22.291  35.833  1.00 41.75    -0.346 N 
ATOM   3050  HN  GLU B2067      31.331  21.530  36.051  1.00  0.00     0.163 HD
ATOM   3051  CA  GLU B2067      32.844  22.841  36.891  1.00 38.29     0.090 C 
ATOM   3052  HA  GLU B2067      32.760  23.952  36.840  1.00  0.00     0.087 H 
ATOM   3053  C   GLU B2067      34.324  22.490  36.689  1.00 37.67     0.241 C 
ATOM   3054  O   GLU B2067      35.215  23.299  36.926  1.00 33.74    -0.271 OA
ATOM   3055  CB  GLU B2067      32.351  22.416  38.276  1.00 39.65    -0.029 C 
ATOM   3056  HB1 GLU B2067      32.124  21.325  38.307  1.00  0.00     0.037 H 
ATOM   3057  HB2 GLU B2067      33.176  22.446  39.025  1.00  0.00     0.037 H 
ATOM   3058  CG  GLU B2067      31.143  23.251  38.743  1.00 39.23     0.018 C 
ATOM   3059  HG1 GLU B2067      30.293  23.141  38.030  1.00  0.00     0.049 H 
ATOM   3060  HG2 GLU B2067      31.351  24.340  38.623  1.00  0.00     0.049 H 
ATOM   3061  CD  GLU B2067      30.692  22.948  40.159  1.00 42.63     0.172 C 
ATOM   3062  OE1 GLU B2067      31.096  21.904  40.744  1.00 41.85    -0.648 OA
ATOM   3063  OE2 GLU B2067      29.910  23.767  40.692  1.00 44.23    -0.648 OA
ATOM   3064  N   THR B2068      34.584  21.282  36.207  1.00 40.33    -0.344 N 
ATOM   3065  HN  THR B2068      33.813  20.637  36.035  1.00  0.00     0.163 HD
ATOM   3066  CA  THR B2068      35.950  20.857  35.918  1.00 41.43     0.113 C 
ATOM   3067  HA  THR B2068      36.562  21.007  36.838  1.00  0.00     0.091 H 
ATOM   3068  C   THR B2068      36.554  21.706  34.800  1.00 40.18     0.243 C 
ATOM   3069  O   THR B2068      37.689  22.181  34.926  1.00 38.98    -0.271 OA
ATOM   3070  CB  THR B2068      35.990  19.354  35.553  1.00 45.62     0.060 C 
ATOM   3071  HB  THR B2068      35.408  19.197  34.615  1.00  0.00     0.086 H 
ATOM   3072  OG1 THR B2068      35.384  18.593  36.604  1.00 50.09    -0.393 OA
ATOM   3073  HG1 THR B2068      34.499  18.910  36.738  1.00  0.00     0.210 HD
ATOM   3074  CG2 THR B2068      37.428  18.839  35.336  1.00 48.35    -0.050 C 
ATOM   3075 1HG2 THR B2068      37.900  19.431  34.518  1.00  0.00     0.031 H 
ATOM   3076 2HG2 THR B2068      37.464  17.741  35.143  1.00  0.00     0.031 H 
ATOM   3077 3HG2 THR B2068      38.031  18.850  36.274  1.00  0.00     0.031 H 
ATOM   3078  N   SER B2069      35.799  21.926  33.721  1.00 41.57    -0.344 N 
ATOM   3079  HN  SER B2069      34.896  21.460  33.636  1.00  0.00     0.163 HD
ATOM   3080  CA  SER B2069      36.251  22.833  32.650  1.00 41.57     0.109 C 
ATOM   3081  HA  SER B2069      37.211  22.431  32.249  1.00  0.00     0.090 H 
ATOM   3082  C   SER B2069      36.523  24.231  33.184  1.00 38.03     0.243 C 
ATOM   3083  O   SER B2069      37.562  24.830  32.873  1.00 37.00    -0.271 OA
ATOM   3084  CB  SER B2069      35.252  22.893  31.490  1.00 44.99     0.044 C 
ATOM   3085  HB1 SER B2069      35.433  23.783  30.843  1.00  0.00     0.077 H 
ATOM   3086  HB2 SER B2069      35.449  22.091  30.741  1.00  0.00     0.077 H 
ATOM   3087  OG  SER B2069      33.913  22.852  31.951  1.00 48.55    -0.398 OA
ATOM   3088  HG  SER B2069      33.294  22.889  31.232  1.00  0.00     0.209 HD
ATOM   3089  N   PHE B2070      35.572  24.748  33.963  1.00 35.93    -0.346 N 
ATOM   3090  HN  PHE B2070      34.715  24.217  34.120  1.00  0.00     0.163 HD
ATOM   3091  CA  PHE B2070      35.726  26.062  34.601  1.00 33.13     0.093 C 
ATOM   3092  HA  PHE B2070      35.832  26.826  33.796  1.00  0.00     0.088 H 
ATOM   3093  C   PHE B2070      36.987  26.109  35.467  1.00 32.07     0.241 C 
ATOM   3094  O   PHE B2070      37.779  27.048  35.373  1.00 30.57    -0.271 OA
ATOM   3095  CB  PHE B2070      34.487  26.424  35.440  1.00 32.96    -0.014 C 
ATOM   3096  HB1 PHE B2070      33.561  26.362  34.821  1.00  0.00     0.043 H 
ATOM   3097  HB2 PHE B2070      34.269  25.623  36.184  1.00  0.00     0.043 H 
ATOM   3098  CG  PHE B2070      34.585  27.780  36.124  1.00 30.36    -0.056 A 
ATOM   3099  CD1 PHE B2070      34.045  28.926  35.533  1.00 31.68    -0.077 A 
ATOM   3100  HD1 PHE B2070      33.533  28.848  34.559  1.00  0.00     0.084 H 
ATOM   3101  CD2 PHE B2070      35.228  27.903  37.350  1.00 30.41    -0.077 A 
ATOM   3102  HD2 PHE B2070      35.657  27.008  37.832  1.00  0.00     0.084 H 
ATOM   3103  CE1 PHE B2070      34.146  30.172  36.163  1.00 33.80    -0.082 A 
ATOM   3104  HE1 PHE B2070      33.708  31.067  35.690  1.00  0.00     0.083 H 
ATOM   3105  CE2 PHE B2070      35.339  29.149  37.983  1.00 29.14    -0.082 A 
ATOM   3106  HE2 PHE B2070      35.855  29.231  38.954  1.00  0.00     0.083 H 
ATOM   3107  CZ  PHE B2070      34.799  30.280  37.386  1.00 30.39    -0.083 A 
ATOM   3108  HZ  PHE B2070      34.888  31.262  37.881  1.00  0.00     0.083 H 
ATOM   3109  N   ASN B2071      37.164  25.109  36.323  1.00 32.76    -0.346 N 
ATOM   3110  HN  ASN B2071      36.467  24.367  36.385  1.00  0.00     0.163 HD
ATOM   3111  CA  ASN B2071      38.350  25.062  37.178  1.00 33.32     0.097 C 
ATOM   3112  HA  ASN B2071      38.386  26.030  37.731  1.00  0.00     0.088 H 
ATOM   3113  C   ASN B2071      39.671  24.949  36.395  1.00 33.52     0.241 C 
ATOM   3114  O   ASN B2071      40.679  25.559  36.778  1.00 33.08    -0.271 OA
ATOM   3115  CB  ASN B2071      38.209  23.962  38.227  1.00 35.50     0.036 C 
ATOM   3116  HB1 ASN B2071      38.181  22.955  37.749  1.00  0.00     0.051 H 
ATOM   3117  HB2 ASN B2071      37.192  23.973  38.684  1.00  0.00     0.051 H 
ATOM   3118  CG  ASN B2071      39.285  24.027  39.295  1.00 37.25     0.217 C 
ATOM   3119  OD1 ASN B2071      39.306  24.946  40.121  1.00 37.54    -0.274 OA
ATOM   3120  ND2 ASN B2071      40.183  23.041  39.291  1.00 41.21    -0.370 N 
ATOM   3121 1HD2 ASN B2071      40.906  23.085  40.009  1.00  0.00     0.159 HD
ATOM   3122 2HD2 ASN B2071      40.166  22.282  38.609  1.00  0.00     0.159 HD
ATOM   3123  N   GLN B2072      39.667  24.165  35.316  1.00 36.00    -0.346 N 
ATOM   3124  HN  GLN B2072      38.835  23.617  35.097  1.00  0.00     0.163 HD
ATOM   3125  CA  GLN B2072      40.834  24.077  34.442  1.00 37.13     0.086 C 
ATOM   3126  HA  GLN B2072      41.714  23.803  35.070  1.00  0.00     0.086 H 
ATOM   3127  C   GLN B2072      41.147  25.398  33.743  1.00 36.41     0.240 C 
ATOM   3128  O   GLN B2072      42.311  25.764  33.602  1.00 38.27    -0.271 OA
ATOM   3129  CB  GLN B2072      40.640  22.977  33.395  1.00 40.20    -0.049 C 
ATOM   3130  HB1 GLN B2072      41.531  22.910  32.728  1.00  0.00     0.030 H 
ATOM   3131  HB2 GLN B2072      39.698  23.119  32.815  1.00  0.00     0.030 H 
ATOM   3132  HB3 GLN B2072      40.400  21.995  33.866  1.00  0.00     0.030 H 
ATOM   3133  N   ALA B2073      40.106  26.114  33.310  1.00 34.09    -0.346 N 
ATOM   3134  HN  ALA B2073      39.159  25.782  33.495  1.00  0.00     0.163 HD
ATOM   3135  CA  ALA B2073      40.296  27.361  32.578  1.00 34.45     0.086 C 
ATOM   3136  HA  ALA B2073      41.113  27.217  31.833  1.00  0.00     0.086 H 
ATOM   3137  C   ALA B2073      40.691  28.483  33.521  1.00 31.59     0.240 C 
ATOM   3138  O   ALA B2073      41.572  29.295  33.195  1.00 33.43    -0.271 OA
ATOM   3139  CB  ALA B2073      39.031  27.737  31.843  1.00 35.42    -0.049 C 
ATOM   3140  HB1 ALA B2073      38.741  26.913  31.150  1.00  0.00     0.030 H 
ATOM   3141  HB2 ALA B2073      39.126  28.715  31.316  1.00  0.00     0.030 H 
ATOM   3142  HB3 ALA B2073      38.205  28.010  32.540  1.00  0.00     0.030 H 
ATOM   3143  N   TYR B2074      40.047  28.530  34.685  1.00 29.38    -0.346 N 
ATOM   3144  HN  TYR B2074      39.545  27.707  35.018  1.00  0.00     0.163 HD
ATOM   3145  CA  TYR B2074      40.052  29.771  35.504  1.00 27.27     0.093 C 
ATOM   3146  HA  TYR B2074      40.686  30.519  34.973  1.00  0.00     0.088 H 
ATOM   3147  C   TYR B2074      40.596  29.636  36.923  1.00 26.16     0.241 C 
ATOM   3148  O   TYR B2074      40.842  30.621  37.585  1.00 25.70    -0.271 OA
ATOM   3149  CB  TYR B2074      38.624  30.335  35.561  1.00 27.49    -0.014 C 
ATOM   3150  HB1 TYR B2074      38.585  31.270  36.167  1.00  0.00     0.043 H 
ATOM   3151  HB2 TYR B2074      37.962  29.691  36.185  1.00  0.00     0.043 H 
ATOM   3152  CG  TYR B2074      38.033  30.552  34.182  1.00 29.87    -0.056 A 
ATOM   3153  CD1 TYR B2074      38.656  31.390  33.252  1.00 32.84    -0.074 A 
ATOM   3154  HD1 TYR B2074      39.588  31.913  33.525  1.00  0.00     0.084 H 
ATOM   3155  CD2 TYR B2074      36.858  29.906  33.801  1.00 30.90    -0.074 A 
ATOM   3156  HD2 TYR B2074      36.352  29.242  34.522  1.00  0.00     0.084 H 
ATOM   3157  CE1 TYR B2074      38.102  31.573  31.965  1.00 34.62    -0.051 A 
ATOM   3158  HE1 TYR B2074      38.596  32.236  31.235  1.00  0.00     0.087 H 
ATOM   3159  CE2 TYR B2074      36.308  30.076  32.538  1.00 33.31    -0.051 A 
ATOM   3160  HE2 TYR B2074      35.380  29.548  32.262  1.00  0.00     0.087 H 
ATOM   3161  CZ  TYR B2074      36.928  30.909  31.628  1.00 36.68     0.065 A 
ATOM   3162  OH  TYR B2074      36.365  31.064  30.370  1.00 41.78    -0.361 OA
ATOM   3163  HH  TYR B2074      36.792  31.637  29.744  1.00  0.00     0.217 HD
ATOM   3164  N   GLY B2075      40.795  28.392  37.370  1.00 29.82    -0.351 N 
ATOM   3165  HN  GLY B2075      40.683  27.604  36.732  1.00  0.00     0.163 HD
ATOM   3166  CA  GLY B2075      41.170  28.146  38.759  1.00 30.27     0.069 C 
ATOM   3167  HA1 GLY B2075      41.199  27.050  38.963  1.00  0.00     0.078 H 
ATOM   3168  HA2 GLY B2075      40.342  28.448  39.442  1.00  0.00     0.078 H 
ATOM   3169  C   GLY B2075      42.469  28.794  39.192  1.00 28.68     0.236 C 
ATOM   3170  O   GLY B2075      42.544  29.395  40.277  1.00 26.86    -0.272 OA
ATOM   3171  N   ARG B2076      43.496  28.676  38.344  1.00 29.99    -0.346 N 
ATOM   3172  HN  ARG B2076      43.365  28.156  37.476  1.00  0.00     0.163 HD
ATOM   3173  CA  ARG B2076      44.812  29.276  38.628  1.00 29.29     0.089 C 
ATOM   3174  HA  ARG B2076      45.204  28.862  39.586  1.00  0.00     0.087 H 
ATOM   3175  C   ARG B2076      44.675  30.805  38.756  1.00 25.31     0.241 C 
ATOM   3176  O   ARG B2076      45.229  31.440  39.686  1.00 23.08    -0.271 OA
ATOM   3177  CB  ARG B2076      45.804  28.979  37.514  1.00 32.25    -0.036 C 
ATOM   3178  HB1 ARG B2076      45.526  29.523  36.581  1.00  0.00     0.036 H 
ATOM   3179  HB2 ARG B2076      45.693  27.929  37.155  1.00  0.00     0.036 H 
ATOM   3180  CG  ARG B2076      47.256  29.270  37.900  1.00 38.18    -0.048 C 
ATOM   3181  HG1 ARG B2076      47.779  28.357  38.270  1.00  0.00     0.035 H 
ATOM   3182  HG2 ARG B2076      47.324  29.886  38.827  1.00  0.00     0.035 H 
ATOM   3183  CD  ARG B2076      47.996  29.916  36.731  1.00 43.15     0.009 C 
ATOM   3184  HD1 ARG B2076      48.034  29.243  35.843  1.00  0.00     0.064 H 
ATOM   3185  HD2 ARG B2076      49.091  29.995  36.927  1.00  0.00     0.064 H 
ATOM   3186  NE  ARG B2076      47.408  31.212  36.405  1.00 41.13    -0.227 N 
ATOM   3187  HE  ARG B2076      46.730  31.249  35.644  1.00  0.00     0.177 HD
ATOM   3188  CZ  ARG B2076      47.698  32.351  37.035  1.00 38.07     0.665 C 
ATOM   3189  NH1 ARG B2076      48.598  32.360  38.012  1.00 39.50    -0.235 N 
ATOM   3190 1HH1 ARG B2076      48.820  33.231  38.494  1.00  0.00     0.174 HD
ATOM   3191 2HH1 ARG B2076      49.057  31.492  38.288  1.00  0.00     0.174 HD
ATOM   3192  NH2 ARG B2076      47.102  33.479  36.676  1.00 36.04    -0.235 N 
ATOM   3193 1HH2 ARG B2076      47.324  34.350  37.158  1.00  0.00     0.174 HD
ATOM   3194 2HH2 ARG B2076      46.411  33.472  35.926  1.00  0.00     0.174 HD
ATOM   3195  N   ASP B2077      43.945  31.418  37.821  1.00 23.75    -0.346 N 
ATOM   3196  HN  ASP B2077      43.515  30.865  37.080  1.00  0.00     0.163 HD
ATOM   3197  CA  ASP B2077      43.749  32.876  37.840  1.00 21.22     0.098 C 
ATOM   3198  HA  ASP B2077      44.754  33.357  37.810  1.00  0.00     0.088 H 
ATOM   3199  C   ASP B2077      43.039  33.344  39.124  1.00 19.37     0.241 C 
ATOM   3200  O   ASP B2077      43.391  34.374  39.709  1.00 19.12    -0.271 OA
ATOM   3201  CB  ASP B2077      42.964  33.339  36.592  1.00 22.56     0.043 C 
ATOM   3202  HB1 ASP B2077      42.038  32.733  36.456  1.00  0.00     0.052 H 
ATOM   3203  HB2 ASP B2077      42.503  34.340  36.760  1.00  0.00     0.052 H 
ATOM   3204  CG  ASP B2077      43.810  33.334  35.323  1.00 26.54     0.175 C 
ATOM   3205  OD1 ASP B2077      45.053  33.408  35.420  1.00 30.00    -0.648 OA
ATOM   3206  OD2 ASP B2077      43.208  33.242  34.227  1.00 35.67    -0.648 OA
ATOM   3207  N   LEU B2078      42.014  32.592  39.528  1.00 19.70    -0.345 N 
ATOM   3208  HN  LEU B2078      41.732  31.773  38.990  1.00  0.00     0.163 HD
ATOM   3209  CA  LEU B2078      41.299  32.956  40.752  1.00 17.49     0.099 C 
ATOM   3210  HA  LEU B2078      41.056  34.042  40.678  1.00  0.00     0.089 H 
ATOM   3211  C   LEU B2078      42.149  32.775  41.992  1.00 18.82     0.244 C 
ATOM   3212  O   LEU B2078      42.095  33.592  42.887  1.00 17.98    -0.258 OA
ATOM   3213  CB  LEU B2078      39.968  32.204  40.865  1.00 20.25    -0.034 C 
ATOM   3214  HB1 LEU B2078      39.502  32.368  41.865  1.00  0.00     0.037 H 
ATOM   3215  HB2 LEU B2078      40.137  31.103  40.920  1.00  0.00     0.037 H 
ATOM   3216  CG  LEU B2078      38.988  32.550  39.744  1.00 19.91    -0.059 C 
ATOM   3217  HG  LEU B2078      39.568  32.618  38.794  1.00  0.00     0.039 H 
ATOM   3218  CD1 LEU B2078      37.888  31.504  39.544  1.00 21.90    -0.073 C 
ATOM   3219 1HD1 LEU B2078      38.365  30.512  39.365  1.00  0.00     0.028 H 
ATOM   3220 2HD1 LEU B2078      37.174  31.786  38.735  1.00  0.00     0.028 H 
ATOM   3221 3HD1 LEU B2078      37.162  31.482  40.390  1.00  0.00     0.028 H 
ATOM   3222  CD2 LEU B2078      38.337  33.905  39.988  1.00 20.34    -0.073 C 
ATOM   3223 1HD2 LEU B2078      39.138  34.667  40.134  1.00  0.00     0.028 H 
ATOM   3224 2HD2 LEU B2078      37.611  33.883  40.834  1.00  0.00     0.028 H 
ATOM   3225 3HD2 LEU B2078      37.623  34.187  39.179  1.00  0.00     0.028 H 
ATOM   3226  N  AMET B2079      42.971  31.733  42.012  0.50 19.99    -0.338 N 
ATOM   3227  H  AMET B2079      42.970  31.075  41.233  1.00  0.00     0.164 HD
ATOM   3228  N  BMET B2079      42.944  31.708  42.032  0.50 19.56    -0.338 N 
ATOM   3229  H  BMET B2079      42.900  31.018  41.282  1.00  0.00     0.164 HD
ATOM   3230  CA AMET B2079      43.882  31.518  43.145  0.50 21.67     0.087 C 
ATOM   3231  HA AMET B2079      43.280  31.553  44.083  1.00  0.00     0.086 H 
ATOM   3232  CA BMET B2079      43.887  31.513  43.147  0.50 20.33     0.087 C 
ATOM   3233  HA BMET B2079      43.303  31.458  44.095  1.00  0.00     0.086 H 
ATOM   3234  C  AMET B2079      44.932  32.615  43.220  0.50 20.05     0.230 C 
ATOM   3235  C  BMET B2079      44.812  32.731  43.220  0.50 19.14     0.230 C 
ATOM   3236  O  AMET B2079      45.392  32.994  44.316  0.50 19.04    -0.277 OA
ATOM   3237  O  BMET B2079      45.054  33.316  44.301  0.50 17.75    -0.277 OA
ATOM   3238  CB AMET B2079      44.529  30.138  43.050  0.50 24.18    -0.030 C 
ATOM   3239  HB1AMET B2079      45.037  30.000  42.067  1.00  0.00     0.037 H 
ATOM   3240  HB2AMET B2079      45.415  30.064  43.722  1.00  0.00     0.037 H 
ATOM   3241  CB BMET B2079      44.669  30.189  42.978  0.50 23.48    -0.030 C 
ATOM   3242  HB1BMET B2079      45.654  30.252  43.496  1.00  0.00     0.037 H 
ATOM   3243  HB2BMET B2079      45.014  30.074  41.924  1.00  0.00     0.037 H 
ATOM   3244  CG AMET B2079      43.548  29.017  43.317  0.50 28.93    -0.021 C 
ATOM   3245  HG1AMET B2079      42.842  29.273  44.141  1.00  0.00     0.049 H 
ATOM   3246  HG2AMET B2079      42.808  28.910  42.490  1.00  0.00     0.049 H 
ATOM   3247  CG BMET B2079      43.905  28.932  43.431  0.50 29.49    -0.021 C 
ATOM   3248  HG1BMET B2079      42.984  28.785  42.820  1.00  0.00     0.049 H 
ATOM   3249  HG2BMET B2079      44.460  28.007  43.150  1.00  0.00     0.049 H 
ATOM   3250  SD AMET B2079      44.406  27.494  43.634  0.50 36.07    -0.173 SA
ATOM   3251  SD BMET B2079      43.512  28.938  45.200  0.50 35.54    -0.173 SA
ATOM   3252  CE AMET B2079      45.040  27.764  45.288  0.50 36.74    -0.035 C 
ATOM   3253  HE1AMET B2079      45.578  26.808  45.487  1.00  0.00     0.041 H 
ATOM   3254  HE2AMET B2079      44.274  28.042  46.049  1.00  0.00     0.041 H 
ATOM   3255  HE3AMET B2079      45.653  28.687  45.415  1.00  0.00     0.041 H 
ATOM   3256  CE BMET B2079      45.109  28.623  45.959  0.50 37.19    -0.035 C 
ATOM   3257  HE1BMET B2079      44.867  28.627  47.047  1.00  0.00     0.041 H 
ATOM   3258  HE2BMET B2079      45.918  29.329  45.657  1.00  0.00     0.041 H 
ATOM   3259  HE3BMET B2079      45.625  27.703  45.598  1.00  0.00     0.041 H 
ATOM   3260  N   GLU B2080      45.303  33.152  42.059  1.00 17.79    -0.172 NA
ATOM   3261  CA  GLU B2080      46.257  34.272  42.033  1.00 18.11     0.087 C 
ATOM   3262  HA  GLU B2080      47.082  34.033  42.744  1.00  0.00     0.080 H 
ATOM   3263  C   GLU B2080      45.565  35.541  42.532  1.00 16.18     0.237 C 
ATOM   3264  O   GLU B2080      46.117  36.341  43.297  1.00 16.57    -0.272 OA
ATOM   3265  CB  GLU B2080      46.881  34.482  40.645  1.00 18.62    -0.032 C 
ATOM   3266  HB1 GLU B2080      47.215  33.522  40.186  1.00  0.00     0.036 H 
ATOM   3267  HB2 GLU B2080      46.120  34.769  39.883  1.00  0.00     0.036 H 
ATOM   3268  CG  GLU B2080      48.021  35.505  40.735  1.00 19.48     0.018 C 
ATOM   3269  HG1 GLU B2080      47.712  36.383  41.348  1.00  0.00     0.049 H 
ATOM   3270  HG2 GLU B2080      48.849  35.114  41.371  1.00  0.00     0.049 H 
ATOM   3271  CD  GLU B2080      48.551  35.956  39.386  1.00 22.29     0.172 C 
ATOM   3272  OE1 GLU B2080      48.524  35.181  38.408  1.00 24.61    -0.648 OA
ATOM   3273  OE2 GLU B2080      48.975  37.129  39.320  1.00 21.49    -0.648 OA
ATOM   3274  N   ALA B2081      44.336  35.764  42.087  1.00 16.08    -0.347 N 
ATOM   3275  HN  ALA B2081      43.922  35.144  41.390  1.00  0.00     0.163 HD
ATOM   3276  CA  ALA B2081      43.587  36.888  42.594  1.00 13.61     0.086 C 
ATOM   3277  HA  ALA B2081      44.154  37.810  42.325  1.00  0.00     0.086 H 
ATOM   3278  C   ALA B2081      43.448  36.872  44.123  1.00 14.23     0.240 C 
ATOM   3279  O   ALA B2081      43.619  37.915  44.772  1.00 14.20    -0.271 OA
ATOM   3280  CB  ALA B2081      42.210  36.976  41.889  1.00 14.73    -0.049 C 
ATOM   3281  HB1 ALA B2081      41.631  37.845  42.281  1.00  0.00     0.030 H 
ATOM   3282  HB2 ALA B2081      41.638  36.023  41.972  1.00  0.00     0.030 H 
ATOM   3283  HB3 ALA B2081      42.312  37.010  40.779  1.00  0.00     0.030 H 
ATOM   3284  N   GLN B2082      43.179  35.710  44.694  1.00 14.92    -0.345 N 
ATOM   3285  HN  GLN B2082      43.014  34.888  44.113  1.00  0.00     0.163 HD
ATOM   3286  CA  GLN B2082      43.116  35.591  46.154  1.00 16.36     0.099 C 
ATOM   3287  HA  GLN B2082      42.355  36.310  46.538  1.00  0.00     0.089 H 
ATOM   3288  C   GLN B2082      44.476  35.926  46.792  1.00 16.85     0.244 C 
ATOM   3289  O   GLN B2082      44.520  36.539  47.871  1.00 17.07    -0.258 OA
ATOM   3290  CB  GLN B2082      42.684  34.179  46.528  1.00 18.07    -0.029 C 
ATOM   3291  HB1 GLN B2082      41.672  33.956  46.117  1.00  0.00     0.037 H 
ATOM   3292  HB2 GLN B2082      43.284  33.424  45.968  1.00  0.00     0.037 H 
ATOM   3293  CG  GLN B2082      42.729  33.894  48.040  1.00 20.87     0.011 C 
ATOM   3294  HG1 GLN B2082      42.192  34.683  48.617  1.00  0.00     0.047 H 
ATOM   3295  HG2 GLN B2082      43.755  34.044  48.450  1.00  0.00     0.047 H 
ATOM   3296  CD  GLN B2082      42.199  32.511  48.372  1.00 23.83     0.215 C 
ATOM   3297  OE1 GLN B2082      42.772  31.492  47.983  1.00 31.94    -0.274 OA
ATOM   3298  NE2 GLN B2082      41.112  32.475  49.085  1.00 29.32    -0.370 N 
ATOM   3299 1HE2 GLN B2082      40.638  33.319  49.407  1.00  0.00     0.159 HD
ATOM   3300 2HE2 GLN B2082      40.756  31.546  49.308  1.00  0.00     0.159 HD
ATOM   3301  N  AGLU B2083      45.571  35.537  46.144  0.70 16.98    -0.338 N 
ATOM   3302  H  AGLU B2083      45.491  35.026  45.265  1.00  0.00     0.164 HD
ATOM   3303  N  BGLU B2083      45.566  35.539  46.127  0.30 16.63    -0.338 N 
ATOM   3304  H  BGLU B2083      45.458  35.027  45.251  1.00  0.00     0.164 HD
ATOM   3305  CA AGLU B2083      46.897  35.846  46.699  0.70 17.71     0.086 C 
ATOM   3306  HA AGLU B2083      46.950  35.451  47.740  1.00  0.00     0.086 H 
ATOM   3307  CA BGLU B2083      46.920  35.831  46.624  0.30 16.95     0.086 C 
ATOM   3308  HA BGLU B2083      46.983  35.456  47.672  1.00  0.00     0.086 H 
ATOM   3309  C  AGLU B2083      47.081  37.370  46.741  0.70 15.81     0.230 C 
ATOM   3310  C  BGLU B2083      47.213  37.326  46.652  0.30 15.54     0.230 C 
ATOM   3311  O  AGLU B2083      47.542  37.914  47.743  0.70 15.34    -0.277 OA
ATOM   3312  O  BGLU B2083      47.911  37.803  47.548  0.30 15.96    -0.277 OA
ATOM   3313  CB AGLU B2083      47.994  35.188  45.870  0.70 18.97    -0.029 C 
ATOM   3314  HB1AGLU B2083      47.631  34.229  45.431  1.00  0.00     0.037 H 
ATOM   3315  HB2AGLU B2083      48.177  35.766  44.934  1.00  0.00     0.037 H 
ATOM   3316  CB BGLU B2083      47.986  35.097  45.805  0.30 18.04    -0.029 C 
ATOM   3317  HB1BGLU B2083      47.812  35.236  44.713  1.00  0.00     0.037 H 
ATOM   3318  HB2BGLU B2083      48.976  35.602  45.899  1.00  0.00     0.037 H 
ATOM   3319  CG AGLU B2083      49.280  34.973  46.618  0.70 22.72     0.018 C 
ATOM   3320  HG1AGLU B2083      49.111  34.403  47.561  1.00  0.00     0.049 H 
ATOM   3321  HG2AGLU B2083      49.660  35.925  47.056  1.00  0.00     0.049 H 
ATOM   3322  CG BGLU B2083      48.097  33.632  46.148  0.30 19.40     0.018 C 
ATOM   3323  HG1BGLU B2083      48.891  33.136  45.542  1.00  0.00     0.049 H 
ATOM   3324  HG2BGLU B2083      47.211  33.064  45.779  1.00  0.00     0.049 H 
ATOM   3325  CD AGLU B2083      50.323  34.310  45.754  0.70 27.06     0.172 C 
ATOM   3326  CD BGLU B2083      48.317  33.399  47.641  0.30 23.76     0.172 C 
ATOM   3327  OE1AGLU B2083      49.945  33.747  44.689  0.70 27.84    -0.648 OA
ATOM   3328  OE1BGLU B2083      49.402  33.768  48.144  0.30 26.35    -0.648 OA
ATOM   3329  OE2AGLU B2083      51.497  34.366  46.151  0.70 30.90    -0.648 OA
ATOM   3330  OE2BGLU B2083      47.410  32.848  48.311  0.30 26.11    -0.648 OA
ATOM   3331  N   TRP B2084      46.672  38.060  45.685  1.00 13.93    -0.171 NA
ATOM   3332  CA  TRP B2084      46.812  39.511  45.685  1.00 13.45     0.090 C 
ATOM   3333  HA  TRP B2084      47.875  39.779  45.889  1.00  0.00     0.080 H 
ATOM   3334  C   TRP B2084      45.914  40.128  46.772  1.00 15.01     0.237 C 
ATOM   3335  O   TRP B2084      46.308  41.106  47.418  1.00 15.81    -0.272 OA
ATOM   3336  CB  TRP B2084      46.389  40.102  44.331  1.00 14.00    -0.015 C 
ATOM   3337  HB1 TRP B2084      45.401  39.698  44.008  1.00  0.00     0.043 H 
ATOM   3338  HB2 TRP B2084      46.118  41.179  44.430  1.00  0.00     0.043 H 
ATOM   3339  CG  TRP B2084      47.433  39.901  43.263  1.00 13.65    -0.028 A 
ATOM   3340  CD1 TRP B2084      47.350  39.055  42.190  1.00 15.33    -0.016 A 
ATOM   3341  HD1 TRP B2084      46.504  38.378  41.983  1.00  0.00     0.112 H 
ATOM   3342  CD2 TRP B2084      48.707  40.561  43.147  1.00 12.69    -0.002 A 
ATOM   3343  NE1 TRP B2084      48.475  39.172  41.407  1.00 15.36    -0.365 N 
ATOM   3344  HE1 TRP B2084      48.654  38.647  40.551  1.00  0.00     0.165 HD
ATOM   3345  CE2 TRP B2084      49.318  40.103  41.956  1.00 16.05     0.042 A 
ATOM   3346  CE3 TRP B2084      49.371  41.543  43.910  1.00 14.13    -0.070 A 
ATOM   3347  HE3 TRP B2084      48.923  41.952  44.831  1.00  0.00     0.084 H 
ATOM   3348  CZ2 TRP B2084      50.575  40.522  41.534  1.00 18.79    -0.056 A 
ATOM   3349  HZ2 TRP B2084      51.051  40.091  40.637  1.00  0.00     0.086 H 
ATOM   3350  CZ3 TRP B2084      50.616  41.978  43.456  1.00 16.64    -0.082 A 
ATOM   3351  HZ3 TRP B2084      51.166  42.733  44.043  1.00  0.00     0.083 H 
ATOM   3352  CH2 TRP B2084      51.193  41.479  42.265  1.00 17.14    -0.081 A 
ATOM   3353  HH2 TRP B2084      52.164  41.877  41.926  1.00  0.00     0.083 H 
ATOM   3354  N   CYS B2085      44.701  39.592  46.976  1.00 14.45    -0.346 N 
ATOM   3355  HN  CYS B2085      44.375  38.821  46.393  1.00  0.00     0.163 HD
ATOM   3356  CA  CYS B2085      43.842  40.126  48.049  1.00 16.71     0.098 C 
ATOM   3357  HA  CYS B2085      43.693  41.220  47.892  1.00  0.00     0.088 H 
ATOM   3358  C   CYS B2085      44.462  39.892  49.436  1.00 17.91     0.241 C 
ATOM   3359  O   CYS B2085      44.386  40.749  50.309  1.00 18.14    -0.271 OA
ATOM   3360  CB  CYS B2085      42.494  39.430  48.041  1.00 15.63     0.014 C 
ATOM   3361  HB1 CYS B2085      42.608  38.321  48.073  1.00  0.00     0.053 H 
ATOM   3362  HB2 CYS B2085      41.955  39.577  49.006  1.00  0.00     0.053 H 
ATOM   3363  SG  CYS B2085      41.477  39.953  46.625  1.00 19.20    -0.095 SA
ATOM   3364  N   ARG B2086      45.045  38.716  49.661  1.00 18.07    -0.346 N 
ATOM   3365  HN  ARG B2086      45.036  38.010  48.925  1.00  0.00     0.163 HD
ATOM   3366  CA  ARG B2086      45.699  38.407  50.935  1.00 19.85     0.089 C 
ATOM   3367  HA  ARG B2086      44.967  38.583  51.757  1.00  0.00     0.087 H 
ATOM   3368  C   ARG B2086      46.872  39.342  51.134  1.00 19.26     0.241 C 
ATOM   3369  O   ARG B2086      47.122  39.800  52.257  1.00 21.93    -0.271 OA
ATOM   3370  CB  ARG B2086      46.123  36.946  50.976  1.00 21.24    -0.036 C 
ATOM   3371  HB1 ARG B2086      46.685  36.661  50.057  1.00  0.00     0.036 H 
ATOM   3372  HB2 ARG B2086      46.926  36.777  51.731  1.00  0.00     0.036 H 
ATOM   3373  CG  ARG B2086      44.941  36.022  51.210  1.00 23.88    -0.048 C 
ATOM   3374  HG1 ARG B2086      44.105  36.248  50.508  1.00  0.00     0.035 H 
ATOM   3375  HG2 ARG B2086      44.430  36.255  52.173  1.00  0.00     0.035 H 
ATOM   3376  CD  ARG B2086      45.338  34.570  51.138  1.00 27.61     0.009 C 
ATOM   3377  HD1 ARG B2086      45.814  34.315  50.162  1.00  0.00     0.064 H 
ATOM   3378  HD2 ARG B2086      46.201  34.340  51.806  1.00  0.00     0.064 H 
ATOM   3379  NE  ARG B2086      44.187  33.722  51.421  1.00 33.46    -0.227 N 
ATOM   3380  HE  ARG B2086      43.327  34.172  51.734  1.00  0.00     0.177 HD
ATOM   3381  CZ  ARG B2086      44.189  32.399  51.297  1.00 36.63     0.665 C 
ATOM   3382  NH1 ARG B2086      45.288  31.782  50.882  1.00 39.88    -0.235 N 
ATOM   3383 1HH1 ARG B2086      45.290  30.766  50.787  1.00  0.00     0.174 HD
ATOM   3384 2HH1 ARG B2086      46.119  32.327  50.650  1.00  0.00     0.174 HD
ATOM   3385  NH2 ARG B2086      43.106  31.689  51.599  1.00 41.21    -0.235 N 
ATOM   3386 1HH2 ARG B2086      43.108  30.673  51.504  1.00  0.00     0.174 HD
ATOM   3387 2HH2 ARG B2086      42.261  32.163  51.918  1.00  0.00     0.174 HD
ATOM   3388  N   LYS B2087      47.579  39.673  50.056  1.00 17.88    -0.346 N 
ATOM   3389  HN  LYS B2087      47.375  39.250  49.151  1.00  0.00     0.163 HD
ATOM   3390  CA  LYS B2087      48.648  40.650  50.194  1.00 19.41     0.089 C 
ATOM   3391  HA  LYS B2087      49.342  40.307  50.996  1.00  0.00     0.087 H 
ATOM   3392  C   LYS B2087      48.096  42.026  50.579  1.00 18.72     0.241 C 
ATOM   3393  O   LYS B2087      48.635  42.690  51.501  1.00 20.86    -0.271 OA
ATOM   3394  CB  LYS B2087      49.428  40.800  48.914  1.00 18.59    -0.038 C 
ATOM   3395  HB1 LYS B2087      48.781  41.072  48.048  1.00  0.00     0.036 H 
ATOM   3396  HB2 LYS B2087      49.803  39.825  48.524  1.00  0.00     0.036 H 
ATOM   3397  CG  LYS B2087      50.509  41.772  49.138  1.00 23.82    -0.061 C 
ATOM   3398  HG1 LYS B2087      50.106  42.777  49.404  1.00  0.00     0.033 H 
ATOM   3399  HG2 LYS B2087      51.065  41.555  50.080  1.00  0.00     0.033 H 
ATOM   3400  CD  LYS B2087      51.425  41.845  47.970  1.00 22.65    -0.043 C 
ATOM   3401  HD1 LYS B2087      51.739  40.842  47.597  1.00  0.00     0.035 H 
ATOM   3402  HD2 LYS B2087      50.919  42.192  47.039  1.00  0.00     0.035 H 
ATOM   3403  CE  LYS B2087      52.575  42.707  48.366  1.00 24.25     0.080 C 
ATOM   3404  HE1 LYS B2087      53.040  42.371  49.322  1.00  0.00     0.075 H 
ATOM   3405  HE2 LYS B2087      52.245  43.721  48.693  1.00  0.00     0.075 H 
ATOM   3406  NZ  LYS B2087      53.577  42.774  47.244  1.00 24.98    -0.079 N 
ATOM   3407  HZ1 LYS B2087      54.364  43.364  47.515  1.00  0.00     0.274 HD
ATOM   3408  HZ2 LYS B2087      53.152  43.081  46.369  1.00  0.00     0.274 HD
ATOM   3409  HZ3 LYS B2087      53.879  41.847  46.945  1.00  0.00     0.274 HD
ATOM   3410  N   TYR B2088      47.046  42.456  49.879  1.00 18.06    -0.344 N 
ATOM   3411  HN  TYR B2088      46.707  41.913  49.085  1.00  0.00     0.163 HD
ATOM   3412  CA  TYR B2088      46.377  43.709  50.248  1.00 18.56     0.103 C 
ATOM   3413  HA  TYR B2088      47.088  44.541  50.037  1.00  0.00     0.090 H 
ATOM   3414  C   TYR B2088      46.030  43.771  51.738  1.00 20.58     0.244 C 
ATOM   3415  O   TYR B2088      46.158  44.828  52.367  1.00 21.41    -0.258 OA
ATOM   3416  CB  TYR B2088      45.121  43.946  49.384  1.00 18.72    -0.013 C 
ATOM   3417  HB1 TYR B2088      45.375  44.018  48.301  1.00  0.00     0.043 H 
ATOM   3418  HB2 TYR B2088      44.471  43.041  49.346  1.00  0.00     0.043 H 
ATOM   3419  CG  TYR B2088      44.368  45.143  49.853  1.00 20.70    -0.056 A 
ATOM   3420  CD1 TYR B2088      44.772  46.421  49.484  1.00 21.16    -0.074 A 
ATOM   3421  HD1 TYR B2088      45.655  46.549  48.836  1.00  0.00     0.084 H 
ATOM   3422  CD2 TYR B2088      43.296  45.004  50.728  1.00 21.97    -0.074 A 
ATOM   3423  HD2 TYR B2088      42.985  43.997  51.053  1.00  0.00     0.084 H 
ATOM   3424  CE1 TYR B2088      44.084  47.522  49.918  1.00 24.70    -0.051 A 
ATOM   3425  HE1 TYR B2088      44.370  48.530  49.573  1.00  0.00     0.087 H 
ATOM   3426  CE2 TYR B2088      42.618  46.108  51.194  1.00 28.15    -0.051 A 
ATOM   3427  HE2 TYR B2088      41.760  45.995  51.878  1.00  0.00     0.087 H 
ATOM   3428  CZ  TYR B2088      43.034  47.358  50.787  1.00 27.73     0.065 A 
ATOM   3429  OH  TYR B2088      42.378  48.458  51.231  1.00 31.48    -0.361 OA
ATOM   3430  HH  TYR B2088      42.665  49.319  50.951  1.00  0.00     0.217 HD
ATOM   3431  N  AMET B2089      45.572  42.661  52.312  0.50 21.06    -0.338 N 
ATOM   3432  H  AMET B2089      45.476  41.808  51.762  1.00  0.00     0.164 HD
ATOM   3433  N  BMET B2089      45.577  42.668  52.325  0.50 21.46    -0.338 N 
ATOM   3434  H  BMET B2089      45.502  41.800  51.794  1.00  0.00     0.164 HD
ATOM   3435  CA AMET B2089      45.206  42.659  53.729  0.50 24.00     0.087 C 
ATOM   3436  HA AMET B2089      44.383  43.398  53.872  1.00  0.00     0.086 H 
ATOM   3437  CA BMET B2089      45.186  42.702  53.737  0.50 25.12     0.087 C 
ATOM   3438  HA BMET B2089      44.445  43.526  53.861  1.00  0.00     0.086 H 
ATOM   3439  C  AMET B2089      46.375  43.083  54.609  0.50 24.63     0.230 C 
ATOM   3440  C  BMET B2089      46.371  43.001  54.669  0.50 25.26     0.230 C 
ATOM   3441  O  AMET B2089      46.187  43.746  55.629  0.50 27.26    -0.277 OA
ATOM   3442  O  BMET B2089      46.188  43.488  55.792  0.50 28.12    -0.277 OA
ATOM   3443  CB AMET B2089      44.691  41.289  54.171  0.50 26.07    -0.030 C 
ATOM   3444  HB1AMET B2089      45.440  40.495  53.944  1.00  0.00     0.037 H 
ATOM   3445  HB2AMET B2089      44.672  41.215  55.283  1.00  0.00     0.037 H 
ATOM   3446  CB BMET B2089      44.501  41.402  54.142  0.50 26.49    -0.030 C 
ATOM   3447  HB1BMET B2089      45.178  40.534  53.966  1.00  0.00     0.037 H 
ATOM   3448  HB2BMET B2089      44.401  41.344  55.251  1.00  0.00     0.037 H 
ATOM   3449  CG AMET B2089      43.341  40.932  53.589  0.50 28.02    -0.021 C 
ATOM   3450  HG1AMET B2089      42.974  39.965  54.005  1.00  0.00     0.049 H 
ATOM   3451  HG2AMET B2089      43.436  40.647  52.515  1.00  0.00     0.049 H 
ATOM   3452  CG BMET B2089      43.156  41.169  53.475  0.50 27.84    -0.021 C 
ATOM   3453  HG1BMET B2089      43.145  41.545  52.425  1.00  0.00     0.049 H 
ATOM   3454  HG2BMET B2089      42.365  41.831  53.899  1.00  0.00     0.049 H 
ATOM   3455  SD AMET B2089      42.105  42.230  53.800  0.50 32.32    -0.173 SA
ATOM   3456  SD BMET B2089      42.689  39.426  53.566  0.50 30.83    -0.173 SA
ATOM   3457  CE AMET B2089      41.817  42.173  55.566  0.50 38.13    -0.035 C 
ATOM   3458  HE1AMET B2089      41.053  42.975  55.696  1.00  0.00     0.041 H 
ATOM   3459  HE2AMET B2089      42.729  42.279  56.199  1.00  0.00     0.041 H 
ATOM   3460  HE3AMET B2089      41.529  41.174  55.968  1.00  0.00     0.041 H 
ATOM   3461  CE BMET B2089      42.740  39.107  55.328  0.50 36.70    -0.035 C 
ATOM   3462  HE1BMET B2089      42.452  38.031  55.384  1.00  0.00     0.041 H 
ATOM   3463  HE2BMET B2089      42.117  39.793  55.948  1.00  0.00     0.041 H 
ATOM   3464  HE3BMET B2089      43.706  39.361  55.824  1.00  0.00     0.041 H 
ATOM   3465  N   LYS B2090      47.584  42.693  54.208  1.00 22.73    -0.172 NA
ATOM   3466  CA  LYS B2090      48.808  43.061  54.928  1.00 24.17     0.086 C 
ATOM   3467  HA  LYS B2090      48.587  43.097  56.020  1.00  0.00     0.080 H 
ATOM   3468  C   LYS B2090      49.367  44.437  54.484  1.00 22.38     0.237 C 
ATOM   3469  O   LYS B2090      49.802  45.221  55.319  1.00 23.98    -0.272 OA
ATOM   3470  CB  LYS B2090      49.858  41.989  54.673  1.00 25.31    -0.041 C 
ATOM   3471  HB1 LYS B2090      49.875  41.710  53.594  1.00  0.00     0.036 H 
ATOM   3472  HB2 LYS B2090      50.883  42.416  54.776  1.00  0.00     0.036 H 
ATOM   3473  CG  LYS B2090      49.709  40.741  55.545  1.00 31.99    -0.062 C 
ATOM   3474  HG1 LYS B2090      48.761  40.197  55.326  1.00  0.00     0.033 H 
ATOM   3475  HG2 LYS B2090      49.510  41.005  56.610  1.00  0.00     0.033 H 
ATOM   3476  CD  LYS B2090      50.926  39.830  55.408  1.00 38.33    -0.043 C 
ATOM   3477  HD1 LYS B2090      51.727  40.100  56.135  1.00  0.00     0.035 H 
ATOM   3478  HD2 LYS B2090      51.483  40.026  54.462  1.00  0.00     0.035 H 
ATOM   3479  CE  LYS B2090      50.526  38.375  55.531  1.00 43.85     0.080 C 
ATOM   3480  HE1 LYS B2090      50.048  38.158  56.515  1.00  0.00     0.075 H 
ATOM   3481  HE2 LYS B2090      51.414  37.708  55.627  1.00  0.00     0.075 H 
ATOM   3482  NZ  LYS B2090      49.646  37.972  54.381  1.00 44.26    -0.079 N 
ATOM   3483  HZ1 LYS B2090      49.377  36.992  54.464  1.00  0.00     0.274 HD
ATOM   3484  HZ2 LYS B2090      50.083  38.170  53.481  1.00  0.00     0.274 HD
ATOM   3485  HZ3 LYS B2090      48.834  38.583  54.293  1.00  0.00     0.274 HD
ATOM   3486  N   SER B2091      49.334  44.717  53.182  1.00 20.22    -0.344 N 
ATOM   3487  HN  SER B2091      48.849  44.094  52.536  1.00  0.00     0.163 HD
ATOM   3488  CA  SER B2091      50.000  45.927  52.681  1.00 20.49     0.109 C 
ATOM   3489  HA  SER B2091      50.924  46.093  53.282  1.00  0.00     0.090 H 
ATOM   3490  C   SER B2091      49.152  47.179  52.756  1.00 20.37     0.242 C 
ATOM   3491  O   SER B2091      49.718  48.272  52.952  1.00 22.50    -0.271 OA
ATOM   3492  CB  SER B2091      50.404  45.743  51.219  1.00 19.66     0.044 C 
ATOM   3493  HB1 SER B2091      51.156  46.506  50.911  1.00  0.00     0.077 H 
ATOM   3494  HB2 SER B2091      51.019  44.822  51.085  1.00  0.00     0.077 H 
ATOM   3495  OG  SER B2091      49.286  45.744  50.344  1.00 18.79    -0.398 OA
ATOM   3496  HG  SER B2091      49.537  45.630  49.435  1.00  0.00     0.209 HD
ATOM   3497  N   GLY B2092      47.844  47.028  52.583  1.00 21.55    -0.350 N 
ATOM   3498  HN  GLY B2092      47.452  46.087  52.571  1.00  0.00     0.163 HD
ATOM   3499  CA  GLY B2092      46.954  48.166  52.410  1.00 23.17     0.069 C 
ATOM   3500  HA1 GLY B2092      47.013  48.855  53.285  1.00  0.00     0.078 H 
ATOM   3501  HA2 GLY B2092      45.887  47.854  52.496  1.00  0.00     0.078 H 
ATOM   3502  C   GLY B2092      47.199  48.919  51.106  1.00 21.68     0.236 C 
ATOM   3503  O   GLY B2092      46.649  49.991  50.910  1.00 24.94    -0.272 OA
ATOM   3504  N   ASN B2093      48.068  48.387  50.238  1.00 21.79    -0.346 N 
ATOM   3505  HN  ASN B2093      48.508  47.492  50.450  1.00  0.00     0.163 HD
ATOM   3506  CA  ASN B2093      48.394  49.073  48.991  1.00 21.45     0.097 C 
ATOM   3507  HA  ASN B2093      48.463  50.172  49.167  1.00  0.00     0.088 H 
ATOM   3508  C   ASN B2093      47.305  48.776  47.971  1.00 20.11     0.241 C 
ATOM   3509  O   ASN B2093      47.155  47.619  47.565  1.00 19.03    -0.271 OA
ATOM   3510  CB  ASN B2093      49.733  48.541  48.462  1.00 22.34     0.036 C 
ATOM   3511  HB1 ASN B2093      50.484  48.458  49.282  1.00  0.00     0.051 H 
ATOM   3512  HB2 ASN B2093      49.654  47.465  48.182  1.00  0.00     0.051 H 
ATOM   3513  CG  ASN B2093      50.275  49.369  47.306  1.00 24.92     0.217 C 
ATOM   3514  OD1 ASN B2093      49.532  50.106  46.653  1.00 25.06    -0.274 OA
ATOM   3515  ND2 ASN B2093      51.585  49.276  47.070  1.00 33.47    -0.370 N 
ATOM   3516 1HD2 ASN B2093      52.199  48.667  47.610  1.00  0.00     0.159 HD
ATOM   3517 2HD2 ASN B2093      51.948  49.831  46.295  1.00  0.00     0.159 HD
ATOM   3518  N   VAL B2094      46.563  49.783  47.535  1.00 20.97    -0.346 N 
ATOM   3519  HN  VAL B2094      46.744  50.732  47.861  1.00  0.00     0.163 HD
ATOM   3520  CA  VAL B2094      45.480  49.525  46.582  1.00 19.55     0.092 C 
ATOM   3521  HA  VAL B2094      44.794  48.786  47.057  1.00  0.00     0.088 H 
ATOM   3522  C   VAL B2094      45.955  48.915  45.256  1.00 19.08     0.241 C 
ATOM   3523  O   VAL B2094      45.183  48.200  44.611  1.00 19.35    -0.271 OA
ATOM   3524  CB  VAL B2094      44.680  50.826  46.386  1.00 21.65    -0.033 C 
ATOM   3525  HB  VAL B2094      45.388  51.610  46.029  1.00  0.00     0.042 H 
ATOM   3526  CG1 VAL B2094      43.626  50.651  45.336  1.00 21.99    -0.071 C 
ATOM   3527 1HG1 VAL B2094      44.059  50.303  44.369  1.00  0.00     0.028 H 
ATOM   3528 2HG1 VAL B2094      43.028  51.583  45.201  1.00  0.00     0.028 H 
ATOM   3529 3HG1 VAL B2094      42.814  49.972  45.685  1.00  0.00     0.028 H 
ATOM   3530  CG2 VAL B2094      44.077  51.311  47.733  1.00 24.87    -0.071 C 
ATOM   3531 1HG2 VAL B2094      44.862  51.441  48.515  1.00  0.00     0.028 H 
ATOM   3532 2HG2 VAL B2094      43.265  50.632  48.082  1.00  0.00     0.028 H 
ATOM   3533 3HG2 VAL B2094      43.479  52.243  47.598  1.00  0.00     0.028 H 
ATOM   3534  N   LYS B2095      47.209  49.121  44.876  1.00 21.06    -0.346 N 
ATOM   3535  HN  LYS B2095      47.805  49.738  45.429  1.00  0.00     0.163 HD
ATOM   3536  CA  LYS B2095      47.751  48.483  43.684  1.00 21.55     0.089 C 
ATOM   3537  HA  LYS B2095      47.174  48.840  42.799  1.00  0.00     0.087 H 
ATOM   3538  C   LYS B2095      47.626  46.966  43.762  1.00 19.18     0.241 C 
ATOM   3539  O   LYS B2095      47.464  46.308  42.736  1.00 17.93    -0.271 OA
ATOM   3540  CB  LYS B2095      49.228  48.834  43.475  1.00 23.73    -0.038 C 
ATOM   3541  HB1 LYS B2095      49.668  48.151  42.711  1.00  0.00     0.036 H 
ATOM   3542  HB2 LYS B2095      49.812  48.538  44.377  1.00  0.00     0.036 H 
ATOM   3543  CG  LYS B2095      49.542  50.244  43.121  1.00 29.20    -0.061 C 
ATOM   3544  HG1 LYS B2095      49.218  50.943  43.927  1.00  0.00     0.033 H 
ATOM   3545  HG2 LYS B2095      48.886  50.608  42.296  1.00  0.00     0.033 H 
ATOM   3546  CD  LYS B2095      51.027  50.442  42.778  1.00 32.29    -0.043 C 
ATOM   3547  HD1 LYS B2095      51.693  50.048  43.580  1.00  0.00     0.035 H 
ATOM   3548  HD2 LYS B2095      51.353  49.773  41.947  1.00  0.00     0.035 H 
ATOM   3549  CE  LYS B2095      51.315  51.901  42.473  1.00 40.36     0.080 C 
ATOM   3550  HE1 LYS B2095      50.882  52.200  41.490  1.00  0.00     0.075 H 
ATOM   3551  HE2 LYS B2095      50.728  52.575  43.139  1.00  0.00     0.075 H 
ATOM   3552  NZ  LYS B2095      52.775  52.215  42.538  1.00 46.50    -0.079 N 
ATOM   3553  HZ1 LYS B2095      52.969  53.195  42.333  1.00  0.00     0.274 HD
ATOM   3554  HZ2 LYS B2095      53.312  51.598  41.929  1.00  0.00     0.274 HD
ATOM   3555  HZ3 LYS B2095      53.171  51.941  43.437  1.00  0.00     0.274 HD
ATOM   3556  N   ASP B2096      47.718  46.381  44.967  1.00 17.87    -0.346 N 
ATOM   3557  HN  ASP B2096      47.926  46.956  45.783  1.00  0.00     0.163 HD
ATOM   3558  CA  ASP B2096      47.530  44.954  45.140  1.00 16.62     0.098 C 
ATOM   3559  HA  ASP B2096      48.170  44.444  44.383  1.00  0.00     0.088 H 
ATOM   3560  C   ASP B2096      46.092  44.533  44.869  1.00 15.47     0.241 C 
ATOM   3561  O   ASP B2096      45.850  43.496  44.228  1.00 15.01    -0.271 OA
ATOM   3562  CB  ASP B2096      48.029  44.505  46.541  1.00 16.98     0.043 C 
ATOM   3563  HB1 ASP B2096      47.438  44.990  47.353  1.00  0.00     0.052 H 
ATOM   3564  HB2 ASP B2096      47.765  43.440  46.740  1.00  0.00     0.052 H 
ATOM   3565  CG  ASP B2096      49.499  44.742  46.727  1.00 21.55     0.175 C 
ATOM   3566  OD1 ASP B2096      50.273  44.576  45.754  1.00 21.99    -0.648 OA
ATOM   3567  OD2 ASP B2096      49.938  45.078  47.864  1.00 22.52    -0.648 OA
ATOM   3568  N   LEU B2097      45.132  45.346  45.287  1.00 17.06    -0.346 N 
ATOM   3569  HN  LEU B2097      45.363  46.185  45.819  1.00  0.00     0.163 HD
ATOM   3570  CA  LEU B2097      43.769  45.035  44.985  1.00 16.15     0.089 C 
ATOM   3571  HA  LEU B2097      43.581  43.971  45.260  1.00  0.00     0.087 H 
ATOM   3572  C   LEU B2097      43.457  45.213  43.489  1.00 16.62     0.241 C 
ATOM   3573  O   LEU B2097      42.641  44.485  42.910  1.00 16.53    -0.271 OA
ATOM   3574  CB  LEU B2097      42.871  45.921  45.841  1.00 19.82    -0.035 C 
ATOM   3575  HB1 LEU B2097      42.978  46.976  45.498  1.00  0.00     0.037 H 
ATOM   3576  HB2 LEU B2097      43.301  45.980  46.868  1.00  0.00     0.037 H 
ATOM   3577  CG  LEU B2097      41.422  45.600  45.949  1.00 20.62    -0.059 C 
ATOM   3578  HG  LEU B2097      40.886  45.937  45.031  1.00  0.00     0.039 H 
ATOM   3579  CD1 LEU B2097      41.180  44.100  46.180  1.00 22.73    -0.073 C 
ATOM   3580 1HD1 LEU B2097      40.094  43.859  46.261  1.00  0.00     0.028 H 
ATOM   3581 2HD1 LEU B2097      41.743  43.732  47.069  1.00  0.00     0.028 H 
ATOM   3582 3HD1 LEU B2097      41.673  43.485  45.392  1.00  0.00     0.028 H 
ATOM   3583  CD2 LEU B2097      40.951  46.414  47.161  1.00 26.28    -0.073 C 
ATOM   3584 1HD2 LEU B2097      39.865  46.173  47.242  1.00  0.00     0.028 H 
ATOM   3585 2HD2 LEU B2097      41.176  47.504  47.096  1.00  0.00     0.028 H 
ATOM   3586 3HD2 LEU B2097      41.533  46.226  48.093  1.00  0.00     0.028 H 
ATOM   3587  N   THR B2098      44.119  46.173  42.861  1.00 15.73    -0.344 N 
ATOM   3588  HN  THR B2098      44.741  46.780  43.394  1.00  0.00     0.163 HD
ATOM   3589  CA  THR B2098      43.980  46.380  41.439  1.00 16.48     0.113 C 
ATOM   3590  HA  THR B2098      42.906  46.563  41.203  1.00  0.00     0.091 H 
ATOM   3591  C   THR B2098      44.466  45.175  40.638  1.00 15.02     0.243 C 
ATOM   3592  O   THR B2098      43.858  44.796  39.651  1.00 15.12    -0.271 OA
ATOM   3593  CB  THR B2098      44.796  47.633  41.064  1.00 18.13     0.060 C 
ATOM   3594  HB  THR B2098      45.869  47.467  41.317  1.00  0.00     0.086 H 
ATOM   3595  OG1 THR B2098      44.285  48.755  41.833  1.00 23.16    -0.393 OA
ATOM   3596  HG1 THR B2098      44.369  48.585  42.764  1.00  0.00     0.210 HD
ATOM   3597  CG2 THR B2098      44.661  47.907  39.565  1.00 24.19    -0.050 C 
ATOM   3598 1HG2 THR B2098      45.053  47.046  38.975  1.00  0.00     0.031 H 
ATOM   3599 2HG2 THR B2098      45.148  48.866  39.273  1.00  0.00     0.031 H 
ATOM   3600 3HG2 THR B2098      43.613  48.161  39.282  1.00  0.00     0.031 H 
ATOM   3601  N   GLN B2099      45.581  44.568  41.074  1.00 14.64    -0.346 N 
ATOM   3602  HN  GLN B2099      46.092  44.968  41.861  1.00  0.00     0.163 HD
ATOM   3603  CA  GLN B2099      46.076  43.350  40.446  1.00 14.36     0.090 C 
ATOM   3604  HA  GLN B2099      46.263  43.558  39.367  1.00  0.00     0.087 H 
ATOM   3605  C   GLN B2099      45.023  42.278  40.553  1.00 13.62     0.241 C 
ATOM   3606  O   GLN B2099      44.801  41.518  39.631  1.00 14.16    -0.271 OA
ATOM   3607  CB  GLN B2099      47.404  42.888  41.096  1.00 14.06    -0.030 C 
ATOM   3608  HB1 GLN B2099      47.649  41.844  40.791  1.00  0.00     0.037 H 
ATOM   3609  HB2 GLN B2099      47.273  42.736  42.193  1.00  0.00     0.037 H 
ATOM   3610  CG  GLN B2099      48.575  43.816  40.819  1.00 18.75     0.011 C 
ATOM   3611  HG1 GLN B2099      48.247  44.879  40.888  1.00  0.00     0.047 H 
ATOM   3612  HG2 GLN B2099      49.302  43.780  41.664  1.00  0.00     0.047 H 
ATOM   3613  CD  GLN B2099      49.298  43.572  39.491  1.00 26.93     0.215 C 
ATOM   3614  OE1 GLN B2099      48.954  42.672  38.706  1.00 28.14    -0.274 OA
ATOM   3615  NE2 GLN B2099      50.356  44.336  39.274  1.00 31.11    -0.370 N 
ATOM   3616 1HE2 GLN B2099      50.638  45.075  39.918  1.00  0.00     0.159 HD
ATOM   3617 2HE2 GLN B2099      50.837  44.174  38.390  1.00  0.00     0.159 HD
ATOM   3618  N   ALA B2100      44.381  42.166  41.722  1.00 13.37    -0.346 N 
ATOM   3619  HN  ALA B2100      44.580  42.813  42.485  1.00  0.00     0.163 HD
ATOM   3620  CA  ALA B2100      43.388  41.101  41.891  1.00 12.12     0.086 C 
ATOM   3621  HA  ALA B2100      43.860  40.111  41.688  1.00  0.00     0.086 H 
ATOM   3622  C   ALA B2100      42.235  41.341  40.897  1.00 11.68     0.240 C 
ATOM   3623  O   ALA B2100      41.764  40.419  40.244  1.00 12.82    -0.271 OA
ATOM   3624  CB  ALA B2100      42.821  41.120  43.311  1.00 13.75    -0.049 C 
ATOM   3625  HB1 ALA B2100      43.655  40.946  44.030  1.00  0.00     0.030 H 
ATOM   3626  HB2 ALA B2100      41.983  40.397  43.446  1.00  0.00     0.030 H 
ATOM   3627  HB3 ALA B2100      42.254  42.054  43.532  1.00  0.00     0.030 H 
ATOM   3628  N   TRP B2101      41.771  42.605  40.835  1.00 12.29    -0.346 N 
ATOM   3629  HN  TRP B2101      42.189  43.336  41.410  1.00  0.00     0.163 HD
ATOM   3630  CA  TRP B2101      40.659  42.918  39.933  1.00 12.46     0.093 C 
ATOM   3631  HA  TRP B2101      39.854  42.177  40.149  1.00  0.00     0.088 H 
ATOM   3632  C   TRP B2101      41.014  42.758  38.464  1.00 12.82     0.241 C 
ATOM   3633  O   TRP B2101      40.141  42.427  37.682  1.00 13.27    -0.271 OA
ATOM   3634  CB  TRP B2101      40.078  44.286  40.223  1.00 13.78    -0.012 C 
ATOM   3635  HB1 TRP B2101      40.865  45.041  40.455  1.00  0.00     0.044 H 
ATOM   3636  HB2 TRP B2101      39.660  44.771  39.310  1.00  0.00     0.044 H 
ATOM   3637  CG  TRP B2101      39.067  44.166  41.316  1.00 15.01    -0.028 A 
ATOM   3638  CD1 TRP B2101      39.216  44.521  42.620  1.00 17.29    -0.016 A 
ATOM   3639  HD1 TRP B2101      40.105  45.014  43.049  1.00  0.00     0.112 H 
ATOM   3640  CD2 TRP B2101      37.809  43.488  41.208  1.00 15.96    -0.002 A 
ATOM   3641  NE1 TRP B2101      38.075  44.166  43.328  1.00 17.70    -0.365 N 
ATOM   3642  HE1 TRP B2101      37.920  44.335  44.322  1.00  0.00     0.165 HD
ATOM   3643  CE2 TRP B2101      37.191  43.553  42.481  1.00 16.37     0.042 A 
ATOM   3644  CE3 TRP B2101      37.101  42.906  40.139  1.00 15.61    -0.070 A 
ATOM   3645  HE3 TRP B2101      37.520  42.910  39.119  1.00  0.00     0.084 H 
ATOM   3646  CZ2 TRP B2101      35.945  42.969  42.742  1.00 16.69    -0.056 A 
ATOM   3647  HZ2 TRP B2101      35.513  42.964  43.757  1.00  0.00     0.086 H 
ATOM   3648  CZ3 TRP B2101      35.873  42.331  40.393  1.00 17.66    -0.082 A 
ATOM   3649  HZ3 TRP B2101      35.345  41.808  39.578  1.00  0.00     0.083 H 
ATOM   3650  CH2 TRP B2101      35.277  42.396  41.667  1.00 17.89    -0.081 A 
ATOM   3651  HH2 TRP B2101      34.264  41.986  41.814  1.00  0.00     0.083 H 
ATOM   3652  N   ASP B2102      42.295  42.937  38.087  1.00 13.24    -0.345 N 
ATOM   3653  HN  ASP B2102      42.994  43.282  38.745  1.00  0.00     0.163 HD
ATOM   3654  CA  ASP B2102      42.654  42.619  36.697  1.00 14.68     0.098 C 
ATOM   3655  HA  ASP B2102      42.018  43.229  36.014  1.00  0.00     0.088 H 
ATOM   3656  C   ASP B2102      42.402  41.138  36.413  1.00 14.44     0.241 C 
ATOM   3657  O   ASP B2102      41.934  40.782  35.321  1.00 15.68    -0.271 OA
ATOM   3658  CB  ASP B2102      44.136  42.937  36.410  1.00 15.84     0.043 C 
ATOM   3659  HB1 ASP B2102      44.506  42.341  35.543  1.00  0.00     0.052 H 
ATOM   3660  HB2 ASP B2102      44.790  42.524  37.213  1.00  0.00     0.052 H 
ATOM   3661  CG  ASP B2102      44.410  44.402  36.203  1.00 20.40     0.175 C 
ATOM   3662  OD1 ASP B2102      43.471  45.181  35.927  1.00 19.52    -0.648 OA
ATOM   3663  OD2 ASP B2102      45.605  44.791  36.252  1.00 25.59    -0.648 OA
ATOM   3664  N   LEU B2103      42.725  40.276  37.394  1.00 14.17    -0.346 N 
ATOM   3665  HN  LEU B2103      43.146  40.620  38.257  1.00  0.00     0.163 HD
ATOM   3666  CA  LEU B2103      42.473  38.847  37.223  1.00 14.42     0.089 C 
ATOM   3667  HA  LEU B2103      42.866  38.538  36.226  1.00  0.00     0.087 H 
ATOM   3668  C   LEU B2103      40.982  38.518  37.275  1.00 13.45     0.241 C 
ATOM   3669  O   LEU B2103      40.477  37.735  36.437  1.00 14.65    -0.271 OA
ATOM   3670  CB  LEU B2103      43.220  38.059  38.299  1.00 15.04    -0.035 C 
ATOM   3671  HB1 LEU B2103      42.783  37.042  38.436  1.00  0.00     0.037 H 
ATOM   3672  HB2 LEU B2103      43.022  38.471  39.316  1.00  0.00     0.037 H 
ATOM   3673  CG  LEU B2103      44.707  37.988  38.010  1.00 15.31    -0.059 C 
ATOM   3674  HG  LEU B2103      44.990  38.938  37.499  1.00  0.00     0.039 H 
ATOM   3675  CD1 LEU B2103      45.455  37.956  39.369  1.00 16.94    -0.073 C 
ATOM   3676 1HD1 LEU B2103      45.184  38.794  40.053  1.00  0.00     0.028 H 
ATOM   3677 2HD1 LEU B2103      46.558  37.921  39.209  1.00  0.00     0.028 H 
ATOM   3678 3HD1 LEU B2103      45.308  36.973  39.875  1.00  0.00     0.028 H 
ATOM   3679  CD2 LEU B2103      45.085  36.818  37.054  1.00 17.63    -0.073 C 
ATOM   3680 1HD2 LEU B2103      44.547  36.841  36.077  1.00  0.00     0.028 H 
ATOM   3681 2HD2 LEU B2103      44.938  35.835  37.560  1.00  0.00     0.028 H 
ATOM   3682 3HD2 LEU B2103      46.188  36.783  36.894  1.00  0.00     0.028 H 
ATOM   3683  N   TYR B2104      40.254  39.098  38.232  1.00 12.81    -0.346 N 
ATOM   3684  HN  TYR B2104      40.691  39.710  38.921  1.00  0.00     0.163 HD
ATOM   3685  CA  TYR B2104      38.809  38.835  38.271  1.00 13.67     0.093 C 
ATOM   3686  HA  TYR B2104      38.647  37.739  38.399  1.00  0.00     0.088 H 
ATOM   3687  C   TYR B2104      38.164  39.277  36.960  1.00 13.91     0.241 C 
ATOM   3688  O   TYR B2104      37.277  38.582  36.439  1.00 16.02    -0.271 OA
ATOM   3689  CB  TYR B2104      38.180  39.560  39.442  1.00 13.83    -0.014 C 
ATOM   3690  HB1 TYR B2104      37.071  39.580  39.324  1.00  0.00     0.043 H 
ATOM   3691  HB2 TYR B2104      38.407  40.650  39.379  1.00  0.00     0.043 H 
ATOM   3692  CG  TYR B2104      38.544  39.035  40.823  1.00 12.71    -0.056 A 
ATOM   3693  CD1 TYR B2104      38.469  37.656  41.113  1.00 13.66    -0.074 A 
ATOM   3694  HD1 TYR B2104      38.198  36.947  40.313  1.00  0.00     0.084 H 
ATOM   3695  CD2 TYR B2104      38.809  39.915  41.869  1.00 12.97    -0.074 A 
ATOM   3696  HD2 TYR B2104      38.783  40.999  41.668  1.00  0.00     0.084 H 
ATOM   3697  CE1 TYR B2104      38.736  37.171  42.411  1.00 14.56    -0.051 A 
ATOM   3698  HE1 TYR B2104      38.709  36.091  42.631  1.00  0.00     0.087 H 
ATOM   3699  CE2 TYR B2104      39.103  39.486  43.146  1.00 14.44    -0.051 A 
ATOM   3700  HE2 TYR B2104      39.382  40.207  43.932  1.00  0.00     0.087 H 
ATOM   3701  CZ  TYR B2104      39.040  38.116  43.423  1.00 14.84     0.065 A 
ATOM   3702  OH  TYR B2104      39.308  37.685  44.705  1.00 16.07    -0.361 OA
ATOM   3703  HH  TYR B2104      39.512  38.318  45.383  1.00  0.00     0.217 HD
ATOM   3704  N   TYR B2105      38.586  40.446  36.422  1.00 14.48    -0.346 N 
ATOM   3705  HN  TYR B2105      39.311  40.980  36.901  1.00  0.00     0.163 HD
ATOM   3706  CA  TYR B2105      38.022  40.969  35.157  1.00 15.99     0.093 C 
ATOM   3707  HA  TYR B2105      36.914  41.056  35.247  1.00  0.00     0.088 H 
ATOM   3708  C   TYR B2105      38.375  40.001  34.018  1.00 16.98     0.241 C 
ATOM   3709  O   TYR B2105      37.544  39.713  33.164  1.00 19.32    -0.271 OA
ATOM   3710  CB  TYR B2105      38.637  42.370  34.887  1.00 16.16    -0.014 C 
ATOM   3711  HB1 TYR B2105      38.358  43.057  35.720  1.00  0.00     0.043 H 
ATOM   3712  HB2 TYR B2105      39.743  42.313  35.018  1.00  0.00     0.043 H 
ATOM   3713  CG  TYR B2105      38.328  43.050  33.557  1.00 15.45    -0.056 A 
ATOM   3714  CD1 TYR B2105      37.026  43.206  33.115  1.00 15.16    -0.074 A 
ATOM   3715  HD1 TYR B2105      36.203  42.806  33.731  1.00  0.00     0.084 H 
ATOM   3716  CD2 TYR B2105      39.354  43.569  32.757  1.00 17.20    -0.074 A 
ATOM   3717  HD2 TYR B2105      40.403  43.457  33.080  1.00  0.00     0.084 H 
ATOM   3718  CE1 TYR B2105      36.721  43.845  31.930  1.00 17.09    -0.051 A 
ATOM   3719  HE1 TYR B2105      35.668  43.961  31.623  1.00  0.00     0.087 H 
ATOM   3720  CE2 TYR B2105      39.073  44.221  31.566  1.00 18.79    -0.051 A 
ATOM   3721  HE2 TYR B2105      39.898  44.644  30.968  1.00  0.00     0.087 H 
ATOM   3722  CZ  TYR B2105      37.751  44.349  31.112  1.00 20.49     0.065 A 
ATOM   3723  OH  TYR B2105      37.484  44.989  29.937  1.00 22.74    -0.361 OA
ATOM   3724  HH  TYR B2105      38.179  45.329  29.385  1.00  0.00     0.217 HD
ATOM   3725  N   HIS B2106      39.606  39.495  34.013  1.00 17.69    -0.346 N 
ATOM   3726  HN  HIS B2106      40.237  39.731  34.779  1.00  0.00     0.163 HD
ATOM   3727  CA  HIS B2106      40.088  38.615  32.953  1.00 19.72     0.094 C 
ATOM   3728  HA  HIS B2106      40.050  39.157  31.979  1.00  0.00     0.088 H 
ATOM   3729  C   HIS B2106      39.198  37.374  32.874  1.00 19.54     0.241 C 
ATOM   3730  O   HIS B2106      38.854  36.906  31.781  1.00 22.08    -0.271 OA
ATOM   3731  CB  HIS B2106      41.535  38.197  33.244  1.00 20.64     0.002 C 
ATOM   3732  HB1 HIS B2106      41.602  37.677  34.228  1.00  0.00     0.046 H 
ATOM   3733  HB2 HIS B2106      42.165  39.091  33.461  1.00  0.00     0.046 H 
ATOM   3734  CG  HIS B2106      42.154  37.366  32.166  1.00 26.29     0.028 A 
ATOM   3735  ND1 HIS B2106      42.073  35.993  32.154  1.00 30.23    -0.354 N 
ATOM   3736  HD1 HIS B2106      41.606  35.424  32.860  1.00  0.00     0.166 HD
ATOM   3737  CD2 HIS B2106      42.865  37.715  31.068  1.00 30.73    -0.000 A 
ATOM   3738  HD2 HIS B2106      43.133  38.739  30.759  1.00  0.00     0.114 H 
ATOM   3739  CE1 HIS B2106      42.696  35.525  31.084  1.00 32.41     0.040 A 
ATOM   3740  HE1 HIS B2106      42.788  34.462  30.803  1.00  0.00     0.140 H 
ATOM   3741  NE2 HIS B2106      43.190  36.550  30.409  1.00 34.73    -0.360 N 
ATOM   3742  HE2 HIS B2106      43.724  36.488  29.542  1.00  0.00     0.166 HD
ATOM   3743  N   VAL B2107      38.855  36.850  34.058  1.00 18.65    -0.346 N 
ATOM   3744  HN  VAL B2107      39.234  37.279  34.902  1.00  0.00     0.163 HD
ATOM   3745  CA  VAL B2107      37.955  35.681  34.209  1.00 20.39     0.092 C 
ATOM   3746  HA  VAL B2107      38.310  34.879  33.520  1.00  0.00     0.088 H 
ATOM   3747  C   VAL B2107      36.529  36.068  33.794  1.00 20.12     0.241 C 
ATOM   3748  O   VAL B2107      35.897  35.407  32.968  1.00 22.63    -0.271 OA
ATOM   3749  CB  VAL B2107      37.959  35.109  35.661  1.00 20.01    -0.033 C 
ATOM   3750  HB  VAL B2107      37.775  35.946  36.375  1.00  0.00     0.042 H 
ATOM   3751  CG1 VAL B2107      36.851  34.065  35.833  1.00 22.26    -0.071 C 
ATOM   3752 1HG1 VAL B2107      35.856  34.515  35.607  1.00  0.00     0.028 H 
ATOM   3753 2HG1 VAL B2107      36.875  33.596  36.844  1.00  0.00     0.028 H 
ATOM   3754 3HG1 VAL B2107      37.043  33.151  35.223  1.00  0.00     0.028 H 
ATOM   3755  CG2 VAL B2107      39.322  34.493  35.971  1.00 19.99    -0.071 C 
ATOM   3756 1HG2 VAL B2107      40.128  35.253  35.846  1.00  0.00     0.028 H 
ATOM   3757 2HG2 VAL B2107      39.514  33.579  35.361  1.00  0.00     0.028 H 
ATOM   3758 3HG2 VAL B2107      39.346  34.024  36.982  1.00  0.00     0.028 H 
ATOM   3759  N   PHE B2108      36.036  37.163  34.365  1.00 18.59    -0.346 N 
ATOM   3760  HN  PHE B2108      36.629  37.715  34.984  1.00  0.00     0.163 HD
ATOM   3761  CA  PHE B2108      34.660  37.589  34.121  1.00 20.16     0.093 C 
ATOM   3762  HA  PHE B2108      33.974  36.788  34.483  1.00  0.00     0.088 H 
ATOM   3763  C   PHE B2108      34.390  37.819  32.635  1.00 22.04     0.241 C 
ATOM   3764  O   PHE B2108      33.340  37.434  32.135  1.00 24.22    -0.271 OA
ATOM   3765  CB  PHE B2108      34.362  38.873  34.908  1.00 18.68    -0.014 C 
ATOM   3766  HB1 PHE B2108      35.093  39.675  34.653  1.00  0.00     0.043 H 
ATOM   3767  HB2 PHE B2108      34.604  38.743  35.989  1.00  0.00     0.043 H 
ATOM   3768  CG  PHE B2108      32.957  39.353  34.728  1.00 20.19    -0.056 A 
ATOM   3769  CD1 PHE B2108      31.911  38.782  35.461  1.00 22.03    -0.077 A 
ATOM   3770  HD1 PHE B2108      32.129  37.981  36.187  1.00  0.00     0.084 H 
ATOM   3771  CD2 PHE B2108      32.661  40.339  33.793  1.00 20.58    -0.077 A 
ATOM   3772  HD2 PHE B2108      33.472  40.772  33.184  1.00  0.00     0.084 H 
ATOM   3773  CE1 PHE B2108      30.609  39.208  35.288  1.00 24.12    -0.082 A 
ATOM   3774  HE1 PHE B2108      29.799  38.759  35.887  1.00  0.00     0.083 H 
ATOM   3775  CE2 PHE B2108      31.358  40.785  33.616  1.00 22.99    -0.082 A 
ATOM   3776  HE2 PHE B2108      31.143  41.592  32.895  1.00  0.00     0.083 H 
ATOM   3777  CZ  PHE B2108      30.316  40.208  34.355  1.00 25.67    -0.083 A 
ATOM   3778  HZ  PHE B2108      29.275  40.539  34.202  1.00  0.00     0.083 H 
ATOM   3779  N   ARG B2109      35.317  38.479  31.930  1.00 22.40    -0.346 N 
ATOM   3780  HN  ARG B2109      36.191  38.765  32.371  1.00  0.00     0.163 HD
ATOM   3781  CA  ARG B2109      35.063  38.791  30.503  1.00 25.10     0.089 C 
ATOM   3782  HA  ARG B2109      34.058  39.272  30.461  1.00  0.00     0.087 H 
ATOM   3783  C   ARG B2109      34.982  37.547  29.616  1.00 28.00     0.241 C 
ATOM   3784  O   ARG B2109      34.384  37.592  28.536  1.00 30.29    -0.271 OA
ATOM   3785  CB  ARG B2109      36.072  39.845  29.990  1.00 25.73    -0.036 C 
ATOM   3786  HB1 ARG B2109      35.740  40.275  29.016  1.00  0.00     0.036 H 
ATOM   3787  HB2 ARG B2109      36.039  40.767  30.616  1.00  0.00     0.036 H 
ATOM   3788  CG  ARG B2109      37.502  39.301  29.890  1.00 26.55    -0.048 C 
ATOM   3789  HG1 ARG B2109      37.575  38.442  29.183  1.00  0.00     0.035 H 
ATOM   3790  HG2 ARG B2109      37.815  38.773  30.821  1.00  0.00     0.035 H 
ATOM   3791  CD  ARG B2109      38.462  40.429  29.521  1.00 26.02     0.009 C 
ATOM   3792  HD1 ARG B2109      39.482  40.246  29.933  1.00  0.00     0.064 H 
ATOM   3793  HD2 ARG B2109      38.218  41.367  30.072  1.00  0.00     0.064 H 
ATOM   3794  NE  ARG B2109      38.501  40.649  28.101  1.00 27.38    -0.227 N 
ATOM   3795  HE  ARG B2109      38.028  39.977  27.496  1.00  0.00     0.177 HD
ATOM   3796  CZ  ARG B2109      39.117  41.676  27.534  1.00 27.98     0.665 C 
ATOM   3797  NH1 ARG B2109      39.724  42.545  28.351  1.00 24.33    -0.235 N 
ATOM   3798 1HH1 ARG B2109      40.198  43.336  27.915  1.00  0.00     0.174 HD
ATOM   3799 2HH1 ARG B2109      39.709  42.448  29.366  1.00  0.00     0.174 HD
ATOM   3800  NH2 ARG B2109      39.136  41.803  26.211  1.00 30.39    -0.235 N 
ATOM   3801 1HH2 ARG B2109      39.610  42.594  25.775  1.00  0.00     0.174 HD
ATOM   3802 2HH2 ARG B2109      38.673  41.141  25.588  1.00  0.00     0.174 HD
ATOM   3803  N   ARG B2110      35.527  36.430  30.098  1.00 27.91    -0.346 N 
ATOM   3804  HN  ARG B2110      35.960  36.460  31.021  1.00  0.00     0.163 HD
ATOM   3805  CA  ARG B2110      35.534  35.162  29.366  1.00 31.64     0.089 C 
ATOM   3806  HA  ARG B2110      35.490  35.390  28.276  1.00  0.00     0.087 H 
ATOM   3807  C   ARG B2110      34.340  34.292  29.715  1.00 33.09     0.241 C 
ATOM   3808  O   ARG B2110      33.829  33.558  28.852  1.00 35.59    -0.271 OA
ATOM   3809  CB  ARG B2110      36.837  34.421  29.644  1.00 31.42    -0.036 C 
ATOM   3810  HB1 ARG B2110      36.730  33.327  29.458  1.00  0.00     0.036 H 
ATOM   3811  HB2 ARG B2110      37.063  34.391  30.735  1.00  0.00     0.036 H 
ATOM   3812  CG  ARG B2110      38.002  35.010  28.850  1.00 32.52    -0.041 C 
ATOM   3813  HG1 ARG B2110      37.903  36.116  28.750  1.00  0.00     0.035 H 
ATOM   3814  HG2 ARG B2110      37.939  34.728  27.773  1.00  0.00     0.035 H 
ATOM   3815  CD  ARG B2110      39.339  34.634  29.433  1.00 31.08     0.080 C 
ATOM   3816  HD1 ARG B2110      39.457  35.012  30.475  1.00  0.00     0.075 H 
ATOM   3817  HD2 ARG B2110      39.406  33.541  29.643  1.00  0.00     0.075 H 
ATOM   3818  NE  ARG B2110      40.428  35.088  28.563  1.00 33.84    -0.079 N 
ATOM   3819  HE1 ARG B2110      41.333  34.833  28.958  1.00  0.00     0.274 HD
ATOM   3820  HE2 ARG B2110      40.367  36.088  28.370  1.00  0.00     0.274 HD
ATOM   3821  HE3 ARG B2110      40.320  34.742  27.610  1.00  0.00     0.274 HD
ATOM   3822  N   ILE B2111      33.888  34.358  30.967  1.00 32.27    -0.346 N 
ATOM   3823  HN  ILE B2111      34.362  34.945  31.653  1.00  0.00     0.163 HD
ATOM   3824  CA  ILE B2111      32.699  33.578  31.354  1.00 35.15     0.092 C 
ATOM   3825  HA  ILE B2111      32.736  32.632  30.765  1.00  0.00     0.088 H 
ATOM   3826  C   ILE B2111      31.404  34.272  30.973  1.00 37.66     0.241 C 
ATOM   3827  O   ILE B2111      30.367  33.628  30.851  1.00 41.19    -0.271 OA
ATOM   3828  CB  ILE B2111      32.674  33.166  32.842  1.00 33.71    -0.030 C 
ATOM   3829  HB  ILE B2111      31.750  32.564  33.007  1.00  0.00     0.043 H 
ATOM   3830  CG1 ILE B2111      32.594  34.392  33.757  1.00 31.20    -0.063 C 
ATOM   3831 1HG1 ILE B2111      31.718  35.026  33.486  1.00  0.00     0.033 H 
ATOM   3832 2HG1 ILE B2111      33.420  35.105  33.529  1.00  0.00     0.033 H 
ATOM   3833  CG2 ILE B2111      33.864  32.278  33.175  1.00 33.88    -0.071 C 
ATOM   3834 1HG2 ILE B2111      33.922  31.386  32.509  1.00  0.00     0.028 H 
ATOM   3835 2HG2 ILE B2111      33.857  31.980  34.249  1.00  0.00     0.028 H 
ATOM   3836 3HG2 ILE B2111      34.817  32.857  33.158  1.00  0.00     0.028 H 
ATOM   3837  CD1 ILE B2111      32.572  34.052  35.257  1.00 32.00    -0.076 C 
ATOM   3838 1HD1 ILE B2111      32.514  34.944  35.923  1.00  0.00     0.027 H 
ATOM   3839 2HD1 ILE B2111      33.448  33.418  35.528  1.00  0.00     0.027 H 
ATOM   3840 3HD1 ILE B2111      31.746  33.339  35.485  1.00  0.00     0.027 H 
ATOM   3841  N   SER B2112      31.466  35.577  30.761  1.00 38.18    -0.346 N 
ATOM   3842  HN  SER B2112      32.367  36.051  30.823  1.00  0.00     0.163 HD
ATOM   3843  CA  SER B2112      30.278  36.349  30.442  1.00 40.99     0.083 C 
ATOM   3844  HA  SER B2112      29.386  35.783  30.800  1.00  0.00     0.086 H 
ATOM   3845  C   SER B2112      30.153  36.534  28.932  1.00 43.54     0.112 C 
ATOM   3846  HC  SER B2112      31.065  36.660  28.324  1.00  0.00     0.146 H 
ATOM   3847  O   SER B2112      29.048  36.545  28.379  1.00 47.26    -0.305 OA
ATOM   3848  CB  SER B2112      30.317  37.698  31.170  1.00 39.58     0.041 C 
ATOM   3849  HB1 SER B2112      30.366  37.561  32.276  1.00  0.00     0.077 H 
ATOM   3850  HB2 SER B2112      29.336  38.224  31.102  1.00  0.00     0.077 H 
ATOM   3851  OG  SER B2112      31.367  38.511  30.708  1.00 39.59    -0.398 OA
ATOM   3852  HG  SER B2112      31.391  39.347  31.159  1.00  0.00     0.209 HD
TER    3853      SER B2112 
CONECT    1    4
CONECT    1    3
CONECT    1    2
CONECT    5    6
CONECT    9   11
CONECT    9   10
CONECT   12   14
CONECT   12   13
CONECT   18   19
CONECT   20   21
CONECT   24   26
CONECT   24   25
CONECT   27   29
CONECT   27   28
CONECT   32   34
CONECT   32   33
CONECT   35   36
CONECT   37   39
CONECT   37   38
CONECT   42   43
CONECT   44   45
CONECT   48   50
CONECT   48   49
CONECT   51   53
CONECT   51   52
CONECT   57   58
CONECT   59   60
CONECT   63   65
CONECT   63   64
CONECT   69   70
CONECT   71   72
CONECT   75   76
CONECT   77   79
CONECT   77   78
CONECT   80   83
CONECT   80   82
CONECT   80   81
CONECT   84   87
CONECT   84   86
CONECT   84   85
CONECT   88   89
CONECT   90   91
CONECT   94   95
CONECT   96   97
CONECT   98  101
CONECT   98  100
CONECT   98   99
CONECT  102  103
CONECT  104  105
CONECT  108  110
CONECT  108  109
CONECT  111  112
CONECT  113  114
CONECT  115  116
CONECT  119  121
CONECT  119  120
CONECT  122  124
CONECT  122  123
CONECT  125  127
CONECT  125  126
CONECT  128  130
CONECT  128  129
CONECT  131  134
CONECT  131  133
CONECT  131  132
CONECT  135  136
CONECT  137  138
CONECT  141  143
CONECT  141  142
CONECT  144  146
CONECT  144  145
CONECT  147  149
CONECT  147  148
CONECT  150  152
CONECT  150  151
CONECT  153  156
CONECT  153  155
CONECT  153  154
CONECT  157  158
CONECT  159  160
CONECT  163  165
CONECT  163  164
CONECT  169  170
CONECT  171  172
CONECT  175  177
CONECT  175  176
CONECT  178  180
CONECT  178  179
CONECT  181  183
CONECT  181  182
CONECT  184  185
CONECT  187  189
CONECT  187  188
CONECT  190  192
CONECT  190  191
CONECT  193  194
CONECT  195  197
CONECT  195  196
CONECT  200  201
CONECT  202  203
CONECT  206  207
CONECT  208  211
CONECT  208  210
CONECT  208  209
CONECT  212  215
CONECT  212  214
CONECT  212  213
CONECT  216  217
CONECT  218  219
CONECT  222  224
CONECT  222  223
CONECT  225  226
CONECT  227  230
CONECT  227  229
CONECT  227  228
CONECT  231  234
CONECT  231  233
CONECT  231  232
CONECT  235  236
CONECT  237  238
CONECT  241  243
CONECT  241  242
CONECT  244  246
CONECT  244  245
CONECT  247  249
CONECT  247  248
CONECT  250  252
CONECT  250  251
CONECT  253  256
CONECT  253  255
CONECT  253  254
CONECT  257  258
CONECT  259  260
CONECT  263  264
CONECT  265  267
CONECT  265  266
CONECT  268  271
CONECT  268  270
CONECT  268  269
CONECT  272  275
CONECT  272  274
CONECT  272  273
CONECT  276  277
CONECT  278  279
CONECT  282  283
CONECT  284  287
CONECT  284  286
CONECT  284  285
CONECT  288  291
CONECT  288  290
CONECT  288  289
CONECT  292  293
CONECT  294  295
CONECT  298  300
CONECT  298  299
CONECT  301  303
CONECT  301  302
CONECT  304  306
CONECT  304  305
CONECT  307  309
CONECT  307  308
CONECT  310  313
CONECT  310  312
CONECT  310  311
CONECT  314  315
CONECT  316  317
CONECT  320  322
CONECT  320  321
CONECT  323  325
CONECT  323  324
CONECT  326  328
CONECT  326  327
CONECT  329  330
CONECT  332  334
CONECT  332  333
CONECT  335  337
CONECT  335  336
CONECT  338  339
CONECT  340  341
CONECT  344  345
CONECT  346  349
CONECT  346  348
CONECT  346  347
CONECT  350  353
CONECT  350  352
CONECT  350  351
CONECT  354  355
CONECT  356  358
CONECT  356  357
CONECT  361  362
CONECT  363  364
CONECT  367  369
CONECT  367  368
CONECT  372  374
CONECT  372  373
CONECT  375  376
CONECT  377  379
CONECT  377  378
CONECT  382  383
CONECT  384  385
CONECT  388  391
CONECT  388  390
CONECT  388  389
CONECT  392  393
CONECT  394  395
CONECT  398  401
CONECT  398  400
CONECT  398  399
CONECT  402  403
CONECT  404  405
CONECT  408  409
CONECT  410  411
CONECT  412  415
CONECT  412  414
CONECT  412  413
CONECT  417  418
CONECT  421  423
CONECT  421  422
CONECT  424  426
CONECT  424  425
CONECT  427  429
CONECT  427  428
CONECT  430  431
CONECT  432  433
CONECT  436  438
CONECT  436  437
CONECT  439  441
CONECT  439  440
CONECT  443  446
CONECT  443  445
CONECT  443  444
CONECT  447  448
CONECT  449  450
CONECT  453  454
CONECT  455  457
CONECT  455  456
CONECT  458  461
CONECT  458  460
CONECT  458  459
CONECT  462  465
CONECT  462  464
CONECT  462  463
CONECT  466  467
CONECT  468  470
CONECT  468  469
CONECT  473  474
CONECT  475  476
CONECT  479  481
CONECT  479  480
CONECT  485  486
CONECT  487  488
CONECT  491  493
CONECT  491  492
CONECT  494  496
CONECT  494  495
CONECT  497  499
CONECT  497  498
CONECT  500  502
CONECT  500  501
CONECT  503  506
CONECT  503  505
CONECT  503  504
CONECT  507  508
CONECT  509  510
CONECT  513  514
CONECT  515  518
CONECT  515  517
CONECT  515  516
CONECT  519  522
CONECT  519  521
CONECT  519  520
CONECT  523  524
CONECT  525  526
CONECT  529  531
CONECT  529  530
CONECT  533  534
CONECT  535  536
CONECT  537  538
CONECT  539  540
CONECT  542  543
CONECT  544  545
CONECT  546  547
CONECT  550  551
CONECT  552  555
CONECT  552  554
CONECT  552  553
CONECT  556  559
CONECT  556  558
CONECT  556  557
CONECT  560  561
CONECT  562  563
CONECT  566  568
CONECT  566  567
CONECT  570  571
CONECT  572  573
CONECT  574  575
CONECT  576  577
CONECT  578  579
CONECT  580  581
CONECT  584  586
CONECT  584  585
CONECT  588  589
CONECT  590  591
CONECT  592  593
CONECT  594  595
CONECT  597  598
CONECT  599  600
CONECT  601  602
CONECT  605  607
CONECT  605  606
CONECT  608  610
CONECT  608  609
CONECT  611  613
CONECT  611  612
CONECT  614  616
CONECT  614  615
CONECT  617  620
CONECT  617  619
CONECT  617  618
CONECT  621  622
CONECT  623  625
CONECT  623  624
CONECT  628  629
CONECT  630  631
CONECT  634  636
CONECT  634  635
CONECT  637  639
CONECT  637  638
CONECT  640  642
CONECT  640  641
CONECT  643  645
CONECT  643  644
CONECT  646  649
CONECT  646  648
CONECT  646  647
CONECT  650  651
CONECT  652  653
CONECT  656  658
CONECT  656  657
CONECT  659  660
CONECT  661  664
CONECT  661  663
CONECT  661  662
CONECT  665  668
CONECT  665  667
CONECT  665  666
CONECT  669  670
CONECT  671  672
CONECT  675  677
CONECT  675  676
CONECT  678  679
CONECT  680  681
CONECT  682  683
CONECT  686  688
CONECT  686  687
CONECT  691  693
CONECT  691  692
CONECT  694  695
CONECT  696  698
CONECT  696  697
CONECT  701  702
CONECT  703  704
CONECT  707  709
CONECT  707  708
CONECT  710  712
CONECT  710  711
CONECT  713  715
CONECT  713  714
CONECT  716  718
CONECT  716  717
CONECT  719  722
CONECT  719  721
CONECT  719  720
CONECT  723  724
CONECT  725  726
CONECT  729  731
CONECT  729  730
CONECT  732  734
CONECT  732  733
CONECT  735  737
CONECT  735  736
CONECT  738  740
CONECT  738  739
CONECT  741  744
CONECT  741  743
CONECT  741  742
CONECT  745  746
CONECT  747  748
CONECT  751  753
CONECT  751  752
CONECT  755  756
CONECT  757  758
CONECT  759  760
CONECT  761  762
CONECT  763  764
CONECT  765  766
CONECT  767  768
CONECT  771  773
CONECT  771  772
CONECT  777  778
CONECT  779  780
CONECT  783  785
CONECT  783  784
CONECT  786  787
CONECT  788  789
CONECT  790  791
CONECT  794  796
CONECT  794  795
CONECT  797  798
CONECT  799  800
CONECT  801  802
CONECT  805  807
CONECT  805  806
CONECT  809  810
CONECT  811  812
CONECT  813  814
CONECT  815  816
CONECT  817  818
CONECT  819  820
CONECT  823  825
CONECT  823  824
CONECT  829  830
CONECT  831  832
CONECT  835  837
CONECT  835  836
CONECT  838  840
CONECT  838  839
CONECT  841  843
CONECT  841  842
CONECT  844  845
CONECT  847  849
CONECT  847  848
CONECT  850  852
CONECT  850  851
CONECT  853  854
CONECT  855  856
CONECT  859  861
CONECT  859  860
CONECT  864  866
CONECT  864  865
CONECT  867  868
CONECT  869  870
CONECT  873  875
CONECT  873  874
CONECT  876  878
CONECT  876  877
CONECT  883  884
CONECT  887  889
CONECT  887  888
CONECT  890  892
CONECT  890  891
CONECT  893  895
CONECT  893  894
CONECT  896  897
CONECT  898  899
CONECT  902  904
CONECT  902  903
CONECT  906  907
CONECT  908  909
CONECT  910  911
CONECT  912  913
CONECT  914  915
CONECT  916  917
CONECT  918  919
CONECT  922  923
CONECT  924  927
CONECT  924  926
CONECT  924  925
CONECT  928  931
CONECT  928  930
CONECT  928  929
CONECT  932  933
CONECT  934  935
CONECT  938  940
CONECT  938  939
CONECT  942  943
CONECT  944  945
CONECT  946  947
CONECT  948  949
CONECT  950  951
CONECT  952  953
CONECT  954  955
CONECT  958  960
CONECT  958  959
CONECT  961  962
CONECT  963  964
CONECT  965  966
CONECT  969  971
CONECT  969  970
CONECT  972  973
CONECT  974  977
CONECT  974  976
CONECT  974  975
CONECT  978  981
CONECT  978  980
CONECT  978  979
CONECT  982  983
CONECT  984  986
CONECT  984  985
CONECT  989  990
CONECT  991  992
CONECT  995  997
CONECT  995  996
CONECT  998 1000
CONECT  998  999
CONECT 1001 1003
CONECT 1001 1002
CONECT 1004 1006
CONECT 1004 1005
CONECT 1007 1010
CONECT 1007 1009
CONECT 1007 1008
CONECT 1011 1012
CONECT 1013 1015
CONECT 1013 1014
CONECT 1018 1019
CONECT 1020 1021
CONECT 1024 1026
CONECT 1024 1025
CONECT 1027 1029
CONECT 1027 1028
CONECT 1032 1034
CONECT 1032 1033
CONECT 1035 1036
CONECT 1037 1038
CONECT 1041 1042
CONECT 1043 1046
CONECT 1043 1045
CONECT 1043 1044
CONECT 1047 1050
CONECT 1047 1049
CONECT 1047 1048
CONECT 1051 1052
CONECT 1053 1054
CONECT 1057 1058
CONECT 1059 1061
CONECT 1059 1060
CONECT 1062 1065
CONECT 1062 1064
CONECT 1062 1063
CONECT 1066 1069
CONECT 1066 1068
CONECT 1066 1067
CONECT 1070 1071
CONECT 1072 1073
CONECT 1076 1078
CONECT 1076 1077
CONECT 1079 1081
CONECT 1079 1080
CONECT 1082 1084
CONECT 1082 1083
CONECT 1085 1087
CONECT 1085 1086
CONECT 1088 1091
CONECT 1088 1090
CONECT 1088 1089
CONECT 1092 1093
CONECT 1094 1095
CONECT 1098 1101
CONECT 1098 1100
CONECT 1098 1099
CONECT 1102 1103
CONECT 1104 1105
CONECT 1108 1110
CONECT 1108 1109
CONECT 1112 1113
CONECT 1115 1116
CONECT 1118 1119
CONECT 1120 1121
CONECT 1122 1123
CONECT 1124 1125
CONECT 1126 1127
CONECT 1128 1129
CONECT 1132 1134
CONECT 1132 1133
CONECT 1138 1139
CONECT 1140 1141
CONECT 1144 1145
CONECT 1146 1148
CONECT 1146 1147
CONECT 1149 1152
CONECT 1149 1151
CONECT 1149 1150
CONECT 1153 1156
CONECT 1153 1155
CONECT 1153 1154
CONECT 1157 1158
CONECT 1159 1161
CONECT 1159 1160
CONECT 1164 1165
CONECT 1166 1167
CONECT 1170 1171
CONECT 1172 1175
CONECT 1172 1174
CONECT 1172 1173
CONECT 1176 1179
CONECT 1176 1178
CONECT 1176 1177
CONECT 1180 1181
CONECT 1182 1183
CONECT 1186 1189
CONECT 1186 1188
CONECT 1186 1187
CONECT 1190 1191
CONECT 1192 1193
CONECT 1196 1197
CONECT 1198 1199
CONECT 1200 1203
CONECT 1200 1202
CONECT 1200 1201
CONECT 1204 1205
CONECT 1206 1207
CONECT 1210 1212
CONECT 1210 1211
CONECT 1213 1215
CONECT 1213 1214
CONECT 1217 1220
CONECT 1217 1219
CONECT 1217 1218
CONECT 1221 1222
CONECT 1223 1224
CONECT 1227 1229
CONECT 1227 1228
CONECT 1230 1232
CONECT 1230 1231
CONECT 1233 1235
CONECT 1233 1234
CONECT 1236 1238
CONECT 1236 1237
CONECT 1239 1242
CONECT 1239 1241
CONECT 1239 1240
CONECT 1243 1244
CONECT 1245 1246
CONECT 1249 1251
CONECT 1249 1250
CONECT 1252 1254
CONECT 1252 1253
CONECT 1255 1257
CONECT 1255 1256
CONECT 1258 1260
CONECT 1258 1259
CONECT 1261 1264
CONECT 1261 1263
CONECT 1261 1262
CONECT 1265 1266
CONECT 1267 1269
CONECT 1267 1268
CONECT 1272 1273
CONECT 1274 1275
CONECT 1278 1280
CONECT 1278 1279
CONECT 1281 1283
CONECT 1281 1282
CONECT 1287 1288
CONECT 1289 1290
CONECT 1293 1294
CONECT 1295 1297
CONECT 1295 1296
CONECT 1298 1301
CONECT 1298 1300
CONECT 1298 1299
CONECT 1302 1305
CONECT 1302 1304
CONECT 1302 1303
CONECT 1306 1307
CONECT 1308 1309
CONECT 1312 1314
CONECT 1312 1313
CONECT 1316 1317
CONECT 1318 1319
CONECT 1322 1324
CONECT 1322 1323
CONECT 1326 1327
CONECT 1328 1329
CONECT 1330 1331
CONECT 1332 1333
CONECT 1334 1335
CONECT 1336 1337
CONECT 1340 1342
CONECT 1340 1341
CONECT 1343 1344
CONECT 1345 1348
CONECT 1345 1347
CONECT 1345 1346
CONECT 1349 1352
CONECT 1349 1351
CONECT 1349 1350
CONECT 1353 1354
CONECT 1355 1356
CONECT 1357 1358
CONECT 1359 1360
CONECT 1365 1367
CONECT 1365 1366
CONECT 1368 1370
CONECT 1368 1369
CONECT 1371 1372
CONECT 1373 1374
CONECT 1375 1378
CONECT 1375 1377
CONECT 1375 1376
CONECT 1379 1382
CONECT 1379 1381
CONECT 1379 1380
CONECT 1383 1386
CONECT 1383 1385
CONECT 1383 1384
CONECT 1387 1390
CONECT 1387 1389
CONECT 1387 1388
CONECT 1392 1393
CONECT 1396 1398
CONECT 1396 1397
CONECT 1400 1401
CONECT 1402 1403
CONECT 1406 1408
CONECT 1406 1407
CONECT 1409 1411
CONECT 1409 1410
CONECT 1412 1414
CONECT 1412 1413
CONECT 1415 1417
CONECT 1415 1416
CONECT 1418 1421
CONECT 1418 1420
CONECT 1418 1419
CONECT 1423 1424
CONECT 1427 1429
CONECT 1427 1428
CONECT 1430 1432
CONECT 1430 1431
CONECT 1433 1435
CONECT 1433 1434
CONECT 1436 1437
CONECT 1438 1439
CONECT 1442 1444
CONECT 1442 1443
CONECT 1445 1447
CONECT 1445 1446
CONECT 1451 1452
CONECT 1453 1454
CONECT 1457 1459
CONECT 1457 1458
CONECT 1461 1462
CONECT 1463 1464
CONECT 1465 1466
CONECT 1467 1468
CONECT 1470 1471
CONECT 1472 1473
CONECT 1474 1475
CONECT 1478 1481
CONECT 1478 1480
CONECT 1478 1479
CONECT 1482 1483
CONECT 1484 1485
CONECT 1488 1490
CONECT 1488 1489
CONECT 1492 1493
CONECT 1494 1495
CONECT 1496 1497
CONECT 1498 1499
CONECT 1501 1502
CONECT 1503 1504
CONECT 1505 1507
CONECT 1505 1506
CONECT 1510 1511
CONECT 1512 1513
CONECT 1516 1518
CONECT 1516 1517
CONECT 1519 1520
CONECT 1521 1522
CONECT 1523 1524
CONECT 1527 1530
CONECT 1527 1529
CONECT 1527 1528
CONECT 1531 1532
CONECT 1533 1535
CONECT 1533 1534
CONECT 1538 1539
CONECT 1540 1541
CONECT 1544 1546
CONECT 1544 1545
CONECT 1547 1548
CONECT 1549 1550
CONECT 1551 1552
CONECT 1555 1557
CONECT 1555 1556
CONECT 1558 1559
CONECT 1560 1563
CONECT 1560 1562
CONECT 1560 1561
CONECT 1564 1567
CONECT 1564 1566
CONECT 1564 1565
CONECT 1569 1570
CONECT 1573 1575
CONECT 1573 1574
CONECT 1576 1578
CONECT 1576 1577
CONECT 1579 1581
CONECT 1579 1580
CONECT 1582 1583
CONECT 1584 1585
CONECT 1588 1590
CONECT 1588 1589
CONECT 1591 1593
CONECT 1591 1592
CONECT 1594 1596
CONECT 1594 1595
CONECT 1597 1599
CONECT 1597 1598
CONECT 1600 1603
CONECT 1600 1602
CONECT 1600 1601
CONECT 1604 1605
CONECT 1606 1607
CONECT 1610 1611
CONECT 1612 1614
CONECT 1612 1613
CONECT 1615 1618
CONECT 1615 1617
CONECT 1615 1616
CONECT 1619 1622
CONECT 1619 1621
CONECT 1619 1620
CONECT 1624 1625
CONECT 1628 1630
CONECT 1628 1629
CONECT 1631 1633
CONECT 1631 1632
CONECT 1634 1636
CONECT 1634 1635
CONECT 1637 1638
CONECT 1639 1640
CONECT 1643 1645
CONECT 1643 1644
CONECT 1646 1647
CONECT 1648 1649
CONECT 1650 1651
CONECT 1652 1653
CONECT 1654 1655
CONECT 1660 1662
CONECT 1660 1661
CONECT 1663 1665
CONECT 1663 1664
CONECT 1670 1672
CONECT 1670 1671
CONECT 1673 1675
CONECT 1673 1674
CONECT 1677 1678
CONECT 1681 1684
CONECT 1681 1683
CONECT 1681 1682
CONECT 1685 1686
CONECT 1687 1688
CONECT 1691 1692
CONECT 1693 1694
CONECT 1695 1698
CONECT 1695 1697
CONECT 1695 1696
CONECT 1699 1700
CONECT 1701 1702
CONECT 1705 1707
CONECT 1705 1706
CONECT 1708 1709
CONECT 1710 1713
CONECT 1710 1712
CONECT 1710 1711
CONECT 1714 1717
CONECT 1714 1716
CONECT 1714 1715
CONECT 1718 1719
CONECT 1720 1721
CONECT 1724 1726
CONECT 1724 1725
CONECT 1728 1729
CONECT 1730 1731
CONECT 1732 1733
CONECT 1734 1735
CONECT 1736 1737
CONECT 1738 1739
CONECT 1740 1741
CONECT 1744 1746
CONECT 1744 1745
CONECT 1748 1749
CONECT 1750 1751
CONECT 1752 1753
CONECT 1754 1755
CONECT 1756 1757
CONECT 1758 1759
CONECT 1760 1761
CONECT 1764 1766
CONECT 1764 1765
CONECT 1767 1769
CONECT 1767 1768
CONECT 1773 1774
CONECT 1775 1776
CONECT 1779 1780
CONECT 1781 1783
CONECT 1781 1782
CONECT 1784 1787
CONECT 1784 1786
CONECT 1784 1785
CONECT 1788 1791
CONECT 1788 1790
CONECT 1788 1789
CONECT 1792 1793
CONECT 1794 1795
CONECT 1798 1800
CONECT 1798 1799
CONECT 1801 1803
CONECT 1801 1802
CONECT 1807 1808
CONECT 1809 1810
CONECT 1813 1815
CONECT 1813 1814
CONECT 1816 1817
CONECT 1818 1821
CONECT 1818 1820
CONECT 1818 1819
CONECT 1822 1825
CONECT 1822 1824
CONECT 1822 1823
CONECT 1826 1827
CONECT 1828 1829
CONECT 1832 1834
CONECT 1832 1833
CONECT 1835 1836
CONECT 1837 1840
CONECT 1837 1839
CONECT 1837 1838
CONECT 1841 1844
CONECT 1841 1843
CONECT 1841 1842
CONECT 1845 1846
CONECT 1847 1848
CONECT 1851 1853
CONECT 1851 1852
CONECT 1857 1858
CONECT 1859 1860
CONECT 1863 1865
CONECT 1863 1864
CONECT 1867 1868
CONECT 1869 1870
CONECT 1871 1872
CONECT 1873 1874
CONECT 1875 1876
CONECT 1877 1878
CONECT 1879 1880
CONECT 1881 1882
CONECT 1883 1884
CONECT 1889 1891
CONECT 1889 1890
CONECT 1892 1894
CONECT 1892 1893
CONECT 1895 1897
CONECT 1895 1896
CONECT 1898 1900
CONECT 1898 1899
CONECT 1901 1903
CONECT 1901 1902
CONECT 1904 1906
CONECT 1904 1905
CONECT 1907 1909
CONECT 1907 1908
CONECT 1910 1912
CONECT 1910 1911
CONECT 1913 1916
CONECT 1913 1915
CONECT 1913 1914
CONECT 1917 1920
CONECT 1917 1919
CONECT 1917 1918
CONECT 1922 1924
CONECT 1922 1923
CONECT 1927 1928
CONECT 1929 1930
CONECT 1933 1936
CONECT 1933 1935
CONECT 1933 1934
CONECT 1938 1939
CONECT 1938 1940
CONECT 1938 1941
CONECT 1939 2017
CONECT 1941 1943
CONECT 1941 1955
CONECT 1941 1942
CONECT 1943 1946
CONECT 1943 1945
CONECT 1943 1944
CONECT 1946 1949
CONECT 1946 1948
CONECT 1946 1947
CONECT 1949 1952
CONECT 1949 1951
CONECT 1949 1950
CONECT 1952 1955
CONECT 1952 1954
CONECT 1952 1953
CONECT 1955 1956
CONECT 1956 1957
CONECT 1956 1958
CONECT 1958 1959
CONECT 1958 1960
CONECT 1960 1961
CONECT 1960 1962
CONECT 1960 1964
CONECT 1961 1972
CONECT 1962 1963
CONECT 1964 1966
CONECT 1964 2042
CONECT 1964 1965
CONECT 1966 1969
CONECT 1966 1968
CONECT 1966 1967
CONECT 1969 1972
CONECT 1969 1971
CONECT 1969 1970
CONECT 1972 1974
CONECT 1972 1973
CONECT 1974 1977
CONECT 1974 1976
CONECT 1974 1975
CONECT 1977 1979
CONECT 1977 1980
CONECT 1977 1978
CONECT 1979 2070
CONECT 1980 1981
CONECT 1980 2046
CONECT 1981 1983
CONECT 1981 1982
CONECT 1983 1985
CONECT 1983 1984
CONECT 1985 1987
CONECT 1985 1986
CONECT 1987 1989
CONECT 1987 1988
CONECT 1989 1991
CONECT 1989 1990
CONECT 1991 1993
CONECT 1991 2050
CONECT 1991 1992
CONECT 1993 1996
CONECT 1993 1995
CONECT 1993 1994
CONECT 1996 1998
CONECT 1996 2054
CONECT 1996 1997
CONECT 1998 1999
CONECT 1998 2000
CONECT 2000 2002
CONECT 2000 2003
CONECT 2000 2001
CONECT 2002 2074
CONECT 2003 2005
CONECT 2003 2007
CONECT 2003 2004
CONECT 2005 2006
CONECT 2007 2008
CONECT 2007 2058
CONECT 2008 2010
CONECT 2008 2009
CONECT 2010 2012
CONECT 2010 2062
CONECT 2010 2011
CONECT 2012 2013
CONECT 2012 2014
CONECT 2014 2017
CONECT 2014 2016
CONECT 2014 2015
CONECT 2017 2019
CONECT 2017 2018
CONECT 2019 2021
CONECT 2019 2066
CONECT 2019 2020
CONECT 2021 2024
CONECT 2021 2023
CONECT 2021 2022
CONECT 2024 2026
CONECT 2024 2039
CONECT 2024 2025
CONECT 2026 2029
CONECT 2026 2028
CONECT 2026 2027
CONECT 2029 2031
CONECT 2029 2032
CONECT 2029 2030
CONECT 2031 2078
CONECT 2032 2034
CONECT 2032 2036
CONECT 2032 2033
CONECT 2034 2035
CONECT 2036 2039
CONECT 2036 2038
CONECT 2036 2037
CONECT 2039 2041
CONECT 2039 2040
CONECT 2042 2045
CONECT 2042 2044
CONECT 2042 2043
CONECT 2046 2049
CONECT 2046 2048
CONECT 2046 2047
CONECT 2050 2053
CONECT 2050 2052
CONECT 2050 2051
CONECT 2054 2057
CONECT 2054 2056
CONECT 2054 2055
CONECT 2058 2061
CONECT 2058 2060
CONECT 2058 2059
CONECT 2062 2065
CONECT 2062 2064
CONECT 2062 2063
CONECT 2066 2069
CONECT 2066 2068
CONECT 2066 2067
CONECT 2070 2073
CONECT 2070 2072
CONECT 2070 2071
CONECT 2074 2077
CONECT 2074 2076
CONECT 2074 2075
CONECT 2078 2081
CONECT 2078 2080
CONECT 2078 2079
CONECT 2221 2224
CONECT 2221 2223
CONECT 2221 2222
CONECT 2225 2227
CONECT 2225 2226
CONECT 2230 2231
CONECT 2232 2233
CONECT 2236 2239
CONECT 2236 2238
CONECT 2236 2237
CONECT 2240 2241
CONECT 2242 2243
CONECT 2246 2248
CONECT 2246 2247
CONECT 2249 2251
CONECT 2249 2250
CONECT 2253 2256
CONECT 2253 2255
CONECT 2253 2254
CONECT 2257 2258
CONECT 2259 2260
CONECT 2263 2265
CONECT 2263 2264
CONECT 2270 2271
CONECT 2274 2276
CONECT 2274 2275
CONECT 2277 2279
CONECT 2277 2278
CONECT 2280 2282
CONECT 2280 2281
CONECT 2283 2284
CONECT 2285 2286
CONECT 2289 2291
CONECT 2289 2290
CONECT 2292 2294
CONECT 2292 2293
CONECT 2298 2299
CONECT 2300 2301
CONECT 2304 2306
CONECT 2304 2305
CONECT 2308 2309
CONECT 2310 2311
CONECT 2312 2313
CONECT 2314 2315
CONECT 2316 2317
CONECT 2318 2319
CONECT 2320 2321
CONECT 2324 2326
CONECT 2324 2325
CONECT 2327 2329
CONECT 2327 2328
CONECT 2331 2334
CONECT 2331 2333
CONECT 2331 2332
CONECT 2335 2336
CONECT 2337 2338
CONECT 2341 2343
CONECT 2341 2342
CONECT 2344 2346
CONECT 2344 2345
CONECT 2350 2351
CONECT 2352 2353
CONECT 2354 2355
CONECT 2356 2357
CONECT 2362 2364
CONECT 2362 2363
CONECT 2365 2367
CONECT 2365 2366
CONECT 2368 2370
CONECT 2368 2369
CONECT 2371 2373
CONECT 2371 2372
CONECT 2376 2379
CONECT 2376 2378
CONECT 2376 2377
CONECT 2380 2383
CONECT 2380 2382
CONECT 2380 2381
CONECT 2385 2386
CONECT 2389 2391
CONECT 2389 2390
CONECT 2393 2394
CONECT 2396 2397
CONECT 2399 2400
CONECT 2401 2402
CONECT 2403 2404
CONECT 2405 2406
CONECT 2407 2408
CONECT 2409 2410
CONECT 2413 2415
CONECT 2413 2414
CONECT 2417 2418
CONECT 2419 2420
CONECT 2421 2422
CONECT 2423 2424
CONECT 2425 2426
CONECT 2427 2428
CONECT 2431 2433
CONECT 2431 2432
CONECT 2434 2436
CONECT 2434 2435
CONECT 2440 2441
CONECT 2442 2444
CONECT 2442 2443
CONECT 2447 2448
CONECT 2449 2450
CONECT 2453 2455
CONECT 2453 2454
CONECT 2456 2457
CONECT 2458 2461
CONECT 2458 2460
CONECT 2458 2459
CONECT 2462 2465
CONECT 2462 2464
CONECT 2462 2463
CONECT 2466 2467
CONECT 2468 2469
CONECT 2470 2471
CONECT 2472 2473
CONECT 2478 2480
CONECT 2478 2479
CONECT 2481 2483
CONECT 2481 2482
CONECT 2484 2486
CONECT 2484 2485
CONECT 2487 2489
CONECT 2487 2488
CONECT 2497 2498
CONECT 2501 2503
CONECT 2501 2502
CONECT 2504 2506
CONECT 2504 2505
CONECT 2510 2511
CONECT 2512 2513
CONECT 2516 2519
CONECT 2516 2518
CONECT 2516 2517
CONECT 2520 2521
CONECT 2522 2523
CONECT 2526 2528
CONECT 2526 2527
CONECT 2529 2530
CONECT 2531 2532
CONECT 2533 2534
CONECT 2537 2539
CONECT 2537 2538
CONECT 2540 2542
CONECT 2540 2541
CONECT 2543 2545
CONECT 2543 2544
CONECT 2546 2547
CONECT 2549 2551
CONECT 2549 2550
CONECT 2552 2554
CONECT 2552 2553
CONECT 2555 2556
CONECT 2557 2558
CONECT 2561 2563
CONECT 2561 2562
CONECT 2564 2565
CONECT 2566 2569
CONECT 2566 2568
CONECT 2566 2567
CONECT 2570 2573
CONECT 2570 2572
CONECT 2570 2571
CONECT 2574 2575
CONECT 2576 2577
CONECT 2580 2582
CONECT 2580 2581
CONECT 2584 2585
CONECT 2586 2587
CONECT 2588 2589
CONECT 2590 2591
CONECT 2593 2594
CONECT 2595 2596
CONECT 2597 2598
CONECT 2601 2603
CONECT 2601 2602
CONECT 2605 2606
CONECT 2607 2608
CONECT 2609 2610
CONECT 2611 2612
CONECT 2613 2614
CONECT 2615 2616
CONECT 2617 2619
CONECT 2617 2618
CONECT 2622 2623
CONECT 2624 2625
CONECT 2628 2630
CONECT 2628 2629
CONECT 2631 2633
CONECT 2631 2632
CONECT 2637 2638
CONECT 2639 2640
CONECT 2643 2645
CONECT 2643 2644
CONECT 2646 2648
CONECT 2646 2647
CONECT 2649 2651
CONECT 2649 2650
CONECT 2652 2653
CONECT 2655 2657
CONECT 2655 2656
CONECT 2658 2660
CONECT 2658 2659
CONECT 2661 2662
CONECT 2663 2664
CONECT 2667 2669
CONECT 2667 2668
CONECT 2672 2674
CONECT 2672 2673
CONECT 2675 2676
CONECT 2677 2678
CONECT 2681 2682
CONECT 2683 2686
CONECT 2683 2685
CONECT 2683 2684
CONECT 2687 2690
CONECT 2687 2689
CONECT 2687 2688
CONECT 2691 2692
CONECT 2693 2694
CONECT 2695 2696
CONECT 2697 2698
CONECT 2703 2705
CONECT 2703 2704
CONECT 2706 2708
CONECT 2706 2707
CONECT 2709 2711
CONECT 2709 2710
CONECT 2712 2714
CONECT 2712 2713
CONECT 2715 2717
CONECT 2715 2716
CONECT 2718 2720
CONECT 2718 2719
CONECT 2721 2723
CONECT 2721 2722
CONECT 2724 2726
CONECT 2724 2725
CONECT 2727 2730
CONECT 2727 2729
CONECT 2727 2728
CONECT 2731 2734
CONECT 2731 2733
CONECT 2731 2732
CONECT 2736 2738
CONECT 2736 2737
CONECT 2741 2742
CONECT 2743 2744
CONECT 2747 2749
CONECT 2747 2748
CONECT 2750 2752
CONECT 2750 2751
CONECT 2754 2757
CONECT 2754 2756
CONECT 2754 2755
CONECT 2758 2759
CONECT 2760 2761
CONECT 2764 2766
CONECT 2764 2765
CONECT 2768 2769
CONECT 2770 2771
CONECT 2772 2773
CONECT 2774 2775
CONECT 2776 2777
CONECT 2778 2779
CONECT 2780 2781
CONECT 2784 2786
CONECT 2784 2785
CONECT 2787 2789
CONECT 2787 2788
CONECT 2793 2794
CONECT 2795 2796
CONECT 2799 2800
CONECT 2801 2804
CONECT 2801 2803
CONECT 2801 2802
CONECT 2805 2808
CONECT 2805 2807
CONECT 2805 2806
CONECT 2809 2810
CONECT 2811 2812
CONECT 2815 2817
CONECT 2815 2816
CONECT 2818 2819
CONECT 2820 2823
CONECT 2820 2822
CONECT 2820 2821
CONECT 2824 2827
CONECT 2824 2826
CONECT 2824 2825
CONECT 2828 2829
CONECT 2830 2831
CONECT 2834 2836
CONECT 2834 2835
CONECT 2837 2839
CONECT 2837 2838
CONECT 2844 2845
CONECT 2848 2850
CONECT 2848 2849
CONECT 2851 2853
CONECT 2851 2852
CONECT 2854 2856
CONECT 2854 2855
CONECT 2857 2858
CONECT 2859 2860
CONECT 2863 2865
CONECT 2863 2864
CONECT 2866 2867
CONECT 2868 2871
CONECT 2868 2870
CONECT 2868 2869
CONECT 2872 2875
CONECT 2872 2874
CONECT 2872 2873
CONECT 2876 2877
CONECT 2878 2879
CONECT 2882 2884
CONECT 2882 2883
CONECT 2886 2887
CONECT 2888 2889
CONECT 2890 2891
CONECT 2892 2893
CONECT 2894 2895
CONECT 2896 2897
CONECT 2900 2903
CONECT 2900 2902
CONECT 2900 2901
CONECT 2904 2905
CONECT 2906 2907
CONECT 2910 2912
CONECT 2910 2911
CONECT 2913 2915
CONECT 2913 2914
CONECT 2917 2920
CONECT 2917 2919
CONECT 2917 2918
CONECT 2921 2922
CONECT 2923 2924
CONECT 2927 2929
CONECT 2927 2928
CONECT 2930 2932
CONECT 2930 2931
CONECT 2934 2937
CONECT 2934 2936
CONECT 2934 2935
CONECT 2938 2939
CONECT 2940 2941
CONECT 2944 2946
CONECT 2944 2945
CONECT 2947 2949
CONECT 2947 2948
CONECT 2953 2954
CONECT 2955 2956
CONECT 2959 2962
CONECT 2959 2961
CONECT 2959 2960
CONECT 2963 2964
CONECT 2965 2967
CONECT 2965 2966
CONECT 2971 2972
CONECT 2975 2977
CONECT 2975 2976
CONECT 2978 2980
CONECT 2978 2979
CONECT 2981 2983
CONECT 2981 2982
CONECT 2984 2985
CONECT 2986 2987
CONECT 2990 2993
CONECT 2990 2992
CONECT 2990 2991
CONECT 2994 2995
CONECT 2996 2997
CONECT 3000 3001
CONECT 3002 3003
CONECT 3004 3007
CONECT 3004 3006
CONECT 3004 3005
CONECT 3008 3009
CONECT 3010 3011
CONECT 3014 3016
CONECT 3014 3015
CONECT 3017 3018
CONECT 3019 3022
CONECT 3019 3021
CONECT 3019 3020
CONECT 3023 3026
CONECT 3023 3025
CONECT 3023 3024
CONECT 3027 3028
CONECT 3029 3030
CONECT 3033 3035
CONECT 3033 3034
CONECT 3036 3038
CONECT 3036 3037
CONECT 3039 3041
CONECT 3039 3040
CONECT 3042 3044
CONECT 3042 3043
CONECT 3045 3048
CONECT 3045 3047
CONECT 3045 3046
CONECT 3049 3050
CONECT 3051 3052
CONECT 3055 3057
CONECT 3055 3056
CONECT 3058 3060
CONECT 3058 3059
CONECT 3064 3065
CONECT 3066 3067
CONECT 3070 3071
CONECT 3072 3073
CONECT 3074 3077
CONECT 3074 3076
CONECT 3074 3075
CONECT 3078 3079
CONECT 3080 3081
CONECT 3084 3086
CONECT 3084 3085
CONECT 3087 3088
CONECT 3089 3090
CONECT 3091 3092
CONECT 3095 3097
CONECT 3095 3096
CONECT 3099 3100
CONECT 3101 3102
CONECT 3103 3104
CONECT 3105 3106
CONECT 3107 3108
CONECT 3109 3110
CONECT 3111 3112
CONECT 3115 3117
CONECT 3115 3116
CONECT 3120 3122
CONECT 3120 3121
CONECT 3123 3124
CONECT 3125 3126
CONECT 3129 3132
CONECT 3129 3131
CONECT 3129 3130
CONECT 3133 3134
CONECT 3135 3136
CONECT 3139 3142
CONECT 3139 3141
CONECT 3139 3140
CONECT 3143 3144
CONECT 3145 3146
CONECT 3149 3151
CONECT 3149 3150
CONECT 3153 3154
CONECT 3155 3156
CONECT 3157 3158
CONECT 3159 3160
CONECT 3162 3163
CONECT 3164 3165
CONECT 3166 3168
CONECT 3166 3167
CONECT 3171 3172
CONECT 3173 3174
CONECT 3177 3179
CONECT 3177 3178
CONECT 3180 3182
CONECT 3180 3181
CONECT 3183 3185
CONECT 3183 3184
CONECT 3186 3187
CONECT 3189 3191
CONECT 3189 3190
CONECT 3192 3194
CONECT 3192 3193
CONECT 3195 3196
CONECT 3197 3198
CONECT 3201 3203
CONECT 3201 3202
CONECT 3207 3208
CONECT 3209 3210
CONECT 3213 3215
CONECT 3213 3214
CONECT 3216 3217
CONECT 3218 3221
CONECT 3218 3220
CONECT 3218 3219
CONECT 3222 3225
CONECT 3222 3224
CONECT 3222 3223
CONECT 3226 3227
CONECT 3228 3229
CONECT 3230 3231
CONECT 3232 3233
CONECT 3238 3240
CONECT 3238 3239
CONECT 3241 3243
CONECT 3241 3242
CONECT 3244 3246
CONECT 3244 3245
CONECT 3247 3249
CONECT 3247 3248
CONECT 3252 3255
CONECT 3252 3254
CONECT 3252 3253
CONECT 3256 3259
CONECT 3256 3258
CONECT 3256 3257
CONECT 3261 3262
CONECT 3265 3267
CONECT 3265 3266
CONECT 3268 3270
CONECT 3268 3269
CONECT 3274 3275
CONECT 3276 3277
CONECT 3280 3283
CONECT 3280 3282
CONECT 3280 3281
CONECT 3284 3285
CONECT 3286 3287
CONECT 3290 3292
CONECT 3290 3291
CONECT 3293 3295
CONECT 3293 3294
CONECT 3298 3300
CONECT 3298 3299
CONECT 3301 3302
CONECT 3303 3304
CONECT 3305 3306
CONECT 3307 3308
CONECT 3313 3315
CONECT 3313 3314
CONECT 3316 3318
CONECT 3316 3317
CONECT 3319 3321
CONECT 3319 3320
CONECT 3322 3324
CONECT 3322 3323
CONECT 3332 3333
CONECT 3336 3338
CONECT 3336 3337
CONECT 3340 3341
CONECT 3343 3344
CONECT 3346 3347
CONECT 3348 3349
CONECT 3350 3351
CONECT 3352 3353
CONECT 3354 3355
CONECT 3356 3357
CONECT 3360 3362
CONECT 3360 3361
CONECT 3364 3365
CONECT 3366 3367
CONECT 3370 3372
CONECT 3370 3371
CONECT 3373 3375
CONECT 3373 3374
CONECT 3376 3378
CONECT 3376 3377
CONECT 3379 3380
CONECT 3382 3384
CONECT 3382 3383
CONECT 3385 3387
CONECT 3385 3386
CONECT 3388 3389
CONECT 3390 3391
CONECT 3394 3396
CONECT 3394 3395
CONECT 3397 3399
CONECT 3397 3398
CONECT 3400 3402
CONECT 3400 3401
CONECT 3403 3405
CONECT 3403 3404
CONECT 3406 3409
CONECT 3406 3408
CONECT 3406 3407
CONECT 3410 3411
CONECT 3412 3413
CONECT 3416 3418
CONECT 3416 3417
CONECT 3420 3421
CONECT 3422 3423
CONECT 3424 3425
CONECT 3426 3427
CONECT 3429 3430
CONECT 3431 3432
CONECT 3433 3434
CONECT 3435 3436
CONECT 3437 3438
CONECT 3443 3445
CONECT 3443 3444
CONECT 3446 3448
CONECT 3446 3447
CONECT 3449 3451
CONECT 3449 3450
CONECT 3452 3454
CONECT 3452 3453
CONECT 3457 3460
CONECT 3457 3459
CONECT 3457 3458
CONECT 3461 3464
CONECT 3461 3463
CONECT 3461 3462
CONECT 3466 3467
CONECT 3470 3472
CONECT 3470 3471
CONECT 3473 3475
CONECT 3473 3474
CONECT 3476 3478
CONECT 3476 3477
CONECT 3479 3481
CONECT 3479 3480
CONECT 3482 3485
CONECT 3482 3484
CONECT 3482 3483
CONECT 3486 3487
CONECT 3488 3489
CONECT 3492 3494
CONECT 3492 3493
CONECT 3495 3496
CONECT 3497 3498
CONECT 3499 3501
CONECT 3499 3500
CONECT 3504 3505
CONECT 3506 3507
CONECT 3510 3512
CONECT 3510 3511
CONECT 3515 3517
CONECT 3515 3516
CONECT 3518 3519
CONECT 3520 3521
CONECT 3524 3525
CONECT 3526 3529
CONECT 3526 3528
CONECT 3526 3527
CONECT 3530 3533
CONECT 3530 3532
CONECT 3530 3531
CONECT 3534 3535
CONECT 3536 3537
CONECT 3540 3542
CONECT 3540 3541
CONECT 3543 3545
CONECT 3543 3544
CONECT 3546 3548
CONECT 3546 3547
CONECT 3549 3551
CONECT 3549 3550
CONECT 3552 3555
CONECT 3552 3554
CONECT 3552 3553
CONECT 3556 3557
CONECT 3558 3559
CONECT 3562 3564
CONECT 3562 3563
CONECT 3568 3569
CONECT 3570 3571
CONECT 3574 3576
CONECT 3574 3575
CONECT 3577 3578
CONECT 3579 3582
CONECT 3579 3581
CONECT 3579 3580
CONECT 3583 3586
CONECT 3583 3585
CONECT 3583 3584
CONECT 3587 3588
CONECT 3589 3590
CONECT 3593 3594
CONECT 3595 3596
CONECT 3597 3600
CONECT 3597 3599
CONECT 3597 3598
CONECT 3601 3602
CONECT 3603 3604
CONECT 3607 3609
CONECT 3607 3608
CONECT 3610 3612
CONECT 3610 3611
CONECT 3615 3617
CONECT 3615 3616
CONECT 3618 3619
CONECT 3620 3621
CONECT 3624 3627
CONECT 3624 3626
CONECT 3624 3625
CONECT 3628 3629
CONECT 3630 3631
CONECT 3634 3636
CONECT 3634 3635
CONECT 3638 3639
CONECT 3641 3642
CONECT 3644 3645
CONECT 3646 3647
CONECT 3648 3649
CONECT 3650 3651
CONECT 3652 3653
CONECT 3654 3655
CONECT 3658 3660
CONECT 3658 3659
CONECT 3664 3665
CONECT 3666 3667
CONECT 3670 3672
CONECT 3670 3671
CONECT 3673 3674
CONECT 3675 3678
CONECT 3675 3677
CONECT 3675 3676
CONECT 3679 3682
CONECT 3679 3681
CONECT 3679 3680
CONECT 3683 3684
CONECT 3685 3686
CONECT 3689 3691
CONECT 3689 3690
CONECT 3693 3694
CONECT 3695 3696
CONECT 3697 3698
CONECT 3699 3700
CONECT 3702 3703
CONECT 3704 3705
CONECT 3706 3707
CONECT 3710 3712
CONECT 3710 3711
CONECT 3714 3715
CONECT 3716 3717
CONECT 3718 3719
CONECT 3720 3721
CONECT 3723 3724
CONECT 3725 3726
CONECT 3727 3728
CONECT 3731 3733
CONECT 3731 3732
CONECT 3735 3736
CONECT 3737 3738
CONECT 3739 3740
CONECT 3741 3742
CONECT 3743 3744
CONECT 3745 3746
CONECT 3749 3750
CONECT 3751 3754
CONECT 3751 3753
CONECT 3751 3752
CONECT 3755 3758
CONECT 3755 3757
CONECT 3755 3756
CONECT 3759 3760
CONECT 3761 3762
CONECT 3765 3767
CONECT 3765 3766
CONECT 3769 3770
CONECT 3771 3772
CONECT 3773 3774
CONECT 3775 3776
CONECT 3777 3778
CONECT 3779 3780
CONECT 3781 3782
CONECT 3785 3787
CONECT 3785 3786
CONECT 3788 3790
CONECT 3788 3789
CONECT 3791 3793
CONECT 3791 3792
CONECT 3794 3795
CONECT 3797 3799
CONECT 3797 3798
CONECT 3800 3802
CONECT 3800 3801
CONECT 3803 3804
CONECT 3805 3806
CONECT 3809 3811
CONECT 3809 3810
CONECT 3812 3814
CONECT 3812 3813
CONECT 3815 3817
CONECT 3815 3816
CONECT 3818 3821
CONECT 3818 3820
CONECT 3818 3819
CONECT 3822 3823
CONECT 3824 3825
CONECT 3828 3829
CONECT 3830 3832
CONECT 3830 3831
CONECT 3833 3836
CONECT 3833 3835
CONECT 3833 3834
CONECT 3837 3840
CONECT 3837 3839
CONECT 3837 3838
CONECT 3841 3842
CONECT 3843 3844
CONECT 3845 3846
CONECT 3848 3850
CONECT 3848 3849
CONECT 3851 3852
