# Supplementary material for: Network pharmacology-based mechanism analysis of dauricine on the alleviating Aβ-induced neurotoxicity in Caenorhabditis elegans
Source: BMC Complement Med Ther. 2024 Aug 30;24:321. doi: 10.1186/s12906-024-04589-w (PMC11363685; doi:10.1186/s12906-024-04589-w)
Supplement: Supplementary file 1 — Supplementary Material 1: The original data of Network pharmacology analysis [file 12906_2024_4589_MOESM1_ESM.zip › Supplementary File 1— The original data of Network pharmacology analysis/3D Crystal structure of the core targets/3D Crystal structure of the PIK3CA.pdbqt]

REMARK   4 XXXX COMPLIES WITH FORMAT V. 2.0
ATOM      1  N   PRO A   2       6.613 -31.495  45.002  1.00 58.74    -0.062 N 
ATOM      2  HN1 PRO A   2       7.425 -31.478  44.385  1.00  0.00     0.278 HD
ATOM      3  HN2 PRO A   2       6.355 -32.477  44.908  1.00  0.00     0.278 HD
ATOM      4  CA  PRO A   2       5.546 -30.617  44.497  1.00 59.12     0.178 C 
ATOM      5  HA  PRO A   2       4.583 -31.177  44.441  1.00  0.00     0.099 H 
ATOM      6  C   PRO A   2       5.906 -30.043  43.116  1.00 65.15     0.251 C 
ATOM      7  O   PRO A   2       7.024 -30.300  42.674  1.00 64.34    -0.271 OA
ATOM      8  CB  PRO A   2       5.456 -29.519  45.565  1.00 60.65    -0.028 C 
ATOM      9  HB1 PRO A   2       4.430 -29.101  45.692  1.00  0.00     0.036 H 
ATOM     10  HB2 PRO A   2       5.951 -28.565  45.269  1.00  0.00     0.036 H 
ATOM     11  CG  PRO A   2       6.012 -30.121  46.801  1.00 64.85    -0.040 C 
ATOM     12  HG1 PRO A   2       6.452 -29.364  47.492  1.00  0.00     0.035 H 
ATOM     13  HG2 PRO A   2       5.223 -30.507  47.488  1.00  0.00     0.035 H 
ATOM     14  CD  PRO A   2       6.996 -31.178  46.391  1.00 60.26     0.083 C 
ATOM     15  HD1 PRO A   2       7.033 -32.061  47.071  1.00  0.00     0.075 H 
ATOM     16  HD2 PRO A   2       8.065 -30.886  46.518  1.00  0.00     0.075 H 
ATOM     17  N   PRO A   3       5.036 -29.277  42.393  1.00 63.13    -0.337 N 
ATOM     18  CA  PRO A   3       5.483 -28.721  41.100  1.00 62.41     0.091 C 
ATOM     19  HA  PRO A   3       5.907 -29.531  40.462  1.00  0.00     0.087 H 
ATOM     20  C   PRO A   3       6.531 -27.624  41.320  1.00 62.73     0.241 C 
ATOM     21  O   PRO A   3       6.565 -27.021  42.400  1.00 61.26    -0.271 OA
ATOM     22  CB  PRO A   3       4.194 -28.178  40.470  1.00 64.59    -0.036 C 
ATOM     23  HB1 PRO A   3       4.356 -27.329  39.765  1.00  0.00     0.036 H 
ATOM     24  HB2 PRO A   3       3.725 -28.867  39.730  1.00  0.00     0.036 H 
ATOM     25  CG  PRO A   3       3.322 -27.847  41.626  1.00 69.67    -0.048 C 
ATOM     26  HG1 PRO A   3       2.237 -27.829  41.369  1.00  0.00     0.035 H 
ATOM     27  HG2 PRO A   3       3.406 -26.784  41.951  1.00  0.00     0.035 H 
ATOM     28  CD  PRO A   3       3.660 -28.834  42.720  1.00 65.25    -0.001 C 
ATOM     29  HD1 PRO A   3       2.925 -29.665  42.830  1.00  0.00     0.064 H 
ATOM     30  HD2 PRO A   3       3.542 -28.431  43.753  1.00  0.00     0.064 H 
ATOM     31  N   ARG A   4       7.410 -27.406  40.315  1.00 57.49    -0.346 N 
ATOM     32  HN  ARG A   4       7.320 -27.977  39.475  1.00  0.00     0.163 HD
ATOM     33  CA  ARG A   4       8.484 -26.405  40.348  1.00 56.34     0.089 C 
ATOM     34  HA  ARG A   4       9.246 -26.733  41.093  1.00  0.00     0.087 H 
ATOM     35  C   ARG A   4       7.972 -25.006  40.762  1.00 58.74     0.243 C 
ATOM     36  O   ARG A   4       6.969 -24.542  40.207  1.00 57.73    -0.271 OA
ATOM     37  CB  ARG A   4       9.170 -26.293  38.973  1.00 54.38    -0.036 C 
ATOM     38  HB1 ARG A   4       9.618 -25.279  38.852  1.00  0.00     0.036 H 
ATOM     39  HB2 ARG A   4       8.402 -26.268  38.165  1.00  0.00     0.036 H 
ATOM     40  CG  ARG A   4      10.201 -27.352  38.672  1.00 61.72    -0.048 C 
ATOM     41  HG1 ARG A   4       9.759 -28.215  38.121  1.00  0.00     0.035 H 
ATOM     42  HG2 ARG A   4      10.523 -27.890  39.594  1.00  0.00     0.035 H 
ATOM     43  CD  ARG A   4      11.381 -26.754  37.929  1.00 66.67     0.009 C 
ATOM     44  HD1 ARG A   4      11.697 -25.793  38.399  1.00  0.00     0.064 H 
ATOM     45  HD2 ARG A   4      12.303 -27.357  38.102  1.00  0.00     0.064 H 
ATOM     46  NE  ARG A   4      11.140 -26.575  36.495  1.00 65.68    -0.227 N 
ATOM     47  HE  ARG A   4      10.312 -27.013  36.091  1.00  0.00     0.177 HD
ATOM     48  CZ  ARG A   4      11.931 -25.878  35.687  1.00 69.33     0.665 C 
ATOM     49  NH1 ARG A   4      13.013 -25.271  36.164  1.00 44.67    -0.235 N 
ATOM     50 1HH1 ARG A   4      13.620 -24.736  35.544  1.00  0.00     0.174 HD
ATOM     51 2HH1 ARG A   4      13.232 -25.349  37.157  1.00  0.00     0.174 HD
ATOM     52  NH2 ARG A   4      11.646 -25.777  34.396  1.00 57.57    -0.235 N 
ATOM     53 1HH2 ARG A   4      12.253 -25.242  33.776  1.00  0.00     0.174 HD
ATOM     54 2HH2 ARG A   4      10.816 -26.243  34.030  1.00  0.00     0.174 HD
ATOM     55  N   PRO A   5       8.655 -24.323  41.714  1.00 54.94    -0.337 N 
ATOM     56  CA  PRO A   5       8.241 -22.957  42.093  1.00 54.68     0.091 C 
ATOM     57  HA  PRO A   5       7.215 -22.979  42.529  1.00  0.00     0.087 H 
ATOM     58  C   PRO A   5       8.285 -21.978  40.905  1.00 57.96     0.241 C 
ATOM     59  O   PRO A   5       7.369 -21.173  40.749  1.00 57.41    -0.271 OA
ATOM     60  CB  PRO A   5       9.261 -22.568  43.175  1.00 56.38    -0.036 C 
ATOM     61  HB1 PRO A   5       8.840 -21.917  43.976  1.00  0.00     0.036 H 
ATOM     62  HB2 PRO A   5      10.040 -21.853  42.822  1.00  0.00     0.036 H 
ATOM     63  CG  PRO A   5       9.813 -23.860  43.677  1.00 60.87    -0.048 C 
ATOM     64  HG1 PRO A   5      10.790 -23.764  44.205  1.00  0.00     0.035 H 
ATOM     65  HG2 PRO A   5       9.251 -24.293  44.537  1.00  0.00     0.035 H 
ATOM     66  CD  PRO A   5       9.854 -24.740  42.467  1.00 56.43    -0.001 C 
ATOM     67  HD1 PRO A   5      10.806 -24.693  41.889  1.00  0.00     0.064 H 
ATOM     68  HD2 PRO A   5       9.910 -25.832  42.687  1.00  0.00     0.064 H 
ATOM     69  N   SER A   6       9.338 -22.076  40.058  1.00 53.87    -0.344 N 
ATOM     70  HN  SER A   6      10.047 -22.775  40.277  1.00  0.00     0.163 HD
ATOM     71  CA  SER A   6       9.549 -21.262  38.849  1.00 53.04     0.109 C 
ATOM     72  HA  SER A   6       8.578 -20.798  38.556  1.00  0.00     0.090 H 
ATOM     73  C   SER A   6      10.044 -22.156  37.684  1.00 53.81     0.243 C 
ATOM     74  O   SER A   6       9.964 -23.378  37.782  1.00 53.05    -0.271 OA
ATOM     75  CB  SER A   6      10.557 -20.149  39.135  1.00 57.26     0.044 C 
ATOM     76  HB1 SER A   6      10.323 -19.627  40.092  1.00  0.00     0.077 H 
ATOM     77  HB2 SER A   6      10.426 -19.294  38.432  1.00  0.00     0.077 H 
ATOM     78  OG  SER A   6      11.894 -20.627  39.122  1.00 69.00    -0.398 OA
ATOM     79  HG  SER A   6      12.520 -19.935  39.300  1.00  0.00     0.209 HD
ATOM     80  N   SER A   7      10.544 -21.554  36.588  1.00 48.53    -0.344 N 
ATOM     81  HN  SER A   7      10.522 -20.536  36.534  1.00  0.00     0.163 HD
ATOM     82  CA  SER A   7      11.120 -22.309  35.466  1.00 46.79     0.109 C 
ATOM     83  HA  SER A   7      10.955 -23.394  35.663  1.00  0.00     0.090 H 
ATOM     84  C   SER A   7      12.643 -22.067  35.391  1.00 46.75     0.242 C 
ATOM     85  O   SER A   7      13.280 -22.428  34.398  1.00 46.51    -0.271 OA
ATOM     86  CB  SER A   7      10.427 -21.961  34.150  1.00 49.42     0.044 C 
ATOM     87  HB1 SER A   7      10.983 -22.366  33.272  1.00  0.00     0.077 H 
ATOM     88  HB2 SER A   7      10.511 -20.874  33.916  1.00  0.00     0.077 H 
ATOM     89  OG  SER A   7       9.077 -22.392  34.159  1.00 54.32    -0.398 OA
ATOM     90  HG  SER A   7       8.646 -22.176  33.341  1.00  0.00     0.209 HD
ATOM     91  N   GLY A   8      13.201 -21.494  36.464  1.00 40.13    -0.350 N 
ATOM     92  HN  GLY A   8      12.591 -21.260  37.248  1.00  0.00     0.163 HD
ATOM     93  CA  GLY A   8      14.621 -21.180  36.592  1.00 38.30     0.069 C 
ATOM     94  HA1 GLY A   8      14.928 -20.478  35.782  1.00  0.00     0.078 H 
ATOM     95  HA2 GLY A   8      14.787 -20.537  37.488  1.00  0.00     0.078 H 
ATOM     96  C   GLY A   8      15.565 -22.369  36.629  1.00 38.43     0.236 C 
ATOM     97  O   GLY A   8      15.150 -23.520  36.827  1.00 36.76    -0.272 OA
ATOM     98  N   GLU A   9      16.858 -22.082  36.438  1.00 33.60    -0.346 N 
ATOM     99  HN  GLU A   9      17.116 -21.101  36.332  1.00  0.00     0.163 HD
ATOM    100  CA  GLU A   9      17.927 -23.078  36.371  1.00 33.15     0.090 C 
ATOM    101  HA  GLU A   9      17.506 -23.964  35.840  1.00  0.00     0.087 H 
ATOM    102  C   GLU A   9      18.401 -23.576  37.758  1.00 37.25     0.241 C 
ATOM    103  O   GLU A   9      18.991 -24.645  37.834  1.00 37.75    -0.271 OA
ATOM    104  CB  GLU A   9      19.079 -22.562  35.514  1.00 33.87    -0.029 C 
ATOM    105  HB1 GLU A   9      19.542 -21.644  35.946  1.00  0.00     0.037 H 
ATOM    106  HB2 GLU A   9      19.969 -23.232  35.564  1.00  0.00     0.037 H 
ATOM    107  CG  GLU A   9      18.611 -22.345  34.089  1.00 44.71     0.018 C 
ATOM    108  HG1 GLU A   9      18.067 -23.256  33.746  1.00  0.00     0.049 H 
ATOM    109  HG2 GLU A   9      17.790 -21.591  34.091  1.00  0.00     0.049 H 
ATOM    110  CD  GLU A   9      19.628 -21.958  33.038  1.00 59.13     0.172 C 
ATOM    111  OE1 GLU A   9      20.743 -21.507  33.390  1.00 51.58    -0.648 OA
ATOM    112  OE2 GLU A   9      19.293 -22.107  31.843  1.00 54.17    -0.648 OA
ATOM    113  N   LEU A  10      18.103 -22.817  38.832  1.00 33.45    -0.346 N 
ATOM    114  HN  LEU A  10      17.645 -21.925  38.644  1.00  0.00     0.163 HD
ATOM    115  CA  LEU A  10      18.365 -23.132  40.241  1.00 32.98     0.089 C 
ATOM    116  HA  LEU A  10      18.287 -24.232  40.403  1.00  0.00     0.087 H 
ATOM    117  C   LEU A  10      17.299 -22.412  41.064  1.00 36.75     0.241 C 
ATOM    118  O   LEU A  10      16.676 -21.495  40.536  1.00 34.95    -0.271 OA
ATOM    119  CB  LEU A  10      19.768 -22.636  40.674  1.00 33.10    -0.035 C 
ATOM    120  HB1 LEU A  10      19.809 -22.598  41.788  1.00  0.00     0.037 H 
ATOM    121  HB2 LEU A  10      19.863 -21.555  40.417  1.00  0.00     0.037 H 
ATOM    122  CG  LEU A  10      21.003 -23.377  40.159  1.00 37.33    -0.059 C 
ATOM    123  HG  LEU A  10      20.912 -23.456  39.050  1.00  0.00     0.039 H 
ATOM    124  CD1 LEU A  10      22.261 -22.593  40.462  1.00 37.72    -0.073 C 
ATOM    125 1HD1 LEU A  10      22.191 -21.558  40.054  1.00  0.00     0.028 H 
ATOM    126 2HD1 LEU A  10      23.173 -23.120  40.096  1.00  0.00     0.028 H 
ATOM    127 3HD1 LEU A  10      22.493 -22.592  41.553  1.00  0.00     0.028 H 
ATOM    128  CD2 LEU A  10      21.099 -24.795  40.718  1.00 37.56    -0.073 C 
ATOM    129 1HD2 LEU A  10      20.172 -25.373  40.495  1.00  0.00     0.028 H 
ATOM    130 2HD2 LEU A  10      21.331 -24.794  41.809  1.00  0.00     0.028 H 
ATOM    131 3HD2 LEU A  10      22.011 -25.322  40.352  1.00  0.00     0.028 H 
ATOM    132  N   TRP A  11      17.079 -22.801  42.340  1.00 36.24    -0.346 N 
ATOM    133  HN  TRP A  11      17.577 -23.612  42.709  1.00  0.00     0.163 HD
ATOM    134  CA  TRP A  11      16.133 -22.076  43.210  1.00 38.40     0.093 C 
ATOM    135  HA  TRP A  11      15.154 -21.996  42.682  1.00  0.00     0.088 H 
ATOM    136  C   TRP A  11      16.691 -20.665  43.422  1.00 42.89     0.241 C 
ATOM    137  O   TRP A  11      17.884 -20.520  43.683  1.00 42.70    -0.271 OA
ATOM    138  CB  TRP A  11      15.909 -22.798  44.560  1.00 38.00    -0.012 C 
ATOM    139  HB1 TRP A  11      16.853 -23.300  44.878  1.00  0.00     0.044 H 
ATOM    140  HB2 TRP A  11      15.249 -23.684  44.407  1.00  0.00     0.044 H 
ATOM    141  CG  TRP A  11      15.372 -21.953  45.699  1.00 39.76    -0.028 A 
ATOM    142  CD1 TRP A  11      16.077 -21.495  46.774  1.00 42.77    -0.016 A 
ATOM    143  HD1 TRP A  11      17.153 -21.670  46.944  1.00  0.00     0.112 H 
ATOM    144  CD2 TRP A  11      14.008 -21.526  45.903  1.00 39.98    -0.002 A 
ATOM    145  NE1 TRP A  11      15.250 -20.781  47.618  1.00 42.71    -0.365 N 
ATOM    146  HE1 TRP A  11      15.538 -20.329  48.486  1.00  0.00     0.165 HD
ATOM    147  CE2 TRP A  11      13.979 -20.777  47.102  1.00 44.51     0.042 A 
ATOM    148  CE3 TRP A  11      12.813 -21.686  45.176  1.00 41.84    -0.070 A 
ATOM    149  HE3 TRP A  11      12.801 -22.273  44.242  1.00  0.00     0.084 H 
ATOM    150  CZ2 TRP A  11      12.796 -20.190  47.597  1.00 44.72    -0.056 A 
ATOM    151  HZ2 TRP A  11      12.791 -19.622  48.542  1.00  0.00     0.086 H 
ATOM    152  CZ3 TRP A  11      11.646 -21.092  45.653  1.00 43.88    -0.082 A 
ATOM    153  HZ3 TRP A  11      10.709 -21.202  45.081  1.00  0.00     0.083 H 
ATOM    154  CH2 TRP A  11      11.641 -20.354  46.851  1.00 44.68    -0.081 A 
ATOM    155  HH2 TRP A  11      10.700 -19.898  47.202  1.00  0.00     0.083 H 
ATOM    156  N   GLY A  12      15.843 -19.658  43.217  1.00 40.11    -0.351 N 
ATOM    157  HN  GLY A  12      14.889 -19.886  42.937  1.00  0.00     0.163 HD
ATOM    158  CA  GLY A  12      16.193 -18.247  43.368  1.00 40.01     0.069 C 
ATOM    159  HA1 GLY A  12      15.267 -17.631  43.445  1.00  0.00     0.078 H 
ATOM    160  HA2 GLY A  12      16.633 -18.069  44.377  1.00  0.00     0.078 H 
ATOM    161  C   GLY A  12      17.106 -17.680  42.296  1.00 44.64     0.236 C 
ATOM    162  O   GLY A  12      17.565 -16.547  42.436  1.00 44.75    -0.272 OA
ATOM    163  N   ILE A  13      17.394 -18.457  41.219  1.00 41.70    -0.346 N 
ATOM    164  HN  ILE A  13      16.963 -19.380  41.171  1.00  0.00     0.163 HD
ATOM    165  CA  ILE A  13      18.282 -18.059  40.121  1.00 41.56     0.092 C 
ATOM    166  HA  ILE A  13      18.328 -16.945  40.112  1.00  0.00     0.088 H 
ATOM    167  C   ILE A  13      17.687 -18.510  38.774  1.00 45.54     0.241 C 
ATOM    168  O   ILE A  13      17.749 -19.705  38.447  1.00 45.32    -0.271 OA
ATOM    169  CB  ILE A  13      19.749 -18.593  40.326  1.00 45.15    -0.030 C 
ATOM    170  HB  ILE A  13      19.703 -19.707  40.306  1.00  0.00     0.043 H 
ATOM    171  CG1 ILE A  13      20.363 -18.177  41.703  1.00 45.92    -0.063 C 
ATOM    172 1HG1 ILE A  13      19.605 -18.320  42.508  1.00  0.00     0.033 H 
ATOM    173 2HG1 ILE A  13      20.490 -17.070  41.736  1.00  0.00     0.033 H 
ATOM    174  CG2 ILE A  13      20.664 -18.155  39.182  1.00 45.49    -0.071 C 
ATOM    175 1HG2 ILE A  13      21.703 -18.533  39.327  1.00  0.00     0.028 H 
ATOM    176 2HG2 ILE A  13      20.647 -17.049  39.045  1.00  0.00     0.028 H 
ATOM    177 3HG2 ILE A  13      20.253 -18.457  38.191  1.00  0.00     0.028 H 
ATOM    178  CD1 ILE A  13      21.717 -18.877  42.121  1.00 48.29    -0.076 C 
ATOM    179 1HD1 ILE A  13      22.155 -18.580  43.103  1.00  0.00     0.027 H 
ATOM    180 2HD1 ILE A  13      22.475 -18.734  41.316  1.00  0.00     0.027 H 
ATOM    181 3HD1 ILE A  13      21.590 -19.984  42.088  1.00  0.00     0.027 H 
ATOM    182  N   HIS A  14      17.159 -17.547  37.967  1.00 40.92    -0.346 N 
ATOM    183  HN  HIS A  14      17.166 -16.580  38.290  1.00  0.00     0.163 HD
ATOM    184  CA  HIS A  14      16.578 -17.847  36.647  1.00 40.05     0.094 C 
ATOM    185  HA  HIS A  14      15.803 -18.631  36.810  1.00  0.00     0.088 H 
ATOM    186  C   HIS A  14      17.586 -18.429  35.691  1.00 41.09     0.241 C 
ATOM    187  O   HIS A  14      17.304 -19.457  35.075  1.00 39.59    -0.271 OA
ATOM    188  CB  HIS A  14      15.859 -16.640  36.031  1.00 40.79     0.002 C 
ATOM    189  HB1 HIS A  14      16.542 -15.760  35.978  1.00  0.00     0.046 H 
ATOM    190  HB2 HIS A  14      15.679 -16.803  34.943  1.00  0.00     0.046 H 
ATOM    191  CG  HIS A  14      14.589 -16.279  36.726  1.00 44.15     0.028 A 
ATOM    192  ND1 HIS A  14      14.279 -14.964  37.020  1.00 45.87    -0.354 N 
ATOM    193  HD1 HIS A  14      14.835 -14.137  36.802  1.00  0.00     0.166 HD
ATOM    194  CD2 HIS A  14      13.595 -17.077  37.187  1.00 46.15    -0.000 A 
ATOM    195  HD2 HIS A  14      13.543 -18.176  37.109  1.00  0.00     0.114 H 
ATOM    196  CE1 HIS A  14      13.113 -15.000  37.642  1.00 45.56     0.040 A 
ATOM    197  HE1 HIS A  14      12.578 -14.108  38.009  1.00  0.00     0.140 H 
ATOM    198  NE2 HIS A  14      12.664 -16.251  37.771  1.00 46.03    -0.360 N 
ATOM    199  HE2 HIS A  14      11.794 -16.539  38.219  1.00  0.00     0.166 HD
ATOM    200  N   LEU A  15      18.773 -17.820  35.605  1.00 37.50    -0.346 N 
ATOM    201  HN  LEU A  15      18.936 -16.972  36.148  1.00  0.00     0.163 HD
ATOM    202  CA  LEU A  15      19.841 -18.335  34.756  1.00 38.15     0.089 C 
ATOM    203  HA  LEU A  15      19.509 -19.304  34.316  1.00  0.00     0.087 H 
ATOM    204  C   LEU A  15      21.108 -18.570  35.536  1.00 42.94     0.241 C 
ATOM    205  O   LEU A  15      21.510 -17.722  36.330  1.00 43.97    -0.271 OA
ATOM    206  CB  LEU A  15      20.184 -17.366  33.609  1.00 38.79    -0.035 C 
ATOM    207  HB1 LEU A  15      21.211 -17.592  33.237  1.00  0.00     0.037 H 
ATOM    208  HB2 LEU A  15      20.329 -16.343  34.029  1.00  0.00     0.037 H 
ATOM    209  CG  LEU A  15      19.243 -17.286  32.434  1.00 44.99    -0.059 C 
ATOM    210  HG  LEU A  15      18.207 -17.150  32.823  1.00  0.00     0.039 H 
ATOM    211  CD1 LEU A  15      19.593 -16.087  31.581  1.00 45.93    -0.073 C 
ATOM    212 1HD1 LEU A  15      19.568 -15.155  32.193  1.00  0.00     0.028 H 
ATOM    213 2HD1 LEU A  15      18.938 -16.012  30.682  1.00  0.00     0.028 H 
ATOM    214 3HD1 LEU A  15      20.572 -16.217  31.063  1.00  0.00     0.028 H 
ATOM    215  CD2 LEU A  15      19.278 -18.570  31.591  1.00 48.10    -0.073 C 
ATOM    216 1HD2 LEU A  15      19.020 -19.454  32.220  1.00  0.00     0.028 H 
ATOM    217 2HD2 LEU A  15      20.257 -18.700  31.073  1.00  0.00     0.028 H 
ATOM    218 3HD2 LEU A  15      18.623 -18.495  30.692  1.00  0.00     0.028 H 
ATOM    219  N   MET A  16      21.799 -19.664  35.223  1.00 37.91    -0.346 N 
ATOM    220  HN  MET A  16      21.398 -20.332  34.565  1.00  0.00     0.163 HD
ATOM    221  CA  MET A  16      23.105 -19.932  35.791  1.00 37.62     0.090 C 
ATOM    222  HA  MET A  16      23.094 -19.738  36.889  1.00  0.00     0.087 H 
ATOM    223  C   MET A  16      24.101 -18.992  35.097  1.00 45.77     0.243 C 
ATOM    224  O   MET A  16      23.952 -18.743  33.895  1.00 45.73    -0.271 OA
ATOM    225  CB  MET A  16      23.528 -21.377  35.515  1.00 38.83    -0.030 C 
ATOM    226  HB1 MET A  16      23.445 -21.609  34.428  1.00  0.00     0.037 H 
ATOM    227  HB2 MET A  16      24.629 -21.496  35.649  1.00  0.00     0.037 H 
ATOM    228  CG  MET A  16      22.786 -22.391  36.328  1.00 40.90    -0.021 C 
ATOM    229  HG1 MET A  16      21.680 -22.262  36.270  1.00  0.00     0.049 H 
ATOM    230  HG2 MET A  16      22.900 -22.228  37.425  1.00  0.00     0.049 H 
ATOM    231  SD  MET A  16      23.317 -24.018  35.815  1.00 43.07    -0.173 SA
ATOM    232  CE  MET A  16      22.530 -25.013  37.073  1.00 39.95    -0.035 C 
ATOM    233  HE1 MET A  16      22.861 -26.028  36.753  1.00  0.00     0.041 H 
ATOM    234  HE2 MET A  16      21.429 -24.874  37.185  1.00  0.00     0.041 H 
ATOM    235  HE3 MET A  16      22.763 -24.736  38.128  1.00  0.00     0.041 H 
ATOM    236  N   PRO A  17      25.147 -18.490  35.795  1.00 44.52    -0.337 N 
ATOM    237  CA  PRO A  17      26.156 -17.660  35.104  1.00 44.22     0.092 C 
ATOM    238  HA  PRO A  17      25.678 -16.786  34.602  1.00  0.00     0.087 H 
ATOM    239  C   PRO A  17      26.914 -18.530  34.089  1.00 46.67     0.243 C 
ATOM    240  O   PRO A  17      26.764 -19.750  34.173  1.00 46.04    -0.271 OA
ATOM    241  CB  PRO A  17      27.073 -17.203  36.249  1.00 46.16    -0.036 C 
ATOM    242  HB1 PRO A  17      27.457 -16.163  36.131  1.00  0.00     0.036 H 
ATOM    243  HB2 PRO A  17      28.068 -17.707  36.258  1.00  0.00     0.036 H 
ATOM    244  CG  PRO A  17      26.263 -17.419  37.518  1.00 50.92    -0.048 C 
ATOM    245  HG1 PRO A  17      26.865 -17.453  38.456  1.00  0.00     0.035 H 
ATOM    246  HG2 PRO A  17      25.632 -16.552  37.822  1.00  0.00     0.035 H 
ATOM    247  CD  PRO A  17      25.501 -18.675  37.215  1.00 46.42    -0.001 C 
ATOM    248  HD1 PRO A  17      26.043 -19.622  37.446  1.00  0.00     0.064 H 
ATOM    249  HD2 PRO A  17      24.639 -18.878  37.893  1.00  0.00     0.064 H 
ATOM    250  N   PRO A  18      27.705 -17.982  33.126  1.00 42.98    -0.337 N 
ATOM    251  CA  PRO A  18      28.406 -18.857  32.161  1.00 42.50     0.091 C 
ATOM    252  HA  PRO A  18      27.661 -19.261  31.437  1.00  0.00     0.087 H 
ATOM    253  C   PRO A  18      29.166 -20.026  32.787  1.00 47.42     0.241 C 
ATOM    254  O   PRO A  18      29.048 -21.148  32.296  1.00 47.78    -0.271 OA
ATOM    255  CB  PRO A  18      29.333 -17.890  31.423  1.00 43.73    -0.036 C 
ATOM    256  HB1 PRO A  18      29.597 -18.210  30.388  1.00  0.00     0.036 H 
ATOM    257  HB2 PRO A  18      30.377 -17.869  31.814  1.00  0.00     0.036 H 
ATOM    258  CG  PRO A  18      28.640 -16.603  31.494  1.00 47.51    -0.048 C 
ATOM    259  HG1 PRO A  18      29.302 -15.729  31.291  1.00  0.00     0.035 H 
ATOM    260  HG2 PRO A  18      27.930 -16.433  30.651  1.00  0.00     0.035 H 
ATOM    261  CD  PRO A  18      27.989 -16.559  32.841  1.00 43.57    -0.001 C 
ATOM    262  HD1 PRO A  18      28.584 -16.038  33.627  1.00  0.00     0.064 H 
ATOM    263  HD2 PRO A  18      27.102 -15.887  32.906  1.00  0.00     0.064 H 
ATOM    264  N   ARG A  19      29.915 -19.771  33.880  1.00 44.01    -0.346 N 
ATOM    265  HN  ARG A  19      29.968 -18.806  34.206  1.00  0.00     0.163 HD
ATOM    266  CA  ARG A  19      30.658 -20.790  34.631  1.00 43.80     0.089 C 
ATOM    267  HA  ARG A  19      30.470 -21.777  34.148  1.00  0.00     0.087 H 
ATOM    268  C   ARG A  19      30.104 -20.848  36.051  1.00 46.43     0.241 C 
ATOM    269  O   ARG A  19      29.710 -19.823  36.611  1.00 46.38    -0.271 OA
ATOM    270  CB  ARG A  19      32.175 -20.537  34.617  1.00 45.36    -0.036 C 
ATOM    271  HB1 ARG A  19      32.415 -19.551  35.079  1.00  0.00     0.036 H 
ATOM    272  HB2 ARG A  19      32.694 -21.211  35.338  1.00  0.00     0.036 H 
ATOM    273  CG  ARG A  19      32.803 -20.649  33.221  1.00 57.60    -0.048 C 
ATOM    274  HG1 ARG A  19      32.625 -19.722  32.628  1.00  0.00     0.035 H 
ATOM    275  HG2 ARG A  19      32.244 -21.378  32.589  1.00  0.00     0.035 H 
ATOM    276  CD  ARG A  19      34.282 -20.990  33.266  1.00 71.73     0.009 C 
ATOM    277  HD1 ARG A  19      34.794 -20.693  32.321  1.00  0.00     0.064 H 
ATOM    278  HD2 ARG A  19      34.828 -20.328  33.978  1.00  0.00     0.064 H 
ATOM    279  NE  ARG A  19      34.513 -22.407  33.573  1.00 85.51    -0.227 N 
ATOM    280  HE  ARG A  19      34.282 -22.731  34.512  1.00  0.00     0.177 HD
ATOM    281  CZ  ARG A  19      35.002 -23.299  32.715  1.00 98.44     0.665 C 
ATOM    282  NH1 ARG A  19      35.340 -22.932  31.484  1.00 90.30    -0.235 N 
ATOM    283 1HH1 ARG A  19      35.210 -21.961  31.199  1.00  0.00     0.174 HD
ATOM    284 2HH1 ARG A  19      35.715 -23.616  30.826  1.00  0.00     0.174 HD
ATOM    285  NH2 ARG A  19      35.171 -24.561  33.086  1.00 78.53    -0.235 N 
ATOM    286 1HH2 ARG A  19      34.911 -24.843  34.031  1.00  0.00     0.174 HD
ATOM    287 2HH2 ARG A  19      35.546 -25.245  32.428  1.00  0.00     0.174 HD
ATOM    288  N   ILE A  20      30.017 -22.053  36.614  1.00 41.34    -0.346 N 
ATOM    289  HN  ILE A  20      30.376 -22.863  36.109  1.00  0.00     0.163 HD
ATOM    290  CA  ILE A  20      29.421 -22.246  37.937  1.00 40.25     0.092 C 
ATOM    291  HA  ILE A  20      29.553 -21.294  38.502  1.00  0.00     0.088 H 
ATOM    292  C   ILE A  20      30.138 -23.347  38.725  1.00 42.19     0.241 C 
ATOM    293  O   ILE A  20      30.561 -24.353  38.152  1.00 41.16    -0.271 OA
ATOM    294  CB  ILE A  20      27.884 -22.486  37.784  1.00 43.06    -0.030 C 
ATOM    295  HB  ILE A  20      27.472 -21.598  37.251  1.00  0.00     0.043 H 
ATOM    296  CG1 ILE A  20      27.165 -22.560  39.143  1.00 43.47    -0.063 C 
ATOM    297 1HG1 ILE A  20      27.682 -21.907  39.885  1.00  0.00     0.033 H 
ATOM    298 2HG1 ILE A  20      27.332 -23.559  39.610  1.00  0.00     0.033 H 
ATOM    299  CG2 ILE A  20      27.576 -23.720  36.899  1.00 43.85    -0.071 C 
ATOM    300 1HG2 ILE A  20      28.097 -23.666  35.915  1.00  0.00     0.028 H 
ATOM    301 2HG2 ILE A  20      26.478 -23.862  36.769  1.00  0.00     0.028 H 
ATOM    302 3HG2 ILE A  20      27.813 -24.670  37.432  1.00  0.00     0.028 H 
ATOM    303  CD1 ILE A  20      25.698 -22.244  39.113  1.00 52.75    -0.076 C 
ATOM    304 1HD1 ILE A  20      25.177 -22.298  40.097  1.00  0.00     0.027 H 
ATOM    305 2HD1 ILE A  20      25.181 -22.897  38.371  1.00  0.00     0.027 H 
ATOM    306 3HD1 ILE A  20      25.531 -21.245  38.646  1.00  0.00     0.027 H 
ATOM    307  N   LEU A  21      30.289 -23.141  40.034  1.00 38.78    -0.346 N 
ATOM    308  HN  LEU A  21      29.966 -22.263  40.440  1.00  0.00     0.163 HD
ATOM    309  CA  LEU A  21      30.907 -24.144  40.901  1.00 38.10     0.089 C 
ATOM    310  HA  LEU A  21      31.690 -24.683  40.319  1.00  0.00     0.087 H 
ATOM    311  C   LEU A  21      29.836 -25.135  41.302  1.00 38.54     0.241 C 
ATOM    312  O   LEU A  21      28.763 -24.748  41.774  1.00 37.37    -0.271 OA
ATOM    313  CB  LEU A  21      31.564 -23.521  42.152  1.00 38.21    -0.035 C 
ATOM    314  HB1 LEU A  21      31.934 -24.332  42.822  1.00  0.00     0.037 H 
ATOM    315  HB2 LEU A  21      30.778 -23.064  42.798  1.00  0.00     0.037 H 
ATOM    316  CG  LEU A  21      32.684 -22.505  41.910  1.00 43.37    -0.059 C 
ATOM    317  HG  LEU A  21      32.321 -21.773  41.151  1.00  0.00     0.039 H 
ATOM    318  CD1 LEU A  21      32.991 -21.736  43.187  1.00 43.77    -0.073 C 
ATOM    319 1HD1 LEU A  21      32.075 -21.250  43.596  1.00  0.00     0.028 H 
ATOM    320 2HD1 LEU A  21      33.813 -20.998  43.033  1.00  0.00     0.028 H 
ATOM    321 3HD1 LEU A  21      33.484 -22.385  43.948  1.00  0.00     0.028 H 
ATOM    322  CD2 LEU A  21      33.949 -23.176  41.346  1.00 44.95    -0.073 C 
ATOM    323 1HD2 LEU A  21      33.724 -23.739  40.410  1.00  0.00     0.028 H 
ATOM    324 2HD2 LEU A  21      34.442 -23.825  42.107  1.00  0.00     0.028 H 
ATOM    325 3HD2 LEU A  21      34.771 -22.438  41.192  1.00  0.00     0.028 H 
ATOM    326  N   VAL A  22      30.124 -26.408  41.068  1.00 33.24    -0.346 N 
ATOM    327  HN  VAL A  22      31.024 -26.623  40.640  1.00  0.00     0.163 HD
ATOM    328  CA  VAL A  22      29.240 -27.513  41.382  1.00 32.63     0.092 C 
ATOM    329  HA  VAL A  22      28.315 -27.083  41.832  1.00  0.00     0.088 H 
ATOM    330  C   VAL A  22      29.901 -28.395  42.446  1.00 37.70     0.241 C 
ATOM    331  O   VAL A  22      31.038 -28.830  42.262  1.00 37.41    -0.271 OA
ATOM    332  CB  VAL A  22      28.814 -28.301  40.098  1.00 35.06    -0.033 C 
ATOM    333  HB  VAL A  22      29.739 -28.699  39.620  1.00  0.00     0.042 H 
ATOM    334  CG1 VAL A  22      27.912 -29.494  40.442  1.00 33.97    -0.071 C 
ATOM    335 1HG1 VAL A  22      27.609 -30.055  39.528  1.00  0.00     0.028 H 
ATOM    336 2HG1 VAL A  22      27.025 -29.176  41.038  1.00  0.00     0.028 H 
ATOM    337 3HG1 VAL A  22      28.392 -30.165  41.192  1.00  0.00     0.028 H 
ATOM    338  CG2 VAL A  22      28.124 -27.375  39.087  1.00 34.29    -0.071 C 
ATOM    339 1HG2 VAL A  22      27.821 -27.936  38.173  1.00  0.00     0.028 H 
ATOM    340 2HG2 VAL A  22      28.759 -26.494  38.836  1.00  0.00     0.028 H 
ATOM    341 3HG2 VAL A  22      27.261 -26.837  39.545  1.00  0.00     0.028 H 
ATOM    342  N   GLU A  23      29.184 -28.641  43.560  1.00 35.50    -0.346 N 
ATOM    343  HN  GLU A  23      28.266 -28.204  43.645  1.00  0.00     0.163 HD
ATOM    344  CA  GLU A  23      29.643 -29.498  44.656  1.00 35.94     0.090 C 
ATOM    345  HA  GLU A  23      30.740 -29.352  44.790  1.00  0.00     0.087 H 
ATOM    346  C   GLU A  23      29.388 -30.937  44.280  1.00 38.71     0.241 C 
ATOM    347  O   GLU A  23      28.241 -31.345  44.142  1.00 38.10    -0.271 OA
ATOM    348  CB  GLU A  23      28.929 -29.155  45.987  1.00 37.64    -0.029 C 
ATOM    349  HB1 GLU A  23      29.147 -29.931  46.758  1.00  0.00     0.037 H 
ATOM    350  HB2 GLU A  23      27.827 -29.293  45.885  1.00  0.00     0.037 H 
ATOM    351  CG  GLU A  23      29.244 -27.768  46.525  1.00 52.22     0.018 C 
ATOM    352  HG1 GLU A  23      29.160 -27.020  45.702  1.00  0.00     0.049 H 
ATOM    353  HG2 GLU A  23      28.418 -27.430  47.194  1.00  0.00     0.049 H 
ATOM    354  CD  GLU A  23      30.575 -27.597  47.234  1.00 81.40     0.172 C 
ATOM    355  OE1 GLU A  23      31.601 -28.112  46.731  1.00 74.36    -0.648 OA
ATOM    356  OE2 GLU A  23      30.597 -26.910  48.280  1.00 79.21    -0.648 OA
ATOM    357  N   CYS A  24      30.450 -31.704  44.091  1.00 35.99    -0.345 N 
ATOM    358  HN  CYS A  24      31.381 -31.306  44.212  1.00  0.00     0.163 HD
ATOM    359  CA  CYS A  24      30.317 -33.100  43.715  1.00 36.29     0.098 C 
ATOM    360  HA  CYS A  24      29.254 -33.263  43.419  1.00  0.00     0.088 H 
ATOM    361  C   CYS A  24      30.606 -34.029  44.901  1.00 39.29     0.241 C 
ATOM    362  O   CYS A  24      31.681 -33.959  45.491  1.00 38.54    -0.271 OA
ATOM    363  CB  CYS A  24      31.179 -33.418  42.497  1.00 37.25     0.014 C 
ATOM    364  HB1 CYS A  24      31.095 -34.497  42.228  1.00  0.00     0.053 H 
ATOM    365  HB2 CYS A  24      32.262 -33.374  42.760  1.00  0.00     0.053 H 
ATOM    366  SG  CYS A  24      30.829 -32.369  41.053  1.00 41.55    -0.095 SA
ATOM    367  N   LEU A  25      29.610 -34.861  45.271  1.00 35.22    -0.346 N 
ATOM    368  HN  LEU A  25      28.750 -34.841  44.722  1.00  0.00     0.163 HD
ATOM    369  CA  LEU A  25      29.671 -35.792  46.404  1.00 34.76     0.089 C 
ATOM    370  HA  LEU A  25      30.462 -35.424  47.098  1.00  0.00     0.087 H 
ATOM    371  C   LEU A  25      30.068 -37.190  45.960  1.00 38.61     0.241 C 
ATOM    372  O   LEU A  25      29.247 -37.941  45.436  1.00 38.54    -0.271 OA
ATOM    373  CB  LEU A  25      28.339 -35.818  47.189  1.00 34.35    -0.035 C 
ATOM    374  HB1 LEU A  25      28.447 -36.499  48.065  1.00  0.00     0.037 H 
ATOM    375  HB2 LEU A  25      27.574 -36.362  46.588  1.00  0.00     0.037 H 
ATOM    376  CG  LEU A  25      27.744 -34.476  47.665  1.00 38.70    -0.059 C 
ATOM    377  HG  LEU A  25      27.351 -33.934  46.773  1.00  0.00     0.039 H 
ATOM    378  CD1 LEU A  25      26.599 -34.710  48.614  1.00 37.28    -0.073 C 
ATOM    379 1HD1 LEU A  25      25.837 -35.358  48.121  1.00  0.00     0.028 H 
ATOM    380 2HD1 LEU A  25      26.162 -33.756  48.992  1.00  0.00     0.028 H 
ATOM    381 3HD1 LEU A  25      26.939 -35.126  49.591  1.00  0.00     0.028 H 
ATOM    382  CD2 LEU A  25      28.787 -33.590  48.339  1.00 42.57    -0.073 C 
ATOM    383 1HD2 LEU A  25      29.635 -33.417  47.636  1.00  0.00     0.028 H 
ATOM    384 2HD2 LEU A  25      29.127 -34.006  49.316  1.00  0.00     0.028 H 
ATOM    385 3HD2 LEU A  25      28.350 -32.636  48.717  1.00  0.00     0.028 H 
ATOM    386  N   LEU A  26      31.344 -37.529  46.152  1.00 35.38    -0.346 N 
ATOM    387  HN  LEU A  26      31.965 -36.856  46.601  1.00  0.00     0.163 HD
ATOM    388  CA  LEU A  26      31.889 -38.821  45.747  1.00 34.86     0.090 C 
ATOM    389  HA  LEU A  26      31.491 -39.035  44.728  1.00  0.00     0.087 H 
ATOM    390  C   LEU A  26      31.448 -39.989  46.654  1.00 38.88     0.243 C 
ATOM    391  O   LEU A  26      31.132 -39.754  47.825  1.00 37.40    -0.271 OA
ATOM    392  CB  LEU A  26      33.414 -38.743  45.622  1.00 34.56    -0.035 C 
ATOM    393  HB1 LEU A  26      33.836 -39.771  45.530  1.00  0.00     0.037 H 
ATOM    394  HB2 LEU A  26      33.855 -38.429  46.597  1.00  0.00     0.037 H 
ATOM    395  CG  LEU A  26      33.958 -37.865  44.508  1.00 38.76    -0.059 C 
ATOM    396  HG  LEU A  26      33.320 -36.952  44.450  1.00  0.00     0.039 H 
ATOM    397  CD1 LEU A  26      35.358 -37.429  44.830  1.00 38.77    -0.073 C 
ATOM    398 1HD1 LEU A  26      35.405 -36.916  45.819  1.00  0.00     0.028 H 
ATOM    399 2HD1 LEU A  26      35.786 -36.794  44.019  1.00  0.00     0.028 H 
ATOM    400 3HD1 LEU A  26      36.075 -38.282  44.777  1.00  0.00     0.028 H 
ATOM    401  CD2 LEU A  26      33.893 -38.574  43.141  1.00 39.02    -0.073 C 
ATOM    402 1HD2 LEU A  26      32.853 -38.898  42.902  1.00  0.00     0.028 H 
ATOM    403 2HD2 LEU A  26      34.610 -39.427  43.088  1.00  0.00     0.028 H 
ATOM    404 3HD2 LEU A  26      34.321 -37.939  42.330  1.00  0.00     0.028 H 
ATOM    405  N   PRO A  27      31.388 -41.242  46.121  1.00 36.44    -0.337 N 
ATOM    406  CA  PRO A  27      30.924 -42.376  46.944  1.00 37.47     0.091 C 
ATOM    407  HA  PRO A  27      29.942 -42.101  47.395  1.00  0.00     0.087 H 
ATOM    408  C   PRO A  27      31.865 -42.826  48.077  1.00 43.00     0.241 C 
ATOM    409  O   PRO A  27      31.479 -43.700  48.862  1.00 42.92    -0.271 OA
ATOM    410  CB  PRO A  27      30.685 -43.493  45.918  1.00 39.18    -0.036 C 
ATOM    411  HB1 PRO A  27      30.863 -44.519  46.317  1.00  0.00     0.036 H 
ATOM    412  HB2 PRO A  27      29.612 -43.643  45.655  1.00  0.00     0.036 H 
ATOM    413  CG  PRO A  27      31.538 -43.144  44.769  1.00 42.46    -0.048 C 
ATOM    414  HG1 PRO A  27      31.152 -43.555  43.807  1.00  0.00     0.035 H 
ATOM    415  HG2 PRO A  27      32.516 -43.680  44.781  1.00  0.00     0.035 H 
ATOM    416  CD  PRO A  27      31.695 -41.668  44.738  1.00 37.76    -0.001 C 
ATOM    417  HD1 PRO A  27      31.084 -41.159  43.956  1.00  0.00     0.064 H 
ATOM    418  HD2 PRO A  27      32.686 -41.321  44.362  1.00  0.00     0.064 H 
ATOM    419  N   ASN A  28      33.073 -42.229  48.171  1.00 39.21    -0.346 N 
ATOM    420  HN  ASN A  28      33.324 -41.549  47.453  1.00  0.00     0.163 HD
ATOM    421  CA  ASN A  28      34.049 -42.491  49.234  1.00 39.51     0.097 C 
ATOM    422  HA  ASN A  28      33.836 -43.499  49.660  1.00  0.00     0.088 H 
ATOM    423  C   ASN A  28      33.911 -41.448  50.371  1.00 42.96     0.241 C 
ATOM    424  O   ASN A  28      34.714 -41.451  51.305  1.00 42.42    -0.271 OA
ATOM    425  CB  ASN A  28      35.486 -42.502  48.669  1.00 40.35     0.036 C 
ATOM    426  HB1 ASN A  28      36.221 -42.711  49.481  1.00  0.00     0.051 H 
ATOM    427  HB2 ASN A  28      35.645 -43.402  48.031  1.00  0.00     0.051 H 
ATOM    428  CG  ASN A  28      35.875 -41.248  47.917  1.00 52.32     0.217 C 
ATOM    429  OD1 ASN A  28      35.119 -40.273  47.834  1.00 41.54    -0.274 OA
ATOM    430  ND2 ASN A  28      37.064 -41.255  47.331  1.00 41.09    -0.370 N 
ATOM    431 1HD2 ASN A  28      37.688 -42.059  47.399  1.00  0.00     0.159 HD
ATOM    432 2HD2 ASN A  28      37.326 -40.410  46.824  1.00  0.00     0.159 HD
ATOM    433  N   GLY A  29      32.902 -40.574  50.271  1.00 38.08    -0.351 N 
ATOM    434  HN  GLY A  29      32.289 -40.636  49.458  1.00  0.00     0.163 HD
ATOM    435  CA  GLY A  29      32.633 -39.538  51.262  1.00 37.20     0.069 C 
ATOM    436  HA1 GLY A  29      32.901 -39.898  52.282  1.00  0.00     0.078 H 
ATOM    437  HA2 GLY A  29      31.534 -39.400  51.390  1.00  0.00     0.078 H 
ATOM    438  C   GLY A  29      33.301 -38.210  50.980  1.00 38.83     0.236 C 
ATOM    439  O   GLY A  29      33.029 -37.229  51.672  1.00 38.36    -0.272 OA
ATOM    440  N   MET A  30      34.164 -38.148  49.958  1.00 34.79    -0.346 N 
ATOM    441  HN  MET A  30      34.358 -38.993  49.420  1.00  0.00     0.163 HD
ATOM    442  CA  MET A  30      34.837 -36.898  49.592  1.00 34.49     0.090 C 
ATOM    443  HA  MET A  30      35.149 -36.400  50.540  1.00  0.00     0.087 H 
ATOM    444  C   MET A  30      33.909 -35.919  48.844  1.00 39.62     0.241 C 
ATOM    445  O   MET A  30      32.970 -36.339  48.150  1.00 37.56    -0.271 OA
ATOM    446  CB  MET A  30      36.113 -37.157  48.770  1.00 36.71    -0.030 C 
ATOM    447  HB1 MET A  30      35.854 -37.542  47.756  1.00  0.00     0.037 H 
ATOM    448  HB2 MET A  30      36.599 -36.194  48.487  1.00  0.00     0.037 H 
ATOM    449  CG  MET A  30      37.114 -38.081  49.454  1.00 40.49    -0.021 C 
ATOM    450  HG1 MET A  30      36.644 -39.064  49.692  1.00  0.00     0.049 H 
ATOM    451  HG2 MET A  30      37.895 -38.418  48.733  1.00  0.00     0.049 H 
ATOM    452  SD  MET A  30      37.877 -37.362  50.934  1.00 45.30    -0.173 SA
ATOM    453  CE  MET A  30      37.455 -38.551  52.111  1.00 41.81    -0.035 C 
ATOM    454  HE1 MET A  30      37.924 -38.109  53.021  1.00  0.00     0.041 H 
ATOM    455  HE2 MET A  30      37.757 -39.597  51.871  1.00  0.00     0.041 H 
ATOM    456  HE3 MET A  30      36.368 -38.785  52.193  1.00  0.00     0.041 H 
ATOM    457  N   ILE A  31      34.175 -34.611  49.030  1.00 37.00    -0.346 N 
ATOM    458  HN  ILE A  31      34.923 -34.385  49.686  1.00  0.00     0.163 HD
ATOM    459  CA  ILE A  31      33.502 -33.484  48.389  1.00 37.06     0.092 C 
ATOM    460  HA  ILE A  31      32.725 -33.911  47.713  1.00  0.00     0.088 H 
ATOM    461  C   ILE A  31      34.522 -32.762  47.500  1.00 42.91     0.241 C 
ATOM    462  O   ILE A  31      35.582 -32.348  47.979  1.00 42.87    -0.271 OA
ATOM    463  CB  ILE A  31      32.764 -32.521  49.384  1.00 39.65    -0.030 C 
ATOM    464  HB  ILE A  31      32.028 -33.138  49.950  1.00  0.00     0.043 H 
ATOM    465  CG1 ILE A  31      31.953 -31.442  48.610  1.00 39.82    -0.063 C 
ATOM    466 1HG1 ILE A  31      32.650 -30.709  48.142  1.00  0.00     0.033 H 
ATOM    467 2HG1 ILE A  31      31.496 -31.894  47.699  1.00  0.00     0.033 H 
ATOM    468  CG2 ILE A  31      33.719 -31.881  50.429  1.00 39.50    -0.071 C 
ATOM    469 1HG2 ILE A  31      33.195 -31.197  51.136  1.00  0.00     0.028 H 
ATOM    470 2HG2 ILE A  31      34.568 -31.361  49.927  1.00  0.00     0.028 H 
ATOM    471 3HG2 ILE A  31      34.288 -32.665  50.982  1.00  0.00     0.028 H 
ATOM    472  CD1 ILE A  31      30.873 -30.693  49.422  1.00 46.98    -0.076 C 
ATOM    473 1HD1 ILE A  31      30.292 -29.920  48.867  1.00  0.00     0.027 H 
ATOM    474 2HD1 ILE A  31      31.330 -30.241  50.333  1.00  0.00     0.027 H 
ATOM    475 3HD1 ILE A  31      30.176 -31.426  49.890  1.00  0.00     0.027 H 
ATOM    476  N   VAL A  32      34.220 -32.664  46.198  1.00 39.65    -0.346 N 
ATOM    477  HN  VAL A  32      33.348 -33.081  45.873  1.00  0.00     0.163 HD
ATOM    478  CA  VAL A  32      35.074 -31.990  45.213  1.00 39.05     0.092 C 
ATOM    479  HA  VAL A  32      35.951 -31.561  45.752  1.00  0.00     0.088 H 
ATOM    480  C   VAL A  32      34.278 -30.833  44.609  1.00 43.88     0.241 C 
ATOM    481  O   VAL A  32      33.161 -31.050  44.136  1.00 44.22    -0.271 OA
ATOM    482  CB  VAL A  32      35.611 -32.966  44.116  1.00 41.91    -0.033 C 
ATOM    483  HB  VAL A  32      34.731 -33.458  43.640  1.00  0.00     0.042 H 
ATOM    484  CG1 VAL A  32      36.379 -32.226  43.019  1.00 41.39    -0.071 C 
ATOM    485 1HG1 VAL A  32      35.741 -31.426  42.576  1.00  0.00     0.028 H 
ATOM    486 2HG1 VAL A  32      36.772 -32.923  42.243  1.00  0.00     0.028 H 
ATOM    487 3HG1 VAL A  32      37.352 -31.827  43.388  1.00  0.00     0.028 H 
ATOM    488  CG2 VAL A  32      36.480 -34.056  44.719  1.00 41.44    -0.071 C 
ATOM    489 1HG2 VAL A  32      35.920 -34.595  45.518  1.00  0.00     0.028 H 
ATOM    490 2HG2 VAL A  32      37.453 -33.657  45.088  1.00  0.00     0.028 H 
ATOM    491 3HG2 VAL A  32      36.873 -34.753  43.943  1.00  0.00     0.028 H 
ATOM    492  N   THR A  33      34.831 -29.612  44.645  1.00 40.77    -0.344 N 
ATOM    493  HN  THR A  33      35.720 -29.481  45.128  1.00  0.00     0.163 HD
ATOM    494  CA  THR A  33      34.185 -28.462  44.005  1.00 41.40     0.113 C 
ATOM    495  HA  THR A  33      33.091 -28.670  43.948  1.00  0.00     0.091 H 
ATOM    496  C   THR A  33      34.726 -28.384  42.575  1.00 46.16     0.243 C 
ATOM    497  O   THR A  33      35.939 -28.273  42.367  1.00 44.75    -0.271 OA
ATOM    498  CB  THR A  33      34.377 -27.154  44.779  1.00 48.01     0.060 C 
ATOM    499  HB  THR A  33      35.435 -26.822  44.661  1.00  0.00     0.086 H 
ATOM    500  OG1 THR A  33      34.121 -27.379  46.161  1.00 49.97    -0.393 OA
ATOM    501  HG1 THR A  33      34.693 -28.067  46.480  1.00  0.00     0.210 HD
ATOM    502  CG2 THR A  33      33.463 -26.055  44.270  1.00 46.69    -0.050 C 
ATOM    503 1HG2 THR A  33      33.664 -25.879  43.187  1.00  0.00     0.031 H 
ATOM    504 2HG2 THR A  33      33.550 -25.121  44.873  1.00  0.00     0.031 H 
ATOM    505 3HG2 THR A  33      32.388 -26.274  44.470  1.00  0.00     0.031 H 
ATOM    506  N   LEU A  34      33.821 -28.475  41.598  1.00 43.66    -0.346 N 
ATOM    507  HN  LEU A  34      32.835 -28.558  41.845  1.00  0.00     0.163 HD
ATOM    508  CA  LEU A  34      34.195 -28.460  40.193  1.00 43.73     0.089 C 
ATOM    509  HA  LEU A  34      35.305 -28.384  40.119  1.00  0.00     0.087 H 
ATOM    510  C   LEU A  34      33.578 -27.266  39.490  1.00 48.38     0.241 C 
ATOM    511  O   LEU A  34      32.361 -27.068  39.560  1.00 48.97    -0.271 OA
ATOM    512  CB  LEU A  34      33.743 -29.785  39.536  1.00 43.97    -0.035 C 
ATOM    513  HB1 LEU A  34      32.634 -29.781  39.423  1.00  0.00     0.037 H 
ATOM    514  HB2 LEU A  34      33.876 -30.621  40.262  1.00  0.00     0.037 H 
ATOM    515  CG  LEU A  34      34.387 -30.167  38.200  1.00 48.83    -0.059 C 
ATOM    516  HG  LEU A  34      34.460 -29.248  37.572  1.00  0.00     0.039 H 
ATOM    517  CD1 LEU A  34      35.793 -30.726  38.395  1.00 48.70    -0.073 C 
ATOM    518 1HD1 LEU A  34      36.424 -29.982  38.936  1.00  0.00     0.028 H 
ATOM    519 2HD1 LEU A  34      36.255 -31.045  37.431  1.00  0.00     0.028 H 
ATOM    520 3HD1 LEU A  34      35.783 -31.717  38.905  1.00  0.00     0.028 H 
ATOM    521  CD2 LEU A  34      33.534 -31.173  37.468  1.00 50.93    -0.073 C 
ATOM    522 1HD2 LEU A  34      32.506 -30.764  37.325  1.00  0.00     0.028 H 
ATOM    523 2HD2 LEU A  34      33.524 -32.164  37.978  1.00  0.00     0.028 H 
ATOM    524 3HD2 LEU A  34      33.996 -31.492  36.504  1.00  0.00     0.028 H 
ATOM    525  N   GLU A  35      34.410 -26.465  38.818  1.00 44.19    -0.346 N 
ATOM    526  HN  GLU A  35      35.414 -26.642  38.854  1.00  0.00     0.163 HD
ATOM    527  CA  GLU A  35      33.909 -25.344  38.036  1.00 44.08     0.090 C 
ATOM    528  HA  GLU A  35      33.033 -24.894  38.559  1.00  0.00     0.087 H 
ATOM    529  C   GLU A  35      33.450 -25.927  36.688  1.00 46.43     0.241 C 
ATOM    530  O   GLU A  35      34.262 -26.516  35.960  1.00 46.71    -0.271 OA
ATOM    531  CB  GLU A  35      34.985 -24.270  37.838  1.00 45.54    -0.029 C 
ATOM    532  HB1 GLU A  35      35.586 -24.127  38.766  1.00  0.00     0.037 H 
ATOM    533  HB2 GLU A  35      35.791 -24.630  37.157  1.00  0.00     0.037 H 
ATOM    534  CG  GLU A  35      34.406 -22.952  37.352  1.00 56.02     0.018 C 
ATOM    535  HG1 GLU A  35      33.844 -22.455  38.177  1.00  0.00     0.049 H 
ATOM    536  HG2 GLU A  35      33.575 -23.143  36.633  1.00  0.00     0.049 H 
ATOM    537  CD  GLU A  35      35.401 -21.983  36.747  1.00 75.73     0.172 C 
ATOM    538  OE1 GLU A  35      36.172 -22.394  35.849  1.00 71.59    -0.648 OA
ATOM    539  OE2 GLU A  35      35.359 -20.790  37.122  1.00 72.30    -0.648 OA
ATOM    540  N   CYS A  36      32.137 -25.819  36.402  1.00 40.12    -0.345 N 
ATOM    541  HN  CYS A  36      31.541 -25.344  37.081  1.00  0.00     0.163 HD
ATOM    542  CA  CYS A  36      31.503 -26.337  35.181  1.00 38.00     0.098 C 
ATOM    543  HA  CYS A  36      32.275 -26.893  34.600  1.00  0.00     0.088 H 
ATOM    544  C   CYS A  36      30.963 -25.218  34.297  1.00 40.77     0.241 C 
ATOM    545  O   CYS A  36      30.454 -24.218  34.802  1.00 39.27    -0.271 OA
ATOM    546  CB  CYS A  36      30.380 -27.312  35.530  1.00 37.45     0.014 C 
ATOM    547  HB1 CYS A  36      29.502 -26.757  35.936  1.00  0.00     0.053 H 
ATOM    548  HB2 CYS A  36      29.933 -27.732  34.599  1.00  0.00     0.053 H 
ATOM    549  SG  CYS A  36      30.847 -28.650  36.656  1.00 40.82    -0.095 SA
ATOM    550  N   LEU A  37      30.967 -25.438  32.979  1.00 39.30    -0.346 N 
ATOM    551  HN  LEU A  37      31.441 -26.264  32.615  1.00  0.00     0.163 HD
ATOM    552  CA  LEU A  37      30.306 -24.521  32.041  1.00 39.68     0.089 C 
ATOM    553  HA  LEU A  37      30.532 -23.462  32.308  1.00  0.00     0.087 H 
ATOM    554  C   LEU A  37      28.808 -24.808  32.214  1.00 41.29     0.241 C 
ATOM    555  O   LEU A  37      28.425 -25.961  32.410  1.00 40.28    -0.271 OA
ATOM    556  CB  LEU A  37      30.712 -24.805  30.579  1.00 40.07    -0.035 C 
ATOM    557  HB1 LEU A  37      29.939 -24.385  29.894  1.00  0.00     0.037 H 
ATOM    558  HB2 LEU A  37      30.605 -25.896  30.373  1.00  0.00     0.037 H 
ATOM    559  CG  LEU A  37      32.095 -24.339  30.124  1.00 45.96    -0.059 C 
ATOM    560  HG  LEU A  37      32.830 -24.569  30.930  1.00  0.00     0.039 H 
ATOM    561  CD1 LEU A  37      32.514 -25.075  28.864  1.00 46.30    -0.073 C 
ATOM    562 1HD1 LEU A  37      33.523 -24.735  28.532  1.00  0.00     0.028 H 
ATOM    563 2HD1 LEU A  37      31.755 -24.976  28.053  1.00  0.00     0.028 H 
ATOM    564 3HD1 LEU A  37      32.471 -26.181  28.996  1.00  0.00     0.028 H 
ATOM    565  CD2 LEU A  37      32.121 -22.829  29.856  1.00 49.78    -0.073 C 
ATOM    566 1HD2 LEU A  37      33.130 -22.489  29.524  1.00  0.00     0.028 H 
ATOM    567 2HD2 LEU A  37      31.767 -22.252  30.742  1.00  0.00     0.028 H 
ATOM    568 3HD2 LEU A  37      31.331 -22.531  29.128  1.00  0.00     0.028 H 
ATOM    569  N   ARG A  38      27.991 -23.763  32.218  1.00 36.88    -0.346 N 
ATOM    570  HN  ARG A  38      28.421 -22.847  32.093  1.00  0.00     0.163 HD
ATOM    571  CA  ARG A  38      26.541 -23.788  32.383  1.00 37.18     0.089 C 
ATOM    572  HA  ARG A  38      26.310 -24.031  33.446  1.00  0.00     0.087 H 
ATOM    573  C   ARG A  38      25.830 -24.829  31.474  1.00 43.09     0.241 C 
ATOM    574  O   ARG A  38      24.915 -25.519  31.935  1.00 44.42    -0.271 OA
ATOM    575  CB  ARG A  38      26.029 -22.374  32.085  1.00 37.09    -0.036 C 
ATOM    576  HB1 ARG A  38      26.487 -21.648  32.796  1.00  0.00     0.036 H 
ATOM    577  HB2 ARG A  38      26.459 -22.010  31.123  1.00  0.00     0.036 H 
ATOM    578  CG  ARG A  38      24.546 -22.206  32.073  1.00 47.14    -0.048 C 
ATOM    579  HG1 ARG A  38      24.107 -22.344  33.089  1.00  0.00     0.035 H 
ATOM    580  HG2 ARG A  38      24.039 -23.053  31.554  1.00  0.00     0.035 H 
ATOM    581  CD  ARG A  38      24.163 -20.875  31.475  1.00 44.48     0.009 C 
ATOM    582  HD1 ARG A  38      24.763 -20.636  30.566  1.00  0.00     0.064 H 
ATOM    583  HD2 ARG A  38      24.488 -20.020  32.113  1.00  0.00     0.064 H 
ATOM    584  NE  ARG A  38      22.726 -20.846  31.208  1.00 46.31    -0.227 N 
ATOM    585  HE  ARG A  38      22.103 -20.555  31.961  1.00  0.00     0.177 HD
ATOM    586  CZ  ARG A  38      22.186 -21.176  30.042  1.00 56.20     0.665 C 
ATOM    587  NH1 ARG A  38      22.951 -21.529  29.021  1.00 44.26    -0.235 N 
ATOM    588 1HH1 ARG A  38      23.964 -21.557  29.141  1.00  0.00     0.174 HD
ATOM    589 2HH1 ARG A  38      22.536 -21.783  28.125  1.00  0.00     0.174 HD
ATOM    590  NH2 ARG A  38      20.870 -21.139  29.886  1.00 42.68    -0.235 N 
ATOM    591 1HH2 ARG A  38      20.281 -20.867  30.673  1.00  0.00     0.174 HD
ATOM    592 2HH2 ARG A  38      20.455 -21.393  28.990  1.00  0.00     0.174 HD
ATOM    593  N   GLU A  39      26.265 -24.935  30.208  1.00 38.53    -0.346 N 
ATOM    594  HN  GLU A  39      27.060 -24.353  29.944  1.00  0.00     0.163 HD
ATOM    595  CA  GLU A  39      25.706 -25.808  29.166  1.00 38.46     0.090 C 
ATOM    596  HA  GLU A  39      24.624 -25.957  29.390  1.00  0.00     0.087 H 
ATOM    597  C   GLU A  39      26.365 -27.190  29.097  1.00 42.11     0.241 C 
ATOM    598  O   GLU A  39      25.964 -28.007  28.264  1.00 42.00    -0.271 OA
ATOM    599  CB  GLU A  39      25.814 -25.131  27.771  1.00 39.63    -0.029 C 
ATOM    600  HB1 GLU A  39      25.407 -25.808  26.984  1.00  0.00     0.037 H 
ATOM    601  HB2 GLU A  39      26.881 -25.079  27.452  1.00  0.00     0.037 H 
ATOM    602  CG  GLU A  39      25.167 -23.755  27.665  1.00 52.49     0.018 C 
ATOM    603  HG1 GLU A  39      24.749 -23.611  26.641  1.00  0.00     0.049 H 
ATOM    604  HG2 GLU A  39      24.230 -23.730  28.269  1.00  0.00     0.049 H 
ATOM    605  CD  GLU A  39      26.050 -22.574  28.033  1.00 80.86     0.172 C 
ATOM    606  OE1 GLU A  39      27.238 -22.790  28.371  1.00 74.10    -0.648 OA
ATOM    607  OE2 GLU A  39      25.549 -21.427  27.981  1.00 76.69    -0.648 OA
ATOM    608  N   ALA A  40      27.394 -27.444  29.920  1.00 38.05    -0.346 N 
ATOM    609  HN  ALA A  40      27.685 -26.725  30.583  1.00  0.00     0.163 HD
ATOM    610  CA  ALA A  40      28.112 -28.719  29.897  1.00 37.37     0.086 C 
ATOM    611  HA  ALA A  40      28.536 -28.852  28.874  1.00  0.00     0.086 H 
ATOM    612  C   ALA A  40      27.185 -29.906  30.177  1.00 39.90     0.240 C 
ATOM    613  O   ALA A  40      26.252 -29.786  30.970  1.00 38.56    -0.271 OA
ATOM    614  CB  ALA A  40      29.272 -28.703  30.882  1.00 37.78    -0.049 C 
ATOM    615  HB1 ALA A  40      29.819 -29.674  30.864  1.00  0.00     0.030 H 
ATOM    616  HB2 ALA A  40      28.936 -28.437  31.911  1.00  0.00     0.030 H 
ATOM    617  HB3 ALA A  40      29.956 -27.841  30.701  1.00  0.00     0.030 H 
ATOM    618  N   THR A  41      27.419 -31.026  29.477  1.00 35.91    -0.344 N 
ATOM    619  HN  THR A  41      28.182 -31.030  28.800  1.00  0.00     0.163 HD
ATOM    620  CA  THR A  41      26.628 -32.237  29.645  1.00 35.11     0.113 C 
ATOM    621  HA  THR A  41      25.578 -31.932  29.863  1.00  0.00     0.091 H 
ATOM    622  C   THR A  41      27.157 -33.003  30.863  1.00 38.98     0.243 C 
ATOM    623  O   THR A  41      28.295 -32.773  31.290  1.00 38.72    -0.271 OA
ATOM    624  CB  THR A  41      26.613 -33.104  28.356  1.00 35.65     0.060 C 
ATOM    625  HB  THR A  41      25.905 -33.948  28.526  1.00  0.00     0.086 H 
ATOM    626  OG1 THR A  41      27.903 -33.662  28.141  1.00 34.94    -0.393 OA
ATOM    627  HG1 THR A  41      28.198 -34.134  28.911  1.00  0.00     0.210 HD
ATOM    628  CG2 THR A  41      26.134 -32.338  27.107  1.00 32.16    -0.050 C 
ATOM    629 1HG2 THR A  41      25.122 -31.900  27.276  1.00  0.00     0.031 H 
ATOM    630 2HG2 THR A  41      26.160 -32.979  26.195  1.00  0.00     0.031 H 
ATOM    631 3HG2 THR A  41      26.871 -31.564  26.790  1.00  0.00     0.031 H 
ATOM    632  N   LEU A  42      26.344 -33.920  31.404  1.00 34.44    -0.346 N 
ATOM    633  HN  LEU A  42      25.414 -34.041  31.004  1.00  0.00     0.163 HD
ATOM    634  CA  LEU A  42      26.728 -34.758  32.544  1.00 33.33     0.089 C 
ATOM    635  HA  LEU A  42      27.091 -34.068  33.341  1.00  0.00     0.087 H 
ATOM    636  C   LEU A  42      27.886 -35.713  32.227  1.00 37.47     0.241 C 
ATOM    637  O   LEU A  42      28.697 -35.957  33.106  1.00 34.21    -0.271 OA
ATOM    638  CB  LEU A  42      25.517 -35.508  33.126  1.00 32.57    -0.035 C 
ATOM    639  HB1 LEU A  42      25.032 -36.125  32.334  1.00  0.00     0.037 H 
ATOM    640  HB2 LEU A  42      25.861 -36.312  33.818  1.00  0.00     0.037 H 
ATOM    641  CG  LEU A  42      24.475 -34.629  33.818  1.00 35.57    -0.059 C 
ATOM    642  HG  LEU A  42      24.110 -33.883  33.074  1.00  0.00     0.039 H 
ATOM    643  CD1 LEU A  42      23.305 -35.445  34.257  1.00 34.23    -0.073 C 
ATOM    644 1HD1 LEU A  42      22.873 -36.005  33.395  1.00  0.00     0.028 H 
ATOM    645 2HD1 LEU A  42      22.537 -34.823  34.774  1.00  0.00     0.028 H 
ATOM    646 3HD1 LEU A  42      23.567 -36.123  35.102  1.00  0.00     0.028 H 
ATOM    647  CD2 LEU A  42      25.070 -33.858  35.004  1.00 37.05    -0.073 C 
ATOM    648 1HD2 LEU A  42      25.944 -33.248  34.676  1.00  0.00     0.028 H 
ATOM    649 2HD2 LEU A  42      25.332 -34.536  35.849  1.00  0.00     0.028 H 
ATOM    650 3HD2 LEU A  42      24.302 -33.236  35.521  1.00  0.00     0.028 H 
ATOM    651  N   ILE A  43      28.007 -36.203  30.974  1.00 38.74    -0.346 N 
ATOM    652  HN  ILE A  43      27.295 -35.973  30.281  1.00  0.00     0.163 HD
ATOM    653  CA  ILE A  43      29.144 -37.064  30.578  1.00 40.33     0.092 C 
ATOM    654  HA  ILE A  43      29.188 -37.889  31.327  1.00  0.00     0.088 H 
ATOM    655  C   ILE A  43      30.487 -36.289  30.703  1.00 43.58     0.241 C 
ATOM    656  O   ILE A  43      31.464 -36.839  31.209  1.00 43.54    -0.271 OA
ATOM    657  CB  ILE A  43      28.947 -37.747  29.181  1.00 44.80    -0.030 C 
ATOM    658  HB  ILE A  43      27.959 -38.263  29.205  1.00  0.00     0.043 H 
ATOM    659  CG1 ILE A  43      30.018 -38.829  28.909  1.00 46.42    -0.063 C 
ATOM    660 1HG1 ILE A  43      30.303 -38.829  27.831  1.00  0.00     0.033 H 
ATOM    661 2HG1 ILE A  43      30.991 -38.533  29.366  1.00  0.00     0.033 H 
ATOM    662  CG2 ILE A  43      28.901 -36.749  28.039  1.00 46.19    -0.071 C 
ATOM    663 1HG2 ILE A  43      28.129 -35.969  28.235  1.00  0.00     0.028 H 
ATOM    664 2HG2 ILE A  43      28.744 -37.250  27.056  1.00  0.00     0.028 H 
ATOM    665 3HG2 ILE A  43      29.902 -36.301  27.839  1.00  0.00     0.028 H 
ATOM    666  CD1 ILE A  43      29.627 -40.254  29.359  1.00 55.81    -0.076 C 
ATOM    667 1HD1 ILE A  43      30.399 -41.034  29.163  1.00  0.00     0.027 H 
ATOM    668 2HD1 ILE A  43      28.654 -40.550  28.902  1.00  0.00     0.027 H 
ATOM    669 3HD1 ILE A  43      29.342 -40.254  30.437  1.00  0.00     0.027 H 
ATOM    670  N   THR A  44      30.493 -35.004  30.297  1.00 39.62    -0.344 N 
ATOM    671  HN  THR A  44      29.628 -34.635  29.902  1.00  0.00     0.163 HD
ATOM    672  CA  THR A  44      31.640 -34.090  30.375  1.00 39.89     0.113 C 
ATOM    673  HA  THR A  44      32.513 -34.575  29.878  1.00  0.00     0.091 H 
ATOM    674  C   THR A  44      31.995 -33.840  31.843  1.00 44.02     0.243 C 
ATOM    675  O   THR A  44      33.148 -34.030  32.234  1.00 43.71    -0.271 OA
ATOM    676  CB  THR A  44      31.313 -32.780  29.622  1.00 45.14     0.060 C 
ATOM    677  HB  THR A  44      30.296 -32.439  29.927  1.00  0.00     0.086 H 
ATOM    678  OG1 THR A  44      31.298 -33.057  28.224  1.00 46.21    -0.393 OA
ATOM    679  HG1 THR A  44      31.097 -32.252  27.761  1.00  0.00     0.210 HD
ATOM    680  CG2 THR A  44      32.308 -31.656  29.906  1.00 45.08    -0.050 C 
ATOM    681 1HG2 THR A  44      32.072 -30.711  29.363  1.00  0.00     0.031 H 
ATOM    682 2HG2 THR A  44      33.351 -31.987  29.691  1.00  0.00     0.031 H 
ATOM    683 3HG2 THR A  44      32.395 -31.472  31.002  1.00  0.00     0.031 H 
ATOM    684  N   ILE A  45      30.990 -33.416  32.643  1.00 40.13    -0.346 N 
ATOM    685  HN  ILE A  45      30.070 -33.290  32.221  1.00  0.00     0.163 HD
ATOM    686  CA  ILE A  45      31.129 -33.126  34.068  1.00 38.54     0.092 C 
ATOM    687  HA  ILE A  45      31.922 -32.347  34.160  1.00  0.00     0.088 H 
ATOM    688  C   ILE A  45      31.639 -34.362  34.815  1.00 41.25     0.241 C 
ATOM    689  O   ILE A  45      32.559 -34.230  35.618  1.00 40.86    -0.271 OA
ATOM    690  CB  ILE A  45      29.829 -32.511  34.658  1.00 40.31    -0.030 C 
ATOM    691  HB  ILE A  45      28.980 -33.172  34.366  1.00  0.00     0.043 H 
ATOM    692  CG1 ILE A  45      29.564 -31.117  34.054  1.00 39.19    -0.063 C 
ATOM    693 1HG1 ILE A  45      30.277 -30.373  34.479  1.00  0.00     0.033 H 
ATOM    694 2HG1 ILE A  45      29.876 -31.097  32.984  1.00  0.00     0.033 H 
ATOM    695  CG2 ILE A  45      29.867 -32.452  36.201  1.00 40.56    -0.071 C 
ATOM    696 1HG2 ILE A  45      28.935 -32.011  36.624  1.00  0.00     0.028 H 
ATOM    697 2HG2 ILE A  45      30.772 -31.911  36.563  1.00  0.00     0.028 H 
ATOM    698 3HG2 ILE A  45      30.076 -33.456  36.640  1.00  0.00     0.028 H 
ATOM    699  CD1 ILE A  45      28.117 -30.604  34.194  1.00 38.45    -0.076 C 
ATOM    700 1HD1 ILE A  45      27.925 -29.596  33.757  1.00  0.00     0.027 H 
ATOM    701 2HD1 ILE A  45      27.805 -30.624  35.264  1.00  0.00     0.027 H 
ATOM    702 3HD1 ILE A  45      27.404 -31.348  33.769  1.00  0.00     0.027 H 
ATOM    703  N   LYS A  46      31.097 -35.553  34.510  1.00 38.30    -0.346 N 
ATOM    704  HN  LYS A  46      30.357 -35.592  33.809  1.00  0.00     0.163 HD
ATOM    705  CA  LYS A  46      31.534 -36.802  35.151  1.00 38.33     0.089 C 
ATOM    706  HA  LYS A  46      31.473 -36.646  36.253  1.00  0.00     0.087 H 
ATOM    707  C   LYS A  46      32.989 -37.124  34.820  1.00 44.51     0.241 C 
ATOM    708  O   LYS A  46      33.735 -37.527  35.711  1.00 44.35    -0.271 OA
ATOM    709  CB  LYS A  46      30.611 -37.977  34.806  1.00 39.86    -0.038 C 
ATOM    710  HB1 LYS A  46      29.542 -37.660  34.840  1.00  0.00     0.036 H 
ATOM    711  HB2 LYS A  46      30.695 -38.238  33.725  1.00  0.00     0.036 H 
ATOM    712  CG  LYS A  46      30.836 -39.223  35.685  1.00 44.33    -0.061 C 
ATOM    713  HG1 LYS A  46      31.879 -39.602  35.576  1.00  0.00     0.033 H 
ATOM    714  HG2 LYS A  46      30.853 -38.948  36.766  1.00  0.00     0.033 H 
ATOM    715  CD  LYS A  46      29.819 -40.340  35.422  1.00 46.75    -0.043 C 
ATOM    716  HD1 LYS A  46      29.875 -41.120  36.217  1.00  0.00     0.035 H 
ATOM    717  HD2 LYS A  46      28.779 -39.975  35.593  1.00  0.00     0.035 H 
ATOM    718  CE  LYS A  46      29.948 -40.964  34.051  1.00 46.63     0.080 C 
ATOM    719  HE1 LYS A  46      31.002 -41.252  33.830  1.00  0.00     0.075 H 
ATOM    720  HE2 LYS A  46      29.803 -40.210  33.243  1.00  0.00     0.075 H 
ATOM    721  NZ  LYS A  46      29.027 -42.112  33.894  1.00 47.88    -0.079 N 
ATOM    722  HZ1 LYS A  46      29.114 -42.533  32.969  1.00  0.00     0.274 HD
ATOM    723  HZ2 LYS A  46      28.063 -41.849  34.096  1.00  0.00     0.274 HD
ATOM    724  HZ3 LYS A  46      29.159 -42.802  34.633  1.00  0.00     0.274 HD
ATOM    725  N   HIS A  47      33.405 -36.909  33.561  1.00 42.95    -0.346 N 
ATOM    726  HN  HIS A  47      32.736 -36.572  32.869  1.00  0.00     0.163 HD
ATOM    727  CA  HIS A  47      34.793 -37.145  33.154  1.00 43.33     0.094 C 
ATOM    728  HA  HIS A  47      35.077 -38.169  33.493  1.00  0.00     0.088 H 
ATOM    729  C   HIS A  47      35.749 -36.147  33.829  1.00 45.42     0.241 C 
ATOM    730  O   HIS A  47      36.821 -36.540  34.301  1.00 43.89    -0.271 OA
ATOM    731  CB  HIS A  47      34.936 -37.102  31.633  1.00 44.94     0.002 C 
ATOM    732  HB1 HIS A  47      34.136 -37.703  31.141  1.00  0.00     0.046 H 
ATOM    733  HB2 HIS A  47      34.676 -36.093  31.237  1.00  0.00     0.046 H 
ATOM    734  CG  HIS A  47      36.288 -37.527  31.161  1.00 48.84     0.028 A 
ATOM    735  ND1 HIS A  47      36.761 -38.810  31.390  1.00 50.80    -0.354 N 
ATOM    736  HD1 HIS A  47      36.277 -39.570  31.868  1.00  0.00     0.166 HD
ATOM    737  CD2 HIS A  47      37.229 -36.820  30.495  1.00 51.01    -0.000 A 
ATOM    738  HD2 HIS A  47      37.154 -35.770  30.165  1.00  0.00     0.114 H 
ATOM    739  CE1 HIS A  47      37.972 -38.842  30.858  1.00 50.78     0.040 A 
ATOM    740  HE1 HIS A  47      38.630 -39.727  30.866  1.00  0.00     0.140 H 
ATOM    741  NE2 HIS A  47      38.298 -37.667  30.310  1.00 51.12    -0.360 N 
ATOM    742  HE2 HIS A  47      39.175 -37.440  29.842  1.00  0.00     0.166 HD
ATOM    743  N   GLU A  48      35.342 -34.873  33.885  1.00 41.32    -0.346 N 
ATOM    744  HN  GLU A  48      34.450 -34.631  33.454  1.00  0.00     0.163 HD
ATOM    745  CA  GLU A  48      36.111 -33.809  34.532  1.00 41.67     0.090 C 
ATOM    746  HA  GLU A  48      37.131 -33.797  34.082  1.00  0.00     0.087 H 
ATOM    747  C   GLU A  48      36.256 -34.098  36.030  1.00 46.32     0.241 C 
ATOM    748  O   GLU A  48      37.363 -33.998  36.552  1.00 46.98    -0.271 OA
ATOM    749  CB  GLU A  48      35.467 -32.430  34.294  1.00 43.08    -0.029 C 
ATOM    750  HB1 GLU A  48      35.848 -31.690  35.036  1.00  0.00     0.037 H 
ATOM    751  HB2 GLU A  48      34.389 -32.450  34.580  1.00  0.00     0.037 H 
ATOM    752  CG  GLU A  48      35.631 -31.894  32.877  1.00 55.51     0.018 C 
ATOM    753  HG1 GLU A  48      35.020 -32.502  32.169  1.00  0.00     0.049 H 
ATOM    754  HG2 GLU A  48      35.121 -30.907  32.784  1.00  0.00     0.049 H 
ATOM    755  CD  GLU A  48      37.057 -31.788  32.368  1.00 81.27     0.172 C 
ATOM    756  OE1 GLU A  48      37.881 -31.116  33.033  1.00 76.86    -0.648 OA
ATOM    757  OE2 GLU A  48      37.354 -32.390  31.310  1.00 73.31    -0.648 OA
ATOM    758  N   LEU A  49      35.162 -34.546  36.685  1.00 41.87    -0.346 N 
ATOM    759  HN  LEU A  49      34.294 -34.639  36.157  1.00  0.00     0.163 HD
ATOM    760  CA  LEU A  49      35.143 -34.906  38.104  1.00 41.10     0.089 C 
ATOM    761  HA  LEU A  49      35.503 -34.017  38.672  1.00  0.00     0.087 H 
ATOM    762  C   LEU A  49      36.080 -36.071  38.450  1.00 45.93     0.241 C 
ATOM    763  O   LEU A  49      36.845 -35.955  39.405  1.00 44.99    -0.271 OA
ATOM    764  CB  LEU A  49      33.700 -35.206  38.594  1.00 40.18    -0.035 C 
ATOM    765  HB1 LEU A  49      33.178 -35.838  37.838  1.00  0.00     0.037 H 
ATOM    766  HB2 LEU A  49      33.091 -34.273  38.542  1.00  0.00     0.037 H 
ATOM    767  CG  LEU A  49      33.540 -35.845  39.995  1.00 43.31    -0.059 C 
ATOM    768  HG  LEU A  49      34.138 -36.786  39.999  1.00  0.00     0.039 H 
ATOM    769  CD1 LEU A  49      34.102 -34.941  41.118  1.00 42.95    -0.073 C 
ATOM    770 1HD1 LEU A  49      33.987 -35.401  42.127  1.00  0.00     0.028 H 
ATOM    771 2HD1 LEU A  49      33.645 -33.924  41.084  1.00  0.00     0.028 H 
ATOM    772 3HD1 LEU A  49      35.164 -34.665  40.920  1.00  0.00     0.028 H 
ATOM    773  CD2 LEU A  49      32.113 -36.226  40.253  1.00 42.31    -0.073 C 
ATOM    774 1HD2 LEU A  49      31.998 -36.686  41.262  1.00  0.00     0.028 H 
ATOM    775 2HD2 LEU A  49      31.713 -36.889  39.451  1.00  0.00     0.028 H 
ATOM    776 3HD2 LEU A  49      31.425 -35.359  40.115  1.00  0.00     0.028 H 
ATOM    777  N   PHE A  50      35.992 -37.191  37.713  1.00 43.22    -0.346 N 
ATOM    778  HN  PHE A  50      35.349 -37.215  36.921  1.00  0.00     0.163 HD
ATOM    779  CA  PHE A  50      36.790 -38.373  38.014  1.00 43.69     0.093 C 
ATOM    780  HA  PHE A  50      36.673 -38.551  39.108  1.00  0.00     0.088 H 
ATOM    781  C   PHE A  50      38.299 -38.170  37.776  1.00 50.79     0.241 C 
ATOM    782  O   PHE A  50      39.097 -38.841  38.440  1.00 51.38    -0.271 OA
ATOM    783  CB  PHE A  50      36.233 -39.617  37.324  1.00 44.99    -0.014 C 
ATOM    784  HB1 PHE A  50      35.907 -39.407  36.279  1.00  0.00     0.043 H 
ATOM    785  HB2 PHE A  50      37.030 -40.363  37.097  1.00  0.00     0.043 H 
ATOM    786  CG  PHE A  50      35.120 -40.209  38.159  1.00 46.35    -0.056 A 
ATOM    787  CD1 PHE A  50      33.839 -39.658  38.135  1.00 48.74    -0.077 A 
ATOM    788  HD1 PHE A  50      33.624 -38.808  37.465  1.00  0.00     0.084 H 
ATOM    789  CD2 PHE A  50      35.363 -41.281  39.013  1.00 47.89    -0.077 A 
ATOM    790  HD2 PHE A  50      36.371 -41.728  39.054  1.00  0.00     0.084 H 
ATOM    791  CE1 PHE A  50      32.826 -40.168  38.947  1.00 49.59    -0.082 A 
ATOM    792  HE1 PHE A  50      31.816 -39.726  38.912  1.00  0.00     0.083 H 
ATOM    793  CE2 PHE A  50      34.346 -41.797  39.818  1.00 50.94    -0.082 A 
ATOM    794  HE2 PHE A  50      34.546 -42.661  40.474  1.00  0.00     0.083 H 
ATOM    795  CZ  PHE A  50      33.088 -41.224  39.793  1.00 49.04    -0.083 A 
ATOM    796  HZ  PHE A  50      32.293 -41.613  40.451  1.00  0.00     0.083 H 
ATOM    797  N   LYS A  51      38.689 -37.196  36.924  1.00 47.99    -0.346 N 
ATOM    798  HN  LYS A  51      37.972 -36.697  36.398  1.00  0.00     0.163 HD
ATOM    799  CA  LYS A  51      40.091 -36.821  36.718  1.00 48.68     0.089 C 
ATOM    800  HA  LYS A  51      40.711 -37.742  36.610  1.00  0.00     0.087 H 
ATOM    801  C   LYS A  51      40.551 -36.033  37.966  1.00 54.60     0.241 C 
ATOM    802  O   LYS A  51      41.598 -36.338  38.546  1.00 55.02    -0.271 OA
ATOM    803  CB  LYS A  51      40.245 -35.947  35.461  1.00 50.96    -0.038 C 
ATOM    804  HB1 LYS A  51      39.401 -35.223  35.383  1.00  0.00     0.036 H 
ATOM    805  HB2 LYS A  51      41.094 -35.235  35.582  1.00  0.00     0.036 H 
ATOM    806  CG  LYS A  51      40.392 -36.740  34.162  1.00 66.41    -0.061 C 
ATOM    807  HG1 LYS A  51      41.449 -37.060  34.006  1.00  0.00     0.033 H 
ATOM    808  HG2 LYS A  51      39.911 -37.742  34.248  1.00  0.00     0.033 H 
ATOM    809  CD  LYS A  51      39.862 -35.979  32.942  1.00 76.66    -0.043 C 
ATOM    810  HD1 LYS A  51      39.580 -36.694  32.134  1.00  0.00     0.035 H 
ATOM    811  HD2 LYS A  51      38.863 -35.537  33.167  1.00  0.00     0.035 H 
ATOM    812  CE  LYS A  51      40.793 -34.918  32.400  1.00 88.91     0.080 C 
ATOM    813  HE1 LYS A  51      41.219 -34.292  33.219  1.00  0.00     0.075 H 
ATOM    814  HE2 LYS A  51      41.739 -35.364  32.013  1.00  0.00     0.075 H 
ATOM    815  NZ  LYS A  51      40.123 -34.081  31.367  1.00 98.96    -0.079 N 
ATOM    816  HZ1 LYS A  51      40.751 -33.365  31.001  1.00  0.00     0.274 HD
ATOM    817  HZ2 LYS A  51      39.258 -33.673  31.721  1.00  0.00     0.274 HD
ATOM    818  HZ3 LYS A  51      39.733 -34.653  30.618  1.00  0.00     0.274 HD
ATOM    819  N   GLU A  52      39.731 -35.056  38.397  1.00 51.55    -0.346 N 
ATOM    820  HN  GLU A  52      38.875 -34.892  37.867  1.00  0.00     0.163 HD
ATOM    821  CA  GLU A  52      39.972 -34.211  39.567  1.00 51.86     0.090 C 
ATOM    822  HA  GLU A  52      40.982 -33.754  39.449  1.00  0.00     0.087 H 
ATOM    823  C   GLU A  52      39.973 -35.006  40.884  1.00 55.89     0.241 C 
ATOM    824  O   GLU A  52      40.761 -34.688  41.776  1.00 56.49    -0.271 OA
ATOM    825  CB  GLU A  52      38.947 -33.064  39.610  1.00 53.34    -0.029 C 
ATOM    826  HB1 GLU A  52      38.754 -32.682  38.581  1.00  0.00     0.037 H 
ATOM    827  HB2 GLU A  52      37.936 -33.460  39.863  1.00  0.00     0.037 H 
ATOM    828  CG  GLU A  52      39.308 -31.913  40.539  1.00 64.44     0.018 C 
ATOM    829  HG1 GLU A  52      39.394 -32.294  41.583  1.00  0.00     0.049 H 
ATOM    830  HG2 GLU A  52      38.433 -31.229  40.638  1.00  0.00     0.049 H 
ATOM    831  CD  GLU A  52      40.545 -31.101  40.195  1.00 85.66     0.172 C 
ATOM    832  OE1 GLU A  52      40.848 -30.942  38.990  1.00 75.49    -0.648 OA
ATOM    833  OE2 GLU A  52      41.193 -30.593  41.139  1.00 82.41    -0.648 OA
ATOM    834  N   ALA A  53      39.123 -36.050  40.987  1.00 51.01    -0.346 N 
ATOM    835  HN  ALA A  53      38.540 -36.262  40.177  1.00  0.00     0.163 HD
ATOM    836  CA  ALA A  53      38.971 -36.904  42.169  1.00 50.87     0.086 C 
ATOM    837  HA  ALA A  53      38.706 -36.243  43.027  1.00  0.00     0.086 H 
ATOM    838  C   ALA A  53      40.250 -37.673  42.555  1.00 56.96     0.240 C 
ATOM    839  O   ALA A  53      40.374 -38.132  43.698  1.00 57.06    -0.271 OA
ATOM    840  CB  ALA A  53      37.816 -37.869  41.963  1.00 51.42    -0.049 C 
ATOM    841  HB1 ALA A  53      36.891 -37.313  41.684  1.00  0.00     0.030 H 
ATOM    842  HB2 ALA A  53      37.656 -38.521  42.853  1.00  0.00     0.030 H 
ATOM    843  HB3 ALA A  53      38.065 -38.662  41.219  1.00  0.00     0.030 H 
ATOM    844  N   ARG A  54      41.199 -37.803  41.609  1.00 53.93    -0.346 N 
ATOM    845  HN  ARG A  54      41.013 -37.399  40.691  1.00  0.00     0.163 HD
ATOM    846  CA  ARG A  54      42.482 -38.485  41.807  1.00 53.77     0.089 C 
ATOM    847  HA  ARG A  54      42.285 -39.468  42.294  1.00  0.00     0.087 H 
ATOM    848  C   ARG A  54      43.392 -37.669  42.724  1.00 56.78     0.241 C 
ATOM    849  O   ARG A  54      44.247 -38.243  43.397  1.00 57.49    -0.271 OA
ATOM    850  CB  ARG A  54      43.180 -38.744  40.462  1.00 53.97    -0.036 C 
ATOM    851  HB1 ARG A  54      43.331 -37.787  39.910  1.00  0.00     0.036 H 
ATOM    852  HB2 ARG A  54      44.243 -39.039  40.624  1.00  0.00     0.036 H 
ATOM    853  CG  ARG A  54      42.470 -39.767  39.576  1.00 63.34    -0.048 C 
ATOM    854  HG1 ARG A  54      41.378 -39.553  39.513  1.00  0.00     0.035 H 
ATOM    855  HG2 ARG A  54      42.429 -40.766  40.070  1.00  0.00     0.035 H 
ATOM    856  CD  ARG A  54      43.090 -39.867  38.189  1.00 74.81     0.009 C 
ATOM    857  HD1 ARG A  54      44.080 -40.378  38.227  1.00  0.00     0.064 H 
ATOM    858  HD2 ARG A  54      42.537 -40.597  37.553  1.00  0.00     0.064 H 
ATOM    859  NE  ARG A  54      43.194 -38.562  37.528  1.00 80.05    -0.227 N 
ATOM    860  HE  ARG A  54      43.084 -37.728  38.105  1.00  0.00     0.177 HD
ATOM    861  CZ  ARG A  54      43.421 -38.389  36.230  1.00 91.55     0.665 C 
ATOM    862  NH1 ARG A  54      43.548 -39.437  35.424  1.00 77.45    -0.235 N 
ATOM    863 1HH1 ARG A  54      43.722 -39.304  34.428  1.00  0.00     0.174 HD
ATOM    864 2HH1 ARG A  54      43.483 -40.378  35.813  1.00  0.00     0.174 HD
ATOM    865  NH2 ARG A  54      43.506 -37.165  35.724  1.00 75.33    -0.235 N 
ATOM    866 1HH2 ARG A  54      43.680 -37.032  34.728  1.00  0.00     0.174 HD
ATOM    867 2HH2 ARG A  54      43.408 -36.360  36.343  1.00  0.00     0.174 HD
ATOM    868  N   LYS A  55      43.180 -36.337  42.763  1.00 51.75    -0.346 N 
ATOM    869  HN  LYS A  55      42.440 -35.973  42.163  1.00  0.00     0.163 HD
ATOM    870  CA  LYS A  55      43.908 -35.359  43.582  1.00 50.75     0.089 C 
ATOM    871  HA  LYS A  55      44.978 -35.668  43.638  1.00  0.00     0.087 H 
ATOM    872  C   LYS A  55      43.335 -35.286  45.027  1.00 53.84     0.241 C 
ATOM    873  O   LYS A  55      43.745 -34.424  45.814  1.00 53.67    -0.271 OA
ATOM    874  CB  LYS A  55      43.831 -33.959  42.929  1.00 52.63    -0.038 C 
ATOM    875  HB1 LYS A  55      42.787 -33.571  42.986  1.00  0.00     0.036 H 
ATOM    876  HB2 LYS A  55      44.357 -33.213  43.569  1.00  0.00     0.036 H 
ATOM    877  CG  LYS A  55      44.343 -33.864  41.493  1.00 62.16    -0.061 C 
ATOM    878  HG1 LYS A  55      43.819 -34.579  40.817  1.00  0.00     0.033 H 
ATOM    879  HG2 LYS A  55      45.377 -34.269  41.393  1.00  0.00     0.033 H 
ATOM    880  CD  LYS A  55      44.244 -32.425  40.986  1.00 71.57    -0.043 C 
ATOM    881  HD1 LYS A  55      44.810 -31.732  41.652  1.00  0.00     0.035 H 
ATOM    882  HD2 LYS A  55      43.214 -32.025  41.134  1.00  0.00     0.035 H 
ATOM    883  CE  LYS A  55      44.680 -32.260  39.550  1.00 80.11     0.080 C 
ATOM    884  HE1 LYS A  55      45.012 -31.215  39.347  1.00  0.00     0.075 H 
ATOM    885  HE2 LYS A  55      45.640 -32.792  39.357  1.00  0.00     0.075 H 
ATOM    886  NZ  LYS A  55      43.627 -32.685  38.590  1.00 88.12    -0.079 N 
ATOM    887  HZ1 LYS A  55      43.922 -32.574  37.620  1.00  0.00     0.274 HD
ATOM    888  HZ2 LYS A  55      42.748 -32.198  38.767  1.00  0.00     0.274 HD
ATOM    889  HZ3 LYS A  55      43.323 -33.641  38.776  1.00  0.00     0.274 HD
ATOM    890  N   TYR A  56      42.377 -36.172  45.362  1.00 48.92    -0.346 N 
ATOM    891  HN  TYR A  56      42.101 -36.870  44.671  1.00  0.00     0.163 HD
ATOM    892  CA  TYR A  56      41.711 -36.186  46.665  1.00 48.09     0.093 C 
ATOM    893  HA  TYR A  56      42.155 -35.373  47.286  1.00  0.00     0.088 H 
ATOM    894  C   TYR A  56      41.930 -37.508  47.396  1.00 52.27     0.243 C 
ATOM    895  O   TYR A  56      42.146 -38.520  46.735  1.00 52.31    -0.271 OA
ATOM    896  CB  TYR A  56      40.201 -35.888  46.498  1.00 48.21    -0.014 C 
ATOM    897  HB1 TYR A  56      39.742 -36.572  45.747  1.00  0.00     0.043 H 
ATOM    898  HB2 TYR A  56      39.632 -36.202  47.404  1.00  0.00     0.043 H 
ATOM    899  CG  TYR A  56      39.913 -34.442  46.156  1.00 48.63    -0.056 A 
ATOM    900  CD1 TYR A  56      40.159 -33.945  44.878  1.00 50.44    -0.074 A 
ATOM    901  HD1 TYR A  56      40.546 -34.624  44.099  1.00  0.00     0.084 H 
ATOM    902  CD2 TYR A  56      39.402 -33.568  47.108  1.00 48.96    -0.074 A 
ATOM    903  HD2 TYR A  56      39.187 -33.940  48.124  1.00  0.00     0.084 H 
ATOM    904  CE1 TYR A  56      39.926 -32.609  44.564  1.00 51.28    -0.051 A 
ATOM    905  HE1 TYR A  56      40.152 -32.230  43.553  1.00  0.00     0.087 H 
ATOM    906  CE2 TYR A  56      39.156 -32.228  46.803  1.00 49.41    -0.051 A 
ATOM    907  HE2 TYR A  56      38.762 -31.547  47.576  1.00  0.00     0.087 H 
ATOM    908  CZ  TYR A  56      39.409 -31.757  45.526  1.00 55.70     0.065 A 
ATOM    909  OH  TYR A  56      39.178 -30.440  45.212  1.00 54.69    -0.361 OA
ATOM    910  HH  TYR A  56      38.823 -29.856  45.872  1.00  0.00     0.217 HD
ATOM    911  N   PRO A  57      41.865 -37.542  48.747  1.00 49.43    -0.337 N 
ATOM    912  CA  PRO A  57      42.065 -38.814  49.461  1.00 49.52     0.091 C 
ATOM    913  HA  PRO A  57      43.073 -39.225  49.219  1.00  0.00     0.087 H 
ATOM    914  C   PRO A  57      40.997 -39.865  49.166  1.00 53.94     0.241 C 
ATOM    915  O   PRO A  57      39.921 -39.542  48.654  1.00 53.32    -0.271 OA
ATOM    916  CB  PRO A  57      42.020 -38.394  50.938  1.00 51.34    -0.036 C 
ATOM    917  HB1 PRO A  57      42.695 -38.989  51.596  1.00  0.00     0.036 H 
ATOM    918  HB2 PRO A  57      41.068 -38.661  51.454  1.00  0.00     0.036 H 
ATOM    919  CG  PRO A  57      42.316 -36.926  50.937  1.00 55.38    -0.048 C 
ATOM    920  HG1 PRO A  57      42.016 -36.393  51.869  1.00  0.00     0.035 H 
ATOM    921  HG2 PRO A  57      43.400 -36.673  51.002  1.00  0.00     0.035 H 
ATOM    922  CD  PRO A  57      41.641 -36.437  49.702  1.00 51.04    -0.001 C 
ATOM    923  HD1 PRO A  57      40.573 -36.147  49.838  1.00  0.00     0.064 H 
ATOM    924  HD2 PRO A  57      41.984 -35.437  49.347  1.00  0.00     0.064 H 
ATOM    925  N   LEU A  58      41.312 -41.133  49.488  1.00 50.87    -0.346 N 
ATOM    926  HN  LEU A  58      42.236 -41.285  49.892  1.00  0.00     0.163 HD
ATOM    927  CA  LEU A  58      40.465 -42.322  49.319  1.00 51.17     0.089 C 
ATOM    928  HA  LEU A  58      41.072 -43.192  49.662  1.00  0.00     0.087 H 
ATOM    929  C   LEU A  58      40.069 -42.618  47.851  1.00 56.01     0.241 C 
ATOM    930  O   LEU A  58      39.128 -43.390  47.630  1.00 55.00    -0.271 OA
ATOM    931  CB  LEU A  58      39.203 -42.280  50.230  1.00 51.37    -0.035 C 
ATOM    932  HB1 LEU A  58      38.627 -43.224  50.087  1.00  0.00     0.037 H 
ATOM    933  HB2 LEU A  58      38.492 -41.525  49.821  1.00  0.00     0.037 H 
ATOM    934  CG  LEU A  58      39.374 -42.029  51.745  1.00 56.06    -0.059 C 
ATOM    935  HG  LEU A  58      39.695 -40.972  51.895  1.00  0.00     0.039 H 
ATOM    936  CD1 LEU A  58      38.057 -42.242  52.478  1.00 55.52    -0.073 C 
ATOM    937 1HD1 LEU A  58      38.180 -42.061  53.571  1.00  0.00     0.028 H 
ATOM    938 2HD1 LEU A  58      37.628 -43.250  52.272  1.00  0.00     0.028 H 
ATOM    939 3HD1 LEU A  58      37.238 -41.620  52.046  1.00  0.00     0.028 H 
ATOM    940  CD2 LEU A  58      40.419 -42.938  52.348  1.00 58.34    -0.073 C 
ATOM    941 1HD2 LEU A  58      40.542 -42.757  53.441  1.00  0.00     0.028 H 
ATOM    942 2HD2 LEU A  58      41.392 -42.852  51.810  1.00  0.00     0.028 H 
ATOM    943 3HD2 LEU A  58      40.196 -44.010  52.136  1.00  0.00     0.028 H 
ATOM    944  N   HIS A  59      40.808 -42.051  46.860  1.00 54.03    -0.346 N 
ATOM    945  HN  HIS A  59      41.592 -41.456  47.127  1.00  0.00     0.163 HD
ATOM    946  CA  HIS A  59      40.544 -42.245  45.421  1.00 55.79     0.094 C 
ATOM    947  HA  HIS A  59      39.524 -41.838  45.227  1.00  0.00     0.088 H 
ATOM    948  C   HIS A  59      40.518 -43.728  44.987  1.00 57.71     0.241 C 
ATOM    949  O   HIS A  59      39.778 -44.074  44.071  1.00 56.75    -0.271 OA
ATOM    950  CB  HIS A  59      41.515 -41.431  44.549  1.00 58.13     0.002 C 
ATOM    951  HB1 HIS A  59      41.290 -41.579  43.467  1.00  0.00     0.046 H 
ATOM    952  HB2 HIS A  59      41.302 -40.340  44.637  1.00  0.00     0.046 H 
ATOM    953  CG  HIS A  59      42.958 -41.711  44.831  1.00 63.05     0.028 A 
ATOM    954  ND1 HIS A  59      43.699 -40.900  45.679  1.00 65.46    -0.354 N 
ATOM    955  HD1 HIS A  59      43.380 -40.063  46.167  1.00  0.00     0.166 HD
ATOM    956  CD2 HIS A  59      43.744 -42.725  44.394  1.00 65.81    -0.000 A 
ATOM    957  HD2 HIS A  59      43.449 -43.540  43.712  1.00  0.00     0.114 H 
ATOM    958  CE1 HIS A  59      44.908 -41.440  45.723  1.00 65.38     0.040 A 
ATOM    959  HE1 HIS A  59      45.748 -41.033  46.311  1.00  0.00     0.140 H 
ATOM    960  NE2 HIS A  59      44.983 -42.540  44.966  1.00 65.78    -0.360 N 
ATOM    961  HE2 HIS A  59      45.804 -43.131  44.837  1.00  0.00     0.166 HD
ATOM    962  N   GLN A  60      41.292 -44.595  45.674  1.00 52.97    -0.346 N 
ATOM    963  HN  GLN A  60      41.870 -44.211  46.422  1.00  0.00     0.163 HD
ATOM    964  CA  GLN A  60      41.376 -46.044  45.440  1.00 52.33     0.090 C 
ATOM    965  HA  GLN A  60      41.657 -46.185  44.370  1.00  0.00     0.087 H 
ATOM    966  C   GLN A  60      40.033 -46.771  45.652  1.00 55.19     0.241 C 
ATOM    967  O   GLN A  60      39.825 -47.858  45.104  1.00 54.76    -0.271 OA
ATOM    968  CB  GLN A  60      42.498 -46.683  46.290  1.00 54.01    -0.030 C 
ATOM    969  HB1 GLN A  60      43.496 -46.378  45.897  1.00  0.00     0.037 H 
ATOM    970  HB2 GLN A  60      42.540 -47.782  46.104  1.00  0.00     0.037 H 
ATOM    971  CG  GLN A  60      42.419 -46.405  47.809  1.00 75.41     0.011 C 
ATOM    972  HG1 GLN A  60      42.811 -47.280  48.378  1.00  0.00     0.047 H 
ATOM    973  HG2 GLN A  60      41.355 -46.413  48.143  1.00  0.00     0.047 H 
ATOM    974  CD  GLN A  60      43.104 -45.128  48.279  1.00 97.59     0.215 C 
ATOM    975  OE1 GLN A  60      43.528 -44.266  47.494  1.00 92.66    -0.274 OA
ATOM    976  NE2 GLN A  60      43.208 -44.967  49.590  1.00 91.92    -0.370 N 
ATOM    977 1HE2 GLN A  60      43.667 -44.112  49.905  1.00  0.00     0.159 HD
ATOM    978 2HE2 GLN A  60      42.859 -45.676  50.235  1.00  0.00     0.159 HD
ATOM    979  N   LEU A  61      39.122 -46.168  46.439  1.00 50.59    -0.346 N 
ATOM    980  HN  LEU A  61      39.370 -45.284  46.884  1.00  0.00     0.163 HD
ATOM    981  CA  LEU A  61      37.798 -46.723  46.683  1.00 49.75     0.089 C 
ATOM    982  HA  LEU A  61      37.904 -47.828  46.789  1.00  0.00     0.087 H 
ATOM    983  C   LEU A  61      36.849 -46.448  45.497  1.00 52.44     0.241 C 
ATOM    984  O   LEU A  61      35.767 -47.041  45.430  1.00 52.32    -0.271 OA
ATOM    985  CB  LEU A  61      37.213 -46.175  47.999  1.00 49.82    -0.035 C 
ATOM    986  HB1 LEU A  61      36.116 -46.370  48.032  1.00  0.00     0.037 H 
ATOM    987  HB2 LEU A  61      37.220 -45.060  47.978  1.00  0.00     0.037 H 
ATOM    988  CG  LEU A  61      37.865 -46.671  49.296  1.00 54.51    -0.059 C 
ATOM    989  HG  LEU A  61      38.966 -46.727  49.129  1.00  0.00     0.039 H 
ATOM    990  CD1 LEU A  61      37.610 -45.697  50.437  1.00 54.44    -0.073 C 
ATOM    991 1HD1 LEU A  61      37.970 -44.678  50.164  1.00  0.00     0.028 H 
ATOM    992 2HD1 LEU A  61      38.056 -46.053  51.395  1.00  0.00     0.028 H 
ATOM    993 3HD1 LEU A  61      36.539 -45.691  50.746  1.00  0.00     0.028 H 
ATOM    994  CD2 LEU A  61      37.372 -48.067  49.670  1.00 56.43    -0.073 C 
ATOM    995 1HD2 LEU A  61      37.559 -48.781  48.834  1.00  0.00     0.028 H 
ATOM    996 2HD2 LEU A  61      36.301 -48.061  49.979  1.00  0.00     0.028 H 
ATOM    997 3HD2 LEU A  61      37.818 -48.423  50.628  1.00  0.00     0.028 H 
ATOM    998  N   LEU A  62      37.271 -45.579  44.551  1.00 47.35    -0.346 N 
ATOM    999  HN  LEU A  62      38.191 -45.153  44.659  1.00  0.00     0.163 HD
ATOM   1000  CA  LEU A  62      36.470 -45.220  43.378  1.00 46.77     0.089 C 
ATOM   1001  HA  LEU A  62      35.403 -45.239  43.700  1.00  0.00     0.087 H 
ATOM   1002  C   LEU A  62      36.601 -46.219  42.227  1.00 51.69     0.241 C 
ATOM   1003  O   LEU A  62      37.691 -46.428  41.686  1.00 51.02    -0.271 OA
ATOM   1004  CB  LEU A  62      36.760 -43.783  42.875  1.00 46.08    -0.035 C 
ATOM   1005  HB1 LEU A  62      36.095 -43.562  42.008  1.00  0.00     0.037 H 
ATOM   1006  HB2 LEU A  62      37.762 -43.766  42.387  1.00  0.00     0.037 H 
ATOM   1007  CG  LEU A  62      36.674 -42.622  43.880  1.00 49.55    -0.059 C 
ATOM   1008  HG  LEU A  62      37.382 -42.828  44.716  1.00  0.00     0.039 H 
ATOM   1009  CD1 LEU A  62      37.074 -41.327  43.229  1.00 49.39    -0.073 C 
ATOM   1010 1HD1 LEU A  62      37.012 -40.485  43.958  1.00  0.00     0.028 H 
ATOM   1011 2HD1 LEU A  62      36.476 -41.124  42.310  1.00  0.00     0.028 H 
ATOM   1012 3HD1 LEU A  62      38.083 -41.394  42.760  1.00  0.00     0.028 H 
ATOM   1013  CD2 LEU A  62      35.290 -42.471  44.457  1.00 50.05    -0.073 C 
ATOM   1014 1HD2 LEU A  62      35.228 -41.629  45.186  1.00  0.00     0.028 H 
ATOM   1015 2HD2 LEU A  62      34.936 -43.426  44.912  1.00  0.00     0.028 H 
ATOM   1016 3HD2 LEU A  62      34.526 -42.365  43.652  1.00  0.00     0.028 H 
ATOM   1017  N   GLN A  63      35.461 -46.798  41.830  1.00 48.49    -0.346 N 
ATOM   1018  HN  GLN A  63      34.611 -46.587  42.353  1.00  0.00     0.163 HD
ATOM   1019  CA  GLN A  63      35.355 -47.713  40.695  1.00 47.71     0.090 C 
ATOM   1020  HA  GLN A  63      36.177 -48.464  40.745  1.00  0.00     0.087 H 
ATOM   1021  C   GLN A  63      35.488 -46.895  39.402  1.00 51.46     0.241 C 
ATOM   1022  O   GLN A  63      35.608 -45.670  39.470  1.00 50.45    -0.271 OA
ATOM   1023  CB  GLN A  63      34.003 -48.433  40.723  1.00 48.81    -0.030 C 
ATOM   1024  HB1 GLN A  63      33.869 -49.043  39.800  1.00  0.00     0.037 H 
ATOM   1025  HB2 GLN A  63      33.171 -47.702  40.591  1.00  0.00     0.037 H 
ATOM   1026  CG  GLN A  63      33.767 -49.286  41.960  1.00 57.30     0.011 C 
ATOM   1027  HG1 GLN A  63      33.977 -48.722  42.899  1.00  0.00     0.047 H 
ATOM   1028  HG2 GLN A  63      34.540 -50.082  42.068  1.00  0.00     0.047 H 
ATOM   1029  CD  GLN A  63      32.375 -49.855  41.949  1.00 77.67     0.215 C 
ATOM   1030  OE1 GLN A  63      32.021 -50.684  41.102  1.00 74.89    -0.274 OA
ATOM   1031  NE2 GLN A  63      31.558 -49.425  42.896  1.00 69.33    -0.370 N 
ATOM   1032 1HE2 GLN A  63      31.850 -48.741  43.594  1.00  0.00     0.159 HD
ATOM   1033 2HE2 GLN A  63      30.614 -49.811  42.889  1.00  0.00     0.159 HD
ATOM   1034  N   ASP A  64      35.466 -47.558  38.232  1.00 49.46    -0.346 N 
ATOM   1035  HN  ASP A  64      35.386 -48.575  38.247  1.00  0.00     0.163 HD
ATOM   1036  CA  ASP A  64      35.552 -46.878  36.938  1.00 50.06     0.098 C 
ATOM   1037  HA  ASP A  64      36.541 -46.368  36.863  1.00  0.00     0.088 H 
ATOM   1038  C   ASP A  64      34.441 -45.826  36.830  1.00 52.53     0.241 C 
ATOM   1039  O   ASP A  64      33.330 -46.039  37.316  1.00 52.67    -0.271 OA
ATOM   1040  CB  ASP A  64      35.412 -47.876  35.764  1.00 53.06     0.043 C 
ATOM   1041  HB1 ASP A  64      34.373 -48.281  35.744  1.00  0.00     0.052 H 
ATOM   1042  HB2 ASP A  64      35.436 -47.318  34.799  1.00  0.00     0.052 H 
ATOM   1043  CG  ASP A  64      36.405 -49.027  35.707  1.00 69.45     0.175 C 
ATOM   1044  OD1 ASP A  64      37.612 -48.788  35.945  1.00 70.14    -0.648 OA
ATOM   1045  OD2 ASP A  64      35.991 -50.149  35.333  1.00 78.22    -0.648 OA
ATOM   1046  N   GLU A  65      34.765 -44.692  36.216  1.00 47.34    -0.346 N 
ATOM   1047  HN  GLU A  65      35.736 -44.605  35.917  1.00  0.00     0.163 HD
ATOM   1048  CA  GLU A  65      33.894 -43.552  35.917  1.00 46.41     0.090 C 
ATOM   1049  HA  GLU A  65      33.707 -42.966  36.847  1.00  0.00     0.087 H 
ATOM   1050  C   GLU A  65      32.539 -44.025  35.312  1.00 48.34     0.241 C 
ATOM   1051  O   GLU A  65      31.477 -43.554  35.723  1.00 47.88    -0.271 OA
ATOM   1052  CB  GLU A  65      34.664 -42.692  34.909  1.00 47.89    -0.029 C 
ATOM   1053  HB1 GLU A  65      34.908 -43.309  34.013  1.00  0.00     0.037 H 
ATOM   1054  HB2 GLU A  65      35.684 -42.486  35.309  1.00  0.00     0.037 H 
ATOM   1055  CG  GLU A  65      34.036 -41.391  34.459  1.00 58.85     0.018 C 
ATOM   1056  HG1 GLU A  65      33.844 -40.707  35.319  1.00  0.00     0.049 H 
ATOM   1057  HG2 GLU A  65      32.984 -41.537  34.121  1.00  0.00     0.049 H 
ATOM   1058  CD  GLU A  65      34.880 -40.724  33.391  1.00 68.50     0.172 C 
ATOM   1059  OE1 GLU A  65      34.340 -40.424  32.302  1.00 58.45    -0.648 OA
ATOM   1060  OE2 GLU A  65      36.099 -40.549  33.621  1.00 55.52    -0.648 OA
ATOM   1061  N   SER A  66      32.598 -44.997  34.377  1.00 43.14    -0.344 N 
ATOM   1062  HN  SER A  66      33.525 -45.354  34.144  1.00  0.00     0.163 HD
ATOM   1063  CA  SER A  66      31.463 -45.593  33.661  1.00 42.38     0.109 C 
ATOM   1064  HA  SER A  66      30.867 -44.758  33.225  1.00  0.00     0.090 H 
ATOM   1065  C   SER A  66      30.524 -46.412  34.554  1.00 46.34     0.243 C 
ATOM   1066  O   SER A  66      29.409 -46.729  34.132  1.00 46.00    -0.271 OA
ATOM   1067  CB  SER A  66      31.965 -46.451  32.504  1.00 44.63     0.044 C 
ATOM   1068  HB1 SER A  66      32.477 -45.836  31.728  1.00  0.00     0.077 H 
ATOM   1069  HB2 SER A  66      31.123 -46.839  31.884  1.00  0.00     0.077 H 
ATOM   1070  OG  SER A  66      32.796 -47.499  32.974  1.00 51.22    -0.398 OA
ATOM   1071  HG  SER A  66      33.109 -48.033  32.253  1.00  0.00     0.209 HD
ATOM   1072  N   SER A  67      30.972 -46.756  35.778  1.00 42.67    -0.344 N 
ATOM   1073  HN  SER A  67      31.915 -46.471  36.042  1.00  0.00     0.163 HD
ATOM   1074  CA  SER A  67      30.181 -47.518  36.753  1.00 41.95     0.109 C 
ATOM   1075  HA  SER A  67      29.614 -48.306  36.204  1.00  0.00     0.090 H 
ATOM   1076  C   SER A  67      29.173 -46.632  37.501  1.00 42.45     0.243 C 
ATOM   1077  O   SER A  67      28.336 -47.150  38.233  1.00 42.49    -0.271 OA
ATOM   1078  CB  SER A  67      31.099 -48.204  37.762  1.00 46.42     0.044 C 
ATOM   1079  HB1 SER A  67      31.620 -47.460  38.409  1.00  0.00     0.077 H 
ATOM   1080  HB2 SER A  67      30.514 -48.737  38.547  1.00  0.00     0.077 H 
ATOM   1081  OG  SER A  67      32.021 -49.072  37.125  1.00 58.85    -0.398 OA
ATOM   1082  HG  SER A  67      32.592 -49.499  37.753  1.00  0.00     0.209 HD
ATOM   1083  N   TYR A  68      29.251 -45.313  37.326  1.00 37.41    -0.346 N 
ATOM   1084  HN  TYR A  68      29.927 -44.932  36.664  1.00  0.00     0.163 HD
ATOM   1085  CA  TYR A  68      28.382 -44.407  38.070  1.00 37.13     0.093 C 
ATOM   1086  HA  TYR A  68      27.707 -45.029  38.703  1.00  0.00     0.088 H 
ATOM   1087  C   TYR A  68      27.513 -43.484  37.238  1.00 39.85     0.241 C 
ATOM   1088  O   TYR A  68      27.809 -43.205  36.079  1.00 39.82    -0.271 OA
ATOM   1089  CB  TYR A  68      29.216 -43.519  39.010  1.00 37.98    -0.014 C 
ATOM   1090  HB1 TYR A  68      28.537 -42.857  39.596  1.00  0.00     0.043 H 
ATOM   1091  HB2 TYR A  68      29.773 -42.762  38.410  1.00  0.00     0.043 H 
ATOM   1092  CG  TYR A  68      30.171 -44.221  39.949  1.00 39.99    -0.056 A 
ATOM   1093  CD1 TYR A  68      29.720 -44.787  41.139  1.00 41.77    -0.074 A 
ATOM   1094  HD1 TYR A  68      28.642 -44.770  41.372  1.00  0.00     0.084 H 
ATOM   1095  CD2 TYR A  68      31.543 -44.190  39.723  1.00 41.17    -0.074 A 
ATOM   1096  HD2 TYR A  68      31.929 -43.698  38.814  1.00  0.00     0.084 H 
ATOM   1097  CE1 TYR A  68      30.605 -45.374  42.041  1.00 43.15    -0.051 A 
ATOM   1098  HE1 TYR A  68      30.223 -45.855  42.957  1.00  0.00     0.087 H 
ATOM   1099  CE2 TYR A  68      32.440 -44.767  40.620  1.00 42.17    -0.051 A 
ATOM   1100  HE2 TYR A  68      33.522 -44.758  40.404  1.00  0.00     0.087 H 
ATOM   1101  CZ  TYR A  68      31.968 -45.351  41.783  1.00 49.76     0.065 A 
ATOM   1102  OH  TYR A  68      32.860 -45.913  42.662  1.00 49.20    -0.361 OA
ATOM   1103  HH  TYR A  68      33.793 -45.897  42.485  1.00  0.00     0.217 HD
ATOM   1104  N   ILE A  69      26.465 -42.959  37.882  1.00 35.57    -0.346 N 
ATOM   1105  HN  ILE A  69      26.274 -43.312  38.820  1.00  0.00     0.163 HD
ATOM   1106  CA  ILE A  69      25.565 -41.923  37.365  1.00 34.90     0.092 C 
ATOM   1107  HA  ILE A  69      26.049 -41.465  36.471  1.00  0.00     0.088 H 
ATOM   1108  C   ILE A  69      25.483 -40.849  38.458  1.00 37.14     0.241 C 
ATOM   1109  O   ILE A  69      25.940 -41.079  39.585  1.00 36.18    -0.271 OA
ATOM   1110  CB  ILE A  69      24.149 -42.441  36.932  1.00 37.71    -0.030 C 
ATOM   1111  HB  ILE A  69      23.577 -41.552  36.576  1.00  0.00     0.043 H 
ATOM   1112  CG1 ILE A  69      23.357 -43.033  38.120  1.00 38.41    -0.063 C 
ATOM   1113 1HG1 ILE A  69      23.688 -44.081  38.310  1.00  0.00     0.033 H 
ATOM   1114 2HG1 ILE A  69      23.679 -42.545  39.069  1.00  0.00     0.033 H 
ATOM   1115  CG2 ILE A  69      24.238 -43.417  35.741  1.00 38.56    -0.071 C 
ATOM   1116 1HG2 ILE A  69      24.809 -42.990  34.884  1.00  0.00     0.028 H 
ATOM   1117 2HG2 ILE A  69      23.225 -43.754  35.421  1.00  0.00     0.028 H 
ATOM   1118 3HG2 ILE A  69      24.661 -44.399  36.057  1.00  0.00     0.028 H 
ATOM   1119  CD1 ILE A  69      21.853 -42.986  38.007  1.00 44.69    -0.076 C 
ATOM   1120 1HD1 ILE A  69      21.282 -43.413  38.864  1.00  0.00     0.027 H 
ATOM   1121 2HD1 ILE A  69      21.531 -43.474  37.058  1.00  0.00     0.027 H 
ATOM   1122 3HD1 ILE A  69      21.522 -41.938  37.817  1.00  0.00     0.027 H 
ATOM   1123  N   PHE A  70      24.930 -39.675  38.125  1.00 32.26    -0.346 N 
ATOM   1124  HN  PHE A  70      24.649 -39.516  37.157  1.00  0.00     0.163 HD
ATOM   1125  CA  PHE A  70      24.720 -38.623  39.102  1.00 31.49     0.093 C 
ATOM   1126  HA  PHE A  70      25.386 -38.802  39.978  1.00  0.00     0.088 H 
ATOM   1127  C   PHE A  70      23.272 -38.665  39.563  1.00 35.86     0.241 C 
ATOM   1128  O   PHE A  70      22.378 -39.126  38.841  1.00 34.60    -0.271 OA
ATOM   1129  CB  PHE A  70      25.018 -37.232  38.522  1.00 32.97    -0.014 C 
ATOM   1130  HB1 PHE A  70      24.439 -37.090  37.580  1.00  0.00     0.043 H 
ATOM   1131  HB2 PHE A  70      24.553 -36.452  39.169  1.00  0.00     0.043 H 
ATOM   1132  CG  PHE A  70      26.468 -36.886  38.279  1.00 33.93    -0.056 A 
ATOM   1133  CD1 PHE A  70      27.354 -36.745  39.341  1.00 36.21    -0.077 A 
ATOM   1134  HD1 PHE A  70      27.008 -36.943  40.369  1.00  0.00     0.084 H 
ATOM   1135  CD2 PHE A  70      26.928 -36.614  36.996  1.00 35.58    -0.077 A 
ATOM   1136  HD2 PHE A  70      26.240 -36.710  36.139  1.00  0.00     0.084 H 
ATOM   1137  CE1 PHE A  70      28.676 -36.356  39.121  1.00 36.48    -0.082 A 
ATOM   1138  HE1 PHE A  70      29.371 -36.261  39.972  1.00  0.00     0.083 H 
ATOM   1139  CE2 PHE A  70      28.247 -36.221  36.779  1.00 38.14    -0.082 A 
ATOM   1140  HE2 PHE A  70      28.599 -36.013  35.755  1.00  0.00     0.083 H 
ATOM   1141  CZ  PHE A  70      29.112 -36.092  37.846  1.00 36.13    -0.083 A 
ATOM   1142  HZ  PHE A  70      30.155 -35.776  37.675  1.00  0.00     0.083 H 
ATOM   1143  N   VAL A  71      23.053 -38.159  40.776  1.00 32.69    -0.346 N 
ATOM   1144  HN  VAL A  71      23.869 -37.859  41.309  1.00  0.00     0.163 HD
ATOM   1145  CA  VAL A  71      21.753 -37.997  41.408  1.00 31.82     0.092 C 
ATOM   1146  HA  VAL A  71      20.983 -37.951  40.602  1.00  0.00     0.088 H 
ATOM   1147  C   VAL A  71      21.804 -36.628  42.088  1.00 34.11     0.241 C 
ATOM   1148  O   VAL A  71      22.890 -36.182  42.462  1.00 34.12    -0.271 OA
ATOM   1149  CB  VAL A  71      21.377 -39.179  42.368  1.00 35.67    -0.033 C 
ATOM   1150  HB  VAL A  71      21.534 -40.128  41.805  1.00  0.00     0.042 H 
ATOM   1151  CG1 VAL A  71      22.275 -39.227  43.605  1.00 36.14    -0.071 C 
ATOM   1152 1HG1 VAL A  71      22.008 -40.067  44.287  1.00  0.00     0.028 H 
ATOM   1153 2HG1 VAL A  71      22.270 -38.252  44.145  1.00  0.00     0.028 H 
ATOM   1154 3HG1 VAL A  71      23.352 -39.266  43.320  1.00  0.00     0.028 H 
ATOM   1155  CG2 VAL A  71      19.911 -39.132  42.781  1.00 34.96    -0.071 C 
ATOM   1156 1HG2 VAL A  71      19.644 -39.972  43.463  1.00  0.00     0.028 H 
ATOM   1157 2HG2 VAL A  71      19.240 -39.104  41.891  1.00  0.00     0.028 H 
ATOM   1158 3HG2 VAL A  71      19.648 -38.146  43.230  1.00  0.00     0.028 H 
ATOM   1159  N   SER A  72      20.663 -35.927  42.166  1.00 28.63    -0.344 N 
ATOM   1160  HN  SER A  72      19.822 -36.314  41.739  1.00  0.00     0.163 HD
ATOM   1161  CA  SER A  72      20.574 -34.627  42.840  1.00 27.57     0.109 C 
ATOM   1162  HA  SER A  72      21.158 -34.683  43.788  1.00  0.00     0.090 H 
ATOM   1163  C   SER A  72      19.129 -34.324  43.187  1.00 30.55     0.243 C 
ATOM   1164  O   SER A  72      18.228 -35.036  42.756  1.00 29.43    -0.271 OA
ATOM   1165  CB  SER A  72      21.164 -33.510  41.976  1.00 28.28     0.044 C 
ATOM   1166  HB1 SER A  72      22.093 -33.837  41.454  1.00  0.00     0.077 H 
ATOM   1167  HB2 SER A  72      20.534 -33.302  41.080  1.00  0.00     0.077 H 
ATOM   1168  OG  SER A  72      21.379 -32.342  42.751  1.00 30.56    -0.398 OA
ATOM   1169  HG  SER A  72      21.745 -31.649  42.215  1.00  0.00     0.209 HD
ATOM   1170  N   VAL A  73      18.921 -33.280  43.983  1.00 27.97    -0.346 N 
ATOM   1171  HN  VAL A  73      19.738 -32.795  44.354  1.00  0.00     0.163 HD
ATOM   1172  CA  VAL A  73      17.609 -32.784  44.360  1.00 27.69     0.092 C 
ATOM   1173  HA  VAL A  73      16.885 -33.632  44.334  1.00  0.00     0.088 H 
ATOM   1174  C   VAL A  73      17.216 -31.771  43.282  1.00 33.24     0.241 C 
ATOM   1175  O   VAL A  73      18.012 -30.887  42.926  1.00 31.78    -0.271 OA
ATOM   1176  CB  VAL A  73      17.586 -32.151  45.782  1.00 30.94    -0.033 C 
ATOM   1177  HB  VAL A  73      18.306 -31.299  45.791  1.00  0.00     0.042 H 
ATOM   1178  CG1 VAL A  73      16.198 -31.601  46.127  1.00 29.91    -0.071 C 
ATOM   1179 1HG1 VAL A  73      16.182 -31.148  47.146  1.00  0.00     0.028 H 
ATOM   1180 2HG1 VAL A  73      15.410 -32.382  46.014  1.00  0.00     0.028 H 
ATOM   1181 3HG1 VAL A  73      15.840 -30.882  45.354  1.00  0.00     0.028 H 
ATOM   1182  CG2 VAL A  73      18.034 -33.157  46.834  1.00 30.90    -0.071 C 
ATOM   1183 1HG2 VAL A  73      18.018 -32.704  47.853  1.00  0.00     0.028 H 
ATOM   1184 2HG2 VAL A  73      19.033 -33.588  46.592  1.00  0.00     0.028 H 
ATOM   1185 3HG2 VAL A  73      17.431 -34.094  46.791  1.00  0.00     0.028 H 
ATOM   1186  N   THR A  74      15.997 -31.921  42.756  1.00 31.89    -0.344 N 
ATOM   1187  HN  THR A  74      15.424 -32.703  43.075  1.00  0.00     0.163 HD
ATOM   1188  CA  THR A  74      15.441 -31.018  41.743  1.00 31.98     0.113 C 
ATOM   1189  HA  THR A  74      16.285 -30.500  41.231  1.00  0.00     0.091 H 
ATOM   1190  C   THR A  74      14.580 -29.974  42.420  1.00 36.65     0.243 C 
ATOM   1191  O   THR A  74      14.287 -30.082  43.618  1.00 35.39    -0.271 OA
ATOM   1192  CB  THR A  74      14.642 -31.795  40.693  1.00 35.11     0.060 C 
ATOM   1193  HB  THR A  74      14.223 -31.067  39.960  1.00  0.00     0.086 H 
ATOM   1194  OG1 THR A  74      13.561 -32.449  41.341  1.00 35.15    -0.393 OA
ATOM   1195  HG1 THR A  74      13.029 -31.820  41.814  1.00  0.00     0.210 HD
ATOM   1196  CG2 THR A  74      15.496 -32.805  39.933  1.00 30.91    -0.050 C 
ATOM   1197 1HG2 THR A  74      16.345 -32.291  39.424  1.00  0.00     0.031 H 
ATOM   1198 2HG2 THR A  74      14.888 -33.409  39.219  1.00  0.00     0.031 H 
ATOM   1199 3HG2 THR A  74      15.847 -33.632  40.593  1.00  0.00     0.031 H 
ATOM   1200  N   GLN A  75      14.131 -28.978  41.646  1.00 34.07    -0.346 N 
ATOM   1201  HN  GLN A  75      14.401 -28.970  40.663  1.00  0.00     0.163 HD
ATOM   1202  CA  GLN A  75      13.274 -27.902  42.137  1.00 33.37     0.090 C 
ATOM   1203  HA  GLN A  75      13.761 -27.491  43.052  1.00  0.00     0.087 H 
ATOM   1204  C   GLN A  75      11.891 -28.416  42.559  1.00 37.02     0.241 C 
ATOM   1205  O   GLN A  75      11.134 -27.699  43.216  1.00 36.71    -0.271 OA
ATOM   1206  CB  GLN A  75      13.202 -26.759  41.118  1.00 34.33    -0.030 C 
ATOM   1207  HB1 GLN A  75      12.791 -27.116  40.145  1.00  0.00     0.037 H 
ATOM   1208  HB2 GLN A  75      12.406 -26.028  41.393  1.00  0.00     0.037 H 
ATOM   1209  CG  GLN A  75      14.553 -26.056  40.921  1.00 37.30     0.011 C 
ATOM   1210  HG1 GLN A  75      15.399 -26.762  41.090  1.00  0.00     0.047 H 
ATOM   1211  HG2 GLN A  75      14.752 -25.334  41.747  1.00  0.00     0.047 H 
ATOM   1212  CD  GLN A  75      14.671 -25.386  39.580  1.00 45.14     0.215 C 
ATOM   1213  OE1 GLN A  75      13.702 -24.881  39.024  1.00 39.05    -0.274 OA
ATOM   1214  NE2 GLN A  75      15.873 -25.333  39.041  1.00 38.73    -0.370 N 
ATOM   1215 1HE2 GLN A  75      15.953 -24.879  38.131  1.00  0.00     0.159 HD
ATOM   1216 2HE2 GLN A  75      16.679 -25.753  39.504  1.00  0.00     0.159 HD
ATOM   1217  N   GLU A  76      11.610 -29.692  42.268  1.00 33.48    -0.346 N 
ATOM   1218  HN  GLU A  76      12.291 -30.222  41.725  1.00  0.00     0.163 HD
ATOM   1219  CA  GLU A  76      10.386 -30.367  42.683  1.00 33.85     0.090 C 
ATOM   1220  HA  GLU A  76       9.598 -29.593  42.837  1.00  0.00     0.087 H 
ATOM   1221  C   GLU A  76      10.575 -31.128  44.007  1.00 39.46     0.241 C 
ATOM   1222  O   GLU A  76       9.668 -31.852  44.428  1.00 40.10    -0.271 OA
ATOM   1223  CB  GLU A  76       9.909 -31.321  41.587  1.00 35.71    -0.029 C 
ATOM   1224  HB1 GLU A  76      10.718 -32.037  41.311  1.00  0.00     0.037 H 
ATOM   1225  HB2 GLU A  76       9.155 -32.037  41.990  1.00  0.00     0.037 H 
ATOM   1226  CG  GLU A  76       9.372 -30.618  40.352  1.00 46.16     0.018 C 
ATOM   1227  HG1 GLU A  76      10.184 -30.043  39.850  1.00  0.00     0.049 H 
ATOM   1228  HG2 GLU A  76       8.697 -29.781  40.646  1.00  0.00     0.049 H 
ATOM   1229  CD  GLU A  76       8.681 -31.527  39.359  1.00 74.50     0.172 C 
ATOM   1230  OE1 GLU A  76       9.113 -32.693  39.202  1.00 82.29    -0.648 OA
ATOM   1231  OE2 GLU A  76       7.732 -31.051  38.696  1.00 70.72    -0.648 OA
ATOM   1232  N   ALA A  77      11.747 -30.948  44.669  1.00 35.53    -0.346 N 
ATOM   1233  HN  ALA A  77      12.410 -30.293  44.254  1.00  0.00     0.163 HD
ATOM   1234  CA  ALA A  77      12.161 -31.598  45.920  1.00 35.06     0.086 C 
ATOM   1235  HA  ALA A  77      13.161 -31.186  46.191  1.00  0.00     0.086 H 
ATOM   1236  C   ALA A  77      12.326 -33.125  45.747  1.00 38.56     0.240 C 
ATOM   1237  O   ALA A  77      12.298 -33.880  46.721  1.00 38.07    -0.271 OA
ATOM   1238  CB  ALA A  77      11.201 -31.256  47.070  1.00 35.78    -0.049 C 
ATOM   1239  HB1 ALA A  77      11.515 -31.749  48.019  1.00  0.00     0.030 H 
ATOM   1240  HB2 ALA A  77      10.145 -31.504  46.810  1.00  0.00     0.030 H 
ATOM   1241  HB3 ALA A  77      11.092 -30.154  47.198  1.00  0.00     0.030 H 
ATOM   1242  N   GLU A  78      12.520 -33.568  44.497  1.00 35.79    -0.346 N 
ATOM   1243  HN  GLU A  78      12.524 -32.890  43.735  1.00  0.00     0.163 HD
ATOM   1244  CA  GLU A  78      12.726 -34.981  44.175  1.00 35.77     0.090 C 
ATOM   1245  HA  GLU A  78      12.331 -35.603  45.012  1.00  0.00     0.087 H 
ATOM   1246  C   GLU A  78      14.214 -35.261  44.013  1.00 38.35     0.241 C 
ATOM   1247  O   GLU A  78      14.961 -34.422  43.515  1.00 36.08    -0.271 OA
ATOM   1248  CB  GLU A  78      11.987 -35.362  42.882  1.00 37.47    -0.029 C 
ATOM   1249  HB1 GLU A  78      10.987 -34.870  42.849  1.00  0.00     0.037 H 
ATOM   1250  HB2 GLU A  78      12.471 -34.876  42.003  1.00  0.00     0.037 H 
ATOM   1251  CG  GLU A  78      11.846 -36.862  42.645  1.00 46.04     0.018 C 
ATOM   1252  HG1 GLU A  78      11.108 -37.288  43.364  1.00  0.00     0.049 H 
ATOM   1253  HG2 GLU A  78      12.775 -37.383  42.975  1.00  0.00     0.049 H 
ATOM   1254  CD  GLU A  78      11.492 -37.292  41.233  1.00 57.11     0.172 C 
ATOM   1255  OE1 GLU A  78      11.429 -36.423  40.334  1.00 46.61    -0.648 OA
ATOM   1256  OE2 GLU A  78      11.275 -38.506  41.026  1.00 52.69    -0.648 OA
ATOM   1257  N   ARG A  79      14.623 -36.454  44.443  1.00 35.20    -0.346 N 
ATOM   1258  HN  ARG A  79      13.932 -37.040  44.911  1.00  0.00     0.163 HD
ATOM   1259  CA  ARG A  79      15.962 -36.994  44.306  1.00 35.47     0.089 C 
ATOM   1260  HA  ARG A  79      16.736 -36.192  44.341  1.00  0.00     0.087 H 
ATOM   1261  C   ARG A  79      15.908 -37.674  42.928  1.00 39.21     0.241 C 
ATOM   1262  O   ARG A  79      15.340 -38.766  42.795  1.00 39.23    -0.271 OA
ATOM   1263  CB  ARG A  79      16.167 -38.029  45.416  1.00 37.25    -0.036 C 
ATOM   1264  HB1 ARG A  79      15.568 -37.743  46.312  1.00  0.00     0.036 H 
ATOM   1265  HB2 ARG A  79      15.667 -38.985  45.135  1.00  0.00     0.036 H 
ATOM   1266  CG  ARG A  79      17.586 -38.301  45.823  1.00 50.35    -0.048 C 
ATOM   1267  HG1 ARG A  79      18.285 -37.473  45.561  1.00  0.00     0.035 H 
ATOM   1268  HG2 ARG A  79      18.074 -39.095  45.212  1.00  0.00     0.035 H 
ATOM   1269  CD  ARG A  79      17.563 -38.617  47.304  1.00 59.46     0.009 C 
ATOM   1270  HD1 ARG A  79      17.564 -37.683  47.914  1.00  0.00     0.064 H 
ATOM   1271  HD2 ARG A  79      16.574 -39.030  47.611  1.00  0.00     0.064 H 
ATOM   1272  NE  ARG A  79      18.648 -39.504  47.702  1.00 68.99    -0.227 N 
ATOM   1273  HE  ARG A  79      19.145 -40.008  46.968  1.00  0.00     0.177 HD
ATOM   1274  CZ  ARG A  79      19.033 -39.700  48.959  1.00 77.47     0.665 C 
ATOM   1275  NH1 ARG A  79      18.438 -39.048  49.952  1.00 54.69    -0.235 N 
ATOM   1276 1HH1 ARG A  79      18.733 -39.198  50.917  1.00  0.00     0.174 HD
ATOM   1277 2HH1 ARG A  79      17.674 -38.405  49.743  1.00  0.00     0.174 HD
ATOM   1278  NH2 ARG A  79      20.024 -40.535  49.230  1.00 65.70    -0.235 N 
ATOM   1279 1HH2 ARG A  79      20.319 -40.685  50.195  1.00  0.00     0.174 HD
ATOM   1280 2HH2 ARG A  79      20.481 -41.036  48.468  1.00  0.00     0.174 HD
ATOM   1281  N   GLU A  80      16.399 -36.981  41.887  1.00 34.18    -0.346 N 
ATOM   1282  HN  GLU A  80      16.813 -36.064  42.053  1.00  0.00     0.163 HD
ATOM   1283  CA  GLU A  80      16.356 -37.507  40.520  1.00 32.62     0.090 C 
ATOM   1284  HA  GLU A  80      15.583 -38.310  40.495  1.00  0.00     0.087 H 
ATOM   1285  C   GLU A  80      17.671 -38.131  40.115  1.00 33.98     0.241 C 
ATOM   1286  O   GLU A  80      18.719 -37.515  40.274  1.00 32.56    -0.271 OA
ATOM   1287  CB  GLU A  80      15.931 -36.425  39.509  1.00 33.69    -0.029 C 
ATOM   1288  HB1 GLU A  80      16.648 -35.571  39.525  1.00  0.00     0.037 H 
ATOM   1289  HB2 GLU A  80      15.009 -35.904  39.858  1.00  0.00     0.037 H 
ATOM   1290  CG  GLU A  80      15.747 -36.943  38.086  1.00 39.17     0.018 C 
ATOM   1291  HG1 GLU A  80      16.659 -37.500  37.768  1.00  0.00     0.049 H 
ATOM   1292  HG2 GLU A  80      14.995 -37.766  38.080  1.00  0.00     0.049 H 
ATOM   1293  CD  GLU A  80      15.385 -35.913  37.036  1.00 48.04     0.172 C 
ATOM   1294  OE1 GLU A  80      14.701 -34.925  37.383  1.00 33.93    -0.648 OA
ATOM   1295  OE2 GLU A  80      15.729 -36.127  35.852  1.00 40.44    -0.648 OA
ATOM   1296  N   GLU A  81      17.598 -39.345  39.562  1.00 31.19    -0.346 N 
ATOM   1297  HN  GLU A  81      16.678 -39.776  39.475  1.00  0.00     0.163 HD
ATOM   1298  CA  GLU A  81      18.752 -40.093  39.074  1.00 31.65     0.090 C 
ATOM   1299  HA  GLU A  81      19.666 -39.772  39.625  1.00  0.00     0.087 H 
ATOM   1300  C   GLU A  81      18.901 -39.759  37.602  1.00 34.61     0.241 C 
ATOM   1301  O   GLU A  81      17.975 -39.968  36.822  1.00 34.40    -0.271 OA
ATOM   1302  CB  GLU A  81      18.541 -41.600  39.262  1.00 32.93    -0.029 C 
ATOM   1303  HB1 GLU A  81      17.693 -41.962  38.635  1.00  0.00     0.037 H 
ATOM   1304  HB2 GLU A  81      19.374 -42.177  38.796  1.00  0.00     0.037 H 
ATOM   1305  CG  GLU A  81      18.350 -42.007  40.715  1.00 43.63     0.018 C 
ATOM   1306  HG1 GLU A  81      17.638 -41.319  41.227  1.00  0.00     0.049 H 
ATOM   1307  HG2 GLU A  81      19.271 -41.796  41.308  1.00  0.00     0.049 H 
ATOM   1308  CD  GLU A  81      17.920 -43.449  40.889  1.00 63.36     0.172 C 
ATOM   1309  OE1 GLU A  81      18.372 -44.312  40.104  1.00 70.54    -0.648 OA
ATOM   1310  OE2 GLU A  81      17.117 -43.716  41.809  1.00 61.57    -0.648 OA
ATOM   1311  N   PHE A  82      20.054 -39.239  37.224  1.00 30.37    -0.346 N 
ATOM   1312  HN  PHE A  82      20.801 -39.127  37.910  1.00  0.00     0.163 HD
ATOM   1313  CA  PHE A  82      20.282 -38.821  35.844  1.00 29.50     0.093 C 
ATOM   1314  HA  PHE A  82      19.283 -38.589  35.407  1.00  0.00     0.088 H 
ATOM   1315  C   PHE A  82      20.909 -39.911  34.966  1.00 34.61     0.241 C 
ATOM   1316  O   PHE A  82      22.124 -39.931  34.753  1.00 34.51    -0.271 OA
ATOM   1317  CB  PHE A  82      21.089 -37.521  35.822  1.00 30.61    -0.014 C 
ATOM   1318  HB1 PHE A  82      21.256 -37.182  34.773  1.00  0.00     0.043 H 
ATOM   1319  HB2 PHE A  82      22.144 -37.711  36.129  1.00  0.00     0.043 H 
ATOM   1320  CG  PHE A  82      20.489 -36.407  36.649  1.00 31.90    -0.056 A 
ATOM   1321  CD1 PHE A  82      19.304 -35.792  36.261  1.00 34.92    -0.077 A 
ATOM   1322  HD1 PHE A  82      18.792 -36.125  35.342  1.00  0.00     0.084 H 
ATOM   1323  CD2 PHE A  82      21.133 -35.938  37.782  1.00 34.47    -0.077 A 
ATOM   1324  HD2 PHE A  82      22.090 -36.392  38.091  1.00  0.00     0.084 H 
ATOM   1325  CE1 PHE A  82      18.756 -34.760  37.020  1.00 36.17    -0.082 A 
ATOM   1326  HE1 PHE A  82      17.805 -34.294  36.710  1.00  0.00     0.083 H 
ATOM   1327  CE2 PHE A  82      20.586 -34.896  38.540  1.00 37.28    -0.082 A 
ATOM   1328  HE2 PHE A  82      21.108 -34.538  39.444  1.00  0.00     0.083 H 
ATOM   1329  CZ  PHE A  82      19.400 -34.320  38.158  1.00 35.29    -0.083 A 
ATOM   1330  HZ  PHE A  82      18.962 -33.506  38.760  1.00  0.00     0.083 H 
ATOM   1331  N   PHE A  83      20.054 -40.815  34.443  1.00 32.79    -0.346 N 
ATOM   1332  HN  PHE A  83      19.067 -40.745  34.690  1.00  0.00     0.163 HD
ATOM   1333  CA  PHE A  83      20.469 -41.892  33.538  1.00 32.93     0.093 C 
ATOM   1334  HA  PHE A  83      21.370 -42.379  33.980  1.00  0.00     0.088 H 
ATOM   1335  C   PHE A  83      20.862 -41.344  32.162  1.00 36.95     0.241 C 
ATOM   1336  O   PHE A  83      21.742 -41.898  31.515  1.00 36.45    -0.271 OA
ATOM   1337  CB  PHE A  83      19.378 -42.956  33.413  1.00 34.59    -0.014 C 
ATOM   1338  HB1 PHE A  83      19.556 -43.600  32.521  1.00  0.00     0.043 H 
ATOM   1339  HB2 PHE A  83      18.408 -42.493  33.117  1.00  0.00     0.043 H 
ATOM   1340  CG  PHE A  83      19.210 -43.799  34.655  1.00 35.86    -0.056 A 
ATOM   1341  CD1 PHE A  83      20.143 -44.778  34.983  1.00 38.76    -0.077 A 
ATOM   1342  HD1 PHE A  83      21.018 -44.938  34.331  1.00  0.00     0.084 H 
ATOM   1343  CD2 PHE A  83      18.112 -43.622  35.493  1.00 37.54    -0.077 A 
ATOM   1344  HD2 PHE A  83      17.357 -42.856  35.247  1.00  0.00     0.084 H 
ATOM   1345  CE1 PHE A  83      19.982 -45.562  36.132  1.00 39.91    -0.082 A 
ATOM   1346  HE1 PHE A  83      20.725 -46.339  36.378  1.00  0.00     0.083 H 
ATOM   1347  CE2 PHE A  83      17.954 -44.402  36.642  1.00 40.60    -0.082 A 
ATOM   1348  HE2 PHE A  83      17.079 -44.250  37.296  1.00  0.00     0.083 H 
ATOM   1349  CZ  PHE A  83      18.893 -45.363  36.958  1.00 38.79    -0.083 A 
ATOM   1350  HZ  PHE A  83      18.774 -45.972  37.870  1.00  0.00     0.083 H 
ATOM   1351  N   ASP A  84      20.214 -40.256  31.720  1.00 33.84    -0.345 N 
ATOM   1352  HN  ASP A  84      19.465 -39.859  32.288  1.00  0.00     0.163 HD
ATOM   1353  CA  ASP A  84      20.551 -39.625  30.449  1.00 33.26     0.098 C 
ATOM   1354  HA  ASP A  84      20.978 -40.403  29.774  1.00  0.00     0.088 H 
ATOM   1355  C   ASP A  84      21.641 -38.565  30.719  1.00 38.08     0.241 C 
ATOM   1356  O   ASP A  84      21.350 -37.420  31.081  1.00 38.72    -0.271 OA
ATOM   1357  CB  ASP A  84      19.298 -39.026  29.770  1.00 34.37     0.043 C 
ATOM   1358  HB1 ASP A  84      18.517 -39.812  29.648  1.00  0.00     0.052 H 
ATOM   1359  HB2 ASP A  84      18.775 -38.336  30.473  1.00  0.00     0.052 H 
ATOM   1360  CG  ASP A  84      19.546 -38.328  28.443  1.00 36.63     0.175 C 
ATOM   1361  OD1 ASP A  84      20.683 -38.409  27.928  1.00 36.58    -0.648 OA
ATOM   1362  OD2 ASP A  84      18.590 -37.762  27.891  1.00 39.31    -0.648 OA
ATOM   1363  N   GLU A  85      22.896 -38.969  30.511  1.00 33.59    -0.346 N 
ATOM   1364  HN  GLU A  85      23.029 -39.931  30.199  1.00  0.00     0.163 HD
ATOM   1365  CA  GLU A  85      24.094 -38.158  30.690  1.00 33.13     0.090 C 
ATOM   1366  HA  GLU A  85      23.926 -37.525  31.593  1.00  0.00     0.087 H 
ATOM   1367  C   GLU A  85      24.391 -37.206  29.527  1.00 36.87     0.241 C 
ATOM   1368  O   GLU A  85      25.413 -36.498  29.573  1.00 36.88    -0.271 OA
ATOM   1369  CB  GLU A  85      25.305 -39.053  30.991  1.00 34.38    -0.029 C 
ATOM   1370  HB1 GLU A  85      25.585 -39.662  30.100  1.00  0.00     0.037 H 
ATOM   1371  HB2 GLU A  85      26.236 -38.448  31.094  1.00  0.00     0.037 H 
ATOM   1372  CG  GLU A  85      25.089 -39.933  32.208  1.00 43.19     0.018 C 
ATOM   1373  HG1 GLU A  85      24.370 -40.752  31.972  1.00  0.00     0.049 H 
ATOM   1374  HG2 GLU A  85      24.507 -39.384  32.985  1.00  0.00     0.049 H 
ATOM   1375  CD  GLU A  85      26.356 -40.502  32.805  1.00 59.77     0.172 C 
ATOM   1376  OE1 GLU A  85      27.051 -41.264  32.099  1.00 56.36    -0.648 OA
ATOM   1377  OE2 GLU A  85      26.647 -40.197  33.983  1.00 56.12    -0.648 OA
ATOM   1378  N   THR A  86      23.495 -37.154  28.505  1.00 32.88    -0.344 N 
ATOM   1379  HN  THR A  86      22.696 -37.788  28.522  1.00  0.00     0.163 HD
ATOM   1380  CA  THR A  86      23.631 -36.220  27.377  1.00 33.10     0.113 C 
ATOM   1381  HA  THR A  86      24.720 -36.040  27.217  1.00  0.00     0.091 H 
ATOM   1382  C   THR A  86      22.992 -34.886  27.749  1.00 37.72     0.243 C 
ATOM   1383  O   THR A  86      23.185 -33.894  27.041  1.00 38.74    -0.271 OA
ATOM   1384  CB  THR A  86      23.046 -36.771  26.052  1.00 40.00     0.060 C 
ATOM   1385  HB  THR A  86      23.379 -36.088  25.236  1.00  0.00     0.086 H 
ATOM   1386  OG1 THR A  86      21.619 -36.725  26.085  1.00 37.18    -0.393 OA
ATOM   1387  HG1 THR A  86      21.302 -35.856  26.300  1.00  0.00     0.210 HD
ATOM   1388  CG2 THR A  86      23.553 -38.161  25.708  1.00 38.73    -0.050 C 
ATOM   1389 1HG2 THR A  86      24.667 -38.197  25.682  1.00  0.00     0.031 H 
ATOM   1390 2HG2 THR A  86      23.111 -38.531  24.753  1.00  0.00     0.031 H 
ATOM   1391 3HG2 THR A  86      23.137 -38.929  26.401  1.00  0.00     0.031 H 
ATOM   1392  N   ARG A  87      22.209 -34.870  28.850  1.00 33.83    -0.346 N 
ATOM   1393  HN  ARG A  87      22.084 -35.744  29.361  1.00  0.00     0.163 HD
ATOM   1394  CA  ARG A  87      21.528 -33.675  29.356  1.00 32.73     0.089 C 
ATOM   1395  HA  ARG A  87      20.980 -33.204  28.507  1.00  0.00     0.087 H 
ATOM   1396  C   ARG A  87      22.539 -32.670  29.880  1.00 34.99     0.241 C 
ATOM   1397  O   ARG A  87      23.585 -33.063  30.399  1.00 33.96    -0.271 OA
ATOM   1398  CB  ARG A  87      20.505 -34.035  30.441  1.00 32.08    -0.036 C 
ATOM   1399  HB1 ARG A  87      20.137 -33.120  30.961  1.00  0.00     0.036 H 
ATOM   1400  HB2 ARG A  87      20.999 -34.546  31.300  1.00  0.00     0.036 H 
ATOM   1401  CG  ARG A  87      19.330 -34.872  29.906  1.00 35.86    -0.048 C 
ATOM   1402  HG1 ARG A  87      18.793 -34.345  29.083  1.00  0.00     0.035 H 
ATOM   1403  HG2 ARG A  87      19.687 -35.761  29.336  1.00  0.00     0.035 H 
ATOM   1404  CD  ARG A  87      18.385 -35.269  31.022  1.00 37.19     0.009 C 
ATOM   1405  HD1 ARG A  87      17.670 -36.059  30.692  1.00  0.00     0.064 H 
ATOM   1406  HD2 ARG A  87      18.913 -35.839  31.822  1.00  0.00     0.064 H 
ATOM   1407  NE  ARG A  87      17.685 -34.104  31.565  1.00 37.41    -0.227 N 
ATOM   1408  HE  ARG A  87      17.694 -33.246  31.013  1.00  0.00     0.177 HD
ATOM   1409  CZ  ARG A  87      17.040 -34.085  32.723  1.00 46.48     0.665 C 
ATOM   1410  NH1 ARG A  87      16.995 -35.173  33.485  1.00 29.79    -0.235 N 
ATOM   1411 1HH1 ARG A  87      17.473 -36.020  33.177  1.00  0.00     0.174 HD
ATOM   1412 2HH1 ARG A  87      16.499 -35.158  34.376  1.00  0.00     0.174 HD
ATOM   1413  NH2 ARG A  87      16.418 -32.984  33.124  1.00 35.58    -0.235 N 
ATOM   1414 1HH2 ARG A  87      16.453 -32.149  32.539  1.00  0.00     0.174 HD
ATOM   1415 2HH2 ARG A  87      15.922 -32.969  34.015  1.00  0.00     0.174 HD
ATOM   1416  N   ARG A  88      22.227 -31.377  29.718  1.00 30.72    -0.346 N 
ATOM   1417  HN  ARG A  88      21.331 -31.164  29.279  1.00  0.00     0.163 HD
ATOM   1418  CA  ARG A  88      23.060 -30.247  30.117  1.00 29.76     0.089 C 
ATOM   1419  HA  ARG A  88      24.133 -30.545  30.061  1.00  0.00     0.087 H 
ATOM   1420  C   ARG A  88      22.731 -29.834  31.535  1.00 32.18     0.241 C 
ATOM   1421  O   ARG A  88      21.570 -29.904  31.931  1.00 29.64    -0.271 OA
ATOM   1422  CB  ARG A  88      22.820 -29.038  29.188  1.00 29.57    -0.036 C 
ATOM   1423  HB1 ARG A  88      21.796 -28.630  29.355  1.00  0.00     0.036 H 
ATOM   1424  HB2 ARG A  88      23.438 -28.173  29.525  1.00  0.00     0.036 H 
ATOM   1425  CG  ARG A  88      23.043 -29.285  27.696  1.00 35.86    -0.048 C 
ATOM   1426  HG1 ARG A  88      22.472 -30.167  27.322  1.00  0.00     0.035 H 
ATOM   1427  HG2 ARG A  88      24.070 -29.660  27.477  1.00  0.00     0.035 H 
ATOM   1428  CD  ARG A  88      22.716 -28.020  26.931  1.00 39.66     0.009 C 
ATOM   1429  HD1 ARG A  88      23.368 -27.177  27.257  1.00  0.00     0.064 H 
ATOM   1430  HD2 ARG A  88      21.725 -27.613  27.239  1.00  0.00     0.064 H 
ATOM   1431  NE  ARG A  88      22.780 -28.200  25.476  1.00 46.62    -0.227 N 
ATOM   1432  HE  ARG A  88      21.926 -28.486  24.998  1.00  0.00     0.177 HD
ATOM   1433  CZ  ARG A  88      23.870 -28.018  24.734  1.00 57.56     0.665 C 
ATOM   1434  NH1 ARG A  88      25.017 -27.661  25.302  1.00 43.72    -0.235 N 
ATOM   1435 1HH1 ARG A  88      25.055 -27.526  26.312  1.00  0.00     0.174 HD
ATOM   1436 2HH1 ARG A  88      25.852 -27.522  24.733  1.00  0.00     0.174 HD
ATOM   1437  NH2 ARG A  88      23.821 -28.193  23.423  1.00 44.65    -0.235 N 
ATOM   1438 1HH2 ARG A  88      22.941 -28.467  22.987  1.00  0.00     0.174 HD
ATOM   1439 2HH2 ARG A  88      24.656 -28.054  22.854  1.00  0.00     0.174 HD
ATOM   1440  N   LEU A  89      23.751 -29.346  32.283  1.00 29.68    -0.346 N 
ATOM   1441  HN  LEU A  89      24.674 -29.308  31.850  1.00  0.00     0.163 HD
ATOM   1442  CA  LEU A  89      23.633 -28.867  33.667  1.00 29.17     0.089 C 
ATOM   1443  HA  LEU A  89      23.390 -29.742  34.314  1.00  0.00     0.087 H 
ATOM   1444  C   LEU A  89      22.525 -27.822  33.849  1.00 33.41     0.241 C 
ATOM   1445  O   LEU A  89      21.783 -27.881  34.836  1.00 32.44    -0.271 OA
ATOM   1446  CB  LEU A  89      24.998 -28.306  34.117  1.00 29.20    -0.035 C 
ATOM   1447  HB1 LEU A  89      25.353 -27.564  33.364  1.00  0.00     0.037 H 
ATOM   1448  HB2 LEU A  89      25.771 -29.102  34.013  1.00  0.00     0.037 H 
ATOM   1449  CG  LEU A  89      25.102 -27.687  35.518  1.00 32.86    -0.059 C 
ATOM   1450  HG  LEU A  89      24.343 -26.874  35.603  1.00  0.00     0.039 H 
ATOM   1451  CD1 LEU A  89      24.826 -28.722  36.606  1.00 32.93    -0.073 C 
ATOM   1452 1HD1 LEU A  89      24.902 -28.272  37.624  1.00  0.00     0.028 H 
ATOM   1453 2HD1 LEU A  89      25.490 -29.611  36.502  1.00  0.00     0.028 H 
ATOM   1454 3HD1 LEU A  89      23.842 -29.223  36.453  1.00  0.00     0.028 H 
ATOM   1455  CD2 LEU A  89      26.466 -27.087  35.713  1.00 33.81    -0.073 C 
ATOM   1456 1HD2 LEU A  89      26.542 -26.637  36.731  1.00  0.00     0.028 H 
ATOM   1457 2HD2 LEU A  89      26.719 -26.354  34.912  1.00  0.00     0.028 H 
ATOM   1458 3HD2 LEU A  89      27.279 -27.825  35.520  1.00  0.00     0.028 H 
ATOM   1459  N   CYS A  90      22.400 -26.876  32.883  1.00 30.65    -0.345 N 
ATOM   1460  HN  CYS A  90      23.048 -26.904  32.096  1.00  0.00     0.163 HD
ATOM   1461  CA  CYS A  90      21.392 -25.822  32.906  1.00 31.26     0.098 C 
ATOM   1462  HA  CYS A  90      21.440 -25.352  33.916  1.00  0.00     0.088 H 
ATOM   1463  C   CYS A  90      19.946 -26.337  32.721  1.00 35.53     0.242 C 
ATOM   1464  O   CYS A  90      19.008 -25.624  33.087  1.00 34.65    -0.271 OA
ATOM   1465  CB  CYS A  90      21.731 -24.730  31.895  1.00 32.19     0.014 C 
ATOM   1466  HB1 CYS A  90      20.999 -23.891  31.962  1.00  0.00     0.053 H 
ATOM   1467  HB2 CYS A  90      22.660 -24.192  32.195  1.00  0.00     0.053 H 
ATOM   1468  SG  CYS A  90      21.861 -25.326  30.195  1.00 36.38    -0.095 SA
ATOM   1469  N   ASP A  91      19.770 -27.575  32.194  1.00 32.85    -0.345 N 
ATOM   1470  HN  ASP A  91      20.608 -28.106  31.956  1.00  0.00     0.163 HD
ATOM   1471  CA  ASP A  91      18.463 -28.218  31.936  1.00 32.15     0.098 C 
ATOM   1472  HA  ASP A  91      17.685 -27.419  31.927  1.00  0.00     0.088 H 
ATOM   1473  C   ASP A  91      18.044 -29.274  32.984  1.00 35.69     0.241 C 
ATOM   1474  O   ASP A  91      17.009 -29.927  32.814  1.00 35.02    -0.271 OA
ATOM   1475  CB  ASP A  91      18.487 -28.870  30.538  1.00 33.66     0.043 C 
ATOM   1476  HB1 ASP A  91      19.218 -29.711  30.513  1.00  0.00     0.052 H 
ATOM   1477  HB2 ASP A  91      17.543 -29.434  30.355  1.00  0.00     0.052 H 
ATOM   1478  CG  ASP A  91      18.756 -27.897  29.398  1.00 37.59     0.175 C 
ATOM   1479  OD1 ASP A  91      18.406 -26.711  29.536  1.00 35.41    -0.648 OA
ATOM   1480  OD2 ASP A  91      19.268 -28.337  28.353  1.00 40.72    -0.648 OA
ATOM   1481  N   LEU A  92      18.825 -29.436  34.064  1.00 31.58    -0.346 N 
ATOM   1482  HN  LEU A  92      19.632 -28.824  34.186  1.00  0.00     0.163 HD
ATOM   1483  CA  LEU A  92      18.555 -30.466  35.075  1.00 30.62     0.089 C 
ATOM   1484  HA  LEU A  92      18.149 -31.352  34.533  1.00  0.00     0.087 H 
ATOM   1485  C   LEU A  92      17.516 -30.076  36.124  1.00 35.58     0.241 C 
ATOM   1486  O   LEU A  92      17.109 -30.930  36.920  1.00 36.05    -0.271 OA
ATOM   1487  CB  LEU A  92      19.867 -30.920  35.752  1.00 30.11    -0.035 C 
ATOM   1488  HB1 LEU A  92      19.623 -31.646  36.562  1.00  0.00     0.037 H 
ATOM   1489  HB2 LEU A  92      20.282 -30.070  36.342  1.00  0.00     0.037 H 
ATOM   1490  CG  LEU A  92      20.984 -31.510  34.875  1.00 34.09    -0.059 C 
ATOM   1491  HG  LEU A  92      21.329 -30.719  34.169  1.00  0.00     0.039 H 
ATOM   1492  CD1 LEU A  92      22.158 -31.925  35.733  1.00 33.50    -0.073 C 
ATOM   1493 1HD1 LEU A  92      22.512 -31.053  36.330  1.00  0.00     0.028 H 
ATOM   1494 2HD1 LEU A  92      22.977 -32.383  35.131  1.00  0.00     0.028 H 
ATOM   1495 3HD1 LEU A  92      21.919 -32.805  36.375  1.00  0.00     0.028 H 
ATOM   1496  CD2 LEU A  92      20.493 -32.719  34.047  1.00 36.84    -0.073 C 
ATOM   1497 1HD2 LEU A  92      19.627 -32.413  33.414  1.00  0.00     0.028 H 
ATOM   1498 2HD2 LEU A  92      20.254 -33.599  34.689  1.00  0.00     0.028 H 
ATOM   1499 3HD2 LEU A  92      21.312 -33.177  33.445  1.00  0.00     0.028 H 
ATOM   1500  N   ARG A  93      17.087 -28.799  36.137  1.00 31.69    -0.346 N 
ATOM   1501  HN  ARG A  93      17.456 -28.168  35.425  1.00  0.00     0.163 HD
ATOM   1502  CA  ARG A  93      16.122 -28.247  37.107  1.00 31.09     0.089 C 
ATOM   1503  HA  ARG A  93      16.074 -27.146  36.937  1.00  0.00     0.087 H 
ATOM   1504  C   ARG A  93      16.623 -28.468  38.551  1.00 33.19     0.241 C 
ATOM   1505  O   ARG A  93      15.838 -28.752  39.452  1.00 33.17    -0.271 OA
ATOM   1506  CB  ARG A  93      14.686 -28.810  36.907  1.00 29.72    -0.036 C 
ATOM   1507  HB1 ARG A  93      14.635 -29.870  37.250  1.00  0.00     0.036 H 
ATOM   1508  HB2 ARG A  93      13.982 -28.339  37.632  1.00  0.00     0.036 H 
ATOM   1509  CG  ARG A  93      14.142 -28.686  35.480  1.00 37.31    -0.048 C 
ATOM   1510  HG1 ARG A  93      14.048 -27.618  35.174  1.00  0.00     0.035 H 
ATOM   1511  HG2 ARG A  93      14.896 -29.018  34.729  1.00  0.00     0.035 H 
ATOM   1512  CD  ARG A  93      12.822 -29.430  35.307  1.00 46.26     0.009 C 
ATOM   1513  HD1 ARG A  93      12.029 -28.988  35.954  1.00  0.00     0.064 H 
ATOM   1514  HD2 ARG A  93      12.377 -29.223  34.306  1.00  0.00     0.064 H 
ATOM   1515  NE  ARG A  93      12.942 -30.875  35.538  1.00 51.00    -0.227 N 
ATOM   1516  HE  ARG A  93      13.574 -31.403  34.936  1.00  0.00     0.177 HD
ATOM   1517  CZ  ARG A  93      12.281 -31.541  36.481  1.00 73.24     0.665 C 
ATOM   1518  NH1 ARG A  93      11.445 -30.904  37.294  1.00 69.06    -0.235 N 
ATOM   1519 1HH1 ARG A  93      11.316 -29.898  37.189  1.00  0.00     0.174 HD
ATOM   1520 2HH1 ARG A  93      10.938 -31.415  38.017  1.00  0.00     0.174 HD
ATOM   1521  NH2 ARG A  93      12.449 -32.848  36.617  1.00 61.20    -0.235 N 
ATOM   1522 1HH2 ARG A  93      13.091 -33.337  35.993  1.00  0.00     0.174 HD
ATOM   1523 2HH2 ARG A  93      11.942 -33.359  37.340  1.00  0.00     0.174 HD
ATOM   1524  N   LEU A  94      17.929 -28.349  38.751  1.00 29.60    -0.346 N 
ATOM   1525  HN  LEU A  94      18.525 -28.121  37.955  1.00  0.00     0.163 HD
ATOM   1526  CA  LEU A  94      18.556 -28.531  40.068  1.00 29.67     0.089 C 
ATOM   1527  HA  LEU A  94      18.277 -29.540  40.453  1.00  0.00     0.087 H 
ATOM   1528  C   LEU A  94      18.078 -27.497  41.057  1.00 34.17     0.241 C 
ATOM   1529  O   LEU A  94      17.887 -26.336  40.695  1.00 33.16    -0.271 OA
ATOM   1530  CB  LEU A  94      20.095 -28.453  39.979  1.00 28.84    -0.035 C 
ATOM   1531  HB1 LEU A  94      20.520 -28.410  41.009  1.00  0.00     0.037 H 
ATOM   1532  HB2 LEU A  94      20.389 -27.451  39.587  1.00  0.00     0.037 H 
ATOM   1533  CG  LEU A  94      20.821 -29.537  39.182  1.00 32.42    -0.059 C 
ATOM   1534  HG  LEU A  94      20.625 -29.355  38.100  1.00  0.00     0.039 H 
ATOM   1535  CD1 LEU A  94      22.336 -29.449  39.407  1.00 32.23    -0.073 C 
ATOM   1536 1HD1 LEU A  94      22.865 -30.240  38.826  1.00  0.00     0.028 H 
ATOM   1537 2HD1 LEU A  94      22.596 -29.487  40.490  1.00  0.00     0.028 H 
ATOM   1538 3HD1 LEU A  94      22.730 -28.432  39.177  1.00  0.00     0.028 H 
ATOM   1539  CD2 LEU A  94      20.310 -30.929  39.521  1.00 30.21    -0.073 C 
ATOM   1540 1HD2 LEU A  94      20.839 -31.720  38.940  1.00  0.00     0.028 H 
ATOM   1541 2HD2 LEU A  94      19.205 -30.999  39.387  1.00  0.00     0.028 H 
ATOM   1542 3HD2 LEU A  94      20.366 -31.126  40.617  1.00  0.00     0.028 H 
ATOM   1543  N   PHE A  95      17.911 -27.913  42.307  1.00 31.20    -0.346 N 
ATOM   1544  HN  PHE A  95      18.040 -28.902  42.520  1.00  0.00     0.163 HD
ATOM   1545  CA  PHE A  95      17.550 -27.003  43.382  1.00 31.21     0.093 C 
ATOM   1546  HA  PHE A  95      16.772 -26.301  43.001  1.00  0.00     0.088 H 
ATOM   1547  C   PHE A  95      18.797 -26.186  43.757  1.00 34.88     0.241 C 
ATOM   1548  O   PHE A  95      18.753 -24.952  43.747  1.00 36.09    -0.271 OA
ATOM   1549  CB  PHE A  95      16.958 -27.786  44.568  1.00 33.70    -0.014 C 
ATOM   1550  HB1 PHE A  95      17.525 -28.734  44.722  1.00  0.00     0.043 H 
ATOM   1551  HB2 PHE A  95      15.958 -28.197  44.294  1.00  0.00     0.043 H 
ATOM   1552  CG  PHE A  95      16.865 -27.023  45.865  1.00 36.17    -0.056 A 
ATOM   1553  CD1 PHE A  95      16.010 -25.933  45.989  1.00 39.24    -0.077 A 
ATOM   1554  HD1 PHE A  95      15.382 -25.631  45.134  1.00  0.00     0.084 H 
ATOM   1555  CD2 PHE A  95      17.604 -27.416  46.975  1.00 38.59    -0.077 A 
ATOM   1556  HD2 PHE A  95      18.257 -28.303  46.910  1.00  0.00     0.084 H 
ATOM   1557  CE1 PHE A  95      15.938 -25.217  47.185  1.00 40.44    -0.082 A 
ATOM   1558  HE1 PHE A  95      15.268 -24.345  47.267  1.00  0.00     0.083 H 
ATOM   1559  CE2 PHE A  95      17.528 -26.699  48.171  1.00 41.57    -0.082 A 
ATOM   1560  HE2 PHE A  95      18.128 -27.013  49.042  1.00  0.00     0.083 H 
ATOM   1561  CZ  PHE A  95      16.705 -25.601  48.262  1.00 39.77    -0.083 A 
ATOM   1562  HZ  PHE A  95      16.659 -25.025  49.202  1.00  0.00     0.083 H 
ATOM   1563  N   GLN A  96      19.923 -26.873  43.997  1.00 30.09    -0.346 N 
ATOM   1564  HN  GLN A  96      19.882 -27.890  43.923  1.00  0.00     0.163 HD
ATOM   1565  CA  GLN A  96      21.209 -26.268  44.358  1.00 29.61     0.090 C 
ATOM   1566  HA  GLN A  96      21.154 -25.167  44.193  1.00  0.00     0.087 H 
ATOM   1567  C   GLN A  96      22.285 -26.849  43.470  1.00 32.93     0.243 C 
ATOM   1568  O   GLN A  96      22.104 -27.975  42.997  1.00 32.20    -0.271 OA
ATOM   1569  CB  GLN A  96      21.544 -26.542  45.838  1.00 31.24    -0.030 C 
ATOM   1570  HB1 GLN A  96      22.619 -26.330  46.044  1.00  0.00     0.037 H 
ATOM   1571  HB2 GLN A  96      21.526 -27.637  46.050  1.00  0.00     0.037 H 
ATOM   1572  CG  GLN A  96      20.648 -25.789  46.818  1.00 49.16     0.011 C 
ATOM   1573  HG1 GLN A  96      20.174 -26.499  47.535  1.00  0.00     0.047 H 
ATOM   1574  HG2 GLN A  96      19.739 -25.407  46.298  1.00  0.00     0.047 H 
ATOM   1575  CD  GLN A  96      21.333 -24.675  47.560  1.00 74.40     0.215 C 
ATOM   1576  OE1 GLN A  96      21.928 -24.879  48.625  1.00 70.55    -0.274 OA
ATOM   1577  NE2 GLN A  96      21.190 -23.457  47.059  1.00 69.01    -0.370 N 
ATOM   1578 1HE2 GLN A  96      20.699 -23.289  46.181  1.00  0.00     0.159 HD
ATOM   1579 2HE2 GLN A  96      21.655 -22.701  47.562  1.00  0.00     0.159 HD
ATOM   1580  N   PRO A  97      23.419 -26.139  43.230  1.00 29.93    -0.337 N 
ATOM   1581  CA  PRO A  97      24.452 -26.710  42.359  1.00 29.48     0.091 C 
ATOM   1582  HA  PRO A  97      23.954 -27.161  41.469  1.00  0.00     0.087 H 
ATOM   1583  C   PRO A  97      25.312 -27.790  43.036  1.00 33.98     0.241 C 
ATOM   1584  O   PRO A  97      26.479 -27.581  43.375  1.00 33.40    -0.271 OA
ATOM   1585  CB  PRO A  97      25.240 -25.480  41.902  1.00 31.00    -0.036 C 
ATOM   1586  HB1 PRO A  97      24.916 -25.069  40.917  1.00  0.00     0.036 H 
ATOM   1587  HB2 PRO A  97      26.292 -25.696  41.603  1.00  0.00     0.036 H 
ATOM   1588  CG  PRO A  97      25.113 -24.528  43.028  1.00 35.13    -0.048 C 
ATOM   1589  HG1 PRO A  97      25.212 -23.465  42.706  1.00  0.00     0.035 H 
ATOM   1590  HG2 PRO A  97      25.988 -24.559  43.718  1.00  0.00     0.035 H 
ATOM   1591  CD  PRO A  97      23.819 -24.801  43.725  1.00 30.94    -0.001 C 
ATOM   1592  HD1 PRO A  97      23.871 -24.720  44.836  1.00  0.00     0.064 H 
ATOM   1593  HD2 PRO A  97      23.046 -24.010  43.583  1.00  0.00     0.064 H 
ATOM   1594  N   PHE A  98      24.729 -28.971  43.190  1.00 30.67    -0.346 N 
ATOM   1595  HN  PHE A  98      23.749 -29.076  42.926  1.00  0.00     0.163 HD
ATOM   1596  CA  PHE A  98      25.441 -30.123  43.724  1.00 29.49     0.093 C 
ATOM   1597  HA  PHE A  98      26.529 -29.967  43.537  1.00  0.00     0.088 H 
ATOM   1598  C   PHE A  98      25.016 -31.366  42.971  1.00 33.16     0.241 C 
ATOM   1599  O   PHE A  98      23.883 -31.443  42.514  1.00 32.59    -0.271 OA
ATOM   1600  CB  PHE A  98      25.240 -30.274  45.262  1.00 29.77    -0.014 C 
ATOM   1601  HB1 PHE A  98      25.218 -29.268  45.743  1.00  0.00     0.043 H 
ATOM   1602  HB2 PHE A  98      26.162 -30.697  45.726  1.00  0.00     0.043 H 
ATOM   1603  CG  PHE A  98      24.038 -31.073  45.690  1.00 28.93    -0.056 A 
ATOM   1604  CD1 PHE A  98      24.101 -32.455  45.788  1.00 30.59    -0.077 A 
ATOM   1605  HD1 PHE A  98      25.049 -32.973  45.568  1.00  0.00     0.084 H 
ATOM   1606  CD2 PHE A  98      22.844 -30.442  46.006  1.00 29.56    -0.077 A 
ATOM   1607  HD2 PHE A  98      22.775 -29.343  45.948  1.00  0.00     0.084 H 
ATOM   1608  CE1 PHE A  98      22.983 -33.197  46.161  1.00 31.22    -0.082 A 
ATOM   1609  HE1 PHE A  98      23.040 -34.298  46.204  1.00  0.00     0.083 H 
ATOM   1610  CE2 PHE A  98      21.730 -31.185  46.397  1.00 31.51    -0.082 A 
ATOM   1611  HE2 PHE A  98      20.785 -30.672  46.644  1.00  0.00     0.083 H 
ATOM   1612  CZ  PHE A  98      21.808 -32.556  46.475  1.00 29.92    -0.083 A 
ATOM   1613  HZ  PHE A  98      20.928 -33.141  46.790  1.00  0.00     0.083 H 
ATOM   1614  N   LEU A  99      25.908 -32.352  42.884  1.00 30.77    -0.346 N 
ATOM   1615  HN  LEU A  99      26.834 -32.197  43.284  1.00  0.00     0.163 HD
ATOM   1616  CA  LEU A  99      25.641 -33.639  42.252  1.00 30.66     0.089 C 
ATOM   1617  HA  LEU A  99      24.539 -33.788  42.168  1.00  0.00     0.087 H 
ATOM   1618  C   LEU A  99      26.232 -34.731  43.136  1.00 35.42     0.241 C 
ATOM   1619  O   LEU A  99      27.362 -34.602  43.591  1.00 34.93    -0.271 OA
ATOM   1620  CB  LEU A  99      26.275 -33.702  40.845  1.00 30.63    -0.035 C 
ATOM   1621  HB1 LEU A  99      27.378 -33.563  40.936  1.00  0.00     0.037 H 
ATOM   1622  HB2 LEU A  99      26.223 -34.750  40.469  1.00  0.00     0.037 H 
ATOM   1623  CG  LEU A  99      25.734 -32.747  39.756  1.00 33.88    -0.059 C 
ATOM   1624  HG  LEU A  99      25.623 -31.732  40.204  1.00  0.00     0.039 H 
ATOM   1625  CD1 LEU A  99      26.703 -32.656  38.617  1.00 33.48    -0.073 C 
ATOM   1626 1HD1 LEU A  99      26.313 -31.967  37.832  1.00  0.00     0.028 H 
ATOM   1627 2HD1 LEU A  99      26.953 -33.660  38.203  1.00  0.00     0.028 H 
ATOM   1628 3HD1 LEU A  99      27.722 -32.361  38.960  1.00  0.00     0.028 H 
ATOM   1629  CD2 LEU A  99      24.361 -33.200  39.240  1.00 32.44    -0.073 C 
ATOM   1630 1HD2 LEU A  99      23.971 -32.511  38.455  1.00  0.00     0.028 H 
ATOM   1631 2HD2 LEU A  99      23.632 -33.321  40.075  1.00  0.00     0.028 H 
ATOM   1632 3HD2 LEU A  99      24.389 -34.255  38.880  1.00  0.00     0.028 H 
ATOM   1633  N   LYS A 100      25.469 -35.790  43.391  1.00 33.11    -0.346 N 
ATOM   1634  HN  LYS A 100      24.521 -35.813  43.015  1.00  0.00     0.163 HD
ATOM   1635  CA  LYS A 100      25.934 -36.919  44.187  1.00 33.40     0.089 C 
ATOM   1636  HA  LYS A 100      26.891 -36.628  44.679  1.00  0.00     0.087 H 
ATOM   1637  C   LYS A 100      26.218 -38.108  43.247  1.00 38.87     0.241 C 
ATOM   1638  O   LYS A 100      25.406 -38.408  42.374  1.00 37.89    -0.271 OA
ATOM   1639  CB  LYS A 100      24.916 -37.264  45.283  1.00 35.10    -0.038 C 
ATOM   1640  HB1 LYS A 100      23.908 -37.434  44.839  1.00  0.00     0.036 H 
ATOM   1641  HB2 LYS A 100      24.699 -36.368  45.910  1.00  0.00     0.036 H 
ATOM   1642  CG  LYS A 100      25.317 -38.446  46.163  1.00 43.92    -0.061 C 
ATOM   1643  HG1 LYS A 100      25.513 -39.358  45.552  1.00  0.00     0.033 H 
ATOM   1644  HG2 LYS A 100      26.335 -38.302  46.596  1.00  0.00     0.033 H 
ATOM   1645  CD  LYS A 100      24.288 -38.719  47.249  1.00 51.29    -0.043 C 
ATOM   1646  HD1 LYS A 100      23.278 -38.373  46.928  1.00  0.00     0.035 H 
ATOM   1647  HD2 LYS A 100      24.450 -38.043  48.121  1.00  0.00     0.035 H 
ATOM   1648  CE  LYS A 100      24.238 -40.164  47.698  1.00 60.80     0.080 C 
ATOM   1649  HE1 LYS A 100      23.425 -40.326  48.444  1.00  0.00     0.075 H 
ATOM   1650  HE2 LYS A 100      23.866 -40.826  46.882  1.00  0.00     0.075 H 
ATOM   1651  NZ  LYS A 100      25.549 -40.641  48.221  1.00 61.26    -0.079 N 
ATOM   1652  HZ1 LYS A 100      25.515 -41.615  48.524  1.00  0.00     0.274 HD
ATOM   1653  HZ2 LYS A 100      25.890 -40.035  48.968  1.00  0.00     0.274 HD
ATOM   1654  HZ3 LYS A 100      26.293 -40.493  47.539  1.00  0.00     0.274 HD
ATOM   1655  N   VAL A 101      27.368 -38.782  43.437  1.00 36.96    -0.346 N 
ATOM   1656  HN  VAL A 101      27.982 -38.482  44.194  1.00  0.00     0.163 HD
ATOM   1657  CA  VAL A 101      27.789 -39.927  42.613  1.00 36.35     0.092 C 
ATOM   1658  HA  VAL A 101      27.304 -39.810  41.616  1.00  0.00     0.088 H 
ATOM   1659  C   VAL A 101      27.301 -41.257  43.199  1.00 42.70     0.241 C 
ATOM   1660  O   VAL A 101      27.696 -41.629  44.303  1.00 43.32    -0.271 OA
ATOM   1661  CB  VAL A 101      29.319 -39.906  42.380  1.00 39.32    -0.033 C 
ATOM   1662  HB  VAL A 101      29.816 -39.994  43.374  1.00  0.00     0.042 H 
ATOM   1663  CG1 VAL A 101      29.771 -41.082  41.528  1.00 39.13    -0.071 C 
ATOM   1664 1HG1 VAL A 101      29.444 -42.043  41.989  1.00  0.00     0.028 H 
ATOM   1665 2HG1 VAL A 101      30.870 -41.062  41.343  1.00  0.00     0.028 H 
ATOM   1666 3HG1 VAL A 101      29.424 -40.988  40.473  1.00  0.00     0.028 H 
ATOM   1667  CG2 VAL A 101      29.763 -38.599  41.754  1.00 38.49    -0.071 C 
ATOM   1668 1HG2 VAL A 101      29.432 -37.737  42.379  1.00  0.00     0.028 H 
ATOM   1669 2HG2 VAL A 101      29.416 -38.505  40.699  1.00  0.00     0.028 H 
ATOM   1670 3HG2 VAL A 101      30.862 -38.579  41.569  1.00  0.00     0.028 H 
ATOM   1671  N   ILE A 102      26.445 -41.976  42.456  1.00 40.16    -0.346 N 
ATOM   1672  HN  ILE A 102      26.149 -41.601  41.555  1.00  0.00     0.163 HD
ATOM   1673  CA  ILE A 102      25.917 -43.276  42.882  1.00 40.40     0.092 C 
ATOM   1674  HA  ILE A 102      26.534 -43.616  43.746  1.00  0.00     0.088 H 
ATOM   1675  C   ILE A 102      26.059 -44.333  41.777  1.00 45.00     0.241 C 
ATOM   1676  O   ILE A 102      26.253 -43.998  40.606  1.00 42.98    -0.271 OA
ATOM   1677  CB  ILE A 102      24.431 -43.213  43.370  1.00 43.66    -0.030 C 
ATOM   1678  HB  ILE A 102      24.144 -44.256  43.641  1.00  0.00     0.043 H 
ATOM   1679  CG1 ILE A 102      23.472 -42.778  42.226  1.00 43.96    -0.063 C 
ATOM   1680 1HG1 ILE A 102      23.403 -41.666  42.182  1.00  0.00     0.033 H 
ATOM   1681 2HG1 ILE A 102      23.937 -42.982  41.234  1.00  0.00     0.033 H 
ATOM   1682  CG2 ILE A 102      24.249 -42.369  44.640  1.00 43.50    -0.071 C 
ATOM   1683 1HG2 ILE A 102      23.191 -42.324  44.988  1.00  0.00     0.028 H 
ATOM   1684 2HG2 ILE A 102      24.665 -41.344  44.499  1.00  0.00     0.028 H 
ATOM   1685 3HG2 ILE A 102      24.920 -42.728  45.455  1.00  0.00     0.028 H 
ATOM   1686  CD1 ILE A 102      22.112 -43.376  42.290  1.00 47.85    -0.076 C 
ATOM   1687 1HD1 ILE A 102      21.424 -43.064  41.470  1.00  0.00     0.027 H 
ATOM   1688 2HD1 ILE A 102      21.647 -43.172  43.282  1.00  0.00     0.027 H 
ATOM   1689 3HD1 ILE A 102      22.181 -44.488  42.334  1.00  0.00     0.027 H 
ATOM   1690  N   GLU A 103      25.888 -45.603  42.160  1.00 43.14    -0.346 N 
ATOM   1691  HN  GLU A 103      25.780 -45.796  43.156  1.00  0.00     0.163 HD
ATOM   1692  CA  GLU A 103      25.848 -46.718  41.238  1.00 44.16     0.090 C 
ATOM   1693  HA  GLU A 103      26.422 -46.463  40.317  1.00  0.00     0.087 H 
ATOM   1694  C   GLU A 103      24.380 -46.932  40.883  1.00 50.18     0.243 C 
ATOM   1695  O   GLU A 103      23.534 -46.933  41.782  1.00 49.80    -0.271 OA
ATOM   1696  CB  GLU A 103      26.418 -47.995  41.861  1.00 45.44    -0.029 C 
ATOM   1697  HB1 GLU A 103      26.081 -48.103  42.918  1.00  0.00     0.037 H 
ATOM   1698  HB2 GLU A 103      25.936 -48.899  41.420  1.00  0.00     0.037 H 
ATOM   1699  CG  GLU A 103      27.925 -48.090  41.766  1.00 56.39     0.018 C 
ATOM   1700  HG1 GLU A 103      28.416 -47.365  42.457  1.00  0.00     0.049 H 
ATOM   1701  HG2 GLU A 103      28.291 -47.688  40.793  1.00  0.00     0.049 H 
ATOM   1702  CD  GLU A 103      28.437 -49.497  42.000  1.00 68.66     0.172 C 
ATOM   1703  OE1 GLU A 103      28.791 -49.817  43.157  1.00 62.57    -0.648 OA
ATOM   1704  OE2 GLU A 103      28.454 -50.289  41.030  1.00 52.81    -0.648 OA
ATOM   1705  N   PRO A 104      24.050 -47.111  39.591  1.00 48.63    -0.337 N 
ATOM   1706  CA  PRO A 104      22.644 -47.340  39.220  1.00 48.87     0.091 C 
ATOM   1707  HA  PRO A 104      22.030 -46.461  39.527  1.00  0.00     0.087 H 
ATOM   1708  C   PRO A 104      22.063 -48.613  39.843  1.00 52.87     0.241 C 
ATOM   1709  O   PRO A 104      22.668 -49.681  39.757  1.00 53.15    -0.271 OA
ATOM   1710  CB  PRO A 104      22.684 -47.427  37.692  1.00 50.81    -0.036 C 
ATOM   1711  HB1 PRO A 104      22.515 -48.456  37.297  1.00  0.00     0.036 H 
ATOM   1712  HB2 PRO A 104      21.809 -46.949  37.192  1.00  0.00     0.036 H 
ATOM   1713  CG  PRO A 104      23.999 -46.839  37.294  1.00 55.78    -0.048 C 
ATOM   1714  HG1 PRO A 104      23.942 -45.756  37.037  1.00  0.00     0.035 H 
ATOM   1715  HG2 PRO A 104      24.363 -47.194  36.302  1.00  0.00     0.035 H 
ATOM   1716  CD  PRO A 104      24.932 -47.135  38.408  1.00 50.96    -0.001 C 
ATOM   1717  HD1 PRO A 104      25.814 -46.456  38.470  1.00  0.00     0.064 H 
ATOM   1718  HD2 PRO A 104      25.522 -48.073  38.285  1.00  0.00     0.064 H 
ATOM   1719  N   VAL A 105      20.912 -48.478  40.518  1.00 48.39    -0.346 N 
ATOM   1720  HN  VAL A 105      20.517 -47.541  40.594  1.00  0.00     0.163 HD
ATOM   1721  CA  VAL A 105      20.178 -49.577  41.156  1.00 47.85     0.092 C 
ATOM   1722  HA  VAL A 105      20.637 -50.526  40.793  1.00  0.00     0.088 H 
ATOM   1723  C   VAL A 105      18.708 -49.574  40.668  1.00 51.64     0.241 C 
ATOM   1724  O   VAL A 105      18.289 -48.640  39.976  1.00 51.84    -0.271 OA
ATOM   1725  CB  VAL A 105      20.290 -49.587  42.719  1.00 51.63    -0.033 C 
ATOM   1726  HB  VAL A 105      19.687 -50.450  43.086  1.00  0.00     0.042 H 
ATOM   1727  CG1 VAL A 105      21.729 -49.812  43.187  1.00 51.37    -0.071 C 
ATOM   1728 1HG1 VAL A 105      21.809 -49.819  44.299  1.00  0.00     0.028 H 
ATOM   1729 2HG1 VAL A 105      22.423 -49.065  42.736  1.00  0.00     0.028 H 
ATOM   1730 3HG1 VAL A 105      22.159 -50.741  42.744  1.00  0.00     0.028 H 
ATOM   1731  CG2 VAL A 105      19.698 -48.326  43.347  1.00 51.48    -0.071 C 
ATOM   1732 1HG2 VAL A 105      19.778 -48.333  44.459  1.00  0.00     0.028 H 
ATOM   1733 2HG2 VAL A 105      18.644 -48.168  43.019  1.00  0.00     0.028 H 
ATOM   1734 3HG2 VAL A 105      20.157 -47.406  42.915  1.00  0.00     0.028 H 
ATOM   1735  N   GLY A 106      17.963 -50.620  41.020  1.00 46.73    -0.351 N 
ATOM   1736  HN  GLY A 106      18.414 -51.368  41.547  1.00  0.00     0.163 HD
ATOM   1737  CA  GLY A 106      16.546 -50.771  40.705  1.00 45.62     0.069 C 
ATOM   1738  HA1 GLY A 106      16.113 -51.612  41.296  1.00  0.00     0.078 H 
ATOM   1739  HA2 GLY A 106      15.970 -49.914  41.126  1.00  0.00     0.078 H 
ATOM   1740  C   GLY A 106      16.212 -50.946  39.240  1.00 46.63     0.236 C 
ATOM   1741  O   GLY A 106      17.091 -51.211  38.418  1.00 46.07    -0.272 OA
ATOM   1742  N   ASN A 107      14.920 -50.816  38.915  1.00 41.16    -0.346 N 
ATOM   1743  HN  ASN A 107      14.255 -50.596  39.656  1.00  0.00     0.163 HD
ATOM   1744  CA  ASN A 107      14.415 -50.972  37.558  1.00 39.69     0.097 C 
ATOM   1745  HA  ASN A 107      14.955 -51.826  37.087  1.00  0.00     0.088 H 
ATOM   1746  C   ASN A 107      14.710 -49.707  36.726  1.00 41.59     0.241 C 
ATOM   1747  O   ASN A 107      13.940 -48.743  36.763  1.00 40.41    -0.271 OA
ATOM   1748  CB  ASN A 107      12.920 -51.315  37.586  1.00 37.60     0.036 C 
ATOM   1749  HB1 ASN A 107      12.711 -52.074  38.375  1.00  0.00     0.051 H 
ATOM   1750  HB2 ASN A 107      12.332 -50.456  37.986  1.00  0.00     0.051 H 
ATOM   1751  CG  ASN A 107      12.354 -51.767  36.258  1.00 55.58     0.217 C 
ATOM   1752  OD1 ASN A 107      12.891 -51.487  35.181  1.00 41.08    -0.274 OA
ATOM   1753  ND2 ASN A 107      11.210 -52.422  36.305  1.00 53.48    -0.370 N 
ATOM   1754 1HD2 ASN A 107      10.828 -52.727  35.410  1.00  0.00     0.159 HD
ATOM   1755 2HD2 ASN A 107      10.767 -52.653  37.194  1.00  0.00     0.159 HD
ATOM   1756  N   ARG A 108      15.832 -49.732  35.984  1.00 37.71    -0.346 N 
ATOM   1757  HN  ARG A 108      16.388 -50.587  36.014  1.00  0.00     0.163 HD
ATOM   1758  CA  ARG A 108      16.330 -48.642  35.135  1.00 37.36     0.089 C 
ATOM   1759  HA  ARG A 108      16.572 -47.789  35.811  1.00  0.00     0.087 H 
ATOM   1760  C   ARG A 108      15.294 -48.134  34.133  1.00 42.19     0.241 C 
ATOM   1761  O   ARG A 108      15.058 -46.930  34.072  1.00 41.12    -0.271 OA
ATOM   1762  CB  ARG A 108      17.638 -49.045  34.441  1.00 33.96    -0.036 C 
ATOM   1763  HB1 ARG A 108      18.327 -49.543  35.163  1.00  0.00     0.036 H 
ATOM   1764  HB2 ARG A 108      17.463 -49.890  33.735  1.00  0.00     0.036 H 
ATOM   1765  CG  ARG A 108      18.342 -47.896  33.735  1.00 43.02    -0.048 C 
ATOM   1766  HG1 ARG A 108      18.436 -47.012  34.408  1.00  0.00     0.035 H 
ATOM   1767  HG2 ARG A 108      17.690 -47.454  32.945  1.00  0.00     0.035 H 
ATOM   1768  CD  ARG A 108      19.685 -48.289  33.169  1.00 51.57     0.009 C 
ATOM   1769  HD1 ARG A 108      19.659 -49.311  32.724  1.00  0.00     0.064 H 
ATOM   1770  HD2 ARG A 108      20.432 -48.473  33.976  1.00  0.00     0.064 H 
ATOM   1771  NE  ARG A 108      20.166 -47.296  32.208  1.00 61.26    -0.227 N 
ATOM   1772  HE  ARG A 108      19.564 -47.073  31.415  1.00  0.00     0.177 HD
ATOM   1773  CZ  ARG A 108      21.332 -46.664  32.295  1.00 74.89     0.665 C 
ATOM   1774  NH1 ARG A 108      22.166 -46.926  33.296  1.00 56.59    -0.235 N 
ATOM   1775 1HH1 ARG A 108      21.900 -47.614  34.000  1.00  0.00     0.174 HD
ATOM   1776 2HH1 ARG A 108      23.061 -46.441  33.363  1.00  0.00     0.174 HD
ATOM   1777  NH2 ARG A 108      21.678 -45.769  31.379  1.00 65.21    -0.235 N 
ATOM   1778 1HH2 ARG A 108      21.038 -45.568  30.611  1.00  0.00     0.174 HD
ATOM   1779 2HH2 ARG A 108      22.573 -45.284  31.446  1.00  0.00     0.174 HD
ATOM   1780  N   GLU A 109      14.654 -49.055  33.396  1.00 40.51    -0.346 N 
ATOM   1781  HN  GLU A 109      14.890 -50.033  33.564  1.00  0.00     0.163 HD
ATOM   1782  CA  GLU A 109      13.645 -48.777  32.370  1.00 41.11     0.090 C 
ATOM   1783  HA  GLU A 109      14.107 -48.121  31.596  1.00  0.00     0.087 H 
ATOM   1784  C   GLU A 109      12.420 -48.051  32.944  1.00 44.23     0.241 C 
ATOM   1785  O   GLU A 109      11.943 -47.078  32.357  1.00 44.29    -0.271 OA
ATOM   1786  CB  GLU A 109      13.225 -50.090  31.697  1.00 42.84    -0.029 C 
ATOM   1787  HB1 GLU A 109      14.092 -50.787  31.628  1.00  0.00     0.037 H 
ATOM   1788  HB2 GLU A 109      12.561 -50.679  32.372  1.00  0.00     0.037 H 
ATOM   1789  CG  GLU A 109      12.576 -49.913  30.335  1.00 57.80     0.018 C 
ATOM   1790  HG1 GLU A 109      11.989 -48.965  30.313  1.00  0.00     0.049 H 
ATOM   1791  HG2 GLU A 109      13.353 -49.682  29.570  1.00  0.00     0.049 H 
ATOM   1792  CD  GLU A 109      11.712 -51.070  29.864  1.00 84.37     0.172 C 
ATOM   1793  OE1 GLU A 109      12.143 -52.239  29.984  1.00 72.57    -0.648 OA
ATOM   1794  OE2 GLU A 109      10.612 -50.800  29.331  1.00 85.93    -0.648 OA
ATOM   1795  N   GLU A 110      11.933 -48.525  34.090  1.00 39.41    -0.346 N 
ATOM   1796  HN  GLU A 110      12.393 -49.338  34.500  1.00  0.00     0.163 HD
ATOM   1797  CA  GLU A 110      10.794 -47.968  34.798  1.00 38.91     0.090 C 
ATOM   1798  HA  GLU A 110       9.951 -47.874  34.074  1.00  0.00     0.087 H 
ATOM   1799  C   GLU A 110      11.116 -46.566  35.336  1.00 39.74     0.241 C 
ATOM   1800  O   GLU A 110      10.299 -45.665  35.183  1.00 39.75    -0.271 OA
ATOM   1801  CB  GLU A 110      10.357 -48.931  35.912  1.00 40.69    -0.029 C 
ATOM   1802  HB1 GLU A 110      10.145 -49.939  35.484  1.00  0.00     0.037 H 
ATOM   1803  HB2 GLU A 110      11.225 -49.174  36.569  1.00  0.00     0.037 H 
ATOM   1804  CG  GLU A 110       9.180 -48.464  36.755  1.00 55.61     0.018 C 
ATOM   1805  HG1 GLU A 110       8.650 -47.624  36.248  1.00  0.00     0.049 H 
ATOM   1806  HG2 GLU A 110       9.543 -47.939  37.669  1.00  0.00     0.049 H 
ATOM   1807  CD  GLU A 110       8.198 -49.555  37.130  1.00 85.55     0.172 C 
ATOM   1808  OE1 GLU A 110       8.646 -50.666  37.500  1.00 83.98    -0.648 OA
ATOM   1809  OE2 GLU A 110       6.975 -49.294  37.052  1.00 82.76    -0.648 OA
ATOM   1810  N   LYS A 111      12.295 -46.385  35.941  1.00 34.48    -0.346 N 
ATOM   1811  HN  LYS A 111      12.913 -47.190  36.043  1.00  0.00     0.163 HD
ATOM   1812  CA  LYS A 111      12.748 -45.095  36.465  1.00 34.03     0.089 C 
ATOM   1813  HA  LYS A 111      11.998 -44.740  37.209  1.00  0.00     0.087 H 
ATOM   1814  C   LYS A 111      12.835 -44.055  35.342  1.00 37.92     0.241 C 
ATOM   1815  O   LYS A 111      12.363 -42.937  35.526  1.00 37.65    -0.271 OA
ATOM   1816  CB  LYS A 111      14.106 -45.226  37.179  1.00 35.68    -0.038 C 
ATOM   1817  HB1 LYS A 111      14.573 -44.222  37.310  1.00  0.00     0.036 H 
ATOM   1818  HB2 LYS A 111      14.855 -45.700  36.502  1.00  0.00     0.036 H 
ATOM   1819  CG  LYS A 111      14.055 -45.969  38.520  1.00 36.64    -0.061 C 
ATOM   1820  HG1 LYS A 111      13.515 -46.941  38.441  1.00  0.00     0.033 H 
ATOM   1821  HG2 LYS A 111      13.379 -45.469  39.252  1.00  0.00     0.033 H 
ATOM   1822  CD  LYS A 111      15.463 -46.139  39.065  1.00 37.99    -0.043 C 
ATOM   1823  HD1 LYS A 111      16.051 -45.199  38.948  1.00  0.00     0.035 H 
ATOM   1824  HD2 LYS A 111      16.065 -46.813  38.411  1.00  0.00     0.035 H 
ATOM   1825  CE  LYS A 111      15.486 -46.613  40.489  1.00 45.19     0.080 C 
ATOM   1826  HE1 LYS A 111      14.746 -46.064  41.117  1.00  0.00     0.075 H 
ATOM   1827  HE2 LYS A 111      15.063 -47.640  40.588  1.00  0.00     0.075 H 
ATOM   1828  NZ  LYS A 111      16.859 -46.528  41.056  1.00 48.42    -0.079 N 
ATOM   1829  HZ1 LYS A 111      16.875 -46.850  42.024  1.00  0.00     0.274 HD
ATOM   1830  HZ2 LYS A 111      17.246 -45.589  40.966  1.00  0.00     0.274 HD
ATOM   1831  HZ3 LYS A 111      17.535 -47.030  40.481  1.00  0.00     0.274 HD
ATOM   1832  N   ILE A 112      13.397 -44.439  34.173  1.00 34.83    -0.346 N 
ATOM   1833  HN  ILE A 112      13.738 -45.397  34.098  1.00  0.00     0.163 HD
ATOM   1834  CA  ILE A 112      13.547 -43.558  33.001  1.00 34.61     0.092 C 
ATOM   1835  HA  ILE A 112      14.066 -42.640  33.363  1.00  0.00     0.088 H 
ATOM   1836  C   ILE A 112      12.181 -43.109  32.496  1.00 37.98     0.241 C 
ATOM   1837  O   ILE A 112      11.982 -41.912  32.313  1.00 38.68    -0.271 OA
ATOM   1838  CB  ILE A 112      14.459 -44.170  31.891  1.00 37.46    -0.030 C 
ATOM   1839  HB  ILE A 112      14.121 -45.216  31.706  1.00  0.00     0.043 H 
ATOM   1840  CG1 ILE A 112      15.929 -44.220  32.379  1.00 37.21    -0.063 C 
ATOM   1841 1HG1 ILE A 112      15.959 -44.465  33.466  1.00  0.00     0.033 H 
ATOM   1842 2HG1 ILE A 112      16.359 -43.191  32.394  1.00  0.00     0.033 H 
ATOM   1843  CG2 ILE A 112      14.345 -43.381  30.549  1.00 38.33    -0.071 C 
ATOM   1844 1HG2 ILE A 112      14.996 -43.818  29.756  1.00  0.00     0.028 H 
ATOM   1845 2HG2 ILE A 112      14.556 -42.296  30.696  1.00  0.00     0.028 H 
ATOM   1846 3HG2 ILE A 112      13.285 -43.308  30.210  1.00  0.00     0.028 H 
ATOM   1847  CD1 ILE A 112      16.853 -45.156  31.611  1.00 42.63    -0.076 C 
ATOM   1848 1HD1 ILE A 112      17.911 -45.192  31.962  1.00  0.00     0.027 H 
ATOM   1849 2HD1 ILE A 112      16.823 -44.911  30.524  1.00  0.00     0.027 H 
ATOM   1850 3HD1 ILE A 112      16.423 -46.185  31.596  1.00  0.00     0.027 H 
ATOM   1851  N   LEU A 113      11.235 -44.051  32.332  1.00 33.28    -0.346 N 
ATOM   1852  HN  LEU A 113      11.472 -45.025  32.523  1.00  0.00     0.163 HD
ATOM   1853  CA  LEU A 113       9.885 -43.731  31.892  1.00 32.97     0.089 C 
ATOM   1854  HA  LEU A 113       9.983 -43.130  30.958  1.00  0.00     0.087 H 
ATOM   1855  C   LEU A 113       9.130 -42.859  32.905  1.00 36.06     0.241 C 
ATOM   1856  O   LEU A 113       8.461 -41.902  32.502  1.00 34.74    -0.271 OA
ATOM   1857  CB  LEU A 113       9.078 -44.992  31.529  1.00 32.92    -0.035 C 
ATOM   1858  HB1 LEU A 113       9.638 -45.611  30.790  1.00  0.00     0.037 H 
ATOM   1859  HB2 LEU A 113       9.053 -45.698  32.392  1.00  0.00     0.037 H 
ATOM   1860  CG  LEU A 113       7.645 -44.715  31.020  1.00 37.41    -0.059 C 
ATOM   1861  HG  LEU A 113       7.166 -44.024  31.752  1.00  0.00     0.039 H 
ATOM   1862  CD1 LEU A 113       7.649 -43.997  29.659  1.00 36.70    -0.073 C 
ATOM   1863 1HD1 LEU A 113       8.261 -43.065  29.676  1.00  0.00     0.028 H 
ATOM   1864 2HD1 LEU A 113       6.611 -43.792  29.308  1.00  0.00     0.028 H 
ATOM   1865 3HD1 LEU A 113       7.979 -44.681  28.843  1.00  0.00     0.028 H 
ATOM   1866  CD2 LEU A 113       6.813 -45.983  30.997  1.00 39.50    -0.073 C 
ATOM   1867 1HD2 LEU A 113       6.810 -46.503  31.983  1.00  0.00     0.028 H 
ATOM   1868 2HD2 LEU A 113       7.143 -46.667  30.181  1.00  0.00     0.028 H 
ATOM   1869 3HD2 LEU A 113       5.775 -45.778  30.646  1.00  0.00     0.028 H 
ATOM   1870  N   ASN A 114       9.244 -43.181  34.209  1.00 32.82    -0.346 N 
ATOM   1871  HN  ASN A 114       9.793 -44.001  34.466  1.00  0.00     0.163 HD
ATOM   1872  CA  ASN A 114       8.609 -42.398  35.270  1.00 34.01     0.097 C 
ATOM   1873  HA  ASN A 114       7.516 -42.369  35.052  1.00  0.00     0.088 H 
ATOM   1874  C   ASN A 114       9.114 -40.942  35.278  1.00 39.04     0.241 C 
ATOM   1875  O   ASN A 114       8.315 -40.036  35.497  1.00 38.34    -0.271 OA
ATOM   1876  CB  ASN A 114       8.785 -43.072  36.637  1.00 34.99     0.036 C 
ATOM   1877  HB1 ASN A 114       9.846 -43.380  36.784  1.00  0.00     0.051 H 
ATOM   1878  HB2 ASN A 114       8.689 -42.321  37.455  1.00  0.00     0.051 H 
ATOM   1879  CG  ASN A 114       7.856 -44.245  36.886  1.00 52.78     0.217 C 
ATOM   1880  OD1 ASN A 114       6.891 -44.495  36.154  1.00 42.87    -0.274 OA
ATOM   1881  ND2 ASN A 114       8.103 -44.973  37.964  1.00 47.09    -0.370 N 
ATOM   1882 1HD2 ASN A 114       7.478 -45.762  38.131  1.00  0.00     0.159 HD
ATOM   1883 2HD2 ASN A 114       8.899 -44.767  38.568  1.00  0.00     0.159 HD
ATOM   1884  N   ARG A 115      10.414 -40.720  34.954  1.00 37.08    -0.346 N 
ATOM   1885  HN  ARG A 115      11.004 -41.530  34.763  1.00  0.00     0.163 HD
ATOM   1886  CA  ARG A 115      11.023 -39.386  34.862  1.00 36.90     0.089 C 
ATOM   1887  HA  ARG A 115      10.787 -38.832  35.801  1.00  0.00     0.087 H 
ATOM   1888  C   ARG A 115      10.401 -38.617  33.685  1.00 38.80     0.241 C 
ATOM   1889  O   ARG A 115       9.977 -37.474  33.859  1.00 37.12    -0.271 OA
ATOM   1890  CB  ARG A 115      12.558 -39.475  34.732  1.00 37.93    -0.036 C 
ATOM   1891  HB1 ARG A 115      12.985 -40.078  35.567  1.00  0.00     0.036 H 
ATOM   1892  HB2 ARG A 115      12.838 -40.121  33.867  1.00  0.00     0.036 H 
ATOM   1893  CG  ARG A 115      13.268 -38.113  34.637  1.00 51.49    -0.048 C 
ATOM   1894  HG1 ARG A 115      12.563 -37.283  34.877  1.00  0.00     0.035 H 
ATOM   1895  HG2 ARG A 115      13.994 -37.988  35.474  1.00  0.00     0.035 H 
ATOM   1896  CD  ARG A 115      13.948 -37.872  33.291  1.00 61.77     0.009 C 
ATOM   1897  HD1 ARG A 115      14.799 -37.160  33.401  1.00  0.00     0.064 H 
ATOM   1898  HD2 ARG A 115      14.507 -38.779  32.963  1.00  0.00     0.064 H 
ATOM   1899  NE  ARG A 115      13.026 -37.422  32.242  1.00 73.11    -0.227 N 
ATOM   1900  HE  ARG A 115      12.218 -38.011  32.040  1.00  0.00     0.177 HD
ATOM   1901  CZ  ARG A 115      13.164 -36.301  31.533  1.00 80.78     0.665 C 
ATOM   1902  NH1 ARG A 115      14.188 -35.487  31.754  1.00 56.72    -0.235 N 
ATOM   1903 1HH1 ARG A 115      14.870 -35.727  32.474  1.00  0.00     0.174 HD
ATOM   1904 2HH1 ARG A 115      14.294 -34.630  31.212  1.00  0.00     0.174 HD
ATOM   1905  NH2 ARG A 115      12.278 -35.989  30.598  1.00 71.30    -0.235 N 
ATOM   1906 1HH2 ARG A 115      11.491 -36.615  30.428  1.00  0.00     0.174 HD
ATOM   1907 2HH2 ARG A 115      12.384 -35.132  30.056  1.00  0.00     0.174 HD
ATOM   1908  N   GLU A 116      10.318 -39.276  32.508  1.00 35.70    -0.346 N 
ATOM   1909  HN  GLU A 116      10.692 -40.224  32.479  1.00  0.00     0.163 HD
ATOM   1910  CA  GLU A 116       9.740 -38.750  31.274  1.00 34.68     0.090 C 
ATOM   1911  HA  GLU A 116      10.303 -37.827  31.002  1.00  0.00     0.087 H 
ATOM   1912  C   GLU A 116       8.273 -38.364  31.454  1.00 37.53     0.241 C 
ATOM   1913  O   GLU A 116       7.855 -37.331  30.936  1.00 37.30    -0.271 OA
ATOM   1914  CB  GLU A 116       9.910 -39.752  30.134  1.00 36.07    -0.029 C 
ATOM   1915  HB1 GLU A 116       9.474 -40.742  30.404  1.00  0.00     0.037 H 
ATOM   1916  HB2 GLU A 116       9.251 -39.493  29.273  1.00  0.00     0.037 H 
ATOM   1917  CG  GLU A 116      11.356 -39.896  29.689  1.00 45.34     0.018 C 
ATOM   1918  HG1 GLU A 116      12.012 -40.010  30.583  1.00  0.00     0.049 H 
ATOM   1919  HG2 GLU A 116      11.722 -38.922  29.289  1.00  0.00     0.049 H 
ATOM   1920  CD  GLU A 116      11.659 -40.997  28.695  1.00 65.87     0.172 C 
ATOM   1921  OE1 GLU A 116      10.779 -41.854  28.449  1.00 54.91    -0.648 OA
ATOM   1922  OE2 GLU A 116      12.796 -41.011  28.173  1.00 68.66    -0.648 OA
ATOM   1923  N   ILE A 117       7.511 -39.171  32.218  1.00 33.32    -0.346 N 
ATOM   1924  HN  ILE A 117       7.938 -40.021  32.586  1.00  0.00     0.163 HD
ATOM   1925  CA  ILE A 117       6.113 -38.910  32.555  1.00 32.64     0.092 C 
ATOM   1926  HA  ILE A 117       5.591 -38.607  31.617  1.00  0.00     0.088 H 
ATOM   1927  C   ILE A 117       6.032 -37.725  33.537  1.00 36.27     0.241 C 
ATOM   1928  O   ILE A 117       5.219 -36.820  33.339  1.00 36.18    -0.271 OA
ATOM   1929  CB  ILE A 117       5.399 -40.183  33.102  1.00 35.11    -0.030 C 
ATOM   1930  HB  ILE A 117       6.035 -40.602  33.917  1.00  0.00     0.043 H 
ATOM   1931  CG1 ILE A 117       5.252 -41.277  32.014  1.00 34.20    -0.063 C 
ATOM   1932 1HG1 ILE A 117       4.633 -40.908  31.164  1.00  0.00     0.033 H 
ATOM   1933 2HG1 ILE A 117       6.219 -41.438  31.482  1.00  0.00     0.033 H 
ATOM   1934  CG2 ILE A 117       4.034 -39.839  33.710  1.00 34.88    -0.071 C 
ATOM   1935 1HG2 ILE A 117       4.140 -39.052  34.493  1.00  0.00     0.028 H 
ATOM   1936 2HG2 ILE A 117       3.515 -40.745  34.102  1.00  0.00     0.028 H 
ATOM   1937 3HG2 ILE A 117       3.294 -39.548  32.928  1.00  0.00     0.028 H 
ATOM   1938  CD1 ILE A 117       4.682 -42.647  32.571  1.00 32.22    -0.076 C 
ATOM   1939 1HD1 ILE A 117       4.576 -43.434  31.788  1.00  0.00     0.027 H 
ATOM   1940 2HD1 ILE A 117       3.715 -42.486  33.103  1.00  0.00     0.027 H 
ATOM   1941 3HD1 ILE A 117       5.301 -43.016  33.421  1.00  0.00     0.027 H 
ATOM   1942  N   GLY A 118       6.864 -37.748  34.582  1.00 32.49    -0.351 N 
ATOM   1943  HN  GLY A 118       7.494 -38.544  34.685  1.00  0.00     0.163 HD
ATOM   1944  CA  GLY A 118       6.914 -36.685  35.585  1.00 31.57     0.069 C 
ATOM   1945  HA1 GLY A 118       7.651 -36.925  36.387  1.00  0.00     0.078 H 
ATOM   1946  HA2 GLY A 118       5.982 -36.668  36.197  1.00  0.00     0.078 H 
ATOM   1947  C   GLY A 118       7.195 -35.315  34.976  1.00 35.51     0.236 C 
ATOM   1948  O   GLY A 118       6.590 -34.316  35.377  1.00 34.86    -0.272 OA
ATOM   1949  N   PHE A 119       8.086 -35.279  33.970  1.00 31.62    -0.346 N 
ATOM   1950  HN  PHE A 119       8.516 -36.162  33.694  1.00  0.00     0.163 HD
ATOM   1951  CA  PHE A 119       8.489 -34.083  33.241  1.00 32.35     0.093 C 
ATOM   1952  HA  PHE A 119       8.807 -33.311  33.980  1.00  0.00     0.088 H 
ATOM   1953  C   PHE A 119       7.314 -33.523  32.429  1.00 36.66     0.241 C 
ATOM   1954  O   PHE A 119       7.048 -32.326  32.501  1.00 34.72    -0.271 OA
ATOM   1955  CB  PHE A 119       9.686 -34.402  32.325  1.00 34.72    -0.014 C 
ATOM   1956  HB1 PHE A 119      10.450 -35.000  32.875  1.00  0.00     0.043 H 
ATOM   1957  HB2 PHE A 119       9.393 -35.141  31.543  1.00  0.00     0.043 H 
ATOM   1958  CG  PHE A 119      10.322 -33.186  31.691  1.00 37.10    -0.056 A 
ATOM   1959  CD1 PHE A 119      11.338 -32.493  32.345  1.00 40.77    -0.077 A 
ATOM   1960  HD1 PHE A 119      11.681 -32.833  33.337  1.00  0.00     0.084 H 
ATOM   1961  CD2 PHE A 119       9.914 -32.739  30.438  1.00 39.19    -0.077 A 
ATOM   1962  HD2 PHE A 119       9.126 -33.288  29.894  1.00  0.00     0.084 H 
ATOM   1963  CE1 PHE A 119      11.928 -31.368  31.755  1.00 42.03    -0.082 A 
ATOM   1964  HE1 PHE A 119      12.739 -30.834  32.278  1.00  0.00     0.083 H 
ATOM   1965  CE2 PHE A 119      10.490 -31.602  29.858  1.00 42.41    -0.082 A 
ATOM   1966  HE2 PHE A 119      10.140 -31.247  28.874  1.00  0.00     0.083 H 
ATOM   1967  CZ  PHE A 119      11.496 -30.926  30.519  1.00 40.59    -0.083 A 
ATOM   1968  HZ  PHE A 119      11.955 -30.034  30.061  1.00  0.00     0.083 H 
ATOM   1969  N   ALA A 120       6.598 -34.397  31.682  1.00 34.21    -0.346 N 
ATOM   1970  HN  ALA A 120       6.886 -35.376  31.682  1.00  0.00     0.163 HD
ATOM   1971  CA  ALA A 120       5.436 -34.021  30.875  1.00 33.99     0.086 C 
ATOM   1972  HA  ALA A 120       5.768 -33.272  30.119  1.00  0.00     0.086 H 
ATOM   1973  C   ALA A 120       4.329 -33.394  31.706  1.00 38.21     0.240 C 
ATOM   1974  O   ALA A 120       3.780 -32.364  31.319  1.00 37.97    -0.271 OA
ATOM   1975  CB  ALA A 120       4.898 -35.238  30.130  1.00 34.41    -0.049 C 
ATOM   1976  HB1 ALA A 120       4.013 -34.952  29.515  1.00  0.00     0.030 H 
ATOM   1977  HB2 ALA A 120       4.670 -36.083  30.821  1.00  0.00     0.030 H 
ATOM   1978  HB3 ALA A 120       5.687 -35.735  29.519  1.00  0.00     0.030 H 
ATOM   1979  N   ILE A 121       4.045 -33.987  32.868  1.00 34.57    -0.345 N 
ATOM   1980  HN  ILE A 121       4.650 -34.755  33.160  1.00  0.00     0.163 HD
ATOM   1981  CA  ILE A 121       2.941 -33.630  33.758  1.00 34.79     0.095 C 
ATOM   1982  HA  ILE A 121       2.104 -33.269  33.116  1.00  0.00     0.088 H 
ATOM   1983  C   ILE A 121       3.250 -32.515  34.773  1.00 38.95     0.241 C 
ATOM   1984  O   ILE A 121       2.312 -31.912  35.297  1.00 39.53    -0.271 OA
ATOM   1985  CB  ILE A 121       2.476 -34.950  34.416  1.00 38.36    -0.014 C 
ATOM   1986  HB  ILE A 121       3.378 -35.462  34.825  1.00  0.00     0.049 H 
ATOM   1987  CG1 ILE A 121       1.888 -35.844  33.321  1.00 38.68    -0.106 C 
ATOM   1988  HG1 ILE A 121       1.435 -35.436  32.402  1.00  0.00     0.076 H 
ATOM   1989  CG2 ILE A 121       1.493 -34.757  35.562  1.00 41.26    -0.067 C 
ATOM   1990 1HG2 ILE A 121       1.921 -34.106  36.359  1.00  0.00     0.028 H 
ATOM   1991 2HG2 ILE A 121       1.148 -35.734  35.974  1.00  0.00     0.028 H 
ATOM   1992 3HG2 ILE A 121       0.513 -34.368  35.199  1.00  0.00     0.028 H 
ATOM   1993  CD1 ILE A 121       1.967 -37.198  33.570  1.00 51.76    -0.124 C 
ATOM   1994 1HD1 ILE A 121       1.543 -37.842  32.781  1.00  0.00     0.066 H 
ATOM   1995 2HD1 ILE A 121       2.435 -37.527  34.513  1.00  0.00     0.066 H 
ATOM   1996  N   GLY A 122       4.519 -32.206  34.999  1.00 36.06    -0.351 N 
ATOM   1997  HN  GLY A 122       5.255 -32.719  34.514  1.00  0.00     0.163 HD
ATOM   1998  CA  GLY A 122       4.878 -31.140  35.933  1.00 36.34     0.069 C 
ATOM   1999  HA1 GLY A 122       4.231 -30.246  35.770  1.00  0.00     0.078 H 
ATOM   2000  HA2 GLY A 122       5.871 -30.708  35.667  1.00  0.00     0.078 H 
ATOM   2001  C   GLY A 122       4.854 -31.550  37.391  1.00 43.82     0.236 C 
ATOM   2002  O   GLY A 122       4.796 -30.692  38.271  1.00 43.95    -0.272 OA
ATOM   2003  N   MET A 123       4.899 -32.865  37.667  1.00 42.32    -0.346 N 
ATOM   2004  HN  MET A 123       4.913 -33.525  36.889  1.00  0.00     0.163 HD
ATOM   2005  CA  MET A 123       4.929 -33.394  39.032  1.00 42.62     0.090 C 
ATOM   2006  HA  MET A 123       5.640 -32.751  39.602  1.00  0.00     0.087 H 
ATOM   2007  C   MET A 123       5.513 -34.813  39.061  1.00 45.08     0.243 C 
ATOM   2008  O   MET A 123       5.213 -35.603  38.160  1.00 43.60    -0.271 OA
ATOM   2009  CB  MET A 123       3.571 -33.287  39.756  1.00 45.53    -0.030 C 
ATOM   2010  HB1 MET A 123       3.210 -32.232  39.742  1.00  0.00     0.037 H 
ATOM   2011  HB2 MET A 123       3.707 -33.432  40.853  1.00  0.00     0.037 H 
ATOM   2012  CG  MET A 123       2.495 -34.214  39.237  1.00 50.21    -0.021 C 
ATOM   2013  HG1 MET A 123       2.111 -33.880  38.245  1.00  0.00     0.049 H 
ATOM   2014  HG2 MET A 123       2.916 -35.201  38.935  1.00  0.00     0.049 H 
ATOM   2015  SD  MET A 123       1.160 -34.403  40.433  1.00 55.51    -0.173 SA
ATOM   2016  CE  MET A 123       1.959 -35.463  41.653  1.00 52.53    -0.035 C 
ATOM   2017  HE1 MET A 123       1.133 -35.580  42.393  1.00  0.00     0.041 H 
ATOM   2018  HE2 MET A 123       2.924 -35.084  42.063  1.00  0.00     0.041 H 
ATOM   2019  HE3 MET A 123       2.391 -36.412  41.258  1.00  0.00     0.041 H 
ATOM   2020  N   PRO A 124       6.386 -35.136  40.046  1.00 41.54    -0.337 N 
ATOM   2021  CA  PRO A 124       6.971 -36.496  40.096  1.00 40.80     0.091 C 
ATOM   2022  HA  PRO A 124       7.503 -36.716  39.141  1.00  0.00     0.087 H 
ATOM   2023  C   PRO A 124       5.908 -37.563  40.358  1.00 42.09     0.241 C 
ATOM   2024  O   PRO A 124       5.090 -37.399  41.263  1.00 40.02    -0.271 OA
ATOM   2025  CB  PRO A 124       7.983 -36.414  41.252  1.00 42.61    -0.036 C 
ATOM   2026  HB1 PRO A 124       7.693 -37.020  42.142  1.00  0.00     0.036 H 
ATOM   2027  HB2 PRO A 124       8.945 -36.937  41.041  1.00  0.00     0.036 H 
ATOM   2028  CG  PRO A 124       8.148 -34.954  41.549  1.00 47.49    -0.048 C 
ATOM   2029  HG1 PRO A 124       9.033 -34.496  41.049  1.00  0.00     0.035 H 
ATOM   2030  HG2 PRO A 124       8.463 -34.746  42.598  1.00  0.00     0.035 H 
ATOM   2031  CD  PRO A 124       6.855 -34.310  41.178  1.00 43.24    -0.001 C 
ATOM   2032  HD1 PRO A 124       6.924 -33.219  40.961  1.00  0.00     0.064 H 
ATOM   2033  HD2 PRO A 124       6.126 -34.212  42.016  1.00  0.00     0.064 H 
ATOM   2034  N   VAL A 125       5.905 -38.645  39.554  1.00 39.15    -0.346 N 
ATOM   2035  HN  VAL A 125       6.607 -38.711  38.817  1.00  0.00     0.163 HD
ATOM   2036  CA  VAL A 125       4.922 -39.739  39.701  1.00 39.25     0.092 C 
ATOM   2037  HA  VAL A 125       3.921 -39.249  39.689  1.00  0.00     0.088 H 
ATOM   2038  C   VAL A 125       5.025 -40.438  41.059  1.00 43.63     0.241 C 
ATOM   2039  O   VAL A 125       4.006 -40.942  41.531  1.00 42.09    -0.271 OA
ATOM   2040  CB  VAL A 125       4.902 -40.763  38.537  1.00 43.33    -0.033 C 
ATOM   2041  HB  VAL A 125       4.134 -41.533  38.781  1.00  0.00     0.042 H 
ATOM   2042  CG1 VAL A 125       4.490 -40.106  37.234  1.00 43.31    -0.071 C 
ATOM   2043 1HG1 VAL A 125       3.512 -39.581  37.343  1.00  0.00     0.028 H 
ATOM   2044 2HG1 VAL A 125       4.473 -40.837  36.392  1.00  0.00     0.028 H 
ATOM   2045 3HG1 VAL A 125       5.283 -39.423  36.849  1.00  0.00     0.028 H 
ATOM   2046  CG2 VAL A 125       6.230 -41.476  38.389  1.00 43.09    -0.071 C 
ATOM   2047 1HG2 VAL A 125       6.533 -41.959  39.347  1.00  0.00     0.028 H 
ATOM   2048 2HG2 VAL A 125       7.023 -40.793  38.004  1.00  0.00     0.028 H 
ATOM   2049 3HG2 VAL A 125       6.213 -42.207  37.547  1.00  0.00     0.028 H 
ATOM   2050  N   CYS A 126       6.235 -40.417  41.708  1.00 42.58    -0.345 N 
ATOM   2051  HN  CYS A 126       7.017 -39.969  41.230  1.00  0.00     0.163 HD
ATOM   2052  CA  CYS A 126       6.494 -40.993  43.045  1.00 43.60     0.098 C 
ATOM   2053  HA  CYS A 126       6.243 -42.078  42.984  1.00  0.00     0.088 H 
ATOM   2054  C   CYS A 126       5.593 -40.389  44.129  1.00 48.09     0.241 C 
ATOM   2055  O   CYS A 126       5.346 -41.032  45.148  1.00 47.64    -0.271 OA
ATOM   2056  CB  CYS A 126       7.973 -40.901  43.426  1.00 44.48     0.014 C 
ATOM   2057  HB1 CYS A 126       8.179 -41.515  44.333  1.00  0.00     0.053 H 
ATOM   2058  HB2 CYS A 126       8.600 -41.444  42.681  1.00  0.00     0.053 H 
ATOM   2059  SG  CYS A 126       8.588 -39.208  43.656  1.00 49.03    -0.095 SA
ATOM   2060  N   GLU A 127       5.057 -39.179  43.881  1.00 45.00    -0.346 N 
ATOM   2061  HN  GLU A 127       5.301 -38.710  43.008  1.00  0.00     0.163 HD
ATOM   2062  CA  GLU A 127       4.141 -38.502  44.802  1.00 44.99     0.090 C 
ATOM   2063  HA  GLU A 127       4.610 -38.508  45.813  1.00  0.00     0.087 H 
ATOM   2064  C   GLU A 127       2.798 -39.231  44.906  1.00 49.27     0.241 C 
ATOM   2065  O   GLU A 127       2.127 -39.128  45.930  1.00 48.33    -0.271 OA
ATOM   2066  CB  GLU A 127       3.928 -37.040  44.394  1.00 46.17    -0.029 C 
ATOM   2067  HB1 GLU A 127       3.414 -36.972  43.407  1.00  0.00     0.037 H 
ATOM   2068  HB2 GLU A 127       3.155 -36.555  45.035  1.00  0.00     0.037 H 
ATOM   2069  CG  GLU A 127       5.213 -36.237  44.393  1.00 55.09     0.018 C 
ATOM   2070  HG1 GLU A 127       5.810 -36.491  43.486  1.00  0.00     0.049 H 
ATOM   2071  HG2 GLU A 127       5.888 -36.614  45.196  1.00  0.00     0.049 H 
ATOM   2072  CD  GLU A 127       5.082 -34.733  44.507  1.00 62.85     0.172 C 
ATOM   2073  OE1 GLU A 127       4.077 -34.153  44.037  1.00 60.45    -0.648 OA
ATOM   2074  OE2 GLU A 127       6.031 -34.126  45.045  1.00 52.78    -0.648 OA
ATOM   2075  N   PHE A 128       2.414 -39.964  43.846  1.00 47.28    -0.346 N 
ATOM   2076  HN  PHE A 128       3.015 -39.971  43.022  1.00  0.00     0.163 HD
ATOM   2077  CA  PHE A 128       1.182 -40.752  43.809  1.00 47.09     0.093 C 
ATOM   2078  HA  PHE A 128       0.363 -40.124  44.232  1.00  0.00     0.088 H 
ATOM   2079  C   PHE A 128       1.287 -42.010  44.657  1.00 53.90     0.241 C 
ATOM   2080  O   PHE A 128       0.301 -42.384  45.282  1.00 54.06    -0.271 OA
ATOM   2081  CB  PHE A 128       0.801 -41.111  42.374  1.00 47.98    -0.014 C 
ATOM   2082  HB1 PHE A 128       1.578 -41.774  41.927  1.00  0.00     0.043 H 
ATOM   2083  HB2 PHE A 128      -0.073 -41.803  42.373  1.00  0.00     0.043 H 
ATOM   2084  CG  PHE A 128       0.534 -39.939  41.462  1.00 48.40    -0.056 A 
ATOM   2085  CD1 PHE A 128      -0.325 -38.914  41.848  1.00 50.72    -0.077 A 
ATOM   2086  HD1 PHE A 128      -0.788 -38.939  42.849  1.00  0.00     0.084 H 
ATOM   2087  CD2 PHE A 128       1.095 -39.887  40.194  1.00 49.35    -0.077 A 
ATOM   2088  HD2 PHE A 128       1.763 -40.698  39.859  1.00  0.00     0.084 H 
ATOM   2089  CE1 PHE A 128      -0.608 -37.856  40.985  1.00 51.07    -0.082 A 
ATOM   2090  HE1 PHE A 128      -1.301 -37.057  41.299  1.00  0.00     0.083 H 
ATOM   2091  CE2 PHE A 128       0.823 -38.819  39.338  1.00 52.08    -0.082 A 
ATOM   2092  HE2 PHE A 128       1.286 -38.784  38.337  1.00  0.00     0.083 H 
ATOM   2093  CZ  PHE A 128      -0.022 -37.809  39.740  1.00 49.99    -0.083 A 
ATOM   2094  HZ  PHE A 128      -0.230 -36.962  39.065  1.00  0.00     0.083 H 
ATOM   2095  N   ASP A 129       2.479 -42.648  44.703  1.00 52.80    -0.345 N 
ATOM   2096  HN  ASP A 129       3.248 -42.263  44.155  1.00  0.00     0.163 HD
ATOM   2097  CA  ASP A 129       2.736 -43.862  45.494  1.00 53.77     0.098 C 
ATOM   2098  HA  ASP A 129       1.987 -44.632  45.196  1.00  0.00     0.088 H 
ATOM   2099  C   ASP A 129       2.577 -43.602  46.989  1.00 59.93     0.241 C 
ATOM   2100  O   ASP A 129       2.179 -44.501  47.732  1.00 59.55    -0.271 OA
ATOM   2101  CB  ASP A 129       4.135 -44.422  45.201  1.00 55.85     0.043 C 
ATOM   2102  HB1 ASP A 129       4.921 -43.687  45.493  1.00  0.00     0.052 H 
ATOM   2103  HB2 ASP A 129       4.382 -45.250  45.906  1.00  0.00     0.052 H 
ATOM   2104  CG  ASP A 129       4.329 -44.868  43.768  1.00 65.42     0.175 C 
ATOM   2105  OD1 ASP A 129       3.658 -45.835  43.353  1.00 65.41    -0.648 OA
ATOM   2106  OD2 ASP A 129       5.153 -44.252  43.063  1.00 73.63    -0.648 OA
ATOM   2107  N   MET A 130       2.866 -42.361  47.413  1.00 57.88    -0.346 N 
ATOM   2108  HN  MET A 130       3.186 -41.692  46.713  1.00  0.00     0.163 HD
ATOM   2109  CA  MET A 130       2.761 -41.889  48.787  1.00 58.35     0.086 C 
ATOM   2110  HA  MET A 130       3.335 -42.591  49.435  1.00  0.00     0.086 H 
ATOM   2111  C   MET A 130       1.302 -41.859  49.295  1.00 63.07     0.240 C 
ATOM   2112  O   MET A 130       1.043 -42.333  50.406  1.00 63.76    -0.271 OA
ATOM   2113  CB  MET A 130       3.407 -40.495  48.909  1.00 60.68    -0.049 C 
ATOM   2114  HB1 MET A 130       3.327 -40.134  49.961  1.00  0.00     0.030 H 
ATOM   2115  HB2 MET A 130       2.977 -39.768  48.181  1.00  0.00     0.030 H 
ATOM   2116  HB3 MET A 130       4.460 -40.487  48.542  1.00  0.00     0.030 H 
ATOM   2117  N   VAL A 131       0.363 -41.330  48.466  1.00 57.93    -0.346 N 
ATOM   2118  HN  VAL A 131       0.691 -41.048  47.542  1.00  0.00     0.163 HD
ATOM   2119  CA  VAL A 131      -1.074 -41.113  48.736  1.00 56.86     0.092 C 
ATOM   2120  HA  VAL A 131      -1.127 -40.292  49.488  1.00  0.00     0.088 H 
ATOM   2121  C   VAL A 131      -1.777 -42.336  49.382  1.00 59.77     0.241 C 
ATOM   2122  O   VAL A 131      -1.835 -43.415  48.787  1.00 58.99    -0.271 OA
ATOM   2123  CB  VAL A 131      -1.847 -40.601  47.480  1.00 59.55    -0.033 C 
ATOM   2124  HB  VAL A 131      -1.917 -41.442  46.751  1.00  0.00     0.042 H 
ATOM   2125  CG1 VAL A 131      -3.268 -40.168  47.839  1.00 58.93    -0.071 C 
ATOM   2126 1HG1 VAL A 131      -3.820 -39.802  46.942  1.00  0.00     0.028 H 
ATOM   2127 2HG1 VAL A 131      -3.270 -39.411  48.657  1.00  0.00     0.028 H 
ATOM   2128 3HG1 VAL A 131      -3.825 -40.983  48.358  1.00  0.00     0.028 H 
ATOM   2129  CG2 VAL A 131      -1.104 -39.453  46.805  1.00 59.05    -0.071 C 
ATOM   2130 1HG2 VAL A 131      -1.656 -39.087  45.908  1.00  0.00     0.028 H 
ATOM   2131 2HG2 VAL A 131      -0.055 -39.735  46.554  1.00  0.00     0.028 H 
ATOM   2132 3HG2 VAL A 131      -0.891 -38.625  47.521  1.00  0.00     0.028 H 
ATOM   2133  N   LYS A 132      -2.338 -42.117  50.595  1.00 55.87    -0.346 N 
ATOM   2134  HN  LYS A 132      -2.276 -41.171  50.970  1.00  0.00     0.163 HD
ATOM   2135  CA  LYS A 132      -3.027 -43.117  51.419  1.00 55.29     0.086 C 
ATOM   2136  HA  LYS A 132      -2.452 -44.067  51.323  1.00  0.00     0.086 H 
ATOM   2137  C   LYS A 132      -4.472 -43.426  50.999  1.00 57.39     0.240 C 
ATOM   2138  O   LYS A 132      -4.975 -44.501  51.342  1.00 57.36    -0.271 OA
ATOM   2139  CB  LYS A 132      -2.981 -42.717  52.900  1.00 57.52    -0.049 C 
ATOM   2140  HB1 LYS A 132      -3.504 -43.477  53.526  1.00  0.00     0.030 H 
ATOM   2141  HB2 LYS A 132      -3.388 -41.692  53.065  1.00  0.00     0.030 H 
ATOM   2142  HB3 LYS A 132      -1.937 -42.540  53.249  1.00  0.00     0.030 H 
ATOM   2143  N   ASP A 133      -5.141 -42.498  50.279  1.00 51.36    -0.346 N 
ATOM   2144  HN  ASP A 133      -4.655 -41.633  50.041  1.00  0.00     0.163 HD
ATOM   2145  CA  ASP A 133      -6.521 -42.661  49.821  1.00 49.92     0.099 C 
ATOM   2146  HA  ASP A 133      -7.168 -42.804  50.718  1.00  0.00     0.088 H 
ATOM   2147  C   ASP A 133      -6.670 -43.900  48.926  1.00 51.65     0.243 C 
ATOM   2148  O   ASP A 133      -6.049 -43.949  47.861  1.00 52.29    -0.271 OA
ATOM   2149  CB  ASP A 133      -6.995 -41.388  49.088  1.00 51.97     0.043 C 
ATOM   2150  HB1 ASP A 133      -6.701 -40.492  49.683  1.00  0.00     0.052 H 
ATOM   2151  HB2 ASP A 133      -6.379 -41.244  48.170  1.00  0.00     0.052 H 
ATOM   2152  CG  ASP A 133      -8.474 -41.283  48.722  1.00 59.16     0.175 C 
ATOM   2153  OD1 ASP A 133      -9.218 -42.275  48.919  1.00 58.49    -0.648 OA
ATOM   2154  OD2 ASP A 133      -8.887 -40.209  48.231  1.00 66.08    -0.648 OA
ATOM   2155  N   PRO A 134      -7.484 -44.914  49.333  1.00 45.94    -0.337 N 
ATOM   2156  CA  PRO A 134      -7.657 -46.105  48.469  1.00 44.33     0.091 C 
ATOM   2157  HA  PRO A 134      -6.655 -46.550  48.265  1.00  0.00     0.087 H 
ATOM   2158  C   PRO A 134      -8.345 -45.808  47.136  1.00 44.42     0.241 C 
ATOM   2159  O   PRO A 134      -8.173 -46.577  46.193  1.00 44.21    -0.271 OA
ATOM   2160  CB  PRO A 134      -8.465 -47.080  49.335  1.00 45.94    -0.036 C 
ATOM   2161  HB1 PRO A 134      -7.857 -47.912  49.761  1.00  0.00     0.036 H 
ATOM   2162  HB2 PRO A 134      -9.170 -47.719  48.753  1.00  0.00     0.036 H 
ATOM   2163  CG  PRO A 134      -9.123 -46.246  50.352  1.00 50.85    -0.048 C 
ATOM   2164  HG1 PRO A 134     -10.177 -45.995  50.087  1.00  0.00     0.035 H 
ATOM   2165  HG2 PRO A 134      -9.334 -46.803  51.295  1.00  0.00     0.035 H 
ATOM   2166  CD  PRO A 134      -8.276 -45.027  50.576  1.00 46.75    -0.001 C 
ATOM   2167  HD1 PRO A 134      -7.666 -45.056  51.509  1.00  0.00     0.064 H 
ATOM   2168  HD2 PRO A 134      -8.852 -44.109  50.839  1.00  0.00     0.064 H 
ATOM   2169  N   GLU A 135      -9.102 -44.693  47.037  1.00 38.32    -0.346 N 
ATOM   2170  HN  GLU A 135      -9.233 -44.104  47.859  1.00  0.00     0.163 HD
ATOM   2171  CA  GLU A 135      -9.739 -44.313  45.771  1.00 36.36     0.090 C 
ATOM   2172  HA  GLU A 135     -10.340 -45.179  45.409  1.00  0.00     0.087 H 
ATOM   2173  C   GLU A 135      -8.654 -44.006  44.718  1.00 37.31     0.241 C 
ATOM   2174  O   GLU A 135      -8.751 -44.463  43.578  1.00 35.41    -0.271 OA
ATOM   2175  CB  GLU A 135     -10.682 -43.115  45.949  1.00 37.31    -0.029 C 
ATOM   2176  HB1 GLU A 135     -10.129 -42.187  46.227  1.00  0.00     0.037 H 
ATOM   2177  HB2 GLU A 135     -11.310 -43.212  46.865  1.00  0.00     0.037 H 
ATOM   2178  CG  GLU A 135     -11.523 -42.921  44.704  1.00 39.82     0.018 C 
ATOM   2179  HG1 GLU A 135     -10.839 -42.843  43.827  1.00  0.00     0.049 H 
ATOM   2180  HG2 GLU A 135     -12.056 -43.876  44.488  1.00  0.00     0.049 H 
ATOM   2181  CD  GLU A 135     -12.522 -41.791  44.631  1.00 45.27     0.172 C 
ATOM   2182  OE1 GLU A 135     -12.715 -41.056  45.627  1.00 38.07    -0.648 OA
ATOM   2183  OE2 GLU A 135     -13.161 -41.681  43.565  1.00 37.49    -0.648 OA
ATOM   2184  N   VAL A 136      -7.590 -43.309  45.148  1.00 34.70    -0.346 N 
ATOM   2185  HN  VAL A 136      -7.586 -43.014  46.124  1.00  0.00     0.163 HD
ATOM   2186  CA  VAL A 136      -6.433 -42.938  44.325  1.00 35.04     0.092 C 
ATOM   2187  HA  VAL A 136      -6.824 -42.408  43.425  1.00  0.00     0.088 H 
ATOM   2188  C   VAL A 136      -5.683 -44.195  43.827  1.00 39.51     0.241 C 
ATOM   2189  O   VAL A 136      -5.486 -44.347  42.620  1.00 38.93    -0.271 OA
ATOM   2190  CB  VAL A 136      -5.525 -41.935  45.092  1.00 38.46    -0.033 C 
ATOM   2191  HB  VAL A 136      -5.336 -42.358  46.106  1.00  0.00     0.042 H 
ATOM   2192  CG1 VAL A 136      -4.165 -41.745  44.407  1.00 37.84    -0.071 C 
ATOM   2193 1HG1 VAL A 136      -3.514 -41.026  44.957  1.00  0.00     0.028 H 
ATOM   2194 2HG1 VAL A 136      -4.289 -41.443  43.341  1.00  0.00     0.028 H 
ATOM   2195 3HG1 VAL A 136      -3.649 -42.722  44.256  1.00  0.00     0.028 H 
ATOM   2196  CG2 VAL A 136      -6.234 -40.591  45.276  1.00 38.20    -0.071 C 
ATOM   2197 1HG2 VAL A 136      -5.583 -39.872  45.826  1.00  0.00     0.028 H 
ATOM   2198 2HG2 VAL A 136      -7.225 -40.712  45.771  1.00  0.00     0.028 H 
ATOM   2199 3HG2 VAL A 136      -6.582 -40.172  44.303  1.00  0.00     0.028 H 
ATOM   2200  N   GLN A 137      -5.306 -45.106  44.750  1.00 37.35    -0.346 N 
ATOM   2201  HN  GLN A 137      -5.518 -44.935  45.733  1.00  0.00     0.163 HD
ATOM   2202  CA  GLN A 137      -4.600 -46.333  44.375  1.00 37.22     0.090 C 
ATOM   2203  HA  GLN A 137      -3.727 -46.019  43.757  1.00  0.00     0.087 H 
ATOM   2204  C   GLN A 137      -5.461 -47.243  43.484  1.00 40.41     0.241 C 
ATOM   2205  O   GLN A 137      -4.936 -47.815  42.528  1.00 39.94    -0.271 OA
ATOM   2206  CB  GLN A 137      -4.025 -47.067  45.606  1.00 38.75    -0.030 C 
ATOM   2207  HB1 GLN A 137      -3.679 -48.087  45.319  1.00  0.00     0.037 H 
ATOM   2208  HB2 GLN A 137      -4.845 -47.331  46.314  1.00  0.00     0.037 H 
ATOM   2209  CG  GLN A 137      -2.892 -46.308  46.356  1.00 45.22     0.011 C 
ATOM   2210  HG1 GLN A 137      -2.349 -47.017  47.024  1.00  0.00     0.047 H 
ATOM   2211  HG2 GLN A 137      -3.341 -45.618  47.108  1.00  0.00     0.047 H 
ATOM   2212  CD  GLN A 137      -1.884 -45.542  45.500  1.00 61.57     0.215 C 
ATOM   2213  OE1 GLN A 137      -1.356 -46.021  44.484  1.00 54.82    -0.274 OA
ATOM   2214  NE2 GLN A 137      -1.570 -44.329  45.925  1.00 51.93    -0.370 N 
ATOM   2215 1HE2 GLN A 137      -2.004 -43.935  46.760  1.00  0.00     0.159 HD
ATOM   2216 2HE2 GLN A 137      -0.897 -43.818  45.354  1.00  0.00     0.159 HD
ATOM   2217  N   ASP A 138      -6.790 -47.308  43.744  1.00 37.29    -0.346 N 
ATOM   2218  HN  ASP A 138      -7.156 -46.806  44.553  1.00  0.00     0.163 HD
ATOM   2219  CA  ASP A 138      -7.721 -48.070  42.911  1.00 36.70     0.098 C 
ATOM   2220  HA  ASP A 138      -7.326 -49.109  42.818  1.00  0.00     0.088 H 
ATOM   2221  C   ASP A 138      -7.789 -47.465  41.508  1.00 38.63     0.241 C 
ATOM   2222  O   ASP A 138      -7.767 -48.222  40.539  1.00 38.11    -0.271 OA
ATOM   2223  CB  ASP A 138      -9.119 -48.151  43.544  1.00 39.20     0.043 C 
ATOM   2224  HB1 ASP A 138      -9.886 -48.347  42.759  1.00  0.00     0.052 H 
ATOM   2225  HB2 ASP A 138      -9.445 -47.141  43.887  1.00  0.00     0.052 H 
ATOM   2226  CG  ASP A 138      -9.258 -49.162  44.679  1.00 59.60     0.175 C 
ATOM   2227  OD1 ASP A 138      -8.250 -49.409  45.390  1.00 62.88    -0.648 OA
ATOM   2228  OD2 ASP A 138     -10.393 -49.626  44.924  1.00 65.23    -0.648 OA
ATOM   2229  N   PHE A 139      -7.829 -46.109  41.386  1.00 34.06    -0.346 N 
ATOM   2230  HN  PHE A 139      -7.843 -45.531  42.226  1.00  0.00     0.163 HD
ATOM   2231  CA  PHE A 139      -7.853 -45.462  40.060  1.00 32.46     0.093 C 
ATOM   2232  HA  PHE A 139      -8.732 -45.868  39.508  1.00  0.00     0.088 H 
ATOM   2233  C   PHE A 139      -6.607 -45.820  39.258  1.00 33.88     0.241 C 
ATOM   2234  O   PHE A 139      -6.740 -46.176  38.095  1.00 33.17    -0.271 OA
ATOM   2235  CB  PHE A 139      -8.022 -43.914  40.130  1.00 33.48    -0.014 C 
ATOM   2236  HB1 PHE A 139      -7.277 -43.462  40.825  1.00  0.00     0.043 H 
ATOM   2237  HB2 PHE A 139      -8.960 -43.638  40.666  1.00  0.00     0.043 H 
ATOM   2238  CG  PHE A 139      -7.962 -43.251  38.759  1.00 34.11    -0.056 A 
ATOM   2239  CD1 PHE A 139      -9.109 -43.106  37.986  1.00 36.04    -0.077 A 
ATOM   2240  HD1 PHE A 139     -10.078 -43.459  38.377  1.00  0.00     0.084 H 
ATOM   2241  CD2 PHE A 139      -6.746 -42.823  38.223  1.00 35.17    -0.077 A 
ATOM   2242  HD2 PHE A 139      -5.822 -42.934  38.814  1.00  0.00     0.084 H 
ATOM   2243  CE1 PHE A 139      -9.048 -42.515  36.713  1.00 36.84    -0.082 A 
ATOM   2244  HE1 PHE A 139      -9.970 -42.389  36.120  1.00  0.00     0.083 H 
ATOM   2245  CE2 PHE A 139      -6.684 -42.253  36.942  1.00 37.53    -0.082 A 
ATOM   2246  HE2 PHE A 139      -5.713 -41.934  36.527  1.00  0.00     0.083 H 
ATOM   2247  CZ  PHE A 139      -7.837 -42.091  36.202  1.00 35.32    -0.083 A 
ATOM   2248  HZ  PHE A 139      -7.792 -41.624  35.204  1.00  0.00     0.083 H 
ATOM   2249  N   ARG A 140      -5.404 -45.671  39.857  1.00 32.22    -0.346 N 
ATOM   2250  HN  ARG A 140      -5.391 -45.345  40.823  1.00  0.00     0.163 HD
ATOM   2251  CA  ARG A 140      -4.114 -45.948  39.209  1.00 32.61     0.089 C 
ATOM   2252  HA  ARG A 140      -4.004 -45.233  38.360  1.00  0.00     0.087 H 
ATOM   2253  C   ARG A 140      -4.049 -47.353  38.636  1.00 38.46     0.241 C 
ATOM   2254  O   ARG A 140      -3.601 -47.516  37.507  1.00 39.05    -0.271 OA
ATOM   2255  CB  ARG A 140      -2.936 -45.719  40.162  1.00 33.38    -0.036 C 
ATOM   2256  HB1 ARG A 140      -2.045 -46.292  39.813  1.00  0.00     0.036 H 
ATOM   2257  HB2 ARG A 140      -3.128 -46.227  41.136  1.00  0.00     0.036 H 
ATOM   2258  CG  ARG A 140      -2.565 -44.277  40.395  1.00 40.78    -0.048 C 
ATOM   2259  HG1 ARG A 140      -3.424 -43.694  40.802  1.00  0.00     0.035 H 
ATOM   2260  HG2 ARG A 140      -2.426 -43.730  39.434  1.00  0.00     0.035 H 
ATOM   2261  CD  ARG A 140      -1.338 -44.159  41.287  1.00 43.98     0.009 C 
ATOM   2262  HD1 ARG A 140      -1.466 -43.351  42.045  1.00  0.00     0.064 H 
ATOM   2263  HD2 ARG A 140      -1.252 -45.033  41.974  1.00  0.00     0.064 H 
ATOM   2264  NE  ARG A 140      -0.106 -43.970  40.511  1.00 44.16    -0.227 N 
ATOM   2265  HE  ARG A 140      -0.188 -43.552  39.584  1.00  0.00     0.177 HD
ATOM   2266  CZ  ARG A 140       1.109 -44.306  40.933  1.00 50.53     0.665 C 
ATOM   2267  NH1 ARG A 140       1.273 -44.885  42.113  1.00 35.91    -0.235 N 
ATOM   2268 1HH1 ARG A 140       2.205 -45.143  42.437  1.00  0.00     0.174 HD
ATOM   2269 2HH1 ARG A 140       0.456 -45.069  42.696  1.00  0.00     0.174 HD
ATOM   2270  NH2 ARG A 140       2.172 -44.067  40.175  1.00 35.84    -0.235 N 
ATOM   2271 1HH2 ARG A 140       3.104 -44.325  40.499  1.00  0.00     0.174 HD
ATOM   2272 2HH2 ARG A 140       2.046 -43.621  39.266  1.00  0.00     0.174 HD
ATOM   2273  N   ARG A 141      -4.552 -48.350  39.381  1.00 35.58    -0.346 N 
ATOM   2274  HN  ARG A 141      -4.923 -48.133  40.306  1.00  0.00     0.163 HD
ATOM   2275  CA  ARG A 141      -4.587 -49.735  38.915  1.00 36.08     0.089 C 
ATOM   2276  HA  ARG A 141      -3.603 -49.975  38.449  1.00  0.00     0.087 H 
ATOM   2277  C   ARG A 141      -5.679 -49.978  37.886  1.00 39.50     0.241 C 
ATOM   2278  O   ARG A 141      -5.403 -50.587  36.856  1.00 38.91    -0.271 OA
ATOM   2279  CB  ARG A 141      -4.819 -50.704  40.088  1.00 37.24    -0.036 C 
ATOM   2280  HB1 ARG A 141      -5.689 -50.363  40.697  1.00  0.00     0.036 H 
ATOM   2281  HB2 ARG A 141      -5.212 -51.675  39.707  1.00  0.00     0.036 H 
ATOM   2282  CG  ARG A 141      -3.619 -50.948  40.989  1.00 45.02    -0.048 C 
ATOM   2283  HG1 ARG A 141      -2.685 -51.116  40.404  1.00  0.00     0.035 H 
ATOM   2284  HG2 ARG A 141      -3.309 -50.024  41.530  1.00  0.00     0.035 H 
ATOM   2285  CD  ARG A 141      -3.908 -52.102  41.947  1.00 50.57     0.009 C 
ATOM   2286  HD1 ARG A 141      -4.025 -53.064  41.395  1.00  0.00     0.064 H 
ATOM   2287  HD2 ARG A 141      -3.009 -52.354  42.556  1.00  0.00     0.064 H 
ATOM   2288  NE  ARG A 141      -5.071 -51.839  42.804  1.00 54.30    -0.227 N 
ATOM   2289  HE  ARG A 141      -5.987 -52.137  42.468  1.00  0.00     0.177 HD
ATOM   2290  CZ  ARG A 141      -5.011 -51.239  43.989  1.00 69.87     0.665 C 
ATOM   2291  NH1 ARG A 141      -3.842 -50.853  44.489  1.00 59.62    -0.235 N 
ATOM   2292 1HH1 ARG A 141      -3.796 -50.393  45.398  1.00  0.00     0.174 HD
ATOM   2293 2HH1 ARG A 141      -2.991 -51.016  43.951  1.00  0.00     0.174 HD
ATOM   2294  NH2 ARG A 141      -6.116 -51.027  44.688  1.00 57.57    -0.235 N 
ATOM   2295 1HH2 ARG A 141      -6.070 -50.567  45.597  1.00  0.00     0.174 HD
ATOM   2296 2HH2 ARG A 141      -7.013 -51.323  44.304  1.00  0.00     0.174 HD
ATOM   2297  N   ASN A 142      -6.936 -49.576  38.190  1.00 37.03    -0.346 N 
ATOM   2298  HN  ASN A 142      -7.087 -49.036  39.042  1.00  0.00     0.163 HD
ATOM   2299  CA  ASN A 142      -8.089 -49.890  37.337  1.00 37.17     0.097 C 
ATOM   2300  HA  ASN A 142      -8.037 -50.984  37.130  1.00  0.00     0.088 H 
ATOM   2301  C   ASN A 142      -8.107 -49.202  35.990  1.00 40.93     0.241 C 
ATOM   2302  O   ASN A 142      -8.622 -49.785  35.033  1.00 41.21    -0.271 OA
ATOM   2303  CB  ASN A 142      -9.407 -49.653  38.073  1.00 40.94     0.036 C 
ATOM   2304  HB1 ASN A 142     -10.274 -49.761  37.380  1.00  0.00     0.051 H 
ATOM   2305  HB2 ASN A 142      -9.523 -48.578  38.344  1.00  0.00     0.051 H 
ATOM   2306  CG  ASN A 142      -9.575 -50.541  39.294  1.00 62.48     0.217 C 
ATOM   2307  OD1 ASN A 142      -8.725 -51.379  39.613  1.00 48.28    -0.274 OA
ATOM   2308  ND2 ASN A 142     -10.655 -50.343  40.037  1.00 58.92    -0.370 N 
ATOM   2309 1HD2 ASN A 142     -10.768 -50.939  40.857  1.00  0.00     0.159 HD
ATOM   2310 2HD2 ASN A 142     -11.357 -49.651  39.774  1.00  0.00     0.159 HD
ATOM   2311  N   ILE A 143      -7.544 -47.987  35.887  1.00 36.24    -0.346 N 
ATOM   2312  HN  ILE A 143      -7.112 -47.562  36.707  1.00  0.00     0.163 HD
ATOM   2313  CA  ILE A 143      -7.542 -47.261  34.608  1.00 34.86     0.092 C 
ATOM   2314  HA  ILE A 143      -8.586 -47.296  34.218  1.00  0.00     0.088 H 
ATOM   2315  C   ILE A 143      -6.657 -47.948  33.560  1.00 37.24     0.241 C 
ATOM   2316  O   ILE A 143      -6.887 -47.775  32.371  1.00 36.37    -0.271 OA
ATOM   2317  CB  ILE A 143      -7.191 -45.758  34.810  1.00 37.03    -0.030 C 
ATOM   2318  HB  ILE A 143      -7.733 -45.420  35.724  1.00  0.00     0.043 H 
ATOM   2319  CG1 ILE A 143      -7.698 -44.881  33.638  1.00 37.98    -0.063 C 
ATOM   2320 1HG1 ILE A 143      -7.230 -45.231  32.688  1.00  0.00     0.033 H 
ATOM   2321 2HG1 ILE A 143      -7.258 -43.860  33.726  1.00  0.00     0.033 H 
ATOM   2322  CG2 ILE A 143      -5.692 -45.555  35.080  1.00 34.76    -0.071 C 
ATOM   2323 1HG2 ILE A 143      -5.441 -44.478  35.225  1.00  0.00     0.028 H 
ATOM   2324 2HG2 ILE A 143      -5.069 -46.013  34.277  1.00  0.00     0.028 H 
ATOM   2325 3HG2 ILE A 143      -5.347 -46.172  35.942  1.00  0.00     0.028 H 
ATOM   2326  CD1 ILE A 143      -9.289 -44.756  33.430  1.00 42.66    -0.076 C 
ATOM   2327 1HD1 ILE A 143      -9.654 -44.125  32.586  1.00  0.00     0.027 H 
ATOM   2328 2HD1 ILE A 143      -9.757 -44.406  34.380  1.00  0.00     0.027 H 
ATOM   2329 3HD1 ILE A 143      -9.729 -45.777  33.342  1.00  0.00     0.027 H 
ATOM   2330  N   LEU A 144      -5.688 -48.765  34.004  1.00 34.25    -0.346 N 
ATOM   2331  HN  LEU A 144      -5.594 -48.892  35.012  1.00  0.00     0.163 HD
ATOM   2332  CA  LEU A 144      -4.756 -49.486  33.131  1.00 34.76     0.089 C 
ATOM   2333  HA  LEU A 144      -4.203 -48.714  32.547  1.00  0.00     0.087 H 
ATOM   2334  C   LEU A 144      -5.434 -50.422  32.099  1.00 38.78     0.241 C 
ATOM   2335  O   LEU A 144      -4.841 -50.709  31.056  1.00 37.91    -0.271 OA
ATOM   2336  CB  LEU A 144      -3.713 -50.233  33.971  1.00 35.03    -0.035 C 
ATOM   2337  HB1 LEU A 144      -3.101 -50.902  33.322  1.00  0.00     0.037 H 
ATOM   2338  HB2 LEU A 144      -4.210 -50.994  34.617  1.00  0.00     0.037 H 
ATOM   2339  CG  LEU A 144      -2.801 -49.330  34.816  1.00 39.08    -0.059 C 
ATOM   2340  HG  LEU A 144      -3.457 -48.607  35.355  1.00  0.00     0.039 H 
ATOM   2341  CD1 LEU A 144      -2.060 -50.136  35.866  1.00 39.19    -0.073 C 
ATOM   2342 1HD1 LEU A 144      -1.398 -49.481  36.479  1.00  0.00     0.028 H 
ATOM   2343 2HD1 LEU A 144      -1.494 -50.982  35.411  1.00  0.00     0.028 H 
ATOM   2344 3HD1 LEU A 144      -2.761 -50.724  36.503  1.00  0.00     0.028 H 
ATOM   2345  CD2 LEU A 144      -1.840 -48.508  33.936  1.00 39.02    -0.073 C 
ATOM   2346 1HD2 LEU A 144      -1.178 -47.853  34.549  1.00  0.00     0.028 H 
ATOM   2347 2HD2 LEU A 144      -2.394 -47.921  33.167  1.00  0.00     0.028 H 
ATOM   2348 3HD2 LEU A 144      -1.247 -49.165  33.258  1.00  0.00     0.028 H 
ATOM   2349  N   ASN A 145      -6.692 -50.820  32.352  1.00 36.85    -0.346 N 
ATOM   2350  HN  ASN A 145      -7.116 -50.545  33.238  1.00  0.00     0.163 HD
ATOM   2351  CA  ASN A 145      -7.491 -51.630  31.422  1.00 37.62     0.097 C 
ATOM   2352  HA  ASN A 145      -6.900 -52.529  31.131  1.00  0.00     0.088 H 
ATOM   2353  C   ASN A 145      -7.785 -50.804  30.163  1.00 41.48     0.241 C 
ATOM   2354  O   ASN A 145      -7.721 -51.344  29.061  1.00 41.04    -0.271 OA
ATOM   2355  CB  ASN A 145      -8.801 -52.092  32.087  1.00 40.95     0.036 C 
ATOM   2356  HB1 ASN A 145      -9.418 -51.213  32.388  1.00  0.00     0.051 H 
ATOM   2357  HB2 ASN A 145      -9.482 -52.551  31.333  1.00  0.00     0.051 H 
ATOM   2358  CG  ASN A 145      -8.600 -53.030  33.264  1.00 71.16     0.217 C 
ATOM   2359  OD1 ASN A 145      -8.886 -52.692  34.423  1.00 63.13    -0.274 OA
ATOM   2360  ND2 ASN A 145      -8.120 -54.241  32.992  1.00 67.98    -0.370 N 
ATOM   2361 1HD2 ASN A 145      -7.885 -54.519  32.039  1.00  0.00     0.159 HD
ATOM   2362 2HD2 ASN A 145      -7.985 -54.871  33.783  1.00  0.00     0.159 HD
ATOM   2363  N   VAL A 146      -8.021 -49.471  30.329  1.00 37.73    -0.346 N 
ATOM   2364  HN  VAL A 146      -8.030 -49.104  31.281  1.00  0.00     0.163 HD
ATOM   2365  CA  VAL A 146      -8.263 -48.528  29.226  1.00 36.98     0.092 C 
ATOM   2366  HA  VAL A 146      -9.046 -48.968  28.564  1.00  0.00     0.088 H 
ATOM   2367  C   VAL A 146      -6.979 -48.396  28.411  1.00 39.94     0.241 C 
ATOM   2368  O   VAL A 146      -7.031 -48.441  27.180  1.00 39.52    -0.271 OA
ATOM   2369  CB  VAL A 146      -8.773 -47.134  29.713  1.00 40.28    -0.033 C 
ATOM   2370  HB  VAL A 146      -7.988 -46.697  30.373  1.00  0.00     0.042 H 
ATOM   2371  CG1 VAL A 146      -8.982 -46.177  28.543  1.00 39.99    -0.071 C 
ATOM   2372 1HG1 VAL A 146      -9.346 -45.182  28.891  1.00  0.00     0.028 H 
ATOM   2373 2HG1 VAL A 146      -9.661 -46.614  27.774  1.00  0.00     0.028 H 
ATOM   2374 3HG1 VAL A 146      -8.060 -46.081  27.924  1.00  0.00     0.028 H 
ATOM   2375  CG2 VAL A 146     -10.047 -47.259  30.529  1.00 39.74    -0.071 C 
ATOM   2376 1HG2 VAL A 146     -10.411 -46.264  30.877  1.00  0.00     0.028 H 
ATOM   2377 2HG2 VAL A 146      -9.917 -47.966  31.382  1.00  0.00     0.028 H 
ATOM   2378 3HG2 VAL A 146     -10.838 -47.809  29.967  1.00  0.00     0.028 H 
ATOM   2379  N   CYS A 147      -5.831 -48.229  29.106  1.00 37.16    -0.345 N 
ATOM   2380  HN  CYS A 147      -5.895 -48.195  30.123  1.00  0.00     0.163 HD
ATOM   2381  CA  CYS A 147      -4.499 -48.093  28.503  1.00 37.80     0.098 C 
ATOM   2382  HA  CYS A 147      -4.493 -47.177  27.867  1.00  0.00     0.088 H 
ATOM   2383  C   CYS A 147      -4.204 -49.299  27.613  1.00 44.10     0.241 C 
ATOM   2384  O   CYS A 147      -3.782 -49.130  26.473  1.00 43.73    -0.271 OA
ATOM   2385  CB  CYS A 147      -3.428 -47.936  29.583  1.00 38.19     0.014 C 
ATOM   2386  HB1 CYS A 147      -2.411 -47.974  29.129  1.00  0.00     0.053 H 
ATOM   2387  HB2 CYS A 147      -3.387 -48.848  30.224  1.00  0.00     0.053 H 
ATOM   2388  SG  CYS A 147      -3.604 -46.454  30.608  1.00 42.13    -0.095 SA
ATOM   2389  N   LYS A 148      -4.448 -50.513  28.146  1.00 42.68    -0.346 N 
ATOM   2390  HN  LYS A 148      -4.812 -50.538  29.099  1.00  0.00     0.163 HD
ATOM   2391  CA  LYS A 148      -4.237 -51.797  27.478  1.00 43.31     0.089 C 
ATOM   2392  HA  LYS A 148      -3.182 -51.827  27.118  1.00  0.00     0.087 H 
ATOM   2393  C   LYS A 148      -5.153 -51.942  26.261  1.00 47.22     0.241 C 
ATOM   2394  O   LYS A 148      -4.669 -52.257  25.172  1.00 46.30    -0.271 OA
ATOM   2395  CB  LYS A 148      -4.426 -52.950  28.496  1.00 47.05    -0.038 C 
ATOM   2396  HB1 LYS A 148      -5.446 -52.897  28.943  1.00  0.00     0.036 H 
ATOM   2397  HB2 LYS A 148      -3.801 -52.763  29.400  1.00  0.00     0.036 H 
ATOM   2398  CG  LYS A 148      -4.163 -54.362  27.964  1.00 71.98    -0.061 C 
ATOM   2399  HG1 LYS A 148      -4.515 -55.128  28.694  1.00  0.00     0.033 H 
ATOM   2400  HG2 LYS A 148      -4.841 -54.592  27.109  1.00  0.00     0.033 H 
ATOM   2401  CD  LYS A 148      -2.708 -54.617  27.578  1.00 85.97    -0.043 C 
ATOM   2402  HD1 LYS A 148      -2.031 -54.553  28.462  1.00  0.00     0.035 H 
ATOM   2403  HD2 LYS A 148      -2.287 -53.775  26.981  1.00  0.00     0.035 H 
ATOM   2404  CE  LYS A 148      -2.563 -55.934  26.860  1.00100.60     0.080 C 
ATOM   2405  HE1 LYS A 148      -2.535 -56.788  27.577  1.00  0.00     0.075 H 
ATOM   2406  HE2 LYS A 148      -3.494 -56.201  26.308  1.00  0.00     0.075 H 
ATOM   2407  NZ  LYS A 148      -1.379 -55.941  25.962  1.00112.27    -0.079 N 
ATOM   2408  HZ1 LYS A 148      -1.281 -56.832  25.476  1.00  0.00     0.274 HD
ATOM   2409  HZ2 LYS A 148      -0.527 -55.696  26.467  1.00  0.00     0.274 HD
ATOM   2410  HZ3 LYS A 148      -1.404 -55.160  25.306  1.00  0.00     0.274 HD
ATOM   2411  N   GLU A 149      -6.461 -51.671  26.441  1.00 45.17    -0.346 N 
ATOM   2412  HN  GLU A 149      -6.760 -51.406  27.379  1.00  0.00     0.163 HD
ATOM   2413  CA  GLU A 149      -7.489 -51.726  25.395  1.00 46.03     0.090 C 
ATOM   2414  HA  GLU A 149      -7.595 -52.783  25.056  1.00  0.00     0.087 H 
ATOM   2415  C   GLU A 149      -7.099 -50.859  24.182  1.00 50.02     0.241 C 
ATOM   2416  O   GLU A 149      -7.101 -51.351  23.051  1.00 49.78    -0.271 OA
ATOM   2417  CB  GLU A 149      -8.839 -51.259  25.976  1.00 48.02    -0.029 C 
ATOM   2418  HB1 GLU A 149      -8.955 -50.159  25.836  1.00  0.00     0.037 H 
ATOM   2419  HB2 GLU A 149      -8.815 -51.315  27.089  1.00  0.00     0.037 H 
ATOM   2420  CG  GLU A 149     -10.066 -51.983  25.444  1.00 62.04     0.018 C 
ATOM   2421  HG1 GLU A 149      -9.975 -52.134  24.343  1.00  0.00     0.049 H 
ATOM   2422  HG2 GLU A 149     -10.065 -53.044  25.788  1.00  0.00     0.049 H 
ATOM   2423  CD  GLU A 149     -11.398 -51.327  25.774  1.00 87.78     0.172 C 
ATOM   2424  OE1 GLU A 149     -11.584 -50.877  26.930  1.00 79.34    -0.648 OA
ATOM   2425  OE2 GLU A 149     -12.254 -51.243  24.863  1.00 84.06    -0.648 OA
ATOM   2426  N   ALA A 150      -6.709 -49.589  24.429  1.00 46.38    -0.346 N 
ATOM   2427  HN  ALA A 150      -6.684 -49.276  25.399  1.00  0.00     0.163 HD
ATOM   2428  CA  ALA A 150      -6.321 -48.637  23.389  1.00 45.93     0.086 C 
ATOM   2429  HA  ALA A 150      -7.153 -48.595  22.648  1.00  0.00     0.086 H 
ATOM   2430  C   ALA A 150      -5.051 -49.018  22.628  1.00 50.49     0.240 C 
ATOM   2431  O   ALA A 150      -5.022 -48.883  21.401  1.00 48.67    -0.271 OA
ATOM   2432  CB  ALA A 150      -6.173 -47.250  23.985  1.00 46.53    -0.049 C 
ATOM   2433  HB1 ALA A 150      -5.877 -46.524  23.192  1.00  0.00     0.030 H 
ATOM   2434  HB2 ALA A 150      -5.466 -47.239  24.847  1.00  0.00     0.030 H 
ATOM   2435  HB3 ALA A 150      -7.093 -46.927  24.525  1.00  0.00     0.030 H 
ATOM   2436  N   VAL A 151      -3.998 -49.459  23.350  1.00 49.50    -0.346 N 
ATOM   2437  HN  VAL A 151      -4.110 -49.539  24.361  1.00  0.00     0.163 HD
ATOM   2438  CA  VAL A 151      -2.704 -49.830  22.768  1.00 50.97     0.092 C 
ATOM   2439  HA  VAL A 151      -2.404 -48.986  22.105  1.00  0.00     0.088 H 
ATOM   2440  C   VAL A 151      -2.834 -51.078  21.856  1.00 58.22     0.241 C 
ATOM   2441  O   VAL A 151      -2.219 -51.104  20.781  1.00 57.88    -0.271 OA
ATOM   2442  CB  VAL A 151      -1.589 -49.958  23.848  1.00 55.41    -0.033 C 
ATOM   2443  HB  VAL A 151      -1.933 -50.691  24.614  1.00  0.00     0.042 H 
ATOM   2444  CG1 VAL A 151      -0.275 -50.473  23.257  1.00 55.19    -0.071 C 
ATOM   2445 1HG1 VAL A 151       0.523 -50.565  24.030  1.00  0.00     0.028 H 
ATOM   2446 2HG1 VAL A 151       0.060 -49.840  22.403  1.00  0.00     0.028 H 
ATOM   2447 3HG1 VAL A 151      -0.425 -51.435  22.714  1.00  0.00     0.028 H 
ATOM   2448  CG2 VAL A 151      -1.354 -48.622  24.545  1.00 55.33    -0.071 C 
ATOM   2449 1HG2 VAL A 151      -0.556 -48.714  25.318  1.00  0.00     0.028 H 
ATOM   2450 2HG2 VAL A 151      -2.297 -48.208  24.973  1.00  0.00     0.028 H 
ATOM   2451 3HG2 VAL A 151      -1.130 -47.810  23.815  1.00  0.00     0.028 H 
ATOM   2452  N   ASP A 152      -3.662 -52.074  22.256  1.00 56.33    -0.345 N 
ATOM   2453  HN  ASP A 152      -4.153 -51.975  23.145  1.00  0.00     0.163 HD
ATOM   2454  CA  ASP A 152      -3.882 -53.291  21.462  1.00 57.28     0.098 C 
ATOM   2455  HA  ASP A 152      -2.888 -53.738  21.226  1.00  0.00     0.088 H 
ATOM   2456  C   ASP A 152      -4.570 -52.936  20.149  1.00 64.09     0.241 C 
ATOM   2457  O   ASP A 152      -4.104 -53.343  19.084  1.00 64.63    -0.271 OA
ATOM   2458  CB  ASP A 152      -4.709 -54.335  22.244  1.00 58.96     0.043 C 
ATOM   2459  HB1 ASP A 152      -5.007 -55.167  21.564  1.00  0.00     0.052 H 
ATOM   2460  HB2 ASP A 152      -5.710 -53.912  22.496  1.00  0.00     0.052 H 
ATOM   2461  CG  ASP A 152      -4.059 -54.904  23.500  1.00 67.23     0.175 C 
ATOM   2462  OD1 ASP A 152      -2.842 -54.664  23.710  1.00 67.17    -0.648 OA
ATOM   2463  OD2 ASP A 152      -4.765 -55.582  24.276  1.00 73.03    -0.648 OA
ATOM   2464  N   LEU A 153      -5.636 -52.112  20.236  1.00 61.60    -0.346 N 
ATOM   2465  HN  LEU A 153      -5.907 -51.819  21.175  1.00  0.00     0.163 HD
ATOM   2466  CA  LEU A 153      -6.448 -51.592  19.131  1.00 61.83     0.089 C 
ATOM   2467  HA  LEU A 153      -6.901 -52.456  18.592  1.00  0.00     0.087 H 
ATOM   2468  C   LEU A 153      -5.611 -50.767  18.115  1.00 67.10     0.241 C 
ATOM   2469  O   LEU A 153      -6.005 -50.644  16.954  1.00 67.34    -0.271 OA
ATOM   2470  CB  LEU A 153      -7.588 -50.749  19.743  1.00 61.69    -0.035 C 
ATOM   2471  HB1 LEU A 153      -7.139 -49.852  20.230  1.00  0.00     0.037 H 
ATOM   2472  HB2 LEU A 153      -7.999 -51.299  20.621  1.00  0.00     0.037 H 
ATOM   2473  CG  LEU A 153      -8.758 -50.289  18.871  1.00 66.70    -0.059 C 
ATOM   2474  HG  LEU A 153      -8.357 -49.657  18.045  1.00  0.00     0.039 H 
ATOM   2475  CD1 LEU A 153      -9.517 -51.467  18.257  1.00 67.06    -0.073 C 
ATOM   2476 1HD1 LEU A 153      -8.806 -52.080  17.656  1.00  0.00     0.028 H 
ATOM   2477 2HD1 LEU A 153     -10.403 -51.140  17.664  1.00  0.00     0.028 H 
ATOM   2478 3HD1 LEU A 153     -10.057 -52.071  19.023  1.00  0.00     0.028 H 
ATOM   2479  CD2 LEU A 153      -9.726 -49.454  19.689  1.00 69.43    -0.073 C 
ATOM   2480 1HD2 LEU A 153      -9.173 -48.595  20.136  1.00  0.00     0.028 H 
ATOM   2481 2HD2 LEU A 153     -10.266 -50.058  20.455  1.00  0.00     0.028 H 
ATOM   2482 3HD2 LEU A 153     -10.612 -49.127  19.096  1.00  0.00     0.028 H 
ATOM   2483  N   ARG A 154      -4.452 -50.245  18.553  1.00 63.94    -0.346 N 
ATOM   2484  HN  ARG A 154      -4.210 -50.420  19.528  1.00  0.00     0.163 HD
ATOM   2485  CA  ARG A 154      -3.499 -49.448  17.768  1.00 64.43     0.089 C 
ATOM   2486  HA  ARG A 154      -4.069 -48.819  17.044  1.00  0.00     0.087 H 
ATOM   2487  C   ARG A 154      -2.526 -50.345  16.984  1.00 70.03     0.241 C 
ATOM   2488  O   ARG A 154      -2.065 -49.957  15.913  1.00 68.93    -0.271 OA
ATOM   2489  CB  ARG A 154      -2.724 -48.523  18.724  1.00 63.46    -0.036 C 
ATOM   2490  HB1 ARG A 154      -2.084 -49.134  19.402  1.00  0.00     0.036 H 
ATOM   2491  HB2 ARG A 154      -3.427 -48.071  19.462  1.00  0.00     0.036 H 
ATOM   2492  CG  ARG A 154      -1.886 -47.428  18.076  1.00 67.20    -0.048 C 
ATOM   2493  HG1 ARG A 154      -2.523 -46.676  17.553  1.00  0.00     0.035 H 
ATOM   2494  HG2 ARG A 154      -1.319 -47.810  17.195  1.00  0.00     0.035 H 
ATOM   2495  CD  ARG A 154      -0.965 -46.773  19.099  1.00 66.61     0.009 C 
ATOM   2496  HD1 ARG A 154      -0.246 -46.076  18.608  1.00  0.00     0.064 H 
ATOM   2497  HD2 ARG A 154      -0.239 -47.508  19.519  1.00  0.00     0.064 H 
ATOM   2498  NE  ARG A 154      -1.715 -46.101  20.162  1.00 60.02    -0.227 N 
ATOM   2499  HE  ARG A 154      -2.671 -45.811  19.956  1.00  0.00     0.177 HD
ATOM   2500  CZ  ARG A 154      -1.240 -45.841  21.376  1.00 68.46     0.665 C 
ATOM   2501  NH1 ARG A 154      -0.004 -46.193  21.702  1.00 58.52    -0.235 N 
ATOM   2502 1HH1 ARG A 154       0.360 -45.993  22.634  1.00  0.00     0.174 HD
ATOM   2503 2HH1 ARG A 154       0.583 -46.655  21.007  1.00  0.00     0.174 HD
ATOM   2504  NH2 ARG A 154      -2.003 -45.241  22.279  1.00 50.17    -0.235 N 
ATOM   2505 1HH2 ARG A 154      -1.639 -45.041  23.211  1.00  0.00     0.174 HD
ATOM   2506 2HH2 ARG A 154      -2.954 -44.970  22.028  1.00  0.00     0.174 HD
ATOM   2507  N   ASP A 155      -2.178 -51.513  17.545  1.00 69.18    -0.346 N 
ATOM   2508  HN  ASP A 155      -2.562 -51.742  18.462  1.00  0.00     0.163 HD
ATOM   2509  CA  ASP A 155      -1.278 -52.475  16.911  1.00 70.25     0.098 C 
ATOM   2510  HA  ASP A 155      -0.657 -51.920  16.170  1.00  0.00     0.088 H 
ATOM   2511  C   ASP A 155      -2.053 -53.587  16.141  1.00 75.59     0.241 C 
ATOM   2512  O   ASP A 155      -1.417 -54.380  15.438  1.00 75.87    -0.271 OA
ATOM   2513  CB  ASP A 155      -0.321 -53.070  17.976  1.00 72.73     0.043 C 
ATOM   2514  HB1 ASP A 155      -0.884 -53.747  18.660  1.00  0.00     0.052 H 
ATOM   2515  HB2 ASP A 155      -0.010 -52.277  18.695  1.00  0.00     0.052 H 
ATOM   2516  CG  ASP A 155       0.905 -53.786  17.427  1.00 86.48     0.175 C 
ATOM   2517  OD1 ASP A 155       1.670 -53.157  16.654  1.00 86.75    -0.648 OA
ATOM   2518  OD2 ASP A 155       1.091 -54.978  17.760  1.00 94.57    -0.648 OA
ATOM   2519  N   LEU A 156      -3.414 -53.608  16.259  1.00 72.43    -0.346 N 
ATOM   2520  HN  LEU A 156      -3.830 -52.857  16.810  1.00  0.00     0.163 HD
ATOM   2521  CA  LEU A 156      -4.352 -54.589  15.684  1.00 72.30     0.089 C 
ATOM   2522  HA  LEU A 156      -4.110 -55.579  16.137  1.00  0.00     0.087 H 
ATOM   2523  C   LEU A 156      -4.220 -54.744  14.162  1.00 75.56     0.241 C 
ATOM   2524  O   LEU A 156      -4.059 -55.863  13.669  1.00 76.16    -0.271 OA
ATOM   2525  CB  LEU A 156      -5.803 -54.238  16.102  1.00 72.52    -0.035 C 
ATOM   2526  HB1 LEU A 156      -5.905 -54.317  17.210  1.00  0.00     0.037 H 
ATOM   2527  HB2 LEU A 156      -5.982 -53.147  15.959  1.00  0.00     0.037 H 
ATOM   2528  CG  LEU A 156      -6.920 -55.039  15.421  1.00 77.38    -0.059 C 
ATOM   2529  HG  LEU A 156      -6.712 -55.044  14.326  1.00  0.00     0.039 H 
ATOM   2530  CD1 LEU A 156      -6.925 -56.487  15.897  1.00 77.65    -0.073 C 
ATOM   2531 1HD1 LEU A 156      -5.938 -56.982  15.742  1.00  0.00     0.028 H 
ATOM   2532 2HD1 LEU A 156      -7.748 -57.067  15.418  1.00  0.00     0.028 H 
ATOM   2533 3HD1 LEU A 156      -7.253 -56.562  16.960  1.00  0.00     0.028 H 
ATOM   2534  CD2 LEU A 156      -8.249 -54.373  15.629  1.00 79.73    -0.073 C 
ATOM   2535 1HD2 LEU A 156      -8.245 -53.314  15.281  1.00  0.00     0.028 H 
ATOM   2536 2HD2 LEU A 156      -8.577 -54.448  16.692  1.00  0.00     0.028 H 
ATOM   2537 3HD2 LEU A 156      -9.072 -54.953  15.150  1.00  0.00     0.028 H 
ATOM   2538  N   ASN A 157      -4.254 -53.657  13.460  1.00 70.25    -0.346 N 
ATOM   2539  HN  ASN A 157      -4.423 -52.766  13.928  1.00  0.00     0.163 HD
ATOM   2540  CA  ASN A 157      -4.056 -53.677  12.010  1.00 69.37     0.097 C 
ATOM   2541  HA  ASN A 157      -3.760 -54.719  11.746  1.00  0.00     0.088 H 
ATOM   2542  C   ASN A 157      -2.869 -52.763  11.596  1.00 71.38     0.241 C 
ATOM   2543  O   ASN A 157      -3.004 -51.823  10.761  1.00 70.58    -0.271 OA
ATOM   2544  CB  ASN A 157      -5.342 -53.384  11.239  1.00 71.18     0.036 C 
ATOM   2545  HB1 ASN A 157      -6.188 -53.950  11.694  1.00  0.00     0.051 H 
ATOM   2546  HB2 ASN A 157      -5.666 -52.336  11.437  1.00  0.00     0.051 H 
ATOM   2547  CG  ASN A 157      -5.310 -53.640   9.696  1.00 98.11     0.217 C 
ATOM   2548  OD1 ASN A 157      -4.931 -54.720   9.178  1.00 95.36    -0.274 OA
ATOM   2549  ND2 ASN A 157      -5.888 -52.704   8.942  1.00 87.58    -0.370 N 
ATOM   2550 1HD2 ASN A 157      -6.196 -51.827   9.363  1.00  0.00     0.159 HD
ATOM   2551 2HD2 ASN A 157      -5.867 -52.871   7.936  1.00  0.00     0.159 HD
ATOM   2552  N   SER A 158      -1.699 -53.122  12.073  1.00 67.04    -0.344 N 
ATOM   2553  HN  SER A 158      -1.695 -53.955  12.662  1.00  0.00     0.163 HD
ATOM   2554  CA  SER A 158      -0.396 -52.477  11.867  1.00 66.45     0.109 C 
ATOM   2555  HA  SER A 158      -0.466 -51.397  12.136  1.00  0.00     0.090 H 
ATOM   2556  C   SER A 158       0.127 -52.619  10.410  1.00 69.13     0.245 C 
ATOM   2557  O   SER A 158       0.115 -53.729   9.920  1.00 69.47    -0.271 OA
ATOM   2558  CB  SER A 158       0.606 -53.164  12.773  1.00 70.16     0.044 C 
ATOM   2559  HB1 SER A 158       1.011 -54.109  12.341  1.00  0.00     0.077 H 
ATOM   2560  HB2 SER A 158       0.140 -53.611  13.682  1.00  0.00     0.077 H 
ATOM   2561  OG  SER A 158       1.607 -52.219  13.073  1.00 79.19    -0.398 OA
ATOM   2562  HG  SER A 158       2.235 -52.650  13.641  1.00  0.00     0.209 HD
ATOM   2563  N   PRO A 159       0.763 -51.614   9.744  1.00 63.77    -0.337 N 
ATOM   2564  CA  PRO A 159       0.996 -50.280  10.259  1.00 62.51     0.091 C 
ATOM   2565  HA  PRO A 159       1.160 -50.355  11.359  1.00  0.00     0.087 H 
ATOM   2566  C   PRO A 159      -0.117 -49.263  10.010  1.00 62.57     0.241 C 
ATOM   2567  O   PRO A 159      -0.012 -48.176  10.569  1.00 62.00    -0.271 OA
ATOM   2568  CB  PRO A 159       2.332 -49.884   9.599  1.00 64.53    -0.036 C 
ATOM   2569  HB1 PRO A 159       3.193 -49.885  10.307  1.00  0.00     0.036 H 
ATOM   2570  HB2 PRO A 159       2.385 -48.806   9.319  1.00  0.00     0.036 H 
ATOM   2571  CG  PRO A 159       2.521 -50.825   8.417  1.00 69.42    -0.048 C 
ATOM   2572  HG1 PRO A 159       2.699 -50.288   7.456  1.00  0.00     0.035 H 
ATOM   2573  HG2 PRO A 159       3.487 -51.382   8.452  1.00  0.00     0.035 H 
ATOM   2574  CD  PRO A 159       1.320 -51.731   8.372  1.00 65.07    -0.001 C 
ATOM   2575  HD1 PRO A 159       0.596 -51.504   7.555  1.00  0.00     0.064 H 
ATOM   2576  HD2 PRO A 159       1.536 -52.775   8.045  1.00  0.00     0.064 H 
ATOM   2577  N   HIS A 160      -1.211 -49.630   9.304  1.00 55.93    -0.346 N 
ATOM   2578  HN  HIS A 160      -1.264 -50.587   8.955  1.00  0.00     0.163 HD
ATOM   2579  CA  HIS A 160      -2.326 -48.718   9.016  1.00 54.19     0.094 C 
ATOM   2580  HA  HIS A 160      -1.900 -47.865   8.439  1.00  0.00     0.088 H 
ATOM   2581  C   HIS A 160      -2.973 -48.121  10.267  1.00 55.61     0.241 C 
ATOM   2582  O   HIS A 160      -3.209 -46.914  10.310  1.00 54.78    -0.271 OA
ATOM   2583  CB  HIS A 160      -3.377 -49.378   8.114  1.00 54.62     0.002 C 
ATOM   2584  HB1 HIS A 160      -3.715 -50.348   8.547  1.00  0.00     0.046 H 
ATOM   2585  HB2 HIS A 160      -2.911 -49.748   7.171  1.00  0.00     0.046 H 
ATOM   2586  CG  HIS A 160      -4.548 -48.496   7.815  1.00 57.80     0.028 A 
ATOM   2587  ND1 HIS A 160      -4.464 -47.463   6.892  1.00 59.35    -0.354 N 
ATOM   2588  HD1 HIS A 160      -3.649 -47.191   6.343  1.00  0.00     0.166 HD
ATOM   2589  CD2 HIS A 160      -5.800 -48.525   8.327  1.00 59.24    -0.000 A 
ATOM   2590  HD2 HIS A 160      -6.185 -49.228   9.085  1.00  0.00     0.114 H 
ATOM   2591  CE1 HIS A 160      -5.665 -46.904   6.874  1.00 58.64     0.040 A 
ATOM   2592  HE1 HIS A 160      -5.940 -46.045   6.239  1.00  0.00     0.140 H 
ATOM   2593  NE2 HIS A 160      -6.500 -47.510   7.721  1.00 59.00    -0.360 N 
ATOM   2594  HE2 HIS A 160      -7.476 -47.265   7.887  1.00  0.00     0.166 HD
ATOM   2595  N   SER A 161      -3.224 -48.966  11.279  1.00 50.73    -0.344 N 
ATOM   2596  HN  SER A 161      -2.983 -49.948  11.147  1.00  0.00     0.163 HD
ATOM   2597  CA  SER A 161      -3.816 -48.580  12.550  1.00 50.05     0.109 C 
ATOM   2598  HA  SER A 161      -4.723 -47.971  12.328  1.00  0.00     0.090 H 
ATOM   2599  C   SER A 161      -2.858 -47.703  13.376  1.00 53.94     0.243 C 
ATOM   2600  O   SER A 161      -3.320 -46.935  14.218  1.00 53.75    -0.271 OA
ATOM   2601  CB  SER A 161      -4.266 -49.812  13.326  1.00 52.00     0.044 C 
ATOM   2602  HB1 SER A 161      -4.803 -49.533  14.263  1.00  0.00     0.077 H 
ATOM   2603  HB2 SER A 161      -5.096 -50.344  12.805  1.00  0.00     0.077 H 
ATOM   2604  OG  SER A 161      -3.177 -50.679  13.589  1.00 56.10    -0.398 OA
ATOM   2605  HG  SER A 161      -3.458 -51.447  14.073  1.00  0.00     0.209 HD
ATOM   2606  N   ARG A 162      -1.539 -47.809  13.123  1.00 50.12    -0.346 N 
ATOM   2607  HN  ARG A 162      -1.232 -48.505  12.444  1.00  0.00     0.163 HD
ATOM   2608  CA  ARG A 162      -0.525 -46.981  13.769  1.00 49.79     0.089 C 
ATOM   2609  HA  ARG A 162      -0.798 -46.853  14.843  1.00  0.00     0.087 H 
ATOM   2610  C   ARG A 162      -0.533 -45.614  13.096  1.00 51.68     0.241 C 
ATOM   2611  O   ARG A 162      -0.450 -44.603  13.781  1.00 52.36    -0.271 OA
ATOM   2612  CB  ARG A 162       0.871 -47.623  13.687  1.00 50.82    -0.036 C 
ATOM   2613  HB1 ARG A 162       1.657 -46.841  13.569  1.00  0.00     0.036 H 
ATOM   2614  HB2 ARG A 162       0.999 -48.164  12.720  1.00  0.00     0.036 H 
ATOM   2615  CG  ARG A 162       1.195 -48.538  14.862  1.00 65.23    -0.048 C 
ATOM   2616  HG1 ARG A 162       0.534 -49.436  14.870  1.00  0.00     0.035 H 
ATOM   2617  HG2 ARG A 162       0.882 -48.081  15.830  1.00  0.00     0.035 H 
ATOM   2618  CD  ARG A 162       2.664 -48.932  14.886  1.00 81.27     0.009 C 
ATOM   2619  HD1 ARG A 162       2.998 -49.184  15.920  1.00  0.00     0.064 H 
ATOM   2620  HD2 ARG A 162       3.322 -48.052  14.698  1.00  0.00     0.064 H 
ATOM   2621  NE  ARG A 162       2.956 -50.021  13.954  1.00 95.26    -0.227 N 
ATOM   2622  HE  ARG A 162       2.205 -50.679  13.746  1.00  0.00     0.177 HD
ATOM   2623  CZ  ARG A 162       4.132 -50.216  13.356  1.00116.69     0.665 C 
ATOM   2624  NH1 ARG A 162       5.142 -49.389  13.581  1.00106.15    -0.235 N 
ATOM   2625 1HH1 ARG A 162       5.019 -48.605  14.221  1.00  0.00     0.174 HD
ATOM   2626 2HH1 ARG A 162       6.041 -49.538  13.124  1.00  0.00     0.174 HD
ATOM   2627  NH2 ARG A 162       4.292 -51.236  12.523  1.00106.41    -0.235 N 
ATOM   2628 1HH2 ARG A 162       3.514 -51.873  12.350  1.00  0.00     0.174 HD
ATOM   2629 2HH2 ARG A 162       5.191 -51.385  12.066  1.00  0.00     0.174 HD
ATOM   2630  N   ALA A 163      -0.663 -45.590  11.759  1.00 46.28    -0.346 N 
ATOM   2631  HN  ALA A 163      -0.716 -46.487  11.277  1.00  0.00     0.163 HD
ATOM   2632  CA  ALA A 163      -0.734 -44.384  10.940  1.00 45.03     0.086 C 
ATOM   2633  HA  ALA A 163       0.144 -43.740  11.180  1.00  0.00     0.086 H 
ATOM   2634  C   ALA A 163      -2.015 -43.593  11.236  1.00 46.59     0.240 C 
ATOM   2635  O   ALA A 163      -1.962 -42.366  11.277  1.00 46.02    -0.271 OA
ATOM   2636  CB  ALA A 163      -0.675 -44.751   9.468  1.00 45.82    -0.049 C 
ATOM   2637  HB1 ALA A 163       0.256 -45.326   9.253  1.00  0.00     0.030 H 
ATOM   2638  HB2 ALA A 163      -0.774 -43.856   8.811  1.00  0.00     0.030 H 
ATOM   2639  HB3 ALA A 163      -1.589 -45.298   9.138  1.00  0.00     0.030 H 
ATOM   2640  N   MET A 164      -3.154 -44.302  11.450  1.00 40.53    -0.346 N 
ATOM   2641  HN  MET A 164      -3.091 -45.318  11.384  1.00  0.00     0.163 HD
ATOM   2642  CA  MET A 164      -4.466 -43.731  11.767  1.00 38.97     0.090 C 
ATOM   2643  HA  MET A 164      -4.680 -42.923  11.030  1.00  0.00     0.087 H 
ATOM   2644  C   MET A 164      -4.465 -43.110  13.169  1.00 41.71     0.241 C 
ATOM   2645  O   MET A 164      -5.222 -42.174  13.411  1.00 40.44    -0.271 OA
ATOM   2646  CB  MET A 164      -5.579 -44.791  11.653  1.00 40.86    -0.030 C 
ATOM   2647  HB1 MET A 164      -6.475 -44.482  12.241  1.00  0.00     0.037 H 
ATOM   2648  HB2 MET A 164      -5.297 -45.715  12.210  1.00  0.00     0.037 H 
ATOM   2649  CG  MET A 164      -5.973 -45.131  10.214  1.00 43.90    -0.021 C 
ATOM   2650  HG1 MET A 164      -5.067 -45.409   9.626  1.00  0.00     0.049 H 
ATOM   2651  HG2 MET A 164      -6.529 -46.097  10.189  1.00  0.00     0.049 H 
ATOM   2652  SD  MET A 164      -6.915 -43.850   9.334  1.00 47.60    -0.173 SA
ATOM   2653  CE  MET A 164      -8.482 -43.928  10.223  1.00 44.04    -0.035 C 
ATOM   2654  HE1 MET A 164      -9.060 -43.142   9.683  1.00  0.00     0.041 H 
ATOM   2655  HE2 MET A 164      -8.416 -43.805  11.329  1.00  0.00     0.041 H 
ATOM   2656  HE3 MET A 164      -8.961 -44.934  10.270  1.00  0.00     0.041 H 
ATOM   2657  N   TYR A 165      -3.617 -43.629  14.084  1.00 38.24    -0.346 N 
ATOM   2658  HN  TYR A 165      -3.046 -44.429  13.812  1.00  0.00     0.163 HD
ATOM   2659  CA  TYR A 165      -3.472 -43.108  15.443  1.00 38.46     0.093 C 
ATOM   2660  HA  TYR A 165      -4.489 -42.955  15.874  1.00  0.00     0.088 H 
ATOM   2661  C   TYR A 165      -2.749 -41.762  15.417  1.00 41.65     0.241 C 
ATOM   2662  O   TYR A 165      -3.282 -40.771  15.914  1.00 40.22    -0.271 OA
ATOM   2663  CB  TYR A 165      -2.697 -44.099  16.350  1.00 39.60    -0.014 C 
ATOM   2664  HB1 TYR A 165      -1.815 -44.517  15.811  1.00  0.00     0.043 H 
ATOM   2665  HB2 TYR A 165      -3.284 -45.034  16.502  1.00  0.00     0.043 H 
ATOM   2666  CG  TYR A 165      -2.278 -43.508  17.684  1.00 41.43    -0.056 A 
ATOM   2667  CD1 TYR A 165      -3.229 -43.049  18.595  1.00 43.20    -0.074 A 
ATOM   2668  HD1 TYR A 165      -4.300 -43.138  18.348  1.00  0.00     0.084 H 
ATOM   2669  CD2 TYR A 165      -0.935 -43.384  18.029  1.00 42.00    -0.074 A 
ATOM   2670  HD2 TYR A 165      -0.161 -43.722  17.319  1.00  0.00     0.084 H 
ATOM   2671  CE1 TYR A 165      -2.853 -42.480  19.811  1.00 42.84    -0.051 A 
ATOM   2672  HE1 TYR A 165      -3.623 -42.111  20.510  1.00  0.00     0.087 H 
ATOM   2673  CE2 TYR A 165      -0.548 -42.840  19.256  1.00 42.41    -0.051 A 
ATOM   2674  HE2 TYR A 165       0.521 -42.777  19.521  1.00  0.00     0.087 H 
ATOM   2675  CZ  TYR A 165      -1.514 -42.379  20.140  1.00 45.31     0.065 A 
ATOM   2676  OH  TYR A 165      -1.164 -41.857  21.368  1.00 39.51    -0.361 OA
ATOM   2677  HH  TYR A 165      -0.244 -41.788  21.594  1.00  0.00     0.217 HD
ATOM   2678  N   VAL A 166      -1.530 -41.756  14.843  1.00 38.52    -0.346 N 
ATOM   2679  HN  VAL A 166      -1.218 -42.637  14.434  1.00  0.00     0.163 HD
ATOM   2680  CA  VAL A 166      -0.604 -40.629  14.741  1.00 38.81     0.092 C 
ATOM   2681  HA  VAL A 166      -0.512 -40.180  15.757  1.00  0.00     0.088 H 
ATOM   2682  C   VAL A 166      -1.127 -39.543  13.809  1.00 43.13     0.241 C 
ATOM   2683  O   VAL A 166      -0.973 -38.359  14.113  1.00 42.77    -0.271 OA
ATOM   2684  CB  VAL A 166       0.815 -41.123  14.320  1.00 42.83    -0.033 C 
ATOM   2685  HB  VAL A 166       0.724 -41.618  13.325  1.00  0.00     0.042 H 
ATOM   2686  CG1 VAL A 166       1.797 -39.965  14.179  1.00 42.40    -0.071 C 
ATOM   2687 1HG1 VAL A 166       2.811 -40.318  13.878  1.00  0.00     0.028 H 
ATOM   2688 2HG1 VAL A 166       1.839 -39.352  15.110  1.00  0.00     0.028 H 
ATOM   2689 3HG1 VAL A 166       1.412 -39.189  13.477  1.00  0.00     0.028 H 
ATOM   2690  CG2 VAL A 166       1.358 -42.158  15.312  1.00 42.65    -0.071 C 
ATOM   2691 1HG2 VAL A 166       2.372 -42.511  15.011  1.00  0.00     0.028 H 
ATOM   2692 2HG2 VAL A 166       0.650 -43.009  15.445  1.00  0.00     0.028 H 
ATOM   2693 3HG2 VAL A 166       1.353 -41.767  16.356  1.00  0.00     0.028 H 
ATOM   2694  N   TYR A 167      -1.699 -39.945  12.657  1.00 39.39    -0.346 N 
ATOM   2695  HN  TYR A 167      -1.784 -40.948  12.490  1.00  0.00     0.163 HD
ATOM   2696  CA  TYR A 167      -2.203 -39.039  11.637  1.00 39.44     0.093 C 
ATOM   2697  HA  TYR A 167      -2.170 -38.006  12.054  1.00  0.00     0.088 H 
ATOM   2698  C   TYR A 167      -3.670 -39.364  11.305  1.00 44.47     0.243 C 
ATOM   2699  O   TYR A 167      -3.959 -39.937  10.254  1.00 44.94    -0.271 OA
ATOM   2700  CB  TYR A 167      -1.304 -39.069  10.385  1.00 41.29    -0.014 C 
ATOM   2701  HB1 TYR A 167      -1.409 -40.047   9.860  1.00  0.00     0.043 H 
ATOM   2702  HB2 TYR A 167      -1.710 -38.384   9.605  1.00  0.00     0.043 H 
ATOM   2703  CG  TYR A 167       0.161 -38.766  10.635  1.00 44.29    -0.056 A 
ATOM   2704  CD1 TYR A 167       0.585 -37.473  10.945  1.00 46.81    -0.074 A 
ATOM   2705  HD1 TYR A 167      -0.161 -36.665  11.033  1.00  0.00     0.084 H 
ATOM   2706  CD2 TYR A 167       1.132 -39.751  10.485  1.00 45.32    -0.074 A 
ATOM   2707  HD2 TYR A 167       0.826 -40.774  10.207  1.00  0.00     0.084 H 
ATOM   2708  CE1 TYR A 167       1.938 -37.182  11.146  1.00 47.08    -0.051 A 
ATOM   2709  HE1 TYR A 167       2.250 -36.159  11.414  1.00  0.00     0.087 H 
ATOM   2710  CE2 TYR A 167       2.487 -39.471  10.679  1.00 46.35    -0.051 A 
ATOM   2711  HE2 TYR A 167       3.238 -40.272  10.572  1.00  0.00     0.087 H 
ATOM   2712  CZ  TYR A 167       2.885 -38.184  11.007  1.00 54.02     0.065 A 
ATOM   2713  OH  TYR A 167       4.218 -37.906  11.198  1.00 55.77    -0.361 OA
ATOM   2714  HH  TYR A 167       4.491 -37.024  11.423  1.00  0.00     0.217 HD
ATOM   2715  N   PRO A 168      -4.620 -39.015  12.198  1.00 41.43    -0.337 N 
ATOM   2716  CA  PRO A 168      -6.034 -39.321  11.907  1.00 41.19     0.092 C 
ATOM   2717  HA  PRO A 168      -6.109 -40.381  11.568  1.00  0.00     0.087 H 
ATOM   2718  C   PRO A 168      -6.639 -38.414  10.827  1.00 44.77     0.243 C 
ATOM   2719  O   PRO A 168      -6.093 -37.334  10.571  1.00 42.81    -0.271 OA
ATOM   2720  CB  PRO A 168      -6.725 -39.190  13.266  1.00 43.07    -0.036 C 
ATOM   2721  HB1 PRO A 168      -7.776 -38.824  13.205  1.00  0.00     0.036 H 
ATOM   2722  HB2 PRO A 168      -6.958 -40.167  13.750  1.00  0.00     0.036 H 
ATOM   2723  CG  PRO A 168      -5.829 -38.317  14.071  1.00 47.57    -0.048 C 
ATOM   2724  HG1 PRO A 168      -6.241 -37.287  14.182  1.00  0.00     0.035 H 
ATOM   2725  HG2 PRO A 168      -5.821 -38.608  15.147  1.00  0.00     0.035 H 
ATOM   2726  CD  PRO A 168      -4.462 -38.308  13.488  1.00 42.82    -0.001 C 
ATOM   2727  HD1 PRO A 168      -4.006 -37.294  13.403  1.00  0.00     0.064 H 
ATOM   2728  HD2 PRO A 168      -3.677 -38.737  14.153  1.00  0.00     0.064 H 
ATOM   2729  N   PRO A 169      -7.716 -38.853  10.128  1.00 41.87    -0.337 N 
ATOM   2730  CA  PRO A 169      -8.292 -38.001   9.077  1.00 41.70     0.091 C 
ATOM   2731  HA  PRO A 169      -7.497 -37.711   8.351  1.00  0.00     0.087 H 
ATOM   2732  C   PRO A 169      -8.946 -36.745   9.654  1.00 43.48     0.241 C 
ATOM   2733  O   PRO A 169      -9.795 -36.837  10.536  1.00 41.96    -0.271 OA
ATOM   2734  CB  PRO A 169      -9.317 -38.913   8.384  1.00 43.96    -0.036 C 
ATOM   2735  HB1 PRO A 169     -10.368 -38.553   8.478  1.00  0.00     0.036 H 
ATOM   2736  HB2 PRO A 169      -9.262 -38.879   7.271  1.00  0.00     0.036 H 
ATOM   2737  CG  PRO A 169      -9.103 -40.267   8.946  1.00 48.57    -0.048 C 
ATOM   2738  HG1 PRO A 169     -10.035 -40.879   8.972  1.00  0.00     0.035 H 
ATOM   2739  HG2 PRO A 169      -8.513 -40.929   8.271  1.00  0.00     0.035 H 
ATOM   2740  CD  PRO A 169      -8.483 -40.104  10.279  1.00 43.78    -0.001 C 
ATOM   2741  HD1 PRO A 169      -7.886 -40.979  10.628  1.00  0.00     0.064 H 
ATOM   2742  HD2 PRO A 169      -9.200 -40.113  11.133  1.00  0.00     0.064 H 
ATOM   2743  N   ASN A 170      -8.503 -35.572   9.198  1.00 39.67    -0.346 N 
ATOM   2744  HN  ASN A 170      -7.746 -35.553   8.514  1.00  0.00     0.163 HD
ATOM   2745  CA  ASN A 170      -9.081 -34.320   9.660  1.00 39.69     0.097 C 
ATOM   2746  HA  ASN A 170      -9.455 -34.461  10.701  1.00  0.00     0.088 H 
ATOM   2747  C   ASN A 170     -10.276 -34.046   8.741  1.00 43.11     0.241 C 
ATOM   2748  O   ASN A 170     -10.129 -33.416   7.685  1.00 42.27    -0.271 OA
ATOM   2749  CB  ASN A 170      -8.042 -33.183   9.658  1.00 37.25     0.036 C 
ATOM   2750  HB1 ASN A 170      -7.114 -33.495  10.192  1.00  0.00     0.051 H 
ATOM   2751  HB2 ASN A 170      -7.625 -33.031   8.635  1.00  0.00     0.051 H 
ATOM   2752  CG  ASN A 170      -8.572 -31.883  10.219  1.00 52.30     0.217 C 
ATOM   2753  OD1 ASN A 170      -9.531 -31.845  11.005  1.00 44.49    -0.274 OA
ATOM   2754  ND2 ASN A 170      -7.986 -30.781   9.788  1.00 45.79    -0.370 N 
ATOM   2755 1HD2 ASN A 170      -8.344 -29.904  10.166  1.00  0.00     0.159 HD
ATOM   2756 2HD2 ASN A 170      -7.197 -30.812   9.142  1.00  0.00     0.159 HD
ATOM   2757  N   VAL A 171     -11.445 -34.599   9.132  1.00 40.76    -0.346 N 
ATOM   2758  HN  VAL A 171     -11.463 -35.069  10.037  1.00  0.00     0.163 HD
ATOM   2759  CA  VAL A 171     -12.692 -34.577   8.357  1.00 41.14     0.092 C 
ATOM   2760  HA  VAL A 171     -12.488 -33.966   7.447  1.00  0.00     0.088 H 
ATOM   2761  C   VAL A 171     -13.885 -33.918   9.066  1.00 48.89     0.241 C 
ATOM   2762  O   VAL A 171     -13.977 -33.914  10.297  1.00 49.46    -0.271 OA
ATOM   2763  CB  VAL A 171     -13.095 -36.001   7.854  1.00 43.71    -0.033 C 
ATOM   2764  HB  VAL A 171     -14.069 -35.897   7.321  1.00  0.00     0.042 H 
ATOM   2765  CG1 VAL A 171     -12.092 -36.552   6.848  1.00 43.13    -0.071 C 
ATOM   2766 1HG1 VAL A 171     -11.931 -35.836   6.008  1.00  0.00     0.028 H 
ATOM   2767 2HG1 VAL A 171     -12.394 -37.559   6.477  1.00  0.00     0.028 H 
ATOM   2768 3HG1 VAL A 171     -11.131 -36.833   7.338  1.00  0.00     0.028 H 
ATOM   2769  CG2 VAL A 171     -13.316 -36.983   9.006  1.00 43.19    -0.071 C 
ATOM   2770 1HG2 VAL A 171     -14.050 -36.580   9.742  1.00  0.00     0.028 H 
ATOM   2771 2HG2 VAL A 171     -12.355 -37.264   9.496  1.00  0.00     0.028 H 
ATOM   2772 3HG2 VAL A 171     -13.618 -37.990   8.635  1.00  0.00     0.028 H 
ATOM   2773  N   GLU A 172     -14.841 -33.437   8.254  1.00 46.57    -0.346 N 
ATOM   2774  HN  GLU A 172     -14.668 -33.472   7.249  1.00  0.00     0.163 HD
ATOM   2775  CA  GLU A 172     -16.111 -32.867   8.701  1.00 46.48     0.090 C 
ATOM   2776  HA  GLU A 172     -15.928 -32.183   9.563  1.00  0.00     0.087 H 
ATOM   2777  C   GLU A 172     -17.004 -34.026   9.152  1.00 51.47     0.241 C 
ATOM   2778  O   GLU A 172     -16.750 -35.163   8.760  1.00 51.41    -0.271 OA
ATOM   2779  CB  GLU A 172     -16.773 -32.080   7.555  1.00 47.47    -0.029 C 
ATOM   2780  HB1 GLU A 172     -17.767 -31.688   7.873  1.00  0.00     0.037 H 
ATOM   2781  HB2 GLU A 172     -17.094 -32.771   6.741  1.00  0.00     0.037 H 
ATOM   2782  CG  GLU A 172     -15.910 -30.955   6.993  1.00 54.31     0.018 C 
ATOM   2783  HG1 GLU A 172     -14.896 -31.357   6.761  1.00  0.00     0.049 H 
ATOM   2784  HG2 GLU A 172     -16.275 -30.692   5.973  1.00  0.00     0.049 H 
ATOM   2785  CD  GLU A 172     -15.762 -29.680   7.809  1.00 70.15     0.172 C 
ATOM   2786  OE1 GLU A 172     -16.307 -29.600   8.935  1.00 56.05    -0.648 OA
ATOM   2787  OE2 GLU A 172     -15.103 -28.745   7.302  1.00 67.92    -0.648 OA
ATOM   2788  N   SER A 173     -18.024 -33.760   9.985  1.00 49.70    -0.344 N 
ATOM   2789  HN  SER A 173     -18.185 -32.795  10.273  1.00  0.00     0.163 HD
ATOM   2790  CA  SER A 173     -18.919 -34.812  10.498  1.00 50.14     0.109 C 
ATOM   2791  HA  SER A 173     -18.265 -35.626  10.889  1.00  0.00     0.090 H 
ATOM   2792  C   SER A 173     -19.842 -35.456   9.431  1.00 56.38     0.243 C 
ATOM   2793  O   SER A 173     -20.278 -36.596   9.621  1.00 55.59    -0.271 OA
ATOM   2794  CB  SER A 173     -19.737 -34.301  11.680  1.00 51.93     0.044 C 
ATOM   2795  HB1 SER A 173     -20.698 -34.855  11.789  1.00  0.00     0.077 H 
ATOM   2796  HB2 SER A 173     -20.152 -33.284  11.488  1.00  0.00     0.077 H 
ATOM   2797  OG  SER A 173     -18.968 -34.340  12.872  1.00 54.72    -0.398 OA
ATOM   2798  HG  SER A 173     -19.477 -34.022  13.608  1.00  0.00     0.209 HD
ATOM   2799  N   SER A 174     -20.108 -34.747   8.314  1.00 54.80    -0.344 N 
ATOM   2800  HN  SER A 174     -19.690 -33.822   8.213  1.00  0.00     0.163 HD
ATOM   2801  CA  SER A 174     -20.971 -35.248   7.239  1.00 56.13     0.109 C 
ATOM   2802  HA  SER A 174     -21.077 -36.350   7.375  1.00  0.00     0.090 H 
ATOM   2803  C   SER A 174     -20.404 -35.003   5.828  1.00 60.42     0.245 C 
ATOM   2804  O   SER A 174     -19.896 -33.911   5.572  1.00 58.75    -0.271 OA
ATOM   2805  CB  SER A 174     -22.365 -34.630   7.353  1.00 61.35     0.044 C 
ATOM   2806  HB1 SER A 174     -22.849 -34.915   8.316  1.00  0.00     0.077 H 
ATOM   2807  HB2 SER A 174     -22.300 -33.527   7.500  1.00  0.00     0.077 H 
ATOM   2808  OG  SER A 174     -23.205 -34.946   6.251  1.00 70.53    -0.398 OA
ATOM   2809  HG  SER A 174     -24.071 -34.562   6.322  1.00  0.00     0.209 HD
ATOM   2810  N   PRO A 175     -20.573 -35.966   4.876  1.00 58.98    -0.337 N 
ATOM   2811  CA  PRO A 175     -20.108 -35.723   3.490  1.00 59.44     0.091 C 
ATOM   2812  HA  PRO A 175     -19.070 -35.316   3.518  1.00  0.00     0.087 H 
ATOM   2813  C   PRO A 175     -20.999 -34.774   2.674  1.00 64.44     0.241 C 
ATOM   2814  O   PRO A 175     -20.606 -34.363   1.580  1.00 63.81    -0.271 OA
ATOM   2815  CB  PRO A 175     -20.081 -37.124   2.879  1.00 61.19    -0.036 C 
ATOM   2816  HB1 PRO A 175     -20.222 -37.140   1.773  1.00  0.00     0.036 H 
ATOM   2817  HB2 PRO A 175     -19.074 -37.602   2.884  1.00  0.00     0.036 H 
ATOM   2818  CG  PRO A 175     -21.113 -37.882   3.630  1.00 65.30    -0.048 C 
ATOM   2819  HG1 PRO A 175     -20.939 -38.983   3.618  1.00  0.00     0.035 H 
ATOM   2820  HG2 PRO A 175     -22.106 -37.886   3.122  1.00  0.00     0.035 H 
ATOM   2821  CD  PRO A 175     -21.167 -37.313   5.018  1.00 60.66    -0.001 C 
ATOM   2822  HD1 PRO A 175     -20.680 -37.949   5.794  1.00  0.00     0.064 H 
ATOM   2823  HD2 PRO A 175     -22.183 -37.320   5.477  1.00  0.00     0.064 H 
ATOM   2824  N   GLU A 176     -22.194 -34.428   3.198  1.00 62.52    -0.346 N 
ATOM   2825  HN  GLU A 176     -22.439 -34.819   4.108  1.00  0.00     0.163 HD
ATOM   2826  CA  GLU A 176     -23.168 -33.535   2.564  1.00 63.05     0.090 C 
ATOM   2827  HA  GLU A 176     -23.421 -33.948   1.560  1.00  0.00     0.087 H 
ATOM   2828  C   GLU A 176     -22.595 -32.128   2.376  1.00 68.03     0.241 C 
ATOM   2829  O   GLU A 176     -22.066 -31.546   3.325  1.00 67.66    -0.271 OA
ATOM   2830  CB  GLU A 176     -24.454 -33.486   3.404  1.00 64.75    -0.029 C 
ATOM   2831  HB1 GLU A 176     -24.306 -32.840   4.301  1.00  0.00     0.037 H 
ATOM   2832  HB2 GLU A 176     -24.630 -34.469   3.901  1.00  0.00     0.037 H 
ATOM   2833  CG  GLU A 176     -25.694 -33.052   2.640  1.00 77.09     0.018 C 
ATOM   2834  HG1 GLU A 176     -25.491 -32.115   2.070  1.00  0.00     0.049 H 
ATOM   2835  HG2 GLU A 176     -25.893 -33.751   1.794  1.00  0.00     0.049 H 
ATOM   2836  CD  GLU A 176     -26.937 -32.891   3.497  1.00 95.39     0.172 C 
ATOM   2837  OE1 GLU A 176     -27.509 -33.924   3.918  1.00 81.56    -0.648 OA
ATOM   2838  OE2 GLU A 176     -27.342 -31.731   3.745  1.00 86.46    -0.648 OA
ATOM   2839  N   LEU A 177     -22.689 -31.594   1.147  1.00 65.33    -0.346 N 
ATOM   2840  HN  LEU A 177     -23.140 -32.138   0.411  1.00  0.00     0.163 HD
ATOM   2841  CA  LEU A 177     -22.172 -30.266   0.821  1.00 65.63     0.090 C 
ATOM   2842  HA  LEU A 177     -21.404 -30.013   1.589  1.00  0.00     0.087 H 
ATOM   2843  C   LEU A 177     -23.228 -29.162   0.855  1.00 70.85     0.243 C 
ATOM   2844  O   LEU A 177     -24.251 -29.274   0.174  1.00 70.33    -0.271 OA
ATOM   2845  CB  LEU A 177     -21.470 -30.245  -0.551  1.00 65.63    -0.035 C 
ATOM   2846  HB1 LEU A 177     -21.433 -29.194  -0.922  1.00  0.00     0.037 H 
ATOM   2847  HB2 LEU A 177     -22.140 -30.717  -1.307  1.00  0.00     0.037 H 
ATOM   2848  CG  LEU A 177     -20.083 -30.859  -0.671  1.00 70.26    -0.059 C 
ATOM   2849  HG  LEU A 177     -20.134 -31.933  -0.375  1.00  0.00     0.039 H 
ATOM   2850  CD1 LEU A 177     -19.594 -30.763  -2.088  1.00 70.39    -0.073 C 
ATOM   2851 1HD1 LEU A 177     -18.578 -31.213  -2.176  1.00  0.00     0.028 H 
ATOM   2852 2HD1 LEU A 177     -19.620 -29.715  -2.467  1.00  0.00     0.028 H 
ATOM   2853 3HD1 LEU A 177     -20.314 -31.216  -2.809  1.00  0.00     0.028 H 
ATOM   2854  CD2 LEU A 177     -19.081 -30.149   0.215  1.00 72.80    -0.073 C 
ATOM   2855 1HD2 LEU A 177     -18.065 -30.599   0.127  1.00  0.00     0.028 H 
ATOM   2856 2HD2 LEU A 177     -19.423 -30.120   1.276  1.00  0.00     0.028 H 
ATOM   2857 3HD2 LEU A 177     -19.061 -29.053   0.010  1.00  0.00     0.028 H 
ATOM   2858  N   PRO A 178     -22.960 -28.047   1.572  1.00 68.54    -0.337 N 
ATOM   2859  CA  PRO A 178     -23.907 -26.917   1.560  1.00 68.59     0.091 C 
ATOM   2860  HA  PRO A 178     -24.914 -27.250   1.903  1.00  0.00     0.087 H 
ATOM   2861  C   PRO A 178     -23.996 -26.306   0.160  1.00 72.17     0.241 C 
ATOM   2862  O   PRO A 178     -23.001 -26.302  -0.572  1.00 71.10    -0.271 OA
ATOM   2863  CB  PRO A 178     -23.296 -25.935   2.568  1.00 70.38    -0.036 C 
ATOM   2864  HB1 PRO A 178     -24.050 -25.364   3.159  1.00  0.00     0.036 H 
ATOM   2865  HB2 PRO A 178     -22.807 -25.050   2.099  1.00  0.00     0.036 H 
ATOM   2866  CG  PRO A 178     -22.367 -26.776   3.408  1.00 74.76    -0.048 C 
ATOM   2867  HG1 PRO A 178     -22.846 -27.248   4.298  1.00  0.00     0.035 H 
ATOM   2868  HG2 PRO A 178     -21.607 -26.195   3.981  1.00  0.00     0.035 H 
ATOM   2869  CD  PRO A 178     -21.796 -27.744   2.425  1.00 70.18    -0.001 C 
ATOM   2870  HD1 PRO A 178     -20.894 -27.383   1.879  1.00  0.00     0.064 H 
ATOM   2871  HD2 PRO A 178     -21.299 -28.634   2.876  1.00  0.00     0.064 H 
ATOM   2872  N   LYS A 179     -25.202 -25.835  -0.214  1.00 68.87    -0.346 N 
ATOM   2873  HN  LYS A 179     -25.950 -25.888   0.477  1.00  0.00     0.163 HD
ATOM   2874  CA  LYS A 179     -25.545 -25.254  -1.516  1.00 68.33     0.086 C 
ATOM   2875  HA  LYS A 179     -25.662 -26.104  -2.228  1.00  0.00     0.086 H 
ATOM   2876  C   LYS A 179     -24.471 -24.335  -2.098  1.00 70.98     0.240 C 
ATOM   2877  O   LYS A 179     -23.941 -24.642  -3.164  1.00 70.48    -0.271 OA
ATOM   2878  CB  LYS A 179     -26.906 -24.534  -1.456  1.00 71.01    -0.049 C 
ATOM   2879  HB1 LYS A 179     -27.167 -24.092  -2.446  1.00  0.00     0.030 H 
ATOM   2880  HB2 LYS A 179     -26.932 -23.770  -0.644  1.00  0.00     0.030 H 
ATOM   2881  HB3 LYS A 179     -27.712 -25.207  -1.080  1.00  0.00     0.030 H 
ATOM   2882  N   HIS A 180     -24.124 -23.243  -1.386  1.00 66.97    -0.346 N 
ATOM   2883  HN  HIS A 180     -24.581 -23.093  -0.486  1.00  0.00     0.163 HD
ATOM   2884  CA  HIS A 180     -23.128 -22.257  -1.828  1.00 66.53     0.094 C 
ATOM   2885  HA  HIS A 180     -23.474 -21.868  -2.814  1.00  0.00     0.088 H 
ATOM   2886  C   HIS A 180     -21.723 -22.845  -2.048  1.00 70.54     0.241 C 
ATOM   2887  O   HIS A 180     -20.955 -22.285  -2.831  1.00 70.08    -0.271 OA
ATOM   2888  CB  HIS A 180     -23.083 -21.057  -0.867  1.00 66.99     0.002 C 
ATOM   2889  HB1 HIS A 180     -24.089 -20.583  -0.787  1.00  0.00     0.046 H 
ATOM   2890  HB2 HIS A 180     -22.512 -20.214  -1.322  1.00  0.00     0.046 H 
ATOM   2891  CG  HIS A 180     -22.546 -21.379   0.494  1.00 70.11     0.028 A 
ATOM   2892  ND1 HIS A 180     -23.077 -22.404   1.259  1.00 71.73    -0.354 N 
ATOM   2893  HD1 HIS A 180     -23.845 -23.026   1.008  1.00  0.00     0.166 HD
ATOM   2894  CD2 HIS A 180     -21.548 -20.787   1.190  1.00 71.66    -0.000 A 
ATOM   2895  HD2 HIS A 180     -20.929 -19.936   0.859  1.00  0.00     0.114 H 
ATOM   2896  CE1 HIS A 180     -22.380 -22.407   2.382  1.00 71.03     0.040 A 
ATOM   2897  HE1 HIS A 180     -22.545 -23.115   3.211  1.00  0.00     0.140 H 
ATOM   2898  NE2 HIS A 180     -21.455 -21.451   2.389  1.00 71.36    -0.360 N 
ATOM   2899  HE2 HIS A 180     -20.799 -21.249   3.144  1.00  0.00     0.166 HD
ATOM   2900  N   ILE A 181     -21.398 -23.964  -1.362  1.00 66.78    -0.346 N 
ATOM   2901  HN  ILE A 181     -22.094 -24.354  -0.726  1.00  0.00     0.163 HD
ATOM   2902  CA  ILE A 181     -20.110 -24.650  -1.475  1.00 66.64     0.092 C 
ATOM   2903  HA  ILE A 181     -19.341 -23.860  -1.641  1.00  0.00     0.088 H 
ATOM   2904  C   ILE A 181     -20.100 -25.547  -2.729  1.00 71.34     0.241 C 
ATOM   2905  O   ILE A 181     -19.180 -25.430  -3.537  1.00 71.16    -0.271 OA
ATOM   2906  CB  ILE A 181     -19.731 -25.372  -0.146  1.00 69.49    -0.030 C 
ATOM   2907  HB  ILE A 181     -20.617 -25.958   0.194  1.00  0.00     0.043 H 
ATOM   2908  CG1 ILE A 181     -19.412 -24.313   0.935  1.00 70.05    -0.063 C 
ATOM   2909 1HG1 ILE A 181     -19.977 -23.377   0.717  1.00  0.00     0.033 H 
ATOM   2910 2HG1 ILE A 181     -18.364 -23.955   0.808  1.00  0.00     0.033 H 
ATOM   2911  CG2 ILE A 181     -18.551 -26.350  -0.327  1.00 69.20    -0.071 C 
ATOM   2912 1HG2 ILE A 181     -18.781 -27.113  -1.106  1.00  0.00     0.028 H 
ATOM   2913 2HG2 ILE A 181     -18.257 -26.824   0.639  1.00  0.00     0.028 H 
ATOM   2914 3HG2 ILE A 181     -17.600 -25.811  -0.547  1.00  0.00     0.028 H 
ATOM   2915  CD1 ILE A 181     -19.634 -24.710   2.356  1.00 78.39    -0.076 C 
ATOM   2916 1HD1 ILE A 181     -19.404 -23.947   3.135  1.00  0.00     0.027 H 
ATOM   2917 2HD1 ILE A 181     -19.069 -25.646   2.574  1.00  0.00     0.027 H 
ATOM   2918 3HD1 ILE A 181     -20.682 -25.068   2.483  1.00  0.00     0.027 H 
ATOM   2919  N   TYR A 182     -21.137 -26.389  -2.914  1.00 68.29    -0.346 N 
ATOM   2920  HN  TYR A 182     -21.863 -26.420  -2.199  1.00  0.00     0.163 HD
ATOM   2921  CA  TYR A 182     -21.283 -27.265  -4.085  1.00 68.50     0.093 C 
ATOM   2922  HA  TYR A 182     -20.388 -27.929  -4.127  1.00  0.00     0.088 H 
ATOM   2923  C   TYR A 182     -21.338 -26.467  -5.401  1.00 70.29     0.241 C 
ATOM   2924  O   TYR A 182     -20.799 -26.921  -6.407  1.00 69.80    -0.271 OA
ATOM   2925  CB  TYR A 182     -22.529 -28.163  -3.946  1.00 70.52    -0.014 C 
ATOM   2926  HB1 TYR A 182     -22.523 -28.691  -2.964  1.00  0.00     0.043 H 
ATOM   2927  HB2 TYR A 182     -23.447 -27.542  -3.821  1.00  0.00     0.043 H 
ATOM   2928  CG  TYR A 182     -22.707 -29.152  -5.079  1.00 73.36    -0.056 A 
ATOM   2929  CD1 TYR A 182     -22.059 -30.384  -5.063  1.00 75.67    -0.074 A 
ATOM   2930  HD1 TYR A 182     -21.406 -30.641  -4.212  1.00  0.00     0.084 H 
ATOM   2931  CD2 TYR A 182     -23.536 -28.864  -6.160  1.00 74.26    -0.074 A 
ATOM   2932  HD2 TYR A 182     -24.069 -27.899  -6.190  1.00  0.00     0.084 H 
ATOM   2933  CE1 TYR A 182     -22.219 -31.300  -6.103  1.00 76.50    -0.051 A 
ATOM   2934  HE1 TYR A 182     -21.692 -32.269  -6.073  1.00  0.00     0.087 H 
ATOM   2935  CE2 TYR A 182     -23.705 -29.772  -7.205  1.00 75.26    -0.051 A 
ATOM   2936  HE2 TYR A 182     -24.364 -29.523  -8.054  1.00  0.00     0.087 H 
ATOM   2937  CZ  TYR A 182     -23.042 -30.989  -7.173  1.00 82.61     0.065 A 
ATOM   2938  OH  TYR A 182     -23.204 -31.892  -8.196  1.00 83.50    -0.361 OA
ATOM   2939  HH  TYR A 182     -22.750 -32.726  -8.174  1.00  0.00     0.217 HD
ATOM   2940  N   ASN A 183     -21.977 -25.284  -5.383  1.00 65.45    -0.346 N 
ATOM   2941  HN  ASN A 183     -22.393 -24.978  -4.504  1.00  0.00     0.163 HD
ATOM   2942  CA  ASN A 183     -22.112 -24.407  -6.550  1.00 64.76     0.097 C 
ATOM   2943  HA  ASN A 183     -22.388 -25.059  -7.411  1.00  0.00     0.088 H 
ATOM   2944  C   ASN A 183     -20.797 -23.704  -6.930  1.00 67.58     0.241 C 
ATOM   2945  O   ASN A 183     -20.689 -23.182  -8.043  1.00 67.03    -0.271 OA
ATOM   2946  CB  ASN A 183     -23.266 -23.410  -6.361  1.00 65.17     0.036 C 
ATOM   2947  HB1 ASN A 183     -23.068 -22.752  -5.483  1.00  0.00     0.051 H 
ATOM   2948  HB2 ASN A 183     -23.258 -22.651  -7.178  1.00  0.00     0.051 H 
ATOM   2949  CG  ASN A 183     -24.644 -24.042  -6.244  1.00 87.81     0.217 C 
ATOM   2950  OD1 ASN A 183     -24.865 -25.232  -6.535  1.00 74.94    -0.274 OA
ATOM   2951  ND2 ASN A 183     -25.613 -23.244  -5.816  1.00 83.25    -0.370 N 
ATOM   2952 1HD2 ASN A 183     -25.432 -22.269  -5.578  1.00  0.00     0.159 HD
ATOM   2953 2HD2 ASN A 183     -26.537 -23.668  -5.738  1.00  0.00     0.159 HD
ATOM   2954  N   LYS A 184     -19.791 -23.716  -6.019  1.00 63.24    -0.346 N 
ATOM   2955  HN  LYS A 184     -19.976 -24.126  -5.104  1.00  0.00     0.163 HD
ATOM   2956  CA  LYS A 184     -18.451 -23.172  -6.276  1.00 62.64     0.089 C 
ATOM   2957  HA  LYS A 184     -18.556 -22.197  -6.807  1.00  0.00     0.087 H 
ATOM   2958  C   LYS A 184     -17.676 -24.152  -7.187  1.00 65.40     0.241 C 
ATOM   2959  O   LYS A 184     -16.708 -23.748  -7.836  1.00 64.35    -0.271 OA
ATOM   2960  CB  LYS A 184     -17.677 -22.941  -4.966  1.00 64.72    -0.038 C 
ATOM   2961  HB1 LYS A 184     -16.578 -22.986  -5.151  1.00  0.00     0.036 H 
ATOM   2962  HB2 LYS A 184     -17.792 -23.818  -4.287  1.00  0.00     0.036 H 
ATOM   2963  CG  LYS A 184     -18.039 -21.659  -4.240  1.00 72.20    -0.061 C 
ATOM   2964  HG1 LYS A 184     -19.024 -21.265  -4.583  1.00  0.00     0.033 H 
ATOM   2965  HG2 LYS A 184     -18.290 -21.857  -3.172  1.00  0.00     0.033 H 
ATOM   2966  CD  LYS A 184     -16.951 -20.604  -4.364  1.00 80.20    -0.043 C 
ATOM   2967  HD1 LYS A 184     -15.945 -21.075  -4.455  1.00  0.00     0.035 H 
ATOM   2968  HD2 LYS A 184     -17.000 -20.093  -5.354  1.00  0.00     0.035 H 
ATOM   2969  CE  LYS A 184     -16.981 -19.602  -3.233  1.00 89.37     0.080 C 
ATOM   2970  HE1 LYS A 184     -16.832 -20.104  -2.249  1.00  0.00     0.075 H 
ATOM   2971  HE2 LYS A 184     -16.072 -18.957  -3.245  1.00  0.00     0.075 H 
ATOM   2972  NZ  LYS A 184     -18.223 -18.777  -3.231  1.00 97.61    -0.079 N 
ATOM   2973  HZ1 LYS A 184     -18.243 -18.101  -2.468  1.00  0.00     0.274 HD
ATOM   2974  HZ2 LYS A 184     -19.055 -19.367  -3.220  1.00  0.00     0.274 HD
ATOM   2975  HZ3 LYS A 184     -18.359 -18.318  -4.131  1.00  0.00     0.274 HD
ATOM   2976  N   LEU A 185     -18.113 -25.437  -7.218  1.00 61.87    -0.346 N 
ATOM   2977  HN  LEU A 185     -18.903 -25.677  -6.619  1.00  0.00     0.163 HD
ATOM   2978  CA  LEU A 185     -17.542 -26.509  -8.043  1.00 62.24     0.089 C 
ATOM   2979  HA  LEU A 185     -16.431 -26.419  -8.041  1.00  0.00     0.087 H 
ATOM   2980  C   LEU A 185     -18.052 -26.413  -9.487  1.00 68.55     0.241 C 
ATOM   2981  O   LEU A 185     -19.142 -25.884  -9.727  1.00 68.32    -0.271 OA
ATOM   2982  CB  LEU A 185     -17.939 -27.901  -7.499  1.00 61.95    -0.035 C 
ATOM   2983  HB1 LEU A 185     -17.561 -28.678  -8.203  1.00  0.00     0.037 H 
ATOM   2984  HB2 LEU A 185     -19.042 -28.023  -7.607  1.00  0.00     0.037 H 
ATOM   2985  CG  LEU A 185     -17.543 -28.298  -6.080  1.00 66.27    -0.059 C 
ATOM   2986  HG  LEU A 185     -17.734 -27.432  -5.404  1.00  0.00     0.039 H 
ATOM   2987  CD1 LEU A 185     -18.382 -29.467  -5.610  1.00 66.13    -0.073 C 
ATOM   2988 1HD1 LEU A 185     -18.093 -29.757  -4.573  1.00  0.00     0.028 H 
ATOM   2989 2HD1 LEU A 185     -18.326 -30.329  -6.315  1.00  0.00     0.028 H 
ATOM   2990 3HD1 LEU A 185     -19.474 -29.256  -5.694  1.00  0.00     0.028 H 
ATOM   2991  CD2 LEU A 185     -16.067 -28.661  -5.993  1.00 68.41    -0.073 C 
ATOM   2992 1HD2 LEU A 185     -15.778 -28.951  -4.956  1.00  0.00     0.028 H 
ATOM   2993 2HD2 LEU A 185     -15.421 -27.839  -6.382  1.00  0.00     0.028 H 
ATOM   2994 3HD2 LEU A 185     -15.798 -29.455  -6.729  1.00  0.00     0.028 H 
ATOM   2995  N   ASP A 186     -17.292 -26.988 -10.434  1.00 66.50    -0.346 N 
ATOM   2996  HN  ASP A 186     -16.402 -27.403 -10.157  1.00  0.00     0.163 HD
ATOM   2997  CA  ASP A 186     -17.679 -27.047 -11.840  1.00 66.86     0.098 C 
ATOM   2998  HA  ASP A 186     -18.415 -26.233 -12.036  1.00  0.00     0.088 H 
ATOM   2999  C   ASP A 186     -18.369 -28.394 -12.095  1.00 70.98     0.241 C 
ATOM   3000  O   ASP A 186     -17.701 -29.387 -12.391  1.00 71.20    -0.271 OA
ATOM   3001  CB  ASP A 186     -16.463 -26.834 -12.762  1.00 69.02     0.043 C 
ATOM   3002  HB1 ASP A 186     -15.712 -27.644 -12.608  1.00  0.00     0.052 H 
ATOM   3003  HB2 ASP A 186     -15.867 -25.954 -12.423  1.00  0.00     0.052 H 
ATOM   3004  CG  ASP A 186     -16.809 -26.704 -14.239  1.00 81.47     0.175 C 
ATOM   3005  OD1 ASP A 186     -17.693 -25.875 -14.578  1.00 81.98    -0.648 OA
ATOM   3006  OD2 ASP A 186     -16.172 -27.401 -15.059  1.00 87.46    -0.648 OA
ATOM   3007  N   LYS A 187     -19.715 -28.418 -11.937  1.00 66.90    -0.346 N 
ATOM   3008  HN  LYS A 187     -20.158 -27.534 -11.685  1.00  0.00     0.163 HD
ATOM   3009  CA  LYS A 187     -20.610 -29.579 -12.089  1.00 66.08     0.086 C 
ATOM   3010  HA  LYS A 187     -21.629 -29.236 -11.793  1.00  0.00     0.086 H 
ATOM   3011  C   LYS A 187     -20.239 -30.730 -11.135  1.00 68.45     0.240 C 
ATOM   3012  O   LYS A 187     -20.155 -31.891 -11.543  1.00 68.02    -0.271 OA
ATOM   3013  CB  LYS A 187     -20.709 -30.037 -13.558  1.00 68.84    -0.049 C 
ATOM   3014  HB1 LYS A 187     -20.978 -29.204 -14.249  1.00  0.00     0.030 H 
ATOM   3015  HB2 LYS A 187     -21.418 -30.891 -13.665  1.00  0.00     0.030 H 
ATOM   3016  HB3 LYS A 187     -19.770 -30.542 -13.885  1.00  0.00     0.030 H 
ATOM   3017  N   GLY A 188     -20.028 -30.377  -9.864  1.00 63.96    -0.351 N 
ATOM   3018  HN  GLY A 188     -20.141 -29.394  -9.617  1.00  0.00     0.163 HD
ATOM   3019  CA  GLY A 188     -19.646 -31.308  -8.804  1.00 62.81     0.069 C 
ATOM   3020  HA1 GLY A 188     -19.833 -30.858  -7.801  1.00  0.00     0.078 H 
ATOM   3021  HA2 GLY A 188     -20.357 -32.165  -8.761  1.00  0.00     0.078 H 
ATOM   3022  C   GLY A 188     -18.217 -31.806  -8.907  1.00 63.87     0.236 C 
ATOM   3023  O   GLY A 188     -17.872 -32.831  -8.311  1.00 62.84    -0.272 OA
ATOM   3024  N   GLN A 189     -17.372 -31.082  -9.662  1.00 59.37    -0.346 N 
ATOM   3025  HN  GLN A 189     -17.723 -30.234 -10.108  1.00  0.00     0.163 HD
ATOM   3026  CA  GLN A 189     -15.976 -31.452  -9.874  1.00 58.94     0.090 C 
ATOM   3027  HA  GLN A 189     -15.801 -32.388  -9.294  1.00  0.00     0.087 H 
ATOM   3028  C   GLN A 189     -14.981 -30.422  -9.352  1.00 61.54     0.241 C 
ATOM   3029  O   GLN A 189     -15.149 -29.213  -9.543  1.00 60.48    -0.271 OA
ATOM   3030  CB  GLN A 189     -15.691 -31.787 -11.349  1.00 60.01    -0.030 C 
ATOM   3031  HB1 GLN A 189     -16.074 -30.980 -12.016  1.00  0.00     0.037 H 
ATOM   3032  HB2 GLN A 189     -14.600 -31.708 -11.566  1.00  0.00     0.037 H 
ATOM   3033  CG  GLN A 189     -16.231 -33.152 -11.788  1.00 65.02     0.011 C 
ATOM   3034  HG1 GLN A 189     -16.119 -33.904 -10.972  1.00  0.00     0.047 H 
ATOM   3035  HG2 GLN A 189     -17.343 -33.131 -11.867  1.00  0.00     0.047 H 
ATOM   3036  CD  GLN A 189     -15.609 -33.656 -13.074  1.00 67.38     0.215 C 
ATOM   3037  OE1 GLN A 189     -15.288 -32.897 -13.995  1.00 60.52    -0.274 OA
ATOM   3038  NE2 GLN A 189     -15.442 -34.961 -13.170  1.00 53.91    -0.370 N 
ATOM   3039 1HE2 GLN A 189     -15.707 -35.587 -12.410  1.00  0.00     0.159 HD
ATOM   3040 2HE2 GLN A 189     -15.023 -35.300 -14.036  1.00  0.00     0.159 HD
ATOM   3041  N   ILE A 190     -13.920 -30.929  -8.728  1.00 57.82    -0.346 N 
ATOM   3042  HN  ILE A 190     -13.851 -31.944  -8.648  1.00  0.00     0.163 HD
ATOM   3043  CA  ILE A 190     -12.852 -30.124  -8.153  1.00 57.62     0.092 C 
ATOM   3044  HA  ILE A 190     -13.178 -29.060  -8.224  1.00  0.00     0.088 H 
ATOM   3045  C   ILE A 190     -11.539 -30.239  -8.945  1.00 60.49     0.241 C 
ATOM   3046  O   ILE A 190     -11.133 -31.339  -9.339  1.00 60.41    -0.271 OA
ATOM   3047  CB  ILE A 190     -12.672 -30.439  -6.631  1.00 60.79    -0.030 C 
ATOM   3048  HB  ILE A 190     -13.662 -30.258  -6.151  1.00  0.00     0.043 H 
ATOM   3049  CG1 ILE A 190     -11.672 -29.452  -5.966  1.00 61.92    -0.063 C 
ATOM   3050 1HG1 ILE A 190     -10.640 -29.656  -6.334  1.00  0.00     0.033 H 
ATOM   3051 2HG1 ILE A 190     -11.831 -28.425  -6.370  1.00  0.00     0.033 H 
ATOM   3052  CG2 ILE A 190     -12.316 -31.921  -6.361  1.00 60.46    -0.071 C 
ATOM   3053 1HG2 ILE A 190     -13.033 -32.629  -6.838  1.00  0.00     0.028 H 
ATOM   3054 2HG2 ILE A 190     -12.227 -32.118  -5.267  1.00  0.00     0.028 H 
ATOM   3055 3HG2 ILE A 190     -11.268 -32.144  -6.671  1.00  0.00     0.028 H 
ATOM   3056  CD1 ILE A 190     -11.677 -29.413  -4.452  1.00 71.46    -0.076 C 
ATOM   3057 1HD1 ILE A 190     -10.960 -28.705  -3.975  1.00  0.00     0.027 H 
ATOM   3058 2HD1 ILE A 190     -11.518 -30.440  -4.048  1.00  0.00     0.027 H 
ATOM   3059 3HD1 ILE A 190     -12.709 -29.209  -4.084  1.00  0.00     0.027 H 
ATOM   3060  N   ILE A 191     -10.881 -29.088  -9.152  1.00 55.49    -0.346 N 
ATOM   3061  HN  ILE A 191     -11.333 -28.220  -8.864  1.00  0.00     0.163 HD
ATOM   3062  CA  ILE A 191      -9.563 -29.001  -9.761  1.00 55.11     0.092 C 
ATOM   3063  HA  ILE A 191      -9.413 -29.896 -10.408  1.00  0.00     0.088 H 
ATOM   3064  C   ILE A 191      -8.567 -29.075  -8.585  1.00 59.95     0.241 C 
ATOM   3065  O   ILE A 191      -8.585 -28.213  -7.700  1.00 58.97    -0.271 OA
ATOM   3066  CB  ILE A 191      -9.393 -27.726 -10.636  1.00 57.96    -0.030 C 
ATOM   3067  HB  ILE A 191      -9.730 -26.849 -10.036  1.00  0.00     0.043 H 
ATOM   3068  CG1 ILE A 191     -10.273 -27.800 -11.912  1.00 58.09    -0.063 C 
ATOM   3069 1HG1 ILE A 191      -9.872 -28.571 -12.611  1.00  0.00     0.033 H 
ATOM   3070 2HG1 ILE A 191     -11.263 -28.252 -11.670  1.00  0.00     0.033 H 
ATOM   3071  CG2 ILE A 191      -7.922 -27.510 -11.005  1.00 58.59    -0.071 C 
ATOM   3072 1HG2 ILE A 191      -7.290 -27.457 -10.088  1.00  0.00     0.028 H 
ATOM   3073 2HG2 ILE A 191      -7.786 -26.613 -11.654  1.00  0.00     0.028 H 
ATOM   3074 3HG2 ILE A 191      -7.556 -28.287 -11.715  1.00  0.00     0.028 H 
ATOM   3075  CD1 ILE A 191     -10.469 -26.451 -12.658  1.00 64.10    -0.076 C 
ATOM   3076 1HD1 ILE A 191     -11.101 -26.504 -13.575  1.00  0.00     0.027 H 
ATOM   3077 2HD1 ILE A 191      -9.479 -25.999 -12.900  1.00  0.00     0.027 H 
ATOM   3078 3HD1 ILE A 191     -10.870 -25.680 -11.959  1.00  0.00     0.027 H 
ATOM   3079  N   VAL A 192      -7.753 -30.138  -8.550  1.00 57.14    -0.346 N 
ATOM   3080  HN  VAL A 192      -7.827 -30.823  -9.302  1.00  0.00     0.163 HD
ATOM   3081  CA  VAL A 192      -6.761 -30.377  -7.494  1.00 57.18     0.092 C 
ATOM   3082  HA  VAL A 192      -6.758 -29.473  -6.841  1.00  0.00     0.088 H 
ATOM   3083  C   VAL A 192      -5.350 -30.512  -8.077  1.00 60.91     0.241 C 
ATOM   3084  O   VAL A 192      -5.195 -31.056  -9.169  1.00 60.76    -0.271 OA
ATOM   3085  CB  VAL A 192      -7.135 -31.588  -6.590  1.00 61.23    -0.033 C 
ATOM   3086  HB  VAL A 192      -6.273 -31.785  -5.911  1.00  0.00     0.042 H 
ATOM   3087  CG1 VAL A 192      -8.347 -31.279  -5.725  1.00 61.09    -0.071 C 
ATOM   3088 1HG1 VAL A 192      -8.166 -30.355  -5.128  1.00  0.00     0.028 H 
ATOM   3089 2HG1 VAL A 192      -8.631 -32.143  -5.080  1.00  0.00     0.028 H 
ATOM   3090 3HG1 VAL A 192      -9.283 -31.210  -6.327  1.00  0.00     0.028 H 
ATOM   3091  CG2 VAL A 192      -7.382 -32.852  -7.407  1.00 61.16    -0.071 C 
ATOM   3092 1HG2 VAL A 192      -6.493 -33.079  -8.041  1.00  0.00     0.028 H 
ATOM   3093 2HG2 VAL A 192      -8.318 -32.783  -8.009  1.00  0.00     0.028 H 
ATOM   3094 3HG2 VAL A 192      -7.666 -33.716  -6.762  1.00  0.00     0.028 H 
ATOM   3095  N   VAL A 193      -4.328 -30.014  -7.367  1.00 56.67    -0.346 N 
ATOM   3096  HN  VAL A 193      -4.518 -29.538  -6.485  1.00  0.00     0.163 HD
ATOM   3097  CA  VAL A 193      -2.945 -30.138  -7.830  1.00 56.16     0.092 C 
ATOM   3098  HA  VAL A 193      -2.989 -30.526  -8.874  1.00  0.00     0.088 H 
ATOM   3099  C   VAL A 193      -2.232 -31.201  -6.994  1.00 61.51     0.241 C 
ATOM   3100  O   VAL A 193      -2.141 -31.061  -5.770  1.00 61.56    -0.271 OA
ATOM   3101  CB  VAL A 193      -2.174 -28.797  -7.885  1.00 59.72    -0.033 C 
ATOM   3102  HB  VAL A 193      -2.107 -28.393  -6.848  1.00  0.00     0.042 H 
ATOM   3103  CG1 VAL A 193      -0.754 -29.001  -8.408  1.00 59.42    -0.071 C 
ATOM   3104 1HG1 VAL A 193      -0.217 -29.749  -7.778  1.00  0.00     0.028 H 
ATOM   3105 2HG1 VAL A 193      -0.194 -28.039  -8.482  1.00  0.00     0.028 H 
ATOM   3106 3HG1 VAL A 193      -0.743 -29.280  -9.487  1.00  0.00     0.028 H 
ATOM   3107  CG2 VAL A 193      -2.906 -27.777  -8.744  1.00 59.50    -0.071 C 
ATOM   3108 1HG2 VAL A 193      -3.943 -27.628  -8.362  1.00  0.00     0.028 H 
ATOM   3109 2HG2 VAL A 193      -2.895 -28.056  -9.823  1.00  0.00     0.028 H 
ATOM   3110 3HG2 VAL A 193      -2.346 -26.815  -8.818  1.00  0.00     0.028 H 
ATOM   3111  N   ILE A 194      -1.772 -32.282  -7.653  1.00 58.34    -0.346 N 
ATOM   3112  HN  ILE A 194      -1.934 -32.341  -8.658  1.00  0.00     0.163 HD
ATOM   3113  CA  ILE A 194      -1.051 -33.377  -7.001  1.00 58.43     0.092 C 
ATOM   3114  HA  ILE A 194      -1.147 -33.202  -5.904  1.00  0.00     0.088 H 
ATOM   3115  C   ILE A 194       0.434 -33.260  -7.320  1.00 62.10     0.241 C 
ATOM   3116  O   ILE A 194       0.823 -33.231  -8.490  1.00 61.76    -0.271 OA
ATOM   3117  CB  ILE A 194      -1.663 -34.790  -7.272  1.00 61.58    -0.030 C 
ATOM   3118  HB  ILE A 194      -1.963 -34.840  -8.345  1.00  0.00     0.043 H 
ATOM   3119  CG1 ILE A 194      -2.918 -35.027  -6.409  1.00 62.03    -0.063 C 
ATOM   3120 1HG1 ILE A 194      -2.745 -34.644  -5.376  1.00  0.00     0.033 H 
ATOM   3121 2HG1 ILE A 194      -3.035 -36.116  -6.202  1.00  0.00     0.033 H 
ATOM   3122  CG2 ILE A 194      -0.659 -35.917  -7.001  1.00 62.28    -0.071 C 
ATOM   3123 1HG2 ILE A 194      -1.095 -36.925  -7.194  1.00  0.00     0.028 H 
ATOM   3124 2HG2 ILE A 194      -0.244 -35.848  -5.968  1.00  0.00     0.028 H 
ATOM   3125 3HG2 ILE A 194       0.282 -35.767  -7.580  1.00  0.00     0.028 H 
ATOM   3126  CD1 ILE A 194      -4.171 -34.484  -6.938  1.00 70.22    -0.076 C 
ATOM   3127 1HD1 ILE A 194      -5.079 -34.655  -6.314  1.00  0.00     0.027 H 
ATOM   3128 2HD1 ILE A 194      -4.344 -34.867  -7.971  1.00  0.00     0.027 H 
ATOM   3129 3HD1 ILE A 194      -4.054 -33.395  -7.145  1.00  0.00     0.027 H 
ATOM   3130  N   TRP A 195       1.245 -33.134  -6.259  1.00 57.60    -0.346 N 
ATOM   3131  HN  TRP A 195       0.815 -33.136  -5.334  1.00  0.00     0.163 HD
ATOM   3132  CA  TRP A 195       2.690 -32.995  -6.327  1.00 56.77     0.093 C 
ATOM   3133  HA  TRP A 195       2.971 -32.697  -7.364  1.00  0.00     0.088 H 
ATOM   3134  C   TRP A 195       3.372 -34.308  -5.999  1.00 63.09     0.241 C 
ATOM   3135  O   TRP A 195       2.882 -35.077  -5.168  1.00 62.99    -0.271 OA
ATOM   3136  CB  TRP A 195       3.167 -31.907  -5.358  1.00 54.57    -0.012 C 
ATOM   3137  HB1 TRP A 195       4.279 -31.910  -5.281  1.00  0.00     0.044 H 
ATOM   3138  HB2 TRP A 195       2.906 -32.175  -4.308  1.00  0.00     0.044 H 
ATOM   3139  CG  TRP A 195       2.666 -30.536  -5.692  1.00 54.78    -0.028 A 
ATOM   3140  CD1 TRP A 195       1.500 -29.965  -5.275  1.00 57.37    -0.016 A 
ATOM   3141  HD1 TRP A 195       0.757 -30.451  -4.621  1.00  0.00     0.112 H 
ATOM   3142  CD2 TRP A 195       3.314 -29.568  -6.525  1.00 54.52    -0.002 A 
ATOM   3143  NE1 TRP A 195       1.386 -28.695  -5.789  1.00 56.32    -0.365 N 
ATOM   3144  HE1 TRP A 195       0.605 -28.059  -5.628  1.00  0.00     0.165 HD
ATOM   3145  CE2 TRP A 195       2.490 -28.421  -6.552  1.00 57.80     0.042 A 
ATOM   3146  CE3 TRP A 195       4.524 -29.551  -7.241  1.00 55.70    -0.070 A 
ATOM   3147  HE3 TRP A 195       5.191 -30.430  -7.239  1.00  0.00     0.084 H 
ATOM   3148  CZ2 TRP A 195       2.831 -27.272  -7.272  1.00 57.11    -0.056 A 
ATOM   3149  HZ2 TRP A 195       2.171 -26.389  -7.289  1.00  0.00     0.086 H 
ATOM   3150  CZ3 TRP A 195       4.863 -28.409  -7.949  1.00 57.02    -0.082 A 
ATOM   3151  HZ3 TRP A 195       5.810 -28.383  -8.514  1.00  0.00     0.083 H 
ATOM   3152  CH2 TRP A 195       4.024 -27.287  -7.959  1.00 57.63    -0.081 A 
ATOM   3153  HH2 TRP A 195       4.327 -26.394  -8.531  1.00  0.00     0.083 H 
ATOM   3154  N   VAL A 196       4.501 -34.571  -6.660  1.00 61.63    -0.346 N 
ATOM   3155  HN  VAL A 196       4.821 -33.904  -7.362  1.00  0.00     0.163 HD
ATOM   3156  CA  VAL A 196       5.301 -35.774  -6.422  1.00 62.23     0.092 C 
ATOM   3157  HA  VAL A 196       4.946 -36.191  -5.451  1.00  0.00     0.088 H 
ATOM   3158  C   VAL A 196       6.767 -35.422  -6.215  1.00 67.01     0.241 C 
ATOM   3159  O   VAL A 196       7.357 -34.710  -7.040  1.00 65.62    -0.271 OA
ATOM   3160  CB  VAL A 196       5.116 -36.912  -7.470  1.00 66.27    -0.033 C 
ATOM   3161  HB  VAL A 196       5.949 -37.637  -7.319  1.00  0.00     0.042 H 
ATOM   3162  CG1 VAL A 196       3.814 -37.670  -7.248  1.00 66.14    -0.071 C 
ATOM   3163 1HG1 VAL A 196       3.740 -38.045  -6.200  1.00  0.00     0.028 H 
ATOM   3164 2HG1 VAL A 196       3.688 -38.494  -7.988  1.00  0.00     0.028 H 
ATOM   3165 3HG1 VAL A 196       2.928 -37.053  -7.527  1.00  0.00     0.028 H 
ATOM   3166  CG2 VAL A 196       5.218 -36.399  -8.905  1.00 66.17    -0.071 C 
ATOM   3167 1HG2 VAL A 196       6.171 -35.844  -9.068  1.00  0.00     0.028 H 
ATOM   3168 2HG2 VAL A 196       4.332 -35.782  -9.184  1.00  0.00     0.028 H 
ATOM   3169 3HG2 VAL A 196       5.092 -37.223  -9.645  1.00  0.00     0.028 H 
ATOM   3170  N   ILE A 197       7.351 -35.908  -5.104  1.00 64.87    -0.346 N 
ATOM   3171  HN  ILE A 197       6.787 -36.436  -4.438  1.00  0.00     0.163 HD
ATOM   3172  CA  ILE A 197       8.769 -35.700  -4.827  1.00 65.61     0.092 C 
ATOM   3173  HA  ILE A 197       9.076 -34.745  -5.314  1.00  0.00     0.088 H 
ATOM   3174  C   ILE A 197       9.498 -36.838  -5.529  1.00 71.00     0.241 C 
ATOM   3175  O   ILE A 197       9.457 -37.985  -5.063  1.00 70.23    -0.271 OA
ATOM   3176  CB  ILE A 197       9.105 -35.592  -3.310  1.00 68.67    -0.030 C 
ATOM   3177  HB  ILE A 197       8.644 -36.466  -2.793  1.00  0.00     0.043 H 
ATOM   3178  CG1 ILE A 197       8.503 -34.317  -2.709  1.00 68.99    -0.063 C 
ATOM   3179 1HG1 ILE A 197       8.928 -33.407  -3.194  1.00  0.00     0.033 H 
ATOM   3180 2HG1 ILE A 197       7.435 -34.199  -3.009  1.00  0.00     0.033 H 
ATOM   3181  CG2 ILE A 197      10.629 -35.643  -3.064  1.00 69.08    -0.071 C 
ATOM   3182 1HG2 ILE A 197      10.870 -35.566  -1.978  1.00  0.00     0.028 H 
ATOM   3183 2HG2 ILE A 197      11.165 -34.865  -3.657  1.00  0.00     0.028 H 
ATOM   3184 3HG2 ILE A 197      11.086 -36.552  -3.520  1.00  0.00     0.028 H 
ATOM   3185  CD1 ILE A 197       8.648 -34.255  -1.275  1.00 77.60    -0.076 C 
ATOM   3186 1HD1 ILE A 197       8.210 -33.327  -0.838  1.00  0.00     0.027 H 
ATOM   3187 2HD1 ILE A 197       9.716 -34.373  -0.975  1.00  0.00     0.027 H 
ATOM   3188 3HD1 ILE A 197       8.223 -35.165  -0.790  1.00  0.00     0.027 H 
ATOM   3189  N   VAL A 198      10.091 -36.529  -6.692  1.00 68.95    -0.346 N 
ATOM   3190  HN  VAL A 198      10.032 -35.571  -7.036  1.00  0.00     0.163 HD
ATOM   3191  CA  VAL A 198      10.815 -37.516  -7.478  1.00 69.49     0.092 C 
ATOM   3192  HA  VAL A 198      10.344 -38.499  -7.244  1.00  0.00     0.088 H 
ATOM   3193  C   VAL A 198      12.255 -37.608  -6.972  1.00 74.87     0.241 C 
ATOM   3194  O   VAL A 198      12.960 -36.602  -6.875  1.00 74.49    -0.271 OA
ATOM   3195  CB  VAL A 198      10.681 -37.333  -9.021  1.00 73.60    -0.033 C 
ATOM   3196  HB  VAL A 198       9.593 -37.243  -9.247  1.00  0.00     0.042 H 
ATOM   3197  CG1 VAL A 198      11.349 -36.058  -9.524  1.00 73.42    -0.071 C 
ATOM   3198 1HG1 VAL A 198      10.972 -35.166  -8.970  1.00  0.00     0.028 H 
ATOM   3199 2HG1 VAL A 198      11.231 -35.938 -10.626  1.00  0.00     0.028 H 
ATOM   3200 3HG1 VAL A 198      12.461 -36.131  -9.480  1.00  0.00     0.028 H 
ATOM   3201  CG2 VAL A 198      11.196 -38.552  -9.778  1.00 73.55    -0.071 C 
ATOM   3202 1HG2 VAL A 198      10.708 -39.484  -9.410  1.00  0.00     0.028 H 
ATOM   3203 2HG2 VAL A 198      12.308 -38.625  -9.734  1.00  0.00     0.028 H 
ATOM   3204 3HG2 VAL A 198      11.078 -38.432 -10.880  1.00  0.00     0.028 H 
ATOM   3205  N   SER A 199      12.650 -38.816  -6.586  1.00 72.72    -0.344 N 
ATOM   3206  HN  SER A 199      11.980 -39.583  -6.640  1.00  0.00     0.163 HD
ATOM   3207  CA  SER A 199      13.990 -39.103  -6.090  1.00 73.26     0.109 C 
ATOM   3208  HA  SER A 199      14.365 -38.208  -5.541  1.00  0.00     0.090 H 
ATOM   3209  C   SER A 199      14.929 -39.369  -7.311  1.00 78.08     0.245 C 
ATOM   3210  O   SER A 199      14.412 -39.608  -8.409  1.00 77.24    -0.271 OA
ATOM   3211  CB  SER A 199      13.942 -40.286  -5.120  1.00 77.17     0.044 C 
ATOM   3212  HB1 SER A 199      14.964 -40.687  -4.923  1.00  0.00     0.077 H 
ATOM   3213  HB2 SER A 199      13.489 -41.184  -5.602  1.00  0.00     0.077 H 
ATOM   3214  OG  SER A 199      13.274 -39.962  -3.906  1.00 87.07    -0.398 OA
ATOM   3215  HG  SER A 199      13.244 -40.696  -3.304  1.00  0.00     0.209 HD
ATOM   3216  N   PRO A 200      16.281 -39.262  -7.206  1.00 75.74    -0.337 N 
ATOM   3217  CA  PRO A 200      17.108 -39.012  -6.016  1.00 75.65     0.091 C 
ATOM   3218  HA  PRO A 200      16.585 -39.436  -5.127  1.00  0.00     0.087 H 
ATOM   3219  C   PRO A 200      17.457 -37.544  -5.721  1.00 78.94     0.241 C 
ATOM   3220  O   PRO A 200      18.120 -37.283  -4.714  1.00 78.56    -0.271 OA
ATOM   3221  CB  PRO A 200      18.353 -39.864  -6.298  1.00 77.52    -0.036 C 
ATOM   3222  HB1 PRO A 200      18.320 -40.878  -5.836  1.00  0.00     0.036 H 
ATOM   3223  HB2 PRO A 200      19.270 -39.513  -5.770  1.00  0.00     0.036 H 
ATOM   3224  CG  PRO A 200      18.483 -39.881  -7.805  1.00 81.97    -0.048 C 
ATOM   3225  HG1 PRO A 200      18.884 -40.845  -8.195  1.00  0.00     0.035 H 
ATOM   3226  HG2 PRO A 200      19.301 -39.221  -8.177  1.00  0.00     0.035 H 
ATOM   3227  CD  PRO A 200      17.129 -39.528  -8.387  1.00 77.53    -0.001 C 
ATOM   3228  HD1 PRO A 200      17.154 -38.695  -9.128  1.00  0.00     0.064 H 
ATOM   3229  HD2 PRO A 200      16.716 -40.297  -9.081  1.00  0.00     0.064 H 
ATOM   3230  N   ASN A 201      17.002 -36.592  -6.556  1.00 75.29    -0.346 N 
ATOM   3231  HN  ASN A 201      16.425 -36.863  -7.352  1.00  0.00     0.163 HD
ATOM   3232  CA  ASN A 201      17.314 -35.178  -6.351  1.00 75.19     0.097 C 
ATOM   3233  HA  ASN A 201      18.140 -35.141  -5.603  1.00  0.00     0.088 H 
ATOM   3234  C   ASN A 201      16.148 -34.362  -5.757  1.00 79.65     0.241 C 
ATOM   3235  O   ASN A 201      16.267 -33.137  -5.617  1.00 79.07    -0.271 OA
ATOM   3236  CB  ASN A 201      17.865 -34.555  -7.638  1.00 75.05     0.036 C 
ATOM   3237  HB1 ASN A 201      17.177 -34.739  -8.496  1.00  0.00     0.051 H 
ATOM   3238  HB2 ASN A 201      17.811 -33.442  -7.597  1.00  0.00     0.051 H 
ATOM   3239  CG  ASN A 201      19.273 -35.017  -7.964  1.00 94.18     0.217 C 
ATOM   3240  OD1 ASN A 201      20.084 -35.329  -7.079  1.00 87.82    -0.274 OA
ATOM   3241  ND2 ASN A 201      19.607 -35.050  -9.246  1.00 84.45    -0.370 N 
ATOM   3242 1HD2 ASN A 201      20.554 -35.361  -9.465  1.00  0.00     0.159 HD
ATOM   3243 2HD2 ASN A 201      18.940 -34.793  -9.974  1.00  0.00     0.159 HD
ATOM   3244  N   ASN A 202      15.061 -35.062  -5.342  1.00 76.62    -0.346 N 
ATOM   3245  HN  ASN A 202      15.090 -36.071  -5.488  1.00  0.00     0.163 HD
ATOM   3246  CA  ASN A 202      13.846 -34.530  -4.705  1.00 76.69     0.097 C 
ATOM   3247  HA  ASN A 202      13.101 -35.360  -4.703  1.00  0.00     0.088 H 
ATOM   3248  C   ASN A 202      13.201 -33.364  -5.488  1.00 81.38     0.241 C 
ATOM   3249  O   ASN A 202      12.922 -32.306  -4.915  1.00 81.03    -0.271 OA
ATOM   3250  CB  ASN A 202      14.100 -34.166  -3.228  1.00 76.16     0.036 C 
ATOM   3251  HB1 ASN A 202      13.255 -33.557  -2.829  1.00  0.00     0.051 H 
ATOM   3252  HB2 ASN A 202      14.927 -33.423  -3.150  1.00  0.00     0.051 H 
ATOM   3253  CG  ASN A 202      14.369 -35.348  -2.321  1.00 94.71     0.217 C 
ATOM   3254  OD1 ASN A 202      13.901 -36.476  -2.544  1.00 85.99    -0.274 OA
ATOM   3255  ND2 ASN A 202      15.112 -35.105  -1.250  1.00 87.06    -0.370 N 
ATOM   3256 1HD2 ASN A 202      15.293 -35.901  -0.639  1.00  0.00     0.159 HD
ATOM   3257 2HD2 ASN A 202      15.497 -34.178  -1.067  1.00  0.00     0.159 HD
ATOM   3258  N   ASP A 203      12.959 -33.575  -6.800  1.00 78.23    -0.345 N 
ATOM   3259  HN  ASP A 203      13.215 -34.476  -7.203  1.00  0.00     0.163 HD
ATOM   3260  CA  ASP A 203      12.344 -32.566  -7.674  1.00 78.03     0.098 C 
ATOM   3261  HA  ASP A 203      12.698 -31.562  -7.341  1.00  0.00     0.088 H 
ATOM   3262  C   ASP A 203      10.825 -32.596  -7.542  1.00 80.63     0.241 C 
ATOM   3263  O   ASP A 203      10.248 -33.668  -7.332  1.00 79.95    -0.271 OA
ATOM   3264  CB  ASP A 203      12.766 -32.754  -9.142  1.00 80.22     0.043 C 
ATOM   3265  HB1 ASP A 203      12.336 -31.945  -9.777  1.00  0.00     0.052 H 
ATOM   3266  HB2 ASP A 203      12.251 -33.638  -9.585  1.00  0.00     0.052 H 
ATOM   3267  CG  ASP A 203      14.263 -32.853  -9.354  1.00 92.85     0.175 C 
ATOM   3268  OD1 ASP A 203      14.804 -33.977  -9.250  1.00 94.32    -0.648 OA
ATOM   3269  OD2 ASP A 203      14.892 -31.809  -9.632  1.00 98.44    -0.648 OA
ATOM   3270  N   LYS A 204      10.181 -31.419  -7.657  1.00 76.84    -0.346 N 
ATOM   3271  HN  LYS A 204      10.738 -30.584  -7.840  1.00  0.00     0.163 HD
ATOM   3272  CA  LYS A 204       8.725 -31.265  -7.535  1.00 76.37     0.086 C 
ATOM   3273  HA  LYS A 204       8.342 -32.170  -7.008  1.00  0.00     0.086 H 
ATOM   3274  C   LYS A 204       8.013 -31.198  -8.893  1.00 78.88     0.240 C 
ATOM   3275  O   LYS A 204       8.227 -30.251  -9.660  1.00 77.78    -0.271 OA
ATOM   3276  CB  LYS A 204       8.374 -30.049  -6.659  1.00 78.71    -0.049 C 
ATOM   3277  HB1 LYS A 204       7.269 -29.932  -6.566  1.00  0.00     0.030 H 
ATOM   3278  HB2 LYS A 204       8.857 -29.117  -7.035  1.00  0.00     0.030 H 
ATOM   3279  HB3 LYS A 204       8.868 -30.104  -5.661  1.00  0.00     0.030 H 
ATOM   3280  N   GLN A 205       7.170 -32.217  -9.180  1.00 75.11    -0.346 N 
ATOM   3281  HN  GLN A 205       7.074 -32.960  -8.488  1.00  0.00     0.163 HD
ATOM   3282  CA  GLN A 205       6.383 -32.332 -10.415  1.00 74.69     0.090 C 
ATOM   3283  HA  GLN A 205       6.772 -31.578 -11.138  1.00  0.00     0.087 H 
ATOM   3284  C   GLN A 205       4.909 -32.004 -10.145  1.00 77.26     0.241 C 
ATOM   3285  O   GLN A 205       4.311 -32.556  -9.218  1.00 76.42    -0.271 OA
ATOM   3286  CB  GLN A 205       6.551 -33.724 -11.052  1.00 76.11    -0.030 C 
ATOM   3287  HB1 GLN A 205       6.165 -34.515 -10.367  1.00  0.00     0.037 H 
ATOM   3288  HB2 GLN A 205       7.628 -34.009 -11.085  1.00  0.00     0.037 H 
ATOM   3289  CG  GLN A 205       5.918 -33.864 -12.440  1.00 91.25     0.011 C 
ATOM   3290  HG1 GLN A 205       6.195 -33.002 -13.091  1.00  0.00     0.047 H 
ATOM   3291  HG2 GLN A 205       4.815 -33.710 -12.390  1.00  0.00     0.047 H 
ATOM   3292  CD  GLN A 205       6.247 -35.176 -13.117  1.00111.53     0.215 C 
ATOM   3293  OE1 GLN A 205       6.240 -36.256 -12.508  1.00105.91    -0.274 OA
ATOM   3294  NE2 GLN A 205       6.489 -35.116 -14.418  1.00105.08    -0.370 N 
ATOM   3295 1HE2 GLN A 205       6.711 -36.001 -14.875  1.00  0.00     0.159 HD
ATOM   3296 2HE2 GLN A 205       6.495 -34.228 -14.919  1.00  0.00     0.159 HD
ATOM   3297  N   LYS A 206       4.342 -31.102 -10.970  1.00 73.52    -0.346 N 
ATOM   3298  HN  LYS A 206       4.920 -30.753 -11.734  1.00  0.00     0.163 HD
ATOM   3299  CA  LYS A 206       2.978 -30.571 -10.881  1.00 73.07     0.089 C 
ATOM   3300  HA  LYS A 206       2.636 -30.694  -9.827  1.00  0.00     0.087 H 
ATOM   3301  C   LYS A 206       1.966 -31.297 -11.788  1.00 77.28     0.241 C 
ATOM   3302  O   LYS A 206       2.134 -31.320 -13.008  1.00 77.01    -0.271 OA
ATOM   3303  CB  LYS A 206       3.017 -29.059 -11.186  1.00 74.84    -0.038 C 
ATOM   3304  HB1 LYS A 206       3.767 -28.562 -10.528  1.00  0.00     0.036 H 
ATOM   3305  HB2 LYS A 206       3.481 -28.889 -12.186  1.00  0.00     0.036 H 
ATOM   3306  CG  LYS A 206       1.692 -28.319 -11.103  1.00 80.10    -0.061 C 
ATOM   3307  HG1 LYS A 206       1.182 -28.484 -10.125  1.00  0.00     0.033 H 
ATOM   3308  HG2 LYS A 206       0.919 -28.770 -11.768  1.00  0.00     0.033 H 
ATOM   3309  CD  LYS A 206       1.901 -26.841 -11.394  1.00 85.70    -0.043 C 
ATOM   3310  HD1 LYS A 206       2.147 -26.674 -12.469  1.00  0.00     0.035 H 
ATOM   3311  HD2 LYS A 206       2.847 -26.471 -10.935  1.00  0.00     0.035 H 
ATOM   3312  CE  LYS A 206       0.726 -25.999 -10.969  1.00 91.95     0.080 C 
ATOM   3313  HE1 LYS A 206      -0.168 -26.195 -11.606  1.00  0.00     0.075 H 
ATOM   3314  HE2 LYS A 206       0.316 -26.336  -9.988  1.00  0.00     0.075 H 
ATOM   3315  NZ  LYS A 206       1.070 -24.555 -10.946  1.00 97.37    -0.079 N 
ATOM   3316  HZ1 LYS A 206       0.275 -23.985 -10.658  1.00  0.00     0.274 HD
ATOM   3317  HZ2 LYS A 206       1.445 -24.247 -11.843  1.00  0.00     0.274 HD
ATOM   3318  HZ3 LYS A 206       1.888 -24.376 -10.363  1.00  0.00     0.274 HD
ATOM   3319  N   TYR A 207       0.899 -31.850 -11.186  1.00 73.95    -0.346 N 
ATOM   3320  HN  TYR A 207       0.831 -31.790 -10.170  1.00  0.00     0.163 HD
ATOM   3321  CA  TYR A 207      -0.169 -32.534 -11.915  1.00 73.58     0.093 C 
ATOM   3322  HA  TYR A 207      -0.006 -32.346 -13.002  1.00  0.00     0.088 H 
ATOM   3323  C   TYR A 207      -1.548 -31.976 -11.554  1.00 75.43     0.241 C 
ATOM   3324  O   TYR A 207      -2.009 -32.174 -10.431  1.00 74.98    -0.271 OA
ATOM   3325  CB  TYR A 207      -0.112 -34.057 -11.696  1.00 75.29    -0.014 C 
ATOM   3326  HB1 TYR A 207      -1.103 -34.519 -11.915  1.00  0.00     0.043 H 
ATOM   3327  HB2 TYR A 207      -0.029 -34.291 -10.609  1.00  0.00     0.043 H 
ATOM   3328  CG  TYR A 207       0.982 -34.759 -12.473  1.00 78.38    -0.056 A 
ATOM   3329  CD1 TYR A 207       1.017 -34.707 -13.868  1.00 80.46    -0.074 A 
ATOM   3330  HD1 TYR A 207       0.245 -34.133 -14.407  1.00  0.00     0.084 H 
ATOM   3331  CD2 TYR A 207       1.935 -35.539 -11.827  1.00 79.64    -0.074 A 
ATOM   3332  HD2 TYR A 207       1.909 -35.623 -10.728  1.00  0.00     0.084 H 
ATOM   3333  CE1 TYR A 207       2.009 -35.367 -14.593  1.00 81.40    -0.051 A 
ATOM   3334  HE1 TYR A 207       2.037 -35.288 -15.693  1.00  0.00     0.087 H 
ATOM   3335  CE2 TYR A 207       2.923 -36.217 -12.541  1.00 80.85    -0.051 A 
ATOM   3336  HE2 TYR A 207       3.673 -36.825 -12.008  1.00  0.00     0.087 H 
ATOM   3337  CZ  TYR A 207       2.959 -36.123 -13.925  1.00 89.41     0.065 A 
ATOM   3338  OH  TYR A 207       3.929 -36.782 -14.644  1.00 91.08    -0.361 OA
ATOM   3339  HH  TYR A 207       3.954 -36.718 -15.591  1.00  0.00     0.217 HD
ATOM   3340  N   THR A 208      -2.192 -31.260 -12.497  1.00 70.35    -0.344 N 
ATOM   3341  HN  THR A 208      -1.727 -31.114 -13.393  1.00  0.00     0.163 HD
ATOM   3342  CA  THR A 208      -3.525 -30.680 -12.305  1.00 69.66     0.113 C 
ATOM   3343  HA  THR A 208      -3.642 -30.475 -11.215  1.00  0.00     0.091 H 
ATOM   3344  C   THR A 208      -4.595 -31.714 -12.691  1.00 73.60     0.243 C 
ATOM   3345  O   THR A 208      -4.671 -32.125 -13.851  1.00 74.70    -0.271 OA
ATOM   3346  CB  THR A 208      -3.646 -29.330 -13.040  1.00 75.48     0.060 C 
ATOM   3347  HB  THR A 208      -3.501 -29.509 -14.131  1.00  0.00     0.086 H 
ATOM   3348  OG1 THR A 208      -2.619 -28.442 -12.587  1.00 73.17    -0.393 OA
ATOM   3349  HG1 THR A 208      -1.773 -28.856 -12.714  1.00  0.00     0.210 HD
ATOM   3350  CG2 THR A 208      -4.999 -28.668 -12.837  1.00 73.54    -0.050 C 
ATOM   3351 1HG2 THR A 208      -5.799 -29.360 -13.190  1.00  0.00     0.031 H 
ATOM   3352 2HG2 THR A 208      -5.059 -27.667 -13.324  1.00  0.00     0.031 H 
ATOM   3353 3HG2 THR A 208      -5.157 -28.339 -11.783  1.00  0.00     0.031 H 
ATOM   3354  N   LEU A 209      -5.406 -32.138 -11.712  1.00 68.34    -0.346 N 
ATOM   3355  HN  LEU A 209      -5.274 -31.734 -10.785  1.00  0.00     0.163 HD
ATOM   3356  CA  LEU A 209      -6.469 -33.138 -11.870  1.00 67.72     0.089 C 
ATOM   3357  HA  LEU A 209      -6.379 -33.610 -12.876  1.00  0.00     0.087 H 
ATOM   3358  C   LEU A 209      -7.856 -32.501 -11.739  1.00 71.44     0.241 C 
ATOM   3359  O   LEU A 209      -8.065 -31.663 -10.861  1.00 71.37    -0.271 OA
ATOM   3360  CB  LEU A 209      -6.329 -34.229 -10.788  1.00 67.62    -0.035 C 
ATOM   3361  HB1 LEU A 209      -6.168 -33.733  -9.802  1.00  0.00     0.037 H 
ATOM   3362  HB2 LEU A 209      -7.324 -34.707 -10.634  1.00  0.00     0.037 H 
ATOM   3363  CG  LEU A 209      -5.278 -35.332 -10.958  1.00 72.25    -0.059 C 
ATOM   3364  HG  LEU A 209      -5.319 -35.735 -11.997  1.00  0.00     0.039 H 
ATOM   3365  CD1 LEU A 209      -3.888 -34.837 -10.658  1.00 72.52    -0.073 C 
ATOM   3366 1HD1 LEU A 209      -3.124 -35.639 -10.782  1.00  0.00     0.028 H 
ATOM   3367 2HD1 LEU A 209      -3.832 -34.378  -9.644  1.00  0.00     0.028 H 
ATOM   3368 3HD1 LEU A 209      -3.637 -33.940 -11.271  1.00  0.00     0.028 H 
ATOM   3369  CD2 LEU A 209      -5.526 -36.436  -9.977  1.00 74.45    -0.073 C 
ATOM   3370 1HD2 LEU A 209      -4.762 -37.238 -10.101  1.00  0.00     0.028 H 
ATOM   3371 2HD2 LEU A 209      -6.565 -36.835 -10.052  1.00  0.00     0.028 H 
ATOM   3372 3HD2 LEU A 209      -5.570 -36.060  -8.928  1.00  0.00     0.028 H 
ATOM   3373  N   LYS A 210      -8.806 -32.913 -12.597  1.00 66.95    -0.346 N 
ATOM   3374  HN  LYS A 210      -8.541 -33.579 -13.322  1.00  0.00     0.163 HD
ATOM   3375  CA  LYS A 210     -10.200 -32.462 -12.553  1.00 65.92     0.089 C 
ATOM   3376  HA  LYS A 210     -10.338 -31.786 -11.677  1.00  0.00     0.087 H 
ATOM   3377  C   LYS A 210     -11.001 -33.728 -12.334  1.00 68.65     0.241 C 
ATOM   3378  O   LYS A 210     -11.126 -34.561 -13.233  1.00 69.53    -0.271 OA
ATOM   3379  CB  LYS A 210     -10.603 -31.713 -13.836  1.00 68.00    -0.038 C 
ATOM   3380  HB1 LYS A 210      -9.761 -31.080 -14.201  1.00  0.00     0.036 H 
ATOM   3381  HB2 LYS A 210     -10.690 -32.422 -14.692  1.00  0.00     0.036 H 
ATOM   3382  CG  LYS A 210     -11.877 -30.882 -13.696  1.00 72.00    -0.061 C 
ATOM   3383  HG1 LYS A 210     -12.777 -31.525 -13.557  1.00  0.00     0.033 H 
ATOM   3384  HG2 LYS A 210     -11.910 -30.336 -12.724  1.00  0.00     0.033 H 
ATOM   3385  CD  LYS A 210     -12.034 -29.939 -14.878  1.00 75.37    -0.043 C 
ATOM   3386  HD1 LYS A 210     -11.129 -29.299 -14.999  1.00  0.00     0.035 H 
ATOM   3387  HD2 LYS A 210     -11.992 -30.498 -15.842  1.00  0.00     0.035 H 
ATOM   3388  CE  LYS A 210     -13.281 -29.098 -14.799  1.00 84.48     0.080 C 
ATOM   3389  HE1 LYS A 210     -13.171 -28.157 -15.387  1.00  0.00     0.075 H 
ATOM   3390  HE2 LYS A 210     -13.408 -28.658 -13.782  1.00  0.00     0.075 H 
ATOM   3391  NZ  LYS A 210     -14.494 -29.855 -15.214  1.00 94.02    -0.079 N 
ATOM   3392  HZ1 LYS A 210     -15.338 -29.285 -15.160  1.00  0.00     0.274 HD
ATOM   3393  HZ2 LYS A 210     -14.594 -30.716 -14.676  1.00  0.00     0.274 HD
ATOM   3394  HZ3 LYS A 210     -14.378 -30.258 -16.144  1.00  0.00     0.274 HD
ATOM   3395  N   ILE A 211     -11.433 -33.920 -11.091  1.00 63.53    -0.346 N 
ATOM   3396  HN  ILE A 211     -11.264 -33.169 -10.422  1.00  0.00     0.163 HD
ATOM   3397  CA  ILE A 211     -12.129 -35.108 -10.593  1.00 62.91     0.092 C 
ATOM   3398  HA  ILE A 211     -12.404 -35.763 -11.453  1.00  0.00     0.088 H 
ATOM   3399  C   ILE A 211     -13.388 -34.711  -9.838  1.00 66.93     0.241 C 
ATOM   3400  O   ILE A 211     -13.518 -33.545  -9.471  1.00 67.40    -0.271 OA
ATOM   3401  CB  ILE A 211     -11.169 -35.884  -9.639  1.00 65.87    -0.030 C 
ATOM   3402  HB  ILE A 211     -11.786 -36.605  -9.054  1.00  0.00     0.043 H 
ATOM   3403  CG1 ILE A 211     -10.481 -34.919  -8.621  1.00 66.22    -0.063 C 
ATOM   3404 1HG1 ILE A 211      -9.556 -34.489  -9.072  1.00  0.00     0.033 H 
ATOM   3405 2HG1 ILE A 211     -11.093 -33.995  -8.501  1.00  0.00     0.033 H 
ATOM   3406  CG2 ILE A 211     -10.142 -36.693 -10.432  1.00 66.64    -0.071 C 
ATOM   3407 1HG2 ILE A 211      -9.456 -37.248  -9.750  1.00  0.00     0.028 H 
ATOM   3408 2HG2 ILE A 211      -9.579 -36.051 -11.149  1.00  0.00     0.028 H 
ATOM   3409 3HG2 ILE A 211     -10.633 -37.375 -11.164  1.00  0.00     0.028 H 
ATOM   3410  CD1 ILE A 211     -10.174 -35.492  -7.299  1.00 74.97    -0.076 C 
ATOM   3411 1HD1 ILE A 211      -9.683 -34.803  -6.572  1.00  0.00     0.027 H 
ATOM   3412 2HD1 ILE A 211      -9.562 -36.416  -7.419  1.00  0.00     0.027 H 
ATOM   3413 3HD1 ILE A 211     -11.099 -35.922  -6.848  1.00  0.00     0.027 H 
ATOM   3414  N   ASN A 212     -14.279 -35.686  -9.540  1.00 62.55    -0.346 N 
ATOM   3415  HN  ASN A 212     -14.098 -36.629  -9.884  1.00  0.00     0.163 HD
ATOM   3416  CA  ASN A 212     -15.491 -35.454  -8.747  1.00 61.84     0.097 C 
ATOM   3417  HA  ASN A 212     -16.068 -34.609  -9.191  1.00  0.00     0.088 H 
ATOM   3418  C   ASN A 212     -15.063 -35.084  -7.323  1.00 64.63     0.241 C 
ATOM   3419  O   ASN A 212     -14.023 -35.560  -6.866  1.00 64.03    -0.271 OA
ATOM   3420  CB  ASN A 212     -16.373 -36.713  -8.715  1.00 61.50     0.036 C 
ATOM   3421  HB1 ASN A 212     -15.769 -37.592  -8.391  1.00  0.00     0.051 H 
ATOM   3422  HB2 ASN A 212     -17.098 -36.648  -7.871  1.00  0.00     0.051 H 
ATOM   3423  CG  ASN A 212     -17.107 -37.036 -10.004  1.00 79.24     0.217 C 
ATOM   3424  OD1 ASN A 212     -17.371 -36.175 -10.859  1.00 70.58    -0.274 OA
ATOM   3425  ND2 ASN A 212     -17.509 -38.291 -10.142  1.00 68.54    -0.370 N 
ATOM   3426 1HD2 ASN A 212     -17.292 -38.998  -9.440  1.00  0.00     0.159 HD
ATOM   3427 2HD2 ASN A 212     -18.002 -38.508 -11.008  1.00  0.00     0.159 HD
ATOM   3428  N   HIS A 213     -15.840 -34.227  -6.635  1.00 60.04    -0.346 N 
ATOM   3429  HN  HIS A 213     -16.685 -33.869  -7.079  1.00  0.00     0.163 HD
ATOM   3430  CA  HIS A 213     -15.521 -33.787  -5.273  1.00 59.03     0.094 C 
ATOM   3431  HA  HIS A 213     -14.478 -33.393  -5.284  1.00  0.00     0.088 H 
ATOM   3432  C   HIS A 213     -15.564 -34.949  -4.274  1.00 60.18     0.241 C 
ATOM   3433  O   HIS A 213     -14.756 -34.991  -3.347  1.00 58.98    -0.271 OA
ATOM   3434  CB  HIS A 213     -16.448 -32.635  -4.826  1.00 59.78     0.002 C 
ATOM   3435  HB1 HIS A 213     -16.440 -31.809  -5.574  1.00  0.00     0.046 H 
ATOM   3436  HB2 HIS A 213     -16.015 -32.097  -3.951  1.00  0.00     0.046 H 
ATOM   3437  CG  HIS A 213     -17.851 -33.075  -4.537  1.00 63.32     0.028 A 
ATOM   3438  ND1 HIS A 213     -18.172 -33.730  -3.358  1.00 65.19    -0.354 N 
ATOM   3439  HD1 HIS A 213     -17.545 -33.945  -2.583  1.00  0.00     0.166 HD
ATOM   3440  CD2 HIS A 213     -18.961 -32.989  -5.304  1.00 65.25    -0.000 A 
ATOM   3441  HD2 HIS A 213     -19.036 -32.534  -6.306  1.00  0.00     0.114 H 
ATOM   3442  CE1 HIS A 213     -19.459 -34.019  -3.446  1.00 64.77     0.040 A 
ATOM   3443  HE1 HIS A 213     -20.030 -34.556  -2.669  1.00  0.00     0.140 H 
ATOM   3444  NE2 HIS A 213     -19.980 -33.580  -4.592  1.00 65.15    -0.360 N 
ATOM   3445  HE2 HIS A 213     -20.953 -33.666  -4.886  1.00  0.00     0.166 HD
ATOM   3446  N   ASP A 214     -16.515 -35.881  -4.466  1.00 55.70    -0.345 N 
ATOM   3447  HN  ASP A 214     -17.129 -35.782  -5.274  1.00  0.00     0.163 HD
ATOM   3448  CA  ASP A 214     -16.718 -37.026  -3.583  1.00 55.36     0.098 C 
ATOM   3449  HA  ASP A 214     -16.466 -36.681  -2.553  1.00  0.00     0.088 H 
ATOM   3450  C   ASP A 214     -15.787 -38.213  -3.887  1.00 60.20     0.241 C 
ATOM   3451  O   ASP A 214     -15.947 -39.279  -3.286  1.00 59.13    -0.271 OA
ATOM   3452  CB  ASP A 214     -18.198 -37.448  -3.554  1.00 57.11     0.043 C 
ATOM   3453  HB1 ASP A 214     -18.829 -36.600  -3.199  1.00  0.00     0.052 H 
ATOM   3454  HB2 ASP A 214     -18.370 -38.181  -2.731  1.00  0.00     0.052 H 
ATOM   3455  CG  ASP A 214     -18.748 -37.994  -4.858  1.00 65.38     0.175 C 
ATOM   3456  OD1 ASP A 214     -18.478 -37.388  -5.922  1.00 64.17    -0.648 OA
ATOM   3457  OD2 ASP A 214     -19.486 -38.999  -4.810  1.00 72.84    -0.648 OA
ATOM   3458  N   CYS A 215     -14.782 -38.006  -4.768  1.00 59.47    -0.345 N 
ATOM   3459  HN  CYS A 215     -14.731 -37.100  -5.233  1.00  0.00     0.163 HD
ATOM   3460  CA  CYS A 215     -13.764 -39.005  -5.094  1.00 60.80     0.098 C 
ATOM   3461  HA  CYS A 215     -14.274 -39.934  -5.442  1.00  0.00     0.088 H 
ATOM   3462  C   CYS A 215     -12.966 -39.329  -3.837  1.00 64.40     0.242 C 
ATOM   3463  O   CYS A 215     -12.420 -38.428  -3.202  1.00 64.31    -0.271 OA
ATOM   3464  CB  CYS A 215     -12.848 -38.505  -6.208  1.00 62.15     0.014 C 
ATOM   3465  HB1 CYS A 215     -12.732 -37.398  -6.150  1.00  0.00     0.053 H 
ATOM   3466  HB2 CYS A 215     -11.795 -38.816  -6.016  1.00  0.00     0.053 H 
ATOM   3467  SG  CYS A 215     -13.362 -39.001  -7.868  1.00 66.79    -0.095 SA
ATOM   3468  N   VAL A 216     -12.928 -40.606  -3.468  1.00 60.33    -0.346 N 
ATOM   3469  HN  VAL A 216     -13.442 -41.276  -4.040  1.00  0.00     0.163 HD
ATOM   3470  CA  VAL A 216     -12.204 -41.126  -2.302  1.00 60.27     0.092 C 
ATOM   3471  HA  VAL A 216     -12.453 -40.481  -1.427  1.00  0.00     0.088 H 
ATOM   3472  C   VAL A 216     -10.653 -40.997  -2.575  1.00 64.45     0.243 C 
ATOM   3473  O   VAL A 216     -10.292 -40.920  -3.752  1.00 63.34    -0.271 OA
ATOM   3474  CB  VAL A 216     -12.765 -42.555  -2.021  1.00 64.09    -0.033 C 
ATOM   3475  HB  VAL A 216     -12.932 -43.041  -3.011  1.00  0.00     0.042 H 
ATOM   3476  CG1 VAL A 216     -11.816 -43.448  -1.241  1.00 64.22    -0.071 C 
ATOM   3477 1HG1 VAL A 216     -10.825 -43.506  -1.748  1.00  0.00     0.028 H 
ATOM   3478 2HG1 VAL A 216     -12.250 -44.460  -1.065  1.00  0.00     0.028 H 
ATOM   3479 3HG1 VAL A 216     -11.719 -43.121  -0.179  1.00  0.00     0.028 H 
ATOM   3480  CG2 VAL A 216     -14.123 -42.476  -1.326  1.00 63.73    -0.071 C 
ATOM   3481 1HG2 VAL A 216     -14.820 -41.820  -1.899  1.00  0.00     0.028 H 
ATOM   3482 2HG2 VAL A 216     -14.026 -42.149  -0.264  1.00  0.00     0.028 H 
ATOM   3483 3HG2 VAL A 216     -14.557 -43.488  -1.150  1.00  0.00     0.028 H 
ATOM   3484  N   PRO A 217      -9.741 -40.833  -1.561  1.00 62.04    -0.337 N 
ATOM   3485  CA  PRO A 217      -8.304 -40.615  -1.878  1.00 61.86     0.091 C 
ATOM   3486  HA  PRO A 217      -8.182 -39.567  -2.239  1.00  0.00     0.087 H 
ATOM   3487  C   PRO A 217      -7.665 -41.558  -2.913  1.00 64.88     0.241 C 
ATOM   3488  O   PRO A 217      -6.874 -41.091  -3.736  1.00 63.49    -0.271 OA
ATOM   3489  CB  PRO A 217      -7.617 -40.734  -0.517  1.00 63.60    -0.036 C 
ATOM   3490  HB1 PRO A 217      -6.657 -40.173  -0.439  1.00  0.00     0.036 H 
ATOM   3491  HB2 PRO A 217      -7.187 -41.741  -0.309  1.00  0.00     0.036 H 
ATOM   3492  CG  PRO A 217      -8.654 -40.303   0.453  1.00 68.12    -0.048 C 
ATOM   3493  HG1 PRO A 217      -8.648 -39.207   0.656  1.00  0.00     0.035 H 
ATOM   3494  HG2 PRO A 217      -8.452 -40.632   1.499  1.00  0.00     0.035 H 
ATOM   3495  CD  PRO A 217      -9.963 -40.809  -0.098  1.00 63.59    -0.001 C 
ATOM   3496  HD1 PRO A 217     -10.299 -41.781   0.333  1.00  0.00     0.064 H 
ATOM   3497  HD2 PRO A 217     -10.855 -40.223   0.223  1.00  0.00     0.064 H 
ATOM   3498  N   GLU A 218      -8.038 -42.855  -2.903  1.00 62.24    -0.346 N 
ATOM   3499  HN  GLU A 218      -8.715 -43.150  -2.200  1.00  0.00     0.163 HD
ATOM   3500  CA  GLU A 218      -7.532 -43.874  -3.841  1.00 62.35     0.090 C 
ATOM   3501  HA  GLU A 218      -6.423 -43.915  -3.738  1.00  0.00     0.087 H 
ATOM   3502  C   GLU A 218      -7.860 -43.518  -5.298  1.00 65.56     0.241 C 
ATOM   3503  O   GLU A 218      -7.017 -43.698  -6.179  1.00 65.47    -0.271 OA
ATOM   3504  CB  GLU A 218      -8.093 -45.255  -3.478  1.00 63.92    -0.029 C 
ATOM   3505  HB1 GLU A 218      -9.122 -45.379  -3.889  1.00  0.00     0.037 H 
ATOM   3506  HB2 GLU A 218      -8.317 -45.312  -2.387  1.00  0.00     0.037 H 
ATOM   3507  CG  GLU A 218      -7.209 -46.412  -3.900  1.00 76.79     0.018 C 
ATOM   3508  HG1 GLU A 218      -7.135 -46.471  -5.011  1.00  0.00     0.049 H 
ATOM   3509  HG2 GLU A 218      -6.141 -46.205  -3.656  1.00  0.00     0.049 H 
ATOM   3510  CD  GLU A 218      -7.648 -47.741  -3.317  1.00102.45     0.172 C 
ATOM   3511  OE1 GLU A 218      -8.583 -48.355  -3.878  1.00105.77    -0.648 OA
ATOM   3512  OE2 GLU A 218      -7.069 -48.159  -2.287  1.00 94.02    -0.648 OA
ATOM   3513  N   GLN A 219      -9.072 -42.976  -5.532  1.00 61.09    -0.346 N 
ATOM   3514  HN  GLN A 219      -9.695 -42.857  -4.734  1.00  0.00     0.163 HD
ATOM   3515  CA  GLN A 219      -9.564 -42.545  -6.842  1.00 60.43     0.090 C 
ATOM   3516  HA  GLN A 219      -9.427 -43.390  -7.556  1.00  0.00     0.087 H 
ATOM   3517  C   GLN A 219      -8.772 -41.353  -7.366  1.00 63.45     0.241 C 
ATOM   3518  O   GLN A 219      -8.522 -41.268  -8.571  1.00 63.35    -0.271 OA
ATOM   3519  CB  GLN A 219     -11.066 -42.217  -6.776  1.00 61.70    -0.030 C 
ATOM   3520  HB1 GLN A 219     -11.271 -41.461  -5.983  1.00  0.00     0.037 H 
ATOM   3521  HB2 GLN A 219     -11.383 -41.635  -7.672  1.00  0.00     0.037 H 
ATOM   3522  CG  GLN A 219     -11.946 -43.447  -6.591  1.00 73.59     0.011 C 
ATOM   3523  HG1 GLN A 219     -11.847 -44.148  -7.452  1.00  0.00     0.047 H 
ATOM   3524  HG2 GLN A 219     -11.554 -44.106  -5.781  1.00  0.00     0.047 H 
ATOM   3525  CD  GLN A 219     -13.385 -43.081  -6.348  1.00 93.23     0.215 C 
ATOM   3526  OE1 GLN A 219     -13.850 -43.026  -5.208  1.00 86.38    -0.274 OA
ATOM   3527  NE2 GLN A 219     -14.132 -42.841  -7.417  1.00 89.15    -0.370 N 
ATOM   3528 1HE2 GLN A 219     -15.108 -42.593  -7.252  1.00  0.00     0.159 HD
ATOM   3529 2HE2 GLN A 219     -13.747 -42.887  -8.361  1.00  0.00     0.159 HD
ATOM   3530  N   VAL A 220      -8.349 -40.449  -6.452  1.00 58.93    -0.346 N 
ATOM   3531  HN  VAL A 220      -8.610 -40.601  -5.478  1.00  0.00     0.163 HD
ATOM   3532  CA  VAL A 220      -7.539 -39.263  -6.768  1.00 57.93     0.092 C 
ATOM   3533  HA  VAL A 220      -8.030 -38.727  -7.614  1.00  0.00     0.088 H 
ATOM   3534  C   VAL A 220      -6.151 -39.737  -7.247  1.00 60.10     0.241 C 
ATOM   3535  O   VAL A 220      -5.591 -39.166  -8.183  1.00 59.09    -0.271 OA
ATOM   3536  CB  VAL A 220      -7.440 -38.276  -5.568  1.00 61.73    -0.033 C 
ATOM   3537  HB  VAL A 220      -6.806 -38.753  -4.784  1.00  0.00     0.042 H 
ATOM   3538  CG1 VAL A 220      -6.770 -36.970  -5.980  1.00 61.53    -0.071 C 
ATOM   3539 1HG1 VAL A 220      -6.699 -36.263  -5.121  1.00  0.00     0.028 H 
ATOM   3540 2HG1 VAL A 220      -7.284 -36.504  -6.853  1.00  0.00     0.028 H 
ATOM   3541 3HG1 VAL A 220      -5.773 -37.150  -6.445  1.00  0.00     0.028 H 
ATOM   3542  CG2 VAL A 220      -8.811 -37.997  -4.956  1.00 61.57    -0.071 C 
ATOM   3543 1HG2 VAL A 220      -8.740 -37.290  -4.097  1.00  0.00     0.028 H 
ATOM   3544 2HG2 VAL A 220      -9.327 -38.942  -4.665  1.00  0.00     0.028 H 
ATOM   3545 3HG2 VAL A 220      -9.534 -37.634  -5.724  1.00  0.00     0.028 H 
ATOM   3546  N   ILE A 221      -5.629 -40.802  -6.618  1.00 56.49    -0.346 N 
ATOM   3547  HN  ILE A 221      -6.165 -41.213  -5.854  1.00  0.00     0.163 HD
ATOM   3548  CA  ILE A 221      -4.345 -41.413  -6.954  1.00 56.81     0.092 C 
ATOM   3549  HA  ILE A 221      -3.586 -40.597  -7.002  1.00  0.00     0.088 H 
ATOM   3550  C   ILE A 221      -4.453 -42.032  -8.363  1.00 62.74     0.241 C 
ATOM   3551  O   ILE A 221      -3.648 -41.698  -9.239  1.00 62.23    -0.271 OA
ATOM   3552  CB  ILE A 221      -3.895 -42.412  -5.836  1.00 59.42    -0.030 C 
ATOM   3553  HB  ILE A 221      -4.762 -43.076  -5.611  1.00  0.00     0.043 H 
ATOM   3554  CG1 ILE A 221      -3.539 -41.645  -4.527  1.00 59.32    -0.063 C 
ATOM   3555 1HG1 ILE A 221      -2.523 -41.195  -4.616  1.00  0.00     0.033 H 
ATOM   3556 2HG1 ILE A 221      -4.160 -40.723  -4.447  1.00  0.00     0.033 H 
ATOM   3557  CG2 ILE A 221      -2.725 -43.314  -6.296  1.00 59.64    -0.071 C 
ATOM   3558 1HG2 ILE A 221      -2.404 -44.026  -5.500  1.00  0.00     0.028 H 
ATOM   3559 2HG2 ILE A 221      -1.866 -42.705  -6.663  1.00  0.00     0.028 H 
ATOM   3560 3HG2 ILE A 221      -2.977 -43.851  -7.240  1.00  0.00     0.028 H 
ATOM   3561  CD1 ILE A 221      -3.638 -42.453  -3.229  1.00 63.69    -0.076 C 
ATOM   3562 1HD1 ILE A 221      -3.383 -41.904  -2.292  1.00  0.00     0.027 H 
ATOM   3563 2HD1 ILE A 221      -3.017 -43.375  -3.309  1.00  0.00     0.027 H 
ATOM   3564 3HD1 ILE A 221      -4.654 -42.903  -3.140  1.00  0.00     0.027 H 
ATOM   3565  N   ALA A 222      -5.505 -42.848  -8.595  1.00 60.61    -0.346 N 
ATOM   3566  HN  ALA A 222      -6.145 -43.025  -7.820  1.00  0.00     0.163 HD
ATOM   3567  CA  ALA A 222      -5.797 -43.500  -9.879  1.00 60.48     0.086 C 
ATOM   3568  HA  ALA A 222      -5.035 -44.298 -10.041  1.00  0.00     0.086 H 
ATOM   3569  C   ALA A 222      -5.717 -42.524 -11.057  1.00 64.15     0.240 C 
ATOM   3570  O   ALA A 222      -5.066 -42.835 -12.054  1.00 64.52    -0.271 OA
ATOM   3571  CB  ALA A 222      -7.164 -44.161  -9.831  1.00 61.20    -0.049 C 
ATOM   3572  HB1 ALA A 222      -7.222 -44.871  -8.974  1.00  0.00     0.030 H 
ATOM   3573  HB2 ALA A 222      -7.421 -44.654 -10.797  1.00  0.00     0.030 H 
ATOM   3574  HB3 ALA A 222      -7.988 -43.410  -9.805  1.00  0.00     0.030 H 
ATOM   3575  N   GLU A 223      -6.313 -41.325 -10.910  1.00 59.67    -0.346 N 
ATOM   3576  HN  GLU A 223      -6.796 -41.133 -10.032  1.00  0.00     0.163 HD
ATOM   3577  CA  GLU A 223      -6.309 -40.282 -11.935  1.00 59.21     0.090 C 
ATOM   3578  HA  GLU A 223      -6.618 -40.762 -12.893  1.00  0.00     0.087 H 
ATOM   3579  C   GLU A 223      -4.912 -39.689 -12.158  1.00 64.30     0.241 C 
ATOM   3580  O   GLU A 223      -4.547 -39.438 -13.311  1.00 64.67    -0.271 OA
ATOM   3581  CB  GLU A 223      -7.354 -39.199 -11.614  1.00 60.38    -0.029 C 
ATOM   3582  HB1 GLU A 223      -7.154 -38.761 -10.608  1.00  0.00     0.037 H 
ATOM   3583  HB2 GLU A 223      -8.348 -39.670 -11.429  1.00  0.00     0.037 H 
ATOM   3584  CG  GLU A 223      -7.486 -38.089 -12.651  1.00 68.99     0.018 C 
ATOM   3585  HG1 GLU A 223      -8.039 -37.233 -12.197  1.00  0.00     0.049 H 
ATOM   3586  HG2 GLU A 223      -6.484 -37.631 -12.821  1.00  0.00     0.049 H 
ATOM   3587  CD  GLU A 223      -8.110 -38.422 -13.994  1.00 81.50     0.172 C 
ATOM   3588  OE1 GLU A 223      -8.596 -39.562 -14.179  1.00 71.93    -0.648 OA
ATOM   3589  OE2 GLU A 223      -8.128 -37.520 -14.864  1.00 70.26    -0.648 OA
ATOM   3590  N   ALA A 224      -4.128 -39.489 -11.067  1.00 60.22    -0.346 N 
ATOM   3591  HN  ALA A 224      -4.512 -39.721 -10.151  1.00  0.00     0.163 HD
ATOM   3592  CA  ALA A 224      -2.760 -38.959 -11.129  1.00 59.46     0.086 C 
ATOM   3593  HA  ALA A 224      -2.796 -37.960 -11.623  1.00  0.00     0.086 H 
ATOM   3594  C   ALA A 224      -1.854 -39.880 -11.970  1.00 62.36     0.240 C 
ATOM   3595  O   ALA A 224      -1.042 -39.372 -12.747  1.00 61.46    -0.271 OA
ATOM   3596  CB  ALA A 224      -2.192 -38.776  -9.727  1.00 60.05    -0.049 C 
ATOM   3597  HB1 ALA A 224      -2.847 -38.110  -9.119  1.00  0.00     0.030 H 
ATOM   3598  HB2 ALA A 224      -1.140 -38.408  -9.753  1.00  0.00     0.030 H 
ATOM   3599  HB3 ALA A 224      -2.016 -39.754  -9.222  1.00  0.00     0.030 H 
ATOM   3600  N   ILE A 225      -2.039 -41.224 -11.845  1.00 58.24    -0.346 N 
ATOM   3601  HN  ILE A 225      -2.722 -41.543 -11.158  1.00  0.00     0.163 HD
ATOM   3602  CA  ILE A 225      -1.331 -42.250 -12.624  1.00 58.58     0.092 C 
ATOM   3603  HA  ILE A 225      -0.237 -42.153 -12.433  1.00  0.00     0.088 H 
ATOM   3604  C   ILE A 225      -1.600 -41.995 -14.137  1.00 63.98     0.241 C 
ATOM   3605  O   ILE A 225      -0.658 -41.838 -14.923  1.00 63.04    -0.271 OA
ATOM   3606  CB  ILE A 225      -1.786 -43.699 -12.229  1.00 61.36    -0.030 C 
ATOM   3607  HB  ILE A 225      -2.843 -43.802 -12.570  1.00  0.00     0.043 H 
ATOM   3608  CG1 ILE A 225      -1.790 -43.957 -10.691  1.00 61.25    -0.063 C 
ATOM   3609 1HG1 ILE A 225      -2.556 -43.301 -10.215  1.00  0.00     0.033 H 
ATOM   3610 2HG1 ILE A 225      -2.220 -44.967 -10.494  1.00  0.00     0.033 H 
ATOM   3611  CG2 ILE A 225      -0.980 -44.777 -12.975  1.00 61.95    -0.071 C 
ATOM   3612 1HG2 ILE A 225      -1.303 -45.807 -12.694  1.00  0.00     0.028 H 
ATOM   3613 2HG2 ILE A 225       0.116 -44.641 -12.823  1.00  0.00     0.028 H 
ATOM   3614 3HG2 ILE A 225      -1.024 -44.625 -14.079  1.00  0.00     0.028 H 
ATOM   3615  CD1 ILE A 225      -0.458 -43.818  -9.918  1.00 67.64    -0.076 C 
ATOM   3616 1HD1 ILE A 225      -0.461 -44.002  -8.818  1.00  0.00     0.027 H 
ATOM   3617 2HD1 ILE A 225      -0.028 -42.808 -10.115  1.00  0.00     0.027 H 
ATOM   3618 3HD1 ILE A 225       0.308 -44.474 -10.394  1.00  0.00     0.027 H 
ATOM   3619  N   ARG A 226      -2.900 -41.924 -14.508  1.00 61.30    -0.346 N 
ATOM   3620  HN  ARG A 226      -3.598 -42.020 -13.771  1.00  0.00     0.163 HD
ATOM   3621  CA  ARG A 226      -3.396 -41.722 -15.875  1.00 61.25     0.089 C 
ATOM   3622  HA  ARG A 226      -3.058 -42.598 -16.477  1.00  0.00     0.087 H 
ATOM   3623  C   ARG A 226      -2.832 -40.464 -16.555  1.00 65.65     0.241 C 
ATOM   3624  O   ARG A 226      -2.556 -40.495 -17.760  1.00 65.60    -0.271 OA
ATOM   3625  CB  ARG A 226      -4.938 -41.724 -15.901  1.00 60.17    -0.036 C 
ATOM   3626  HB1 ARG A 226      -5.343 -40.862 -15.322  1.00  0.00     0.036 H 
ATOM   3627  HB2 ARG A 226      -5.316 -41.460 -16.916  1.00  0.00     0.036 H 
ATOM   3628  CG  ARG A 226      -5.555 -43.035 -15.420  1.00 66.12    -0.048 C 
ATOM   3629  HG1 ARG A 226      -4.935 -43.909 -15.729  1.00  0.00     0.035 H 
ATOM   3630  HG2 ARG A 226      -5.469 -43.138 -14.313  1.00  0.00     0.035 H 
ATOM   3631  CD  ARG A 226      -6.996 -43.195 -15.876  1.00 74.62     0.009 C 
ATOM   3632  HD1 ARG A 226      -7.175 -44.218 -16.283  1.00  0.00     0.064 H 
ATOM   3633  HD2 ARG A 226      -7.192 -42.597 -16.796  1.00  0.00     0.064 H 
ATOM   3634  NE  ARG A 226      -7.964 -42.872 -14.824  1.00 82.92    -0.227 N 
ATOM   3635  HE  ARG A 226      -8.309 -41.913 -14.775  1.00  0.00     0.177 HD
ATOM   3636  CZ  ARG A 226      -8.424 -43.742 -13.928  1.00 95.25     0.665 C 
ATOM   3637  NH1 ARG A 226      -7.993 -44.999 -13.928  1.00 78.78    -0.235 N 
ATOM   3638 1HH1 ARG A 226      -7.313 -45.294 -14.628  1.00  0.00     0.174 HD
ATOM   3639 2HH1 ARG A 226      -8.346 -45.666 -13.241  1.00  0.00     0.174 HD
ATOM   3640  NH2 ARG A 226      -9.308 -43.359 -13.018  1.00 84.19    -0.235 N 
ATOM   3641 1HH2 ARG A 226      -9.639 -42.394 -13.018  1.00  0.00     0.174 HD
ATOM   3642 2HH2 ARG A 226      -9.661 -44.026 -12.331  1.00  0.00     0.174 HD
ATOM   3643  N   LYS A 227      -2.649 -39.374 -15.785  1.00 61.39    -0.349 N 
ATOM   3644  HN  LYS A 227      -2.892 -39.431 -14.796  1.00  0.00     0.163 HD
ATOM   3645  CA  LYS A 227      -2.118 -38.111 -16.302  1.00 75.88     0.062 C 
ATOM   3646  HA  LYS A 227      -2.300 -38.091 -17.402  1.00  0.00     0.083 H 
ATOM   3647  C   LYS A 227      -0.617 -38.013 -16.079  1.00 98.70     0.109 C 
ATOM   3648  HC  LYS A 227      -0.149 -38.521 -15.219  1.00  0.00     0.146 H 
ATOM   3649  O   LYS A 227       0.070 -37.366 -16.862  1.00 61.33    -0.305 OA
ATOM   3650  CB  LYS A 227      -2.845 -36.899 -15.684  1.00 77.93    -0.040 C 
ATOM   3651  HB1 LYS A 227      -2.355 -35.951 -16.006  1.00  0.00     0.036 H 
ATOM   3652  HB2 LYS A 227      -2.654 -36.854 -14.586  1.00  0.00     0.036 H 
ATOM   3653  CG  LYS A 227      -4.350 -36.838 -15.962  1.00 87.65    -0.061 C 
ATOM   3654  HG1 LYS A 227      -4.845 -37.792 -15.665  1.00  0.00     0.033 H 
ATOM   3655  HG2 LYS A 227      -4.854 -36.139 -15.254  1.00  0.00     0.033 H 
ATOM   3656  CD  LYS A 227      -4.690 -36.479 -17.413  1.00 95.01    -0.043 C 
ATOM   3657  HD1 LYS A 227      -4.183 -35.537 -17.726  1.00  0.00     0.035 H 
ATOM   3658  HD2 LYS A 227      -4.207 -37.185 -18.128  1.00  0.00     0.035 H 
ATOM   3659  CE  LYS A 227      -6.177 -36.402 -17.641  1.00100.61     0.080 C 
ATOM   3660  HE1 LYS A 227      -6.693 -37.321 -17.278  1.00  0.00     0.075 H 
ATOM   3661  HE2 LYS A 227      -6.654 -35.656 -16.964  1.00  0.00     0.075 H 
ATOM   3662  NZ  LYS A 227      -6.500 -36.126 -19.066  1.00106.03    -0.079 N 
ATOM   3663  HZ1 LYS A 227      -7.507 -36.074 -19.220  1.00  0.00     0.274 HD
ATOM   3664  HZ2 LYS A 227      -6.063 -36.808 -19.686  1.00  0.00     0.274 HD
ATOM   3665  HZ3 LYS A 227      -6.028 -35.285 -19.398  1.00  0.00     0.274 HD
ATOM   3666  N   LEU A 244      -3.535 -50.036 -11.561  1.00 98.71    -0.067 N 
ATOM   3667  HN1 LEU A 244      -4.114 -49.835 -12.376  1.00  0.00     0.275 HD
ATOM   3668  HN2 LEU A 244      -2.638 -49.555 -11.621  1.00  0.00     0.275 HD
ATOM   3669  HN3 LEU A 244      -3.907 -49.584 -10.726  1.00  0.00     0.275 HD
ATOM   3670  CA  LEU A 244      -3.350 -51.468 -11.346  1.00 98.60     0.172 C 
ATOM   3671  HA  LEU A 244      -4.358 -51.900 -11.144  1.00  0.00     0.098 H 
ATOM   3672  C   LEU A 244      -2.475 -51.771 -10.115  1.00102.53     0.248 C 
ATOM   3673  O   LEU A 244      -3.017 -52.034  -9.038  1.00102.35    -0.271 OA
ATOM   3674  CB  LEU A 244      -2.815 -52.152 -12.613  1.00 98.67    -0.042 C 
ATOM   3675  HB1 LEU A 244      -2.674 -53.246 -12.449  1.00  0.00     0.030 H 
ATOM   3676  HB2 LEU A 244      -1.880 -51.667 -12.978  1.00  0.00     0.030 H 
ATOM   3677  HB3 LEU A 244      -3.466 -51.950 -13.495  1.00  0.00     0.030 H 
ATOM   3678  N   GLU A 245      -1.137 -51.740 -10.271  1.00 98.73    -0.346 N 
ATOM   3679  HN  GLU A 245      -0.765 -51.548 -11.201  1.00  0.00     0.163 HD
ATOM   3680  CA  GLU A 245      -0.187 -51.967  -9.179  1.00 98.21     0.086 C 
ATOM   3681  HA  GLU A 245      -0.536 -52.835  -8.573  1.00  0.00     0.086 H 
ATOM   3682  C   GLU A 245      -0.122 -50.727  -8.276  1.00100.94     0.240 C 
ATOM   3683  O   GLU A 245      -0.321 -50.817  -7.063  1.00100.50    -0.271 OA
ATOM   3684  CB  GLU A 245       1.207 -52.289  -9.752  1.00 99.59    -0.049 C 
ATOM   3685  HB1 GLU A 245       1.930 -52.462  -8.921  1.00  0.00     0.030 H 
ATOM   3686  HB2 GLU A 245       1.561 -51.501 -10.457  1.00  0.00     0.030 H 
ATOM   3687  HB3 GLU A 245       1.178 -53.145 -10.466  1.00  0.00     0.030 H 
ATOM   3688  N   TYR A 246       0.083 -49.569  -8.909  1.00 96.60    -0.346 N 
ATOM   3689  HN  TYR A 246       0.112 -49.613  -9.928  1.00  0.00     0.163 HD
ATOM   3690  CA  TYR A 246       0.270 -48.251  -8.318  1.00 95.98     0.086 C 
ATOM   3691  HA  TYR A 246       1.202 -48.303  -7.709  1.00  0.00     0.086 H 
ATOM   3692  C   TYR A 246      -0.851 -47.727  -7.375  1.00 98.22     0.240 C 
ATOM   3693  O   TYR A 246      -0.539 -47.337  -6.253  1.00 97.84    -0.271 OA
ATOM   3694  CB  TYR A 246       0.533 -47.245  -9.437  1.00 97.23    -0.049 C 
ATOM   3695  HB1 TYR A 246       1.336 -47.621 -10.113  1.00  0.00     0.030 H 
ATOM   3696  HB2 TYR A 246       0.765 -46.230  -9.038  1.00  0.00     0.030 H 
ATOM   3697  HB3 TYR A 246      -0.398 -46.993  -9.997  1.00  0.00     0.030 H 
ATOM   3698  N   GLN A 247      -2.124 -47.716  -7.814  1.00 93.38    -0.346 N 
ATOM   3699  HN  GLN A 247      -2.311 -48.118  -8.733  1.00  0.00     0.163 HD
ATOM   3700  CA  GLN A 247      -3.264 -47.167  -7.066  1.00 92.42     0.086 C 
ATOM   3701  HA  GLN A 247      -3.233 -46.062  -7.211  1.00  0.00     0.086 H 
ATOM   3702  C   GLN A 247      -3.221 -47.409  -5.535  1.00 94.23     0.240 C 
ATOM   3703  O   GLN A 247      -3.490 -46.480  -4.762  1.00 94.15    -0.271 OA
ATOM   3704  CB  GLN A 247      -4.600 -47.645  -7.653  1.00 93.71    -0.049 C 
ATOM   3705  HB1 GLN A 247      -4.631 -47.471  -8.754  1.00  0.00     0.030 H 
ATOM   3706  HB2 GLN A 247      -5.470 -47.177  -7.136  1.00  0.00     0.030 H 
ATOM   3707  HB3 GLN A 247      -4.807 -48.710  -7.397  1.00  0.00     0.030 H 
ATOM   3708  N   GLY A 248      -2.828 -48.616  -5.123  1.00 88.33    -0.351 N 
ATOM   3709  HN  GLY A 248      -2.542 -49.298  -5.825  1.00  0.00     0.163 HD
ATOM   3710  CA  GLY A 248      -2.787 -49.009  -3.714  1.00 86.78     0.069 C 
ATOM   3711  HA1 GLY A 248      -3.627 -48.506  -3.181  1.00  0.00     0.078 H 
ATOM   3712  HA2 GLY A 248      -3.086 -50.080  -3.636  1.00  0.00     0.078 H 
ATOM   3713  C   GLY A 248      -1.513 -48.803  -2.911  1.00 86.85     0.236 C 
ATOM   3714  O   GLY A 248      -1.529 -48.995  -1.693  1.00 86.23    -0.272 OA
ATOM   3715  N   LYS A 249      -0.404 -48.423  -3.572  1.00 80.64    -0.347 N 
ATOM   3716  HN  LYS A 249      -0.482 -48.245  -4.573  1.00  0.00     0.163 HD
ATOM   3717  CA  LYS A 249       0.913 -48.248  -2.942  1.00 79.03     0.086 C 
ATOM   3718  HA  LYS A 249       0.938 -48.914  -2.048  1.00  0.00     0.086 H 
ATOM   3719  C   LYS A 249       1.225 -46.822  -2.451  1.00 78.54     0.240 C 
ATOM   3720  O   LYS A 249       2.303 -46.594  -1.899  1.00 77.37    -0.271 OA
ATOM   3721  CB  LYS A 249       2.018 -48.732  -3.895  1.00 81.50    -0.049 C 
ATOM   3722  HB1 LYS A 249       1.792 -49.764  -4.250  1.00  0.00     0.030 H 
ATOM   3723  HB2 LYS A 249       3.029 -48.662  -3.431  1.00  0.00     0.030 H 
ATOM   3724  HB3 LYS A 249       2.178 -48.025  -4.742  1.00  0.00     0.030 H 
ATOM   3725  N   TYR A 250       0.297 -45.865  -2.656  1.00 72.21    -0.346 N 
ATOM   3726  HN  TYR A 250      -0.598 -46.127  -3.069  1.00  0.00     0.163 HD
ATOM   3727  CA  TYR A 250       0.531 -44.462  -2.306  1.00 70.58     0.093 C 
ATOM   3728  HA  TYR A 250       1.518 -44.420  -1.789  1.00  0.00     0.088 H 
ATOM   3729  C   TYR A 250      -0.497 -43.872  -1.343  1.00 68.14     0.241 C 
ATOM   3730  O   TYR A 250      -1.553 -44.461  -1.116  1.00 67.67    -0.271 OA
ATOM   3731  CB  TYR A 250       0.655 -43.594  -3.570  1.00 72.78    -0.014 C 
ATOM   3732  HB1 TYR A 250      -0.349 -43.393  -4.010  1.00  0.00     0.043 H 
ATOM   3733  HB2 TYR A 250       0.954 -42.553  -3.306  1.00  0.00     0.043 H 
ATOM   3734  CG  TYR A 250       1.587 -44.170  -4.607  1.00 76.44    -0.056 A 
ATOM   3735  CD1 TYR A 250       1.170 -45.173  -5.467  1.00 78.81    -0.074 A 
ATOM   3736  HD1 TYR A 250       0.130 -45.535  -5.409  1.00  0.00     0.084 H 
ATOM   3737  CD2 TYR A 250       2.905 -43.734  -4.702  1.00 77.79    -0.074 A 
ATOM   3738  HD2 TYR A 250       3.271 -42.957  -4.010  1.00  0.00     0.084 H 
ATOM   3739  CE1 TYR A 250       2.032 -45.733  -6.401  1.00 79.90    -0.051 A 
ATOM   3740  HE1 TYR A 250       1.684 -46.548  -7.058  1.00  0.00     0.087 H 
ATOM   3741  CE2 TYR A 250       3.769 -44.262  -5.656  1.00 79.00    -0.051 A 
ATOM   3742  HE2 TYR A 250       4.802 -43.884  -5.737  1.00  0.00     0.087 H 
ATOM   3743  CZ  TYR A 250       3.327 -45.265  -6.504  1.00 87.10     0.065 A 
ATOM   3744  OH  TYR A 250       4.169 -45.809  -7.443  1.00 88.12    -0.361 OA
ATOM   3745  HH  TYR A 250       5.060 -45.487  -7.514  1.00  0.00     0.217 HD
ATOM   3746  N   ILE A 251      -0.142 -42.712  -0.751  1.00 59.87    -0.346 N 
ATOM   3747  HN  ILE A 251       0.778 -42.340  -0.986  1.00  0.00     0.163 HD
ATOM   3748  CA  ILE A 251      -0.949 -41.932   0.198  1.00 56.81     0.092 C 
ATOM   3749  HA  ILE A 251      -2.009 -42.251   0.065  1.00  0.00     0.088 H 
ATOM   3750  C   ILE A 251      -0.881 -40.457  -0.157  1.00 55.39     0.241 C 
ATOM   3751  O   ILE A 251       0.095 -40.003  -0.765  1.00 53.71    -0.271 OA
ATOM   3752  CB  ILE A 251      -0.585 -42.170   1.693  1.00 59.37    -0.030 C 
ATOM   3753  HB  ILE A 251      -1.140 -41.406   2.285  1.00  0.00     0.043 H 
ATOM   3754  CG1 ILE A 251       0.923 -41.941   1.968  1.00 59.68    -0.063 C 
ATOM   3755 1HG1 ILE A 251       1.333 -41.191   1.252  1.00  0.00     0.033 H 
ATOM   3756 2HG1 ILE A 251       1.508 -42.841   1.666  1.00  0.00     0.033 H 
ATOM   3757  CG2 ILE A 251      -1.070 -43.539   2.172  1.00 59.68    -0.071 C 
ATOM   3758 1HG2 ILE A 251      -0.809 -43.709   3.243  1.00  0.00     0.028 H 
ATOM   3759 2HG2 ILE A 251      -0.686 -44.360   1.522  1.00  0.00     0.028 H 
ATOM   3760 3HG2 ILE A 251      -2.162 -43.673   1.990  1.00  0.00     0.028 H 
ATOM   3761  CD1 ILE A 251       1.260 -41.560   3.344  1.00 67.12    -0.076 C 
ATOM   3762 1HD1 ILE A 251       2.345 -41.395   3.542  1.00  0.00     0.027 H 
ATOM   3763 2HD1 ILE A 251       0.850 -42.310   4.060  1.00  0.00     0.027 H 
ATOM   3764 3HD1 ILE A 251       0.675 -40.660   3.646  1.00  0.00     0.027 H 
ATOM   3765  N   LEU A 252      -1.928 -39.712   0.218  1.00 49.22    -0.346 N 
ATOM   3766  HN  LEU A 252      -2.708 -40.166   0.693  1.00  0.00     0.163 HD
ATOM   3767  CA  LEU A 252      -1.994 -38.278  -0.027  1.00 47.51     0.089 C 
ATOM   3768  HA  LEU A 252      -1.184 -38.009  -0.745  1.00  0.00     0.087 H 
ATOM   3769  C   LEU A 252      -1.741 -37.540   1.270  1.00 47.19     0.241 C 
ATOM   3770  O   LEU A 252      -2.168 -37.982   2.330  1.00 44.92    -0.271 OA
ATOM   3771  CB  LEU A 252      -3.345 -37.862  -0.645  1.00 47.37    -0.035 C 
ATOM   3772  HB1 LEU A 252      -3.451 -36.753  -0.612  1.00  0.00     0.037 H 
ATOM   3773  HB2 LEU A 252      -4.179 -38.163   0.031  1.00  0.00     0.037 H 
ATOM   3774  CG  LEU A 252      -3.619 -38.370  -2.070  1.00 51.34    -0.059 C 
ATOM   3775  HG  LEU A 252      -3.187 -39.395  -2.150  1.00  0.00     0.039 H 
ATOM   3776  CD1 LEU A 252      -5.095 -38.480  -2.325  1.00 51.00    -0.073 C 
ATOM   3777 1HD1 LEU A 252      -5.595 -39.116  -1.558  1.00  0.00     0.028 H 
ATOM   3778 2HD1 LEU A 252      -5.305 -38.845  -3.358  1.00  0.00     0.028 H 
ATOM   3779 3HD1 LEU A 252      -5.573 -37.475  -2.396  1.00  0.00     0.028 H 
ATOM   3780  CD2 LEU A 252      -2.933 -37.498  -3.121  1.00 52.00    -0.073 C 
ATOM   3781 1HD2 LEU A 252      -1.837 -37.416  -2.932  1.00  0.00     0.028 H 
ATOM   3782 2HD2 LEU A 252      -3.411 -36.493  -3.192  1.00  0.00     0.028 H 
ATOM   3783 3HD2 LEU A 252      -3.143 -37.863  -4.154  1.00  0.00     0.028 H 
ATOM   3784  N   LYS A 253      -1.027 -36.425   1.171  1.00 43.91    -0.346 N 
ATOM   3785  HN  LYS A 253      -0.709 -36.154   0.241  1.00  0.00     0.163 HD
ATOM   3786  CA  LYS A 253      -0.660 -35.556   2.283  1.00 43.39     0.089 C 
ATOM   3787  HA  LYS A 253      -1.283 -35.792   3.177  1.00  0.00     0.087 H 
ATOM   3788  C   LYS A 253      -0.912 -34.117   1.830  1.00 46.58     0.241 C 
ATOM   3789  O   LYS A 253      -0.764 -33.825   0.643  1.00 45.62    -0.271 OA
ATOM   3790  CB  LYS A 253       0.831 -35.775   2.602  1.00 45.09    -0.038 C 
ATOM   3791  HB1 LYS A 253       1.017 -36.855   2.808  1.00  0.00     0.036 H 
ATOM   3792  HB2 LYS A 253       1.437 -35.638   1.676  1.00  0.00     0.036 H 
ATOM   3793  CG  LYS A 253       1.413 -34.932   3.726  1.00 50.02    -0.061 C 
ATOM   3794  HG1 LYS A 253       0.943 -35.163   4.710  1.00  0.00     0.033 H 
ATOM   3795  HG2 LYS A 253       1.108 -33.862   3.649  1.00  0.00     0.033 H 
ATOM   3796  CD  LYS A 253       2.928 -35.095   3.762  1.00 50.15    -0.043 C 
ATOM   3797  HD1 LYS A 253       3.351 -35.099   2.730  1.00  0.00     0.035 H 
ATOM   3798  HD2 LYS A 253       3.208 -36.126   4.080  1.00  0.00     0.035 H 
ATOM   3799  CE  LYS A 253       3.615 -34.068   4.616  1.00 51.98     0.080 C 
ATOM   3800  HE1 LYS A 253       4.687 -34.327   4.784  1.00  0.00     0.075 H 
ATOM   3801  HE2 LYS A 253       3.260 -34.111   5.672  1.00  0.00     0.075 H 
ATOM   3802  NZ  LYS A 253       3.467 -32.706   4.048  1.00 53.89    -0.079 N 
ATOM   3803  HZ1 LYS A 253       3.934 -32.009   4.628  1.00  0.00     0.274 HD
ATOM   3804  HZ2 LYS A 253       2.487 -32.469   3.894  1.00  0.00     0.274 HD
ATOM   3805  HZ3 LYS A 253       3.792 -32.667   3.082  1.00  0.00     0.274 HD
ATOM   3806  N   VAL A 254      -1.302 -33.226   2.761  1.00 43.21    -0.346 N 
ATOM   3807  HN  VAL A 254      -1.464 -33.556   3.712  1.00  0.00     0.163 HD
ATOM   3808  CA  VAL A 254      -1.505 -31.796   2.468  1.00 42.77     0.092 C 
ATOM   3809  HA  VAL A 254      -2.044 -31.692   1.497  1.00  0.00     0.088 H 
ATOM   3810  C   VAL A 254      -0.100 -31.188   2.337  1.00 45.92     0.241 C 
ATOM   3811  O   VAL A 254       0.748 -31.488   3.177  1.00 44.67    -0.271 OA
ATOM   3812  CB  VAL A 254      -2.324 -31.082   3.593  1.00 46.07    -0.033 C 
ATOM   3813  HB  VAL A 254      -1.768 -31.213   4.550  1.00  0.00     0.042 H 
ATOM   3814  CG1 VAL A 254      -2.454 -29.584   3.336  1.00 45.62    -0.071 C 
ATOM   3815 1HG1 VAL A 254      -3.038 -29.075   4.138  1.00  0.00     0.028 H 
ATOM   3816 2HG1 VAL A 254      -2.886 -29.381   2.328  1.00  0.00     0.028 H 
ATOM   3817 3HG1 VAL A 254      -1.455 -29.108   3.197  1.00  0.00     0.028 H 
ATOM   3818  CG2 VAL A 254      -3.699 -31.706   3.770  1.00 46.02    -0.071 C 
ATOM   3819 1HG2 VAL A 254      -4.283 -31.197   4.572  1.00  0.00     0.028 H 
ATOM   3820 2HG2 VAL A 254      -3.627 -32.803   3.954  1.00  0.00     0.028 H 
ATOM   3821 3HG2 VAL A 254      -4.263 -31.727   2.808  1.00  0.00     0.028 H 
ATOM   3822  N   CYS A 255       0.157 -30.356   1.299  1.00 43.83    -0.345 N 
ATOM   3823  HN  CYS A 255      -0.569 -30.179   0.605  1.00  0.00     0.163 HD
ATOM   3824  CA  CYS A 255       1.470 -29.704   1.158  1.00 44.42     0.098 C 
ATOM   3825  HA  CYS A 255       2.257 -30.483   1.286  1.00  0.00     0.088 H 
ATOM   3826  C   CYS A 255       1.656 -28.653   2.268  1.00 46.96     0.241 C 
ATOM   3827  O   CYS A 255       0.741 -27.855   2.520  1.00 45.73    -0.271 OA
ATOM   3828  CB  CYS A 255       1.647 -29.077  -0.226  1.00 45.37     0.014 C 
ATOM   3829  HB1 CYS A 255       0.873 -28.293  -0.398  1.00  0.00     0.053 H 
ATOM   3830  HB2 CYS A 255       2.567 -28.448  -0.251  1.00  0.00     0.053 H 
ATOM   3831  SG  CYS A 255       1.657 -30.264  -1.598  1.00 49.80    -0.095 SA
ATOM   3832  N   GLY A 256       2.823 -28.667   2.916  1.00 42.21    -0.351 N 
ATOM   3833  HN  GLY A 256       3.508 -29.387   2.684  1.00  0.00     0.163 HD
ATOM   3834  CA  GLY A 256       3.151 -27.685   3.946  1.00 41.44     0.069 C 
ATOM   3835  HA1 GLY A 256       4.214 -27.371   3.829  1.00  0.00     0.078 H 
ATOM   3836  HA2 GLY A 256       2.624 -26.728   3.723  1.00  0.00     0.078 H 
ATOM   3837  C   GLY A 256       2.899 -28.070   5.392  1.00 44.37     0.236 C 
ATOM   3838  O   GLY A 256       3.307 -27.331   6.286  1.00 44.32    -0.272 OA
ATOM   3839  N   CYS A 257       2.199 -29.189   5.646  1.00 40.79    -0.346 N 
ATOM   3840  HN  CYS A 257       1.860 -29.738   4.856  1.00  0.00     0.163 HD
ATOM   3841  CA  CYS A 257       1.897 -29.661   7.006  1.00 41.16     0.098 C 
ATOM   3842  HA  CYS A 257       2.780 -29.411   7.639  1.00  0.00     0.088 H 
ATOM   3843  C   CYS A 257       1.730 -31.176   7.059  1.00 45.30     0.242 C 
ATOM   3844  O   CYS A 257       1.627 -31.817   6.016  1.00 45.23    -0.271 OA
ATOM   3845  CB  CYS A 257       0.695 -28.931   7.612  1.00 41.60     0.014 C 
ATOM   3846  HB1 CYS A 257       0.625 -29.140   8.705  1.00  0.00     0.053 H 
ATOM   3847  HB2 CYS A 257       0.881 -27.832   7.638  1.00  0.00     0.053 H 
ATOM   3848  SG  CYS A 257      -0.887 -29.284   6.799  1.00 45.43    -0.095 SA
ATOM   3849  N   ASP A 258       1.699 -31.735   8.279  1.00 41.97    -0.345 N 
ATOM   3850  HN  ASP A 258       1.762 -31.110   9.083  1.00  0.00     0.163 HD
ATOM   3851  CA  ASP A 258       1.582 -33.165   8.548  1.00 41.77     0.098 C 
ATOM   3852  HA  ASP A 258       2.040 -33.699   7.683  1.00  0.00     0.088 H 
ATOM   3853  C   ASP A 258       0.147 -33.656   8.665  1.00 45.21     0.241 C 
ATOM   3854  O   ASP A 258      -0.227 -34.252   9.673  1.00 44.17    -0.271 OA
ATOM   3855  CB  ASP A 258       2.396 -33.548   9.796  1.00 43.43     0.043 C 
ATOM   3856  HB1 ASP A 258       2.078 -32.928  10.667  1.00  0.00     0.052 H 
ATOM   3857  HB2 ASP A 258       2.094 -34.559  10.155  1.00  0.00     0.052 H 
ATOM   3858  CG  ASP A 258       3.897 -33.481   9.630  1.00 51.33     0.175 C 
ATOM   3859  OD1 ASP A 258       4.362 -33.287   8.487  1.00 50.36    -0.648 OA
ATOM   3860  OD2 ASP A 258       4.607 -33.626  10.640  1.00 59.67    -0.648 OA
ATOM   3861  N   GLU A 259      -0.648 -33.414   7.630  1.00 43.06    -0.346 N 
ATOM   3862  HN  GLU A 259      -0.273 -32.887   6.842  1.00  0.00     0.163 HD
ATOM   3863  CA  GLU A 259      -2.032 -33.866   7.567  1.00 43.58     0.090 C 
ATOM   3864  HA  GLU A 259      -2.274 -34.405   8.512  1.00  0.00     0.087 H 
ATOM   3865  C   GLU A 259      -2.128 -34.850   6.407  1.00 48.51     0.241 C 
ATOM   3866  O   GLU A 259      -1.706 -34.534   5.295  1.00 47.58    -0.271 OA
ATOM   3867  CB  GLU A 259      -3.004 -32.687   7.413  1.00 44.97    -0.029 C 
ATOM   3868  HB1 GLU A 259      -3.239 -32.494   6.340  1.00  0.00     0.037 H 
ATOM   3869  HB2 GLU A 259      -2.509 -31.719   7.662  1.00  0.00     0.037 H 
ATOM   3870  CG  GLU A 259      -4.270 -32.883   8.227  1.00 58.75     0.018 C 
ATOM   3871  HG1 GLU A 259      -4.104 -33.641   9.028  1.00  0.00     0.049 H 
ATOM   3872  HG2 GLU A 259      -5.043 -33.411   7.622  1.00  0.00     0.049 H 
ATOM   3873  CD  GLU A 259      -4.839 -31.608   8.815  1.00 83.78     0.172 C 
ATOM   3874  OE1 GLU A 259      -5.490 -30.847   8.062  1.00 83.42    -0.648 OA
ATOM   3875  OE2 GLU A 259      -4.639 -31.372  10.030  1.00 72.95    -0.648 OA
ATOM   3876  N   TYR A 260      -2.628 -36.056   6.689  1.00 46.93    -0.346 N 
ATOM   3877  HN  TYR A 260      -2.969 -36.223   7.636  1.00  0.00     0.163 HD
ATOM   3878  CA  TYR A 260      -2.717 -37.152   5.723  1.00 47.79     0.093 C 
ATOM   3879  HA  TYR A 260      -2.267 -36.800   4.765  1.00  0.00     0.088 H 
ATOM   3880  C   TYR A 260      -4.154 -37.597   5.430  1.00 52.51     0.241 C 
ATOM   3881  O   TYR A 260      -5.024 -37.491   6.297  1.00 52.33    -0.271 OA
ATOM   3882  CB  TYR A 260      -1.886 -38.344   6.223  1.00 49.05    -0.014 C 
ATOM   3883  HB1 TYR A 260      -2.268 -38.703   7.207  1.00  0.00     0.043 H 
ATOM   3884  HB2 TYR A 260      -2.085 -39.249   5.603  1.00  0.00     0.043 H 
ATOM   3885  CG  TYR A 260      -0.402 -38.067   6.298  1.00 50.77    -0.056 A 
ATOM   3886  CD1 TYR A 260       0.158 -37.460   7.420  1.00 52.44    -0.074 A 
ATOM   3887  HD1 TYR A 260      -0.492 -37.185   8.267  1.00  0.00     0.084 H 
ATOM   3888  CD2 TYR A 260       0.448 -38.425   5.257  1.00 51.73    -0.074 A 
ATOM   3889  HD2 TYR A 260       0.030 -38.910   4.359  1.00  0.00     0.084 H 
ATOM   3890  CE1 TYR A 260       1.523 -37.194   7.492  1.00 53.07    -0.051 A 
ATOM   3891  HE1 TYR A 260       1.945 -36.700   8.384  1.00  0.00     0.087 H 
ATOM   3892  CE2 TYR A 260       1.820 -38.182   5.327  1.00 52.69    -0.051 A 
ATOM   3893  HE2 TYR A 260       2.480 -38.491   4.499  1.00  0.00     0.087 H 
ATOM   3894  CZ  TYR A 260       2.348 -37.552   6.440  1.00 58.98     0.065 A 
ATOM   3895  OH  TYR A 260       3.696 -37.324   6.523  1.00 61.30    -0.361 OA
ATOM   3896  HH  TYR A 260       4.059 -36.891   7.287  1.00  0.00     0.217 HD
ATOM   3897  N   PHE A 261      -4.379 -38.120   4.210  1.00 49.09    -0.346 N 
ATOM   3898  HN  PHE A 261      -3.586 -38.179   3.571  1.00  0.00     0.163 HD
ATOM   3899  CA  PHE A 261      -5.675 -38.613   3.725  1.00 49.15     0.093 C 
ATOM   3900  HA  PHE A 261      -6.480 -38.274   4.418  1.00  0.00     0.088 H 
ATOM   3901  C   PHE A 261      -5.629 -40.149   3.715  1.00 52.04     0.241 C 
ATOM   3902  O   PHE A 261      -5.665 -40.775   2.650  1.00 51.55    -0.271 OA
ATOM   3903  CB  PHE A 261      -5.954 -38.060   2.310  1.00 51.26    -0.014 C 
ATOM   3904  HB1 PHE A 261      -5.198 -38.461   1.596  1.00  0.00     0.043 H 
ATOM   3905  HB2 PHE A 261      -6.884 -38.523   1.904  1.00  0.00     0.043 H 
ATOM   3906  CG  PHE A 261      -6.034 -36.558   2.174  1.00 53.69    -0.056 A 
ATOM   3907  CD1 PHE A 261      -4.890 -35.773   2.245  1.00 58.08    -0.077 A 
ATOM   3908  HD1 PHE A 261      -3.913 -36.249   2.434  1.00  0.00     0.084 H 
ATOM   3909  CD2 PHE A 261      -7.237 -35.938   1.868  1.00 56.36    -0.077 A 
ATOM   3910  HD2 PHE A 261      -8.149 -36.547   1.749  1.00  0.00     0.084 H 
ATOM   3911  CE1 PHE A 261      -4.963 -34.389   2.080  1.00 59.48    -0.082 A 
ATOM   3912  HE1 PHE A 261      -4.048 -33.777   2.151  1.00  0.00     0.083 H 
ATOM   3913  CE2 PHE A 261      -7.308 -34.552   1.709  1.00 59.49    -0.082 A 
ATOM   3914  HE2 PHE A 261      -8.276 -34.073   1.487  1.00  0.00     0.083 H 
ATOM   3915  CZ  PHE A 261      -6.175 -33.785   1.829  1.00 57.91    -0.083 A 
ATOM   3916  HZ  PHE A 261      -6.236 -32.689   1.725  1.00  0.00     0.083 H 
ATOM   3917  N   LEU A 262      -5.517 -40.750   4.908  1.00 48.16    -0.346 N 
ATOM   3918  HN  LEU A 262      -5.531 -40.169   5.747  1.00  0.00     0.163 HD
ATOM   3919  CA  LEU A 262      -5.375 -42.199   5.067  1.00 47.69     0.089 C 
ATOM   3920  HA  LEU A 262      -4.806 -42.562   4.179  1.00  0.00     0.087 H 
ATOM   3921  C   LEU A 262      -6.693 -42.982   5.093  1.00 53.20     0.241 C 
ATOM   3922  O   LEU A 262      -6.653 -44.213   5.037  1.00 53.27    -0.271 OA
ATOM   3923  CB  LEU A 262      -4.521 -42.549   6.313  1.00 47.26    -0.035 C 
ATOM   3924  HB1 LEU A 262      -5.147 -42.443   7.230  1.00  0.00     0.037 H 
ATOM   3925  HB2 LEU A 262      -4.318 -43.645   6.324  1.00  0.00     0.037 H 
ATOM   3926  CG  LEU A 262      -3.201 -41.787   6.509  1.00 51.55    -0.059 C 
ATOM   3927  HG  LEU A 262      -3.416 -40.700   6.388  1.00  0.00     0.039 H 
ATOM   3928  CD1 LEU A 262      -2.659 -41.993   7.892  1.00 52.03    -0.073 C 
ATOM   3929 1HD1 LEU A 262      -1.701 -41.440   8.034  1.00  0.00     0.028 H 
ATOM   3930 2HD1 LEU A 262      -2.547 -43.076   8.132  1.00  0.00     0.028 H 
ATOM   3931 3HD1 LEU A 262      -3.409 -41.722   8.671  1.00  0.00     0.028 H 
ATOM   3932  CD2 LEU A 262      -2.161 -42.165   5.483  1.00 52.46    -0.073 C 
ATOM   3933 1HD2 LEU A 262      -1.203 -41.612   5.625  1.00  0.00     0.028 H 
ATOM   3934 2HD2 LEU A 262      -2.552 -42.033   4.447  1.00  0.00     0.028 H 
ATOM   3935 3HD2 LEU A 262      -1.991 -43.267   5.470  1.00  0.00     0.028 H 
ATOM   3936  N   GLU A 263      -7.849 -42.303   5.182  1.00 50.47    -0.346 N 
ATOM   3937  HN  GLU A 263      -7.837 -41.283   5.211  1.00  0.00     0.163 HD
ATOM   3938  CA  GLU A 263      -9.127 -43.019   5.238  1.00 50.72     0.090 C 
ATOM   3939  HA  GLU A 263      -8.882 -44.107   5.248  1.00  0.00     0.087 H 
ATOM   3940  C   GLU A 263      -9.997 -42.782   4.012  1.00 55.71     0.241 C 
ATOM   3941  O   GLU A 263      -9.855 -41.761   3.332  1.00 54.39    -0.271 OA
ATOM   3942  CB  GLU A 263      -9.879 -42.727   6.549  1.00 52.10    -0.029 C 
ATOM   3943  HB1 GLU A 263     -10.213 -41.663   6.561  1.00  0.00     0.037 H 
ATOM   3944  HB2 GLU A 263      -9.160 -42.724   7.401  1.00  0.00     0.037 H 
ATOM   3945  CG  GLU A 263     -11.058 -43.639   6.875  1.00 59.68     0.018 C 
ATOM   3946  HG1 GLU A 263     -11.881 -43.452   6.146  1.00  0.00     0.049 H 
ATOM   3947  HG2 GLU A 263     -11.537 -43.299   7.823  1.00  0.00     0.049 H 
ATOM   3948  CD  GLU A 263     -10.789 -45.125   6.956  1.00 72.33     0.172 C 
ATOM   3949  OE1 GLU A 263     -10.807 -45.669   8.083  1.00 74.57    -0.648 OA
ATOM   3950  OE2 GLU A 263     -10.609 -45.756   5.890  1.00 60.18    -0.648 OA
ATOM   3951  N   LYS A 264     -10.873 -43.768   3.711  1.00 54.42    -0.346 N 
ATOM   3952  HN  LYS A 264     -10.904 -44.575   4.334  1.00  0.00     0.163 HD
ATOM   3953  CA  LYS A 264     -11.780 -43.767   2.561  1.00 54.98     0.089 C 
ATOM   3954  HA  LYS A 264     -11.203 -43.347   1.704  1.00  0.00     0.087 H 
ATOM   3955  C   LYS A 264     -12.999 -42.836   2.766  1.00 59.20     0.241 C 
ATOM   3956  O   LYS A 264     -14.142 -43.287   2.864  1.00 59.73    -0.271 OA
ATOM   3957  CB  LYS A 264     -12.187 -45.207   2.152  1.00 57.70    -0.038 C 
ATOM   3958  HB1 LYS A 264     -11.328 -45.721   1.661  1.00  0.00     0.036 H 
ATOM   3959  HB2 LYS A 264     -12.909 -45.172   1.303  1.00  0.00     0.036 H 
ATOM   3960  CG  LYS A 264     -12.746 -46.082   3.279  1.00 74.18    -0.061 C 
ATOM   3961  HG1 LYS A 264     -11.993 -46.230   4.088  1.00  0.00     0.033 H 
ATOM   3962  HG2 LYS A 264     -13.527 -45.540   3.863  1.00  0.00     0.033 H 
ATOM   3963  CD  LYS A 264     -13.269 -47.414   2.760  1.00 86.06    -0.043 C 
ATOM   3964  HD1 LYS A 264     -13.986 -47.263   1.920  1.00  0.00     0.035 H 
ATOM   3965  HD2 LYS A 264     -12.472 -47.974   2.217  1.00  0.00     0.035 H 
ATOM   3966  CE  LYS A 264     -13.881 -48.261   3.851  1.00100.60     0.080 C 
ATOM   3967  HE1 LYS A 264     -13.952 -49.329   3.539  1.00  0.00     0.075 H 
ATOM   3968  HE2 LYS A 264     -13.182 -48.374   4.713  1.00  0.00     0.075 H 
ATOM   3969  NZ  LYS A 264     -15.205 -47.741   4.296  1.00113.05    -0.079 N 
ATOM   3970  HZ1 LYS A 264     -15.618 -48.313   5.033  1.00  0.00     0.274 HD
ATOM   3971  HZ2 LYS A 264     -15.844 -47.638   3.508  1.00  0.00     0.274 HD
ATOM   3972  HZ3 LYS A 264     -15.140 -46.764   4.581  1.00  0.00     0.274 HD
ATOM   3973  N   TYR A 265     -12.734 -41.527   2.816  1.00 54.41    -0.346 N 
ATOM   3974  HN  TYR A 265     -11.759 -41.233   2.764  1.00  0.00     0.163 HD
ATOM   3975  CA  TYR A 265     -13.759 -40.492   2.941  1.00 53.12     0.093 C 
ATOM   3976  HA  TYR A 265     -14.752 -40.953   3.154  1.00  0.00     0.088 H 
ATOM   3977  C   TYR A 265     -13.795 -39.748   1.618  1.00 56.03     0.243 C 
ATOM   3978  O   TYR A 265     -12.734 -39.597   1.003  1.00 55.18    -0.271 OA
ATOM   3979  CB  TYR A 265     -13.394 -39.462   4.044  1.00 53.25    -0.014 C 
ATOM   3980  HB1 TYR A 265     -13.925 -38.500   3.856  1.00  0.00     0.043 H 
ATOM   3981  HB2 TYR A 265     -12.336 -39.132   3.921  1.00  0.00     0.043 H 
ATOM   3982  CG  TYR A 265     -13.631 -39.912   5.470  1.00 53.49    -0.056 A 
ATOM   3983  CD1 TYR A 265     -14.902 -39.864   6.036  1.00 54.98    -0.074 A 
ATOM   3984  HD1 TYR A 265     -15.751 -39.507   5.430  1.00  0.00     0.084 H 
ATOM   3985  CD2 TYR A 265     -12.570 -40.296   6.283  1.00 53.75    -0.074 A 
ATOM   3986  HD2 TYR A 265     -11.546 -40.293   5.873  1.00  0.00     0.084 H 
ATOM   3987  CE1 TYR A 265     -15.121 -40.260   7.357  1.00 55.53    -0.051 A 
ATOM   3988  HE1 TYR A 265     -16.141 -40.248   7.776  1.00  0.00     0.087 H 
ATOM   3989  CE2 TYR A 265     -12.774 -40.685   7.606  1.00 54.18    -0.051 A 
ATOM   3990  HE2 TYR A 265     -11.920 -41.006   8.226  1.00  0.00     0.087 H 
ATOM   3991  CZ  TYR A 265     -14.051 -40.668   8.140  1.00 59.55     0.065 A 
ATOM   3992  OH  TYR A 265     -14.236 -41.051   9.447  1.00 55.81    -0.361 OA
ATOM   3993  HH  TYR A 265     -15.112 -41.039   9.813  1.00  0.00     0.217 HD
ATOM   3994  N   PRO A 266     -14.958 -39.194   1.188  1.00 52.06    -0.337 N 
ATOM   3995  CA  PRO A 266     -14.955 -38.349  -0.019  1.00 51.38     0.091 C 
ATOM   3996  HA  PRO A 266     -14.723 -38.945  -0.933  1.00  0.00     0.087 H 
ATOM   3997  C   PRO A 266     -13.947 -37.214   0.180  1.00 55.14     0.241 C 
ATOM   3998  O   PRO A 266     -13.860 -36.664   1.285  1.00 55.06    -0.271 OA
ATOM   3999  CB  PRO A 266     -16.384 -37.793  -0.061  1.00 52.97    -0.036 C 
ATOM   4000  HB1 PRO A 266     -16.466 -36.737   0.287  1.00  0.00     0.036 H 
ATOM   4001  HB2 PRO A 266     -16.769 -37.620  -1.093  1.00  0.00     0.036 H 
ATOM   4002  CG  PRO A 266     -17.194 -38.745   0.726  1.00 57.60    -0.048 C 
ATOM   4003  HG1 PRO A 266     -18.153 -38.316   1.098  1.00  0.00     0.035 H 
ATOM   4004  HG2 PRO A 266     -17.643 -39.562   0.115  1.00  0.00     0.035 H 
ATOM   4005  CD  PRO A 266     -16.296 -39.233   1.811  1.00 53.43    -0.001 C 
ATOM   4006  HD1 PRO A 266     -16.580 -40.224   2.237  1.00  0.00     0.064 H 
ATOM   4007  HD2 PRO A 266     -16.378 -38.668   2.769  1.00  0.00     0.064 H 
ATOM   4008  N   LEU A 267     -13.161 -36.892  -0.860  1.00 50.88    -0.346 N 
ATOM   4009  HN  LEU A 267     -13.288 -37.398  -1.737  1.00  0.00     0.163 HD
ATOM   4010  CA  LEU A 267     -12.131 -35.852  -0.801  1.00 50.18     0.089 C 
ATOM   4011  HA  LEU A 267     -11.316 -36.229  -0.141  1.00  0.00     0.087 H 
ATOM   4012  C   LEU A 267     -12.640 -34.541  -0.195  1.00 54.37     0.241 C 
ATOM   4013  O   LEU A 267     -11.937 -33.948   0.624  1.00 54.79    -0.271 OA
ATOM   4014  CB  LEU A 267     -11.520 -35.609  -2.190  1.00 49.94    -0.035 C 
ATOM   4015  HB1 LEU A 267     -12.290 -35.153  -2.854  1.00  0.00     0.037 H 
ATOM   4016  HB2 LEU A 267     -11.359 -36.589  -2.696  1.00  0.00     0.037 H 
ATOM   4017  CG  LEU A 267     -10.240 -34.788  -2.270  1.00 54.72    -0.059 C 
ATOM   4018  HG  LEU A 267     -10.342 -33.914  -1.585  1.00  0.00     0.039 H 
ATOM   4019  CD1 LEU A 267      -9.025 -35.600  -1.832  1.00 54.67    -0.073 C 
ATOM   4020 1HD1 LEU A 267      -9.175 -35.984  -0.796  1.00  0.00     0.028 H 
ATOM   4021 2HD1 LEU A 267      -8.078 -35.019  -1.929  1.00  0.00     0.028 H 
ATOM   4022 3HD1 LEU A 267      -8.789 -36.419  -2.551  1.00  0.00     0.028 H 
ATOM   4023  CD2 LEU A 267     -10.037 -34.267  -3.674  1.00 57.64    -0.073 C 
ATOM   4024 1HD2 LEU A 267     -10.925 -33.674  -3.994  1.00  0.00     0.028 H 
ATOM   4025 2HD2 LEU A 267      -9.801 -35.086  -4.393  1.00  0.00     0.028 H 
ATOM   4026 3HD2 LEU A 267      -9.090 -33.686  -3.771  1.00  0.00     0.028 H 
ATOM   4027  N   SER A 268     -13.874 -34.124  -0.562  1.00 48.95    -0.344 N 
ATOM   4028  HN  SER A 268     -14.401 -34.715  -1.205  1.00  0.00     0.163 HD
ATOM   4029  CA  SER A 268     -14.511 -32.883  -0.103  1.00 46.97     0.109 C 
ATOM   4030  HA  SER A 268     -13.770 -32.064  -0.255  1.00  0.00     0.090 H 
ATOM   4031  C   SER A 268     -14.882 -32.878   1.389  1.00 48.23     0.243 C 
ATOM   4032  O   SER A 268     -15.138 -31.801   1.937  1.00 48.14    -0.271 OA
ATOM   4033  CB  SER A 268     -15.723 -32.549  -0.966  1.00 48.97     0.044 C 
ATOM   4034  HB1 SER A 268     -16.146 -31.547  -0.719  1.00  0.00     0.077 H 
ATOM   4035  HB2 SER A 268     -15.437 -32.351  -2.025  1.00  0.00     0.077 H 
ATOM   4036  OG  SER A 268     -16.697 -33.573  -0.864  1.00 55.46    -0.398 OA
ATOM   4037  HG  SER A 268     -17.452 -33.365  -1.402  1.00  0.00     0.209 HD
ATOM   4038  N   GLN A 269     -14.942 -34.064   2.032  1.00 42.99    -0.346 N 
ATOM   4039  HN  GLN A 269     -14.762 -34.918   1.504  1.00  0.00     0.163 HD
ATOM   4040  CA  GLN A 269     -15.256 -34.171   3.457  1.00 42.71     0.090 C 
ATOM   4041  HA  GLN A 269     -16.039 -33.410   3.681  1.00  0.00     0.087 H 
ATOM   4042  C   GLN A 269     -14.031 -33.838   4.332  1.00 46.49     0.241 C 
ATOM   4043  O   GLN A 269     -14.190 -33.526   5.517  1.00 45.86    -0.271 OA
ATOM   4044  CB  GLN A 269     -15.837 -35.537   3.815  1.00 43.75    -0.030 C 
ATOM   4045  HB1 GLN A 269     -16.425 -35.959   2.967  1.00  0.00     0.037 H 
ATOM   4046  HB2 GLN A 269     -15.037 -36.311   3.879  1.00  0.00     0.037 H 
ATOM   4047  CG  GLN A 269     -16.668 -35.496   5.096  1.00 44.09     0.011 C 
ATOM   4048  HG1 GLN A 269     -17.490 -34.748   5.009  1.00  0.00     0.047 H 
ATOM   4049  HG2 GLN A 269     -16.086 -35.037   5.929  1.00  0.00     0.047 H 
ATOM   4050  CD  GLN A 269     -17.211 -36.834   5.504  1.00 58.38     0.215 C 
ATOM   4051  OE1 GLN A 269     -17.303 -37.772   4.711  1.00 56.00    -0.274 OA
ATOM   4052  NE2 GLN A 269     -17.589 -36.948   6.765  1.00 46.27    -0.370 N 
ATOM   4053 1HE2 GLN A 269     -17.958 -37.858   7.042  1.00  0.00     0.159 HD
ATOM   4054 2HE2 GLN A 269     -17.513 -36.171   7.422  1.00  0.00     0.159 HD
ATOM   4055  N   TYR A 270     -12.818 -33.884   3.740  1.00 42.30    -0.346 N 
ATOM   4056  HN  TYR A 270     -12.762 -34.192   2.769  1.00  0.00     0.163 HD
ATOM   4057  CA  TYR A 270     -11.586 -33.514   4.422  1.00 41.53     0.093 C 
ATOM   4058  HA  TYR A 270     -11.584 -33.966   5.441  1.00  0.00     0.088 H 
ATOM   4059  C   TYR A 270     -11.599 -32.005   4.549  1.00 45.02     0.241 C 
ATOM   4060  O   TYR A 270     -11.750 -31.296   3.543  1.00 45.12    -0.271 OA
ATOM   4061  CB  TYR A 270     -10.349 -34.001   3.655  1.00 42.22    -0.014 C 
ATOM   4062  HB1 TYR A 270      -9.481 -33.326   3.838  1.00  0.00     0.043 H 
ATOM   4063  HB2 TYR A 270     -10.478 -33.845   2.559  1.00  0.00     0.043 H 
ATOM   4064  CG  TYR A 270      -9.980 -35.440   3.951  1.00 43.82    -0.056 A 
ATOM   4065  CD1 TYR A 270      -9.125 -35.759   5.000  1.00 45.38    -0.074 A 
ATOM   4066  HD1 TYR A 270      -8.728 -34.952   5.638  1.00  0.00     0.084 H 
ATOM   4067  CD2 TYR A 270     -10.445 -36.480   3.146  1.00 44.60    -0.074 A 
ATOM   4068  HD2 TYR A 270     -11.109 -36.252   2.296  1.00  0.00     0.084 H 
ATOM   4069  CE1 TYR A 270      -8.760 -37.078   5.261  1.00 44.91    -0.051 A 
ATOM   4070  HE1 TYR A 270      -8.088 -37.309   6.105  1.00  0.00     0.087 H 
ATOM   4071  CE2 TYR A 270     -10.084 -37.805   3.398  1.00 45.15    -0.051 A 
ATOM   4072  HE2 TYR A 270     -10.467 -38.615   2.755  1.00  0.00     0.087 H 
ATOM   4073  CZ  TYR A 270      -9.242 -38.098   4.459  1.00 49.41     0.065 A 
ATOM   4074  OH  TYR A 270      -8.865 -39.391   4.716  1.00 45.99    -0.361 OA
ATOM   4075  HH  TYR A 270      -8.288 -39.592   5.443  1.00  0.00     0.217 HD
ATOM   4076  N   LYS A 271     -11.499 -31.519   5.803  1.00 40.13    -0.346 N 
ATOM   4077  HN  LYS A 271     -11.392 -32.194   6.560  1.00  0.00     0.163 HD
ATOM   4078  CA  LYS A 271     -11.532 -30.099   6.165  1.00 38.57     0.089 C 
ATOM   4079  HA  LYS A 271     -12.586 -29.759   6.032  1.00  0.00     0.087 H 
ATOM   4080  C   LYS A 271     -10.679 -29.228   5.272  1.00 41.61     0.241 C 
ATOM   4081  O   LYS A 271     -11.159 -28.176   4.851  1.00 41.28    -0.271 OA
ATOM   4082  CB  LYS A 271     -11.180 -29.875   7.645  1.00 39.44    -0.038 C 
ATOM   4083  HB1 LYS A 271     -10.945 -28.803   7.842  1.00  0.00     0.036 H 
ATOM   4084  HB2 LYS A 271     -10.191 -30.326   7.893  1.00  0.00     0.036 H 
ATOM   4085  CG  LYS A 271     -12.257 -30.377   8.587  1.00 44.97    -0.061 C 
ATOM   4086  HG1 LYS A 271     -13.274 -30.169   8.179  1.00  0.00     0.033 H 
ATOM   4087  HG2 LYS A 271     -12.291 -31.491   8.598  1.00  0.00     0.033 H 
ATOM   4088  CD  LYS A 271     -12.109 -29.819  10.002  1.00 42.47    -0.043 C 
ATOM   4089  HD1 LYS A 271     -11.090 -29.984  10.424  1.00  0.00     0.035 H 
ATOM   4090  HD2 LYS A 271     -12.103 -28.704  10.025  1.00  0.00     0.035 H 
ATOM   4091  CE  LYS A 271     -13.189 -30.408  10.855  1.00 41.87     0.080 C 
ATOM   4092  HE1 LYS A 271     -13.394 -31.467  10.572  1.00  0.00     0.075 H 
ATOM   4093  HE2 LYS A 271     -14.183 -29.964  10.612  1.00  0.00     0.075 H 
ATOM   4094  NZ  LYS A 271     -12.888 -30.288  12.294  1.00 44.55    -0.079 N 
ATOM   4095  HZ1 LYS A 271     -13.624 -30.689  12.875  1.00  0.00     0.274 HD
ATOM   4096  HZ2 LYS A 271     -12.700 -29.319  12.553  1.00  0.00     0.274 HD
ATOM   4097  HZ3 LYS A 271     -11.979 -30.694  12.516  1.00  0.00     0.274 HD
ATOM   4098  N   TYR A 272      -9.431 -29.661   4.959  1.00 38.35    -0.346 N 
ATOM   4099  HN  TYR A 272      -9.103 -30.545   5.348  1.00  0.00     0.163 HD
ATOM   4100  CA  TYR A 272      -8.536 -28.895   4.076  1.00 38.36     0.093 C 
ATOM   4101  HA  TYR A 272      -8.369 -27.899   4.548  1.00  0.00     0.088 H 
ATOM   4102  C   TYR A 272      -9.182 -28.654   2.694  1.00 43.82     0.241 C 
ATOM   4103  O   TYR A 272      -9.122 -27.533   2.183  1.00 43.83    -0.271 OA
ATOM   4104  CB  TYR A 272      -7.154 -29.580   3.927  1.00 38.58    -0.014 C 
ATOM   4105  HB1 TYR A 272      -7.271 -30.676   3.761  1.00  0.00     0.043 H 
ATOM   4106  HB2 TYR A 272      -6.613 -29.598   4.902  1.00  0.00     0.043 H 
ATOM   4107  CG  TYR A 272      -6.292 -28.960   2.844  1.00 39.15    -0.056 A 
ATOM   4108  CD1 TYR A 272      -5.703 -27.711   3.023  1.00 41.01    -0.074 A 
ATOM   4109  HD1 TYR A 272      -5.826 -27.189   3.987  1.00  0.00     0.084 H 
ATOM   4110  CD2 TYR A 272      -6.099 -29.600   1.621  1.00 39.27    -0.074 A 
ATOM   4111  HD2 TYR A 272      -6.547 -30.595   1.456  1.00  0.00     0.084 H 
ATOM   4112  CE1 TYR A 272      -4.961 -27.107   2.010  1.00 42.05    -0.051 A 
ATOM   4113  HE1 TYR A 272      -4.524 -26.106   2.166  1.00  0.00     0.087 H 
ATOM   4114  CE2 TYR A 272      -5.351 -29.009   0.600  1.00 39.52    -0.051 A 
ATOM   4115  HE2 TYR A 272      -5.222 -29.529  -0.364  1.00  0.00     0.087 H 
ATOM   4116  CZ  TYR A 272      -4.773 -27.768   0.804  1.00 48.15     0.065 A 
ATOM   4117  OH  TYR A 272      -4.009 -27.186  -0.183  1.00 49.53    -0.361 OA
ATOM   4118  HH  TYR A 272      -3.612 -26.334  -0.043  1.00  0.00     0.217 HD
ATOM   4119  N   ILE A 273      -9.784 -29.709   2.103  1.00 41.46    -0.346 N 
ATOM   4120  HN  ILE A 273      -9.777 -30.602   2.596  1.00  0.00     0.163 HD
ATOM   4121  CA  ILE A 273     -10.450 -29.649   0.791  1.00 42.23     0.092 C 
ATOM   4122  HA  ILE A 273      -9.750 -29.132   0.094  1.00  0.00     0.088 H 
ATOM   4123  C   ILE A 273     -11.727 -28.782   0.875  1.00 47.14     0.241 C 
ATOM   4124  O   ILE A 273     -11.877 -27.853   0.076  1.00 46.00    -0.271 OA
ATOM   4125  CB  ILE A 273     -10.701 -31.070   0.212  1.00 45.51    -0.030 C 
ATOM   4126  HB  ILE A 273     -11.389 -31.585   0.922  1.00  0.00     0.043 H 
ATOM   4127  CG1 ILE A 273      -9.401 -31.925   0.156  1.00 45.87    -0.063 C 
ATOM   4128 1HG1 ILE A 273      -9.026 -32.093   1.193  1.00  0.00     0.033 H 
ATOM   4129 2HG1 ILE A 273      -9.659 -32.967  -0.145  1.00  0.00     0.033 H 
ATOM   4130  CG2 ILE A 273     -11.421 -31.034  -1.146  1.00 47.40    -0.071 C 
ATOM   4131 1HG2 ILE A 273     -12.352 -30.422  -1.106  1.00  0.00     0.028 H 
ATOM   4132 2HG2 ILE A 273     -11.628 -32.063  -1.523  1.00  0.00     0.028 H 
ATOM   4133 3HG2 ILE A 273     -10.740 -30.684  -1.957  1.00  0.00     0.028 H 
ATOM   4134  CD1 ILE A 273      -8.221 -31.401  -0.744  1.00 47.15    -0.076 C 
ATOM   4135 1HD1 ILE A 273      -7.290 -32.013  -0.784  1.00  0.00     0.027 H 
ATOM   4136 2HD1 ILE A 273      -7.963 -30.359  -0.443  1.00  0.00     0.027 H 
ATOM   4137 3HD1 ILE A 273      -8.596 -31.233  -1.781  1.00  0.00     0.027 H 
ATOM   4138  N   ARG A 274     -12.605 -29.060   1.874  1.00 44.77    -0.346 N 
ATOM   4139  HN  ARG A 274     -12.393 -29.858   2.473  1.00  0.00     0.163 HD
ATOM   4140  CA  ARG A 274     -13.838 -28.307   2.166  1.00 45.03     0.089 C 
ATOM   4141  HA  ARG A 274     -14.558 -28.459   1.328  1.00  0.00     0.087 H 
ATOM   4142  C   ARG A 274     -13.512 -26.812   2.271  1.00 50.63     0.241 C 
ATOM   4143  O   ARG A 274     -14.164 -25.994   1.619  1.00 50.73    -0.271 OA
ATOM   4144  CB  ARG A 274     -14.474 -28.839   3.471  1.00 44.61    -0.036 C 
ATOM   4145  HB1 ARG A 274     -14.476 -29.954   3.460  1.00  0.00     0.036 H 
ATOM   4146  HB2 ARG A 274     -13.788 -28.645   4.329  1.00  0.00     0.036 H 
ATOM   4147  CG  ARG A 274     -15.878 -28.324   3.807  1.00 49.28    -0.048 C 
ATOM   4148  HG1 ARG A 274     -15.901 -27.210   3.758  1.00  0.00     0.035 H 
ATOM   4149  HG2 ARG A 274     -16.094 -28.476   4.890  1.00  0.00     0.035 H 
ATOM   4150  CD  ARG A 274     -17.002 -28.912   2.958  1.00 45.08     0.009 C 
ATOM   4151  HD1 ARG A 274     -17.944 -28.336   3.111  1.00  0.00     0.064 H 
ATOM   4152  HD2 ARG A 274     -16.821 -28.702   1.878  1.00  0.00     0.064 H 
ATOM   4153  NE  ARG A 274     -17.244 -30.350   3.165  1.00 41.58    -0.227 N 
ATOM   4154  HE  ARG A 274     -16.715 -31.005   2.589  1.00  0.00     0.177 HD
ATOM   4155  CZ  ARG A 274     -18.102 -30.860   4.048  1.00 52.45     0.665 C 
ATOM   4156  NH1 ARG A 274     -18.764 -30.063   4.877  1.00 40.74    -0.235 N 
ATOM   4157 1HH1 ARG A 274     -18.624 -29.054   4.819  1.00  0.00     0.174 HD
ATOM   4158 2HH1 ARG A 274     -19.421 -30.453   5.553  1.00  0.00     0.174 HD
ATOM   4159  NH2 ARG A 274     -18.284 -32.171   4.124  1.00 36.84    -0.235 N 
ATOM   4160 1HH2 ARG A 274     -17.775 -32.784   3.487  1.00  0.00     0.174 HD
ATOM   4161 2HH2 ARG A 274     -18.941 -32.561   4.800  1.00  0.00     0.174 HD
ATOM   4162  N   SER A 275     -12.444 -26.476   3.026  1.00 48.04    -0.344 N 
ATOM   4163  HN  SER A 275     -11.948 -27.226   3.508  1.00  0.00     0.163 HD
ATOM   4164  CA  SER A 275     -11.951 -25.115   3.199  1.00 47.89     0.109 C 
ATOM   4165  HA  SER A 275     -12.793 -24.481   3.563  1.00  0.00     0.090 H 
ATOM   4166  C   SER A 275     -11.461 -24.543   1.857  1.00 52.44     0.243 C 
ATOM   4167  O   SER A 275     -11.740 -23.384   1.570  1.00 51.99    -0.271 OA
ATOM   4168  CB  SER A 275     -10.843 -25.086   4.247  1.00 50.90     0.044 C 
ATOM   4169  HB1 SER A 275     -10.066 -25.856   4.031  1.00  0.00     0.077 H 
ATOM   4170  HB2 SER A 275     -11.208 -25.471   5.228  1.00  0.00     0.077 H 
ATOM   4171  OG  SER A 275     -10.263 -23.800   4.387  1.00 62.95    -0.398 OA
ATOM   4172  HG  SER A 275      -9.573 -23.782   5.040  1.00  0.00     0.209 HD
ATOM   4173  N   CYS A 276     -10.775 -25.362   1.028  1.00 50.03    -0.345 N 
ATOM   4174  HN  CYS A 276     -10.598 -26.319   1.335  1.00  0.00     0.163 HD
ATOM   4175  CA  CYS A 276     -10.269 -24.952  -0.291  1.00 50.39     0.098 C 
ATOM   4176  HA  CYS A 276      -9.666 -24.027  -0.135  1.00  0.00     0.088 H 
ATOM   4177  C   CYS A 276     -11.402 -24.589  -1.260  1.00 55.40     0.242 C 
ATOM   4178  O   CYS A 276     -11.317 -23.544  -1.907  1.00 54.74    -0.271 OA
ATOM   4179  CB  CYS A 276      -9.329 -26.001  -0.882  1.00 50.63     0.014 C 
ATOM   4180  HB1 CYS A 276      -9.719 -27.027  -0.687  1.00  0.00     0.053 H 
ATOM   4181  HB2 CYS A 276      -9.380 -25.986  -1.996  1.00  0.00     0.053 H 
ATOM   4182  SG  CYS A 276      -7.609 -25.862  -0.325  1.00 54.26    -0.095 SA
ATOM   4183  N   ILE A 277     -12.468 -25.426  -1.333  1.00 53.97    -0.346 N 
ATOM   4184  HN  ILE A 277     -12.452 -26.277  -0.771  1.00  0.00     0.163 HD
ATOM   4185  CA  ILE A 277     -13.649 -25.173  -2.180  1.00 55.00     0.092 C 
ATOM   4186  HA  ILE A 277     -13.307 -25.081  -3.237  1.00  0.00     0.088 H 
ATOM   4187  C   ILE A 277     -14.252 -23.827  -1.752  1.00 62.46     0.241 C 
ATOM   4188  O   ILE A 277     -14.394 -22.927  -2.581  1.00 61.80    -0.271 OA
ATOM   4189  CB  ILE A 277     -14.720 -26.310  -2.110  1.00 57.90    -0.030 C 
ATOM   4190  HB  ILE A 277     -15.121 -26.329  -1.070  1.00  0.00     0.043 H 
ATOM   4191  CG1 ILE A 277     -14.126 -27.699  -2.401  1.00 57.96    -0.063 C 
ATOM   4192 1HG1 ILE A 277     -13.868 -27.787  -3.482  1.00  0.00     0.033 H 
ATOM   4193 2HG1 ILE A 277     -13.110 -27.784  -1.950  1.00  0.00     0.033 H 
ATOM   4194  CG2 ILE A 277     -15.901 -26.003  -3.057  1.00 58.72    -0.071 C 
ATOM   4195 1HG2 ILE A 277     -16.665 -26.814  -3.007  1.00  0.00     0.028 H 
ATOM   4196 2HG2 ILE A 277     -15.557 -25.822  -4.102  1.00  0.00     0.028 H 
ATOM   4197 3HG2 ILE A 277     -16.346 -25.002  -2.852  1.00  0.00     0.028 H 
ATOM   4198  CD1 ILE A 277     -14.998 -28.888  -1.967  1.00 65.10    -0.076 C 
ATOM   4199 1HD1 ILE A 277     -14.567 -29.895  -2.178  1.00  0.00     0.027 H 
ATOM   4200 2HD1 ILE A 277     -16.014 -28.803  -2.418  1.00  0.00     0.027 H 
ATOM   4201 3HD1 ILE A 277     -15.256 -28.800  -0.886  1.00  0.00     0.027 H 
ATOM   4202  N   MET A 278     -14.539 -23.695  -0.435  1.00 61.39    -0.346 N 
ATOM   4203  HN  MET A 278     -14.340 -24.500   0.158  1.00  0.00     0.163 HD
ATOM   4204  CA  MET A 278     -15.105 -22.519   0.226  1.00 62.21     0.090 C 
ATOM   4205  HA  MET A 278     -16.167 -22.409  -0.097  1.00  0.00     0.087 H 
ATOM   4206  C   MET A 278     -14.362 -21.235  -0.117  1.00 64.95     0.241 C 
ATOM   4207  O   MET A 278     -14.987 -20.261  -0.537  1.00 64.58    -0.271 OA
ATOM   4208  CB  MET A 278     -15.078 -22.716   1.751  1.00 65.39    -0.030 C 
ATOM   4209  HB1 MET A 278     -14.137 -23.226   2.064  1.00  0.00     0.037 H 
ATOM   4210  HB2 MET A 278     -14.944 -21.738   2.270  1.00  0.00     0.037 H 
ATOM   4211  CG  MET A 278     -16.277 -23.442   2.293  1.00 70.37    -0.021 C 
ATOM   4212  HG1 MET A 278     -16.417 -24.405   1.749  1.00  0.00     0.049 H 
ATOM   4213  HG2 MET A 278     -17.211 -22.909   1.997  1.00  0.00     0.049 H 
ATOM   4214  SD  MET A 278     -16.273 -23.738   4.091  1.00 75.94    -0.173 SA
ATOM   4215  CE  MET A 278     -15.878 -22.063   4.710  1.00 72.71    -0.035 C 
ATOM   4216  HE1 MET A 278     -15.876 -22.244   5.810  1.00  0.00     0.041 H 
ATOM   4217  HE2 MET A 278     -16.553 -21.248   4.358  1.00  0.00     0.041 H 
ATOM   4218  HE3 MET A 278     -14.950 -21.603   4.296  1.00  0.00     0.041 H 
ATOM   4219  N   LEU A 279     -13.030 -21.239   0.063  1.00 60.57    -0.346 N 
ATOM   4220  HN  LEU A 279     -12.591 -22.101   0.385  1.00  0.00     0.163 HD
ATOM   4221  CA  LEU A 279     -12.176 -20.078  -0.176  1.00 59.82     0.089 C 
ATOM   4222  HA  LEU A 279     -12.723 -19.181   0.198  1.00  0.00     0.087 H 
ATOM   4223  C   LEU A 279     -11.866 -19.839  -1.653  1.00 63.57     0.240 C 
ATOM   4224  O   LEU A 279     -11.216 -18.843  -1.978  1.00 63.30    -0.271 OA
ATOM   4225  CB  LEU A 279     -10.867 -20.192   0.640  1.00 59.63    -0.035 C 
ATOM   4226  HB1 LEU A 279     -10.166 -19.383   0.328  1.00  0.00     0.037 H 
ATOM   4227  HB2 LEU A 279     -10.304 -21.096   0.309  1.00  0.00     0.037 H 
ATOM   4228  CG  LEU A 279     -10.985 -20.199   2.175  1.00 63.72    -0.059 C 
ATOM   4229  HG  LEU A 279     -11.847 -20.850   2.451  1.00  0.00     0.039 H 
ATOM   4230  CD1 LEU A 279      -9.743 -20.771   2.818  1.00 63.44    -0.073 C 
ATOM   4231 1HD1 LEU A 279      -9.828 -20.776   3.930  1.00  0.00     0.028 H 
ATOM   4232 2HD1 LEU A 279      -8.824 -20.237   2.480  1.00  0.00     0.028 H 
ATOM   4233 3HD1 LEU A 279      -9.507 -21.786   2.421  1.00  0.00     0.028 H 
ATOM   4234  CD2 LEU A 279     -11.248 -18.815   2.726  1.00 65.13    -0.073 C 
ATOM   4235 1HD2 LEU A 279     -11.333 -18.820   3.838  1.00  0.00     0.028 H 
ATOM   4236 2HD2 LEU A 279     -12.146 -18.354   2.252  1.00  0.00     0.028 H 
ATOM   4237 3HD2 LEU A 279     -10.476 -18.088   2.382  1.00  0.00     0.028 H 
ATOM   4238  N   GLY A 280     -12.308 -20.752  -2.524  1.00 60.60    -0.351 N 
ATOM   4239  HN  GLY A 280     -12.872 -21.524  -2.167  1.00  0.00     0.163 HD
ATOM   4240  CA  GLY A 280     -12.029 -20.707  -3.959  1.00 60.76     0.069 C 
ATOM   4241  HA1 GLY A 280     -12.434 -19.781  -4.429  1.00  0.00     0.078 H 
ATOM   4242  HA2 GLY A 280     -12.632 -21.458  -4.521  1.00  0.00     0.078 H 
ATOM   4243  C   GLY A 280     -10.541 -20.869  -4.224  1.00 64.68     0.236 C 
ATOM   4244  O   GLY A 280     -10.007 -20.318  -5.189  1.00 64.50    -0.272 OA
ATOM   4245  N   ARG A 281      -9.864 -21.595  -3.313  1.00 60.70    -0.346 N 
ATOM   4246  HN  ARG A 281     -10.411 -22.008  -2.558  1.00  0.00     0.163 HD
ATOM   4247  CA  ARG A 281      -8.429 -21.850  -3.298  1.00 60.07     0.089 C 
ATOM   4248  HA  ARG A 281      -7.905 -21.020  -3.827  1.00  0.00     0.087 H 
ATOM   4249  C   ARG A 281      -8.100 -23.156  -3.980  1.00 61.67     0.241 C 
ATOM   4250  O   ARG A 281      -8.928 -24.074  -4.019  1.00 61.10    -0.271 OA
ATOM   4251  CB  ARG A 281      -7.930 -21.916  -1.845  1.00 62.01    -0.036 C 
ATOM   4252  HB1 ARG A 281      -8.683 -22.429  -1.202  1.00  0.00     0.036 H 
ATOM   4253  HB2 ARG A 281      -7.082 -22.635  -1.762  1.00  0.00     0.036 H 
ATOM   4254  CG  ARG A 281      -7.546 -20.580  -1.238  1.00 78.07    -0.048 C 
ATOM   4255  HG1 ARG A 281      -8.388 -19.850  -1.253  1.00  0.00     0.035 H 
ATOM   4256  HG2 ARG A 281      -6.834 -20.011  -1.881  1.00  0.00     0.035 H 
ATOM   4257  CD  ARG A 281      -7.006 -20.808   0.157  1.00 95.45     0.009 C 
ATOM   4258  HD1 ARG A 281      -7.814 -21.139   0.850  1.00  0.00     0.064 H 
ATOM   4259  HD2 ARG A 281      -6.357 -21.714   0.192  1.00  0.00     0.064 H 
ATOM   4260  NE  ARG A 281      -6.306 -19.638   0.686  1.00110.61    -0.227 N 
ATOM   4261  HE  ARG A 281      -6.275 -18.798   0.109  1.00  0.00     0.177 HD
ATOM   4262  CZ  ARG A 281      -5.707 -19.602   1.874  1.00128.91     0.665 C 
ATOM   4263  NH1 ARG A 281      -5.721 -20.668   2.666  1.00117.16    -0.235 N 
ATOM   4264 1HH1 ARG A 281      -5.262 -20.640   3.576  1.00  0.00     0.174 HD
ATOM   4265 2HH1 ARG A 281      -6.194 -21.516   2.355  1.00  0.00     0.174 HD
ATOM   4266  NH2 ARG A 281      -5.092 -18.499   2.279  1.00117.02    -0.235 N 
ATOM   4267 1HH2 ARG A 281      -4.633 -18.471   3.189  1.00  0.00     0.174 HD
ATOM   4268 2HH2 ARG A 281      -5.081 -17.680   1.671  1.00  0.00     0.174 HD
ATOM   4269  N   MET A 282      -6.861 -23.259  -4.468  1.00 56.79    -0.346 N 
ATOM   4270  HN  MET A 282      -6.229 -22.464  -4.376  1.00  0.00     0.163 HD
ATOM   4271  CA  MET A 282      -6.381 -24.461  -5.125  1.00 55.53     0.090 C 
ATOM   4272  HA  MET A 282      -7.241 -24.935  -5.654  1.00  0.00     0.087 H 
ATOM   4273  C   MET A 282      -5.836 -25.464  -4.106  1.00 54.72     0.243 C 
ATOM   4274  O   MET A 282      -4.869 -25.141  -3.411  1.00 53.95    -0.271 OA
ATOM   4275  CB  MET A 282      -5.310 -24.114  -6.168  1.00 58.31    -0.030 C 
ATOM   4276  HB1 MET A 282      -5.647 -23.274  -6.819  1.00  0.00     0.037 H 
ATOM   4277  HB2 MET A 282      -4.428 -23.630  -5.686  1.00  0.00     0.037 H 
ATOM   4278  CG  MET A 282      -4.886 -25.298  -6.997  1.00 62.38    -0.021 C 
ATOM   4279  HG1 MET A 282      -4.501 -26.123  -6.354  1.00  0.00     0.049 H 
ATOM   4280  HG2 MET A 282      -3.958 -25.075  -7.574  1.00  0.00     0.049 H 
ATOM   4281  SD  MET A 282      -6.205 -25.878  -8.082  1.00 67.11    -0.173 SA
ATOM   4282  CE  MET A 282      -5.986 -24.728  -9.474  1.00 63.45    -0.035 C 
ATOM   4283  HE1 MET A 282      -6.801 -25.087 -10.145  1.00  0.00     0.041 H 
ATOM   4284  HE2 MET A 282      -4.966 -24.693  -9.922  1.00  0.00     0.041 H 
ATOM   4285  HE3 MET A 282      -6.006 -23.643  -9.218  1.00  0.00     0.041 H 
ATOM   4286  N   PRO A 283      -6.418 -26.688  -4.015  1.00 48.85    -0.337 N 
ATOM   4287  CA  PRO A 283      -5.885 -27.687  -3.079  1.00 48.09     0.091 C 
ATOM   4288  HA  PRO A 283      -5.745 -27.237  -2.069  1.00  0.00     0.087 H 
ATOM   4289  C   PRO A 283      -4.561 -28.246  -3.602  1.00 52.47     0.241 C 
ATOM   4290  O   PRO A 283      -4.500 -28.733  -4.741  1.00 52.82    -0.271 OA
ATOM   4291  CB  PRO A 283      -6.983 -28.765  -3.038  1.00 49.26    -0.036 C 
ATOM   4292  HB1 PRO A 283      -6.658 -29.749  -3.450  1.00  0.00     0.036 H 
ATOM   4293  HB2 PRO A 283      -7.219 -29.123  -2.009  1.00  0.00     0.036 H 
ATOM   4294  CG  PRO A 283      -8.157 -28.176  -3.750  1.00 53.02    -0.048 C 
ATOM   4295  HG1 PRO A 283      -8.909 -27.712  -3.070  1.00  0.00     0.035 H 
ATOM   4296  HG2 PRO A 283      -8.839 -28.936  -4.198  1.00  0.00     0.035 H 
ATOM   4297  CD  PRO A 283      -7.579 -27.231  -4.740  1.00 49.12    -0.001 C 
ATOM   4298  HD1 PRO A 283      -8.290 -26.466  -5.130  1.00  0.00     0.064 H 
ATOM   4299  HD2 PRO A 283      -7.345 -27.677  -5.735  1.00  0.00     0.064 H 
ATOM   4300  N   ASN A 284      -3.493 -28.106  -2.797  1.00 47.04    -0.346 N 
ATOM   4301  HN  ASN A 284      -3.623 -27.638  -1.900  1.00  0.00     0.163 HD
ATOM   4302  CA  ASN A 284      -2.159 -28.587  -3.138  1.00 46.47     0.097 C 
ATOM   4303  HA  ASN A 284      -2.176 -28.889  -4.211  1.00  0.00     0.088 H 
ATOM   4304  C   ASN A 284      -1.818 -29.821  -2.322  1.00 51.58     0.241 C 
ATOM   4305  O   ASN A 284      -1.517 -29.729  -1.129  1.00 51.55    -0.271 OA
ATOM   4306  CB  ASN A 284      -1.120 -27.489  -2.990  1.00 43.13     0.036 C 
ATOM   4307  HB1 ASN A 284      -0.097 -27.915  -2.866  1.00  0.00     0.051 H 
ATOM   4308  HB2 ASN A 284      -1.216 -26.972  -2.007  1.00  0.00     0.051 H 
ATOM   4309  CG  ASN A 284      -1.166 -26.507  -4.127  1.00 60.14     0.217 C 
ATOM   4310  OD1 ASN A 284      -0.788 -26.815  -5.265  1.00 55.87    -0.274 OA
ATOM   4311  ND2 ASN A 284      -1.640 -25.304  -3.846  1.00 48.86    -0.370 N 
ATOM   4312 1HD2 ASN A 284      -1.951 -25.050  -2.908  1.00  0.00     0.159 HD
ATOM   4313 2HD2 ASN A 284      -1.671 -24.638  -4.618  1.00  0.00     0.159 HD
ATOM   4314  N   LEU A 285      -1.942 -30.988  -2.958  1.00 48.06    -0.346 N 
ATOM   4315  HN  LEU A 285      -2.224 -30.985  -3.938  1.00  0.00     0.163 HD
ATOM   4316  CA  LEU A 285      -1.690 -32.264  -2.307  1.00 48.27     0.089 C 
ATOM   4317  HA  LEU A 285      -1.623 -32.074  -1.210  1.00  0.00     0.087 H 
ATOM   4318  C   LEU A 285      -0.366 -32.843  -2.751  1.00 53.63     0.241 C 
ATOM   4319  O   LEU A 285       0.172 -32.438  -3.781  1.00 52.56    -0.271 OA
ATOM   4320  CB  LEU A 285      -2.843 -33.271  -2.537  1.00 48.22    -0.035 C 
ATOM   4321  HB1 LEU A 285      -2.648 -34.192  -1.940  1.00  0.00     0.037 H 
ATOM   4322  HB2 LEU A 285      -2.776 -33.673  -3.575  1.00  0.00     0.037 H 
ATOM   4323  CG  LEU A 285      -4.281 -32.794  -2.273  1.00 52.46    -0.059 C 
ATOM   4324  HG  LEU A 285      -4.528 -31.997  -3.012  1.00  0.00     0.039 H 
ATOM   4325  CD1 LEU A 285      -5.263 -33.929  -2.449  1.00 52.49    -0.073 C 
ATOM   4326 1HD1 LEU A 285      -5.151 -34.353  -3.474  1.00  0.00     0.028 H 
ATOM   4327 2HD1 LEU A 285      -6.312 -33.620  -2.231  1.00  0.00     0.028 H 
ATOM   4328 3HD1 LEU A 285      -5.160 -34.705  -1.655  1.00  0.00     0.028 H 
ATOM   4329  CD2 LEU A 285      -4.433 -32.218  -0.881  1.00 54.14    -0.073 C 
ATOM   4330 1HD2 LEU A 285      -3.708 -31.381  -0.751  1.00  0.00     0.028 H 
ATOM   4331 2HD2 LEU A 285      -4.330 -32.994  -0.087  1.00  0.00     0.028 H 
ATOM   4332 3HD2 LEU A 285      -5.482 -31.909  -0.663  1.00  0.00     0.028 H 
ATOM   4333  N   MET A 286       0.183 -33.750  -1.937  1.00 52.17    -0.346 N 
ATOM   4334  HN  MET A 286      -0.311 -33.982  -1.075  1.00  0.00     0.163 HD
ATOM   4335  CA  MET A 286       1.442 -34.426  -2.205  1.00 52.27     0.090 C 
ATOM   4336  HA  MET A 286       1.749 -34.179  -3.248  1.00  0.00     0.087 H 
ATOM   4337  C   MET A 286       1.248 -35.924  -2.118  1.00 56.63     0.241 C 
ATOM   4338  O   MET A 286       0.732 -36.449  -1.125  1.00 55.95    -0.271 OA
ATOM   4339  CB  MET A 286       2.556 -33.954  -1.260  1.00 54.66    -0.030 C 
ATOM   4340  HB1 MET A 286       2.462 -34.441  -0.261  1.00  0.00     0.037 H 
ATOM   4341  HB2 MET A 286       2.400 -32.891  -0.961  1.00  0.00     0.037 H 
ATOM   4342  CG  MET A 286       3.949 -34.156  -1.832  1.00 58.19    -0.021 C 
ATOM   4343  HG1 MET A 286       4.048 -35.160  -2.308  1.00  0.00     0.049 H 
ATOM   4344  HG2 MET A 286       4.112 -33.517  -2.731  1.00  0.00     0.049 H 
ATOM   4345  SD  MET A 286       5.241 -33.889  -0.598  1.00 61.95    -0.173 SA
ATOM   4346  CE  MET A 286       5.252 -35.491   0.221  1.00 58.20    -0.035 C 
ATOM   4347  HE1 MET A 286       6.049 -35.326   0.983  1.00  0.00     0.041 H 
ATOM   4348  HE2 MET A 286       5.397 -36.372  -0.446  1.00  0.00     0.041 H 
ATOM   4349  HE3 MET A 286       4.269 -35.836   0.619  1.00  0.00     0.041 H 
ATOM   4350  N   LEU A 287       1.643 -36.604  -3.181  1.00 54.76    -0.346 N 
ATOM   4351  HN  LEU A 287       2.034 -36.089  -3.970  1.00  0.00     0.163 HD
ATOM   4352  CA  LEU A 287       1.546 -38.046  -3.276  1.00 55.58     0.089 C 
ATOM   4353  HA  LEU A 287       0.770 -38.412  -2.563  1.00  0.00     0.087 H 
ATOM   4354  C   LEU A 287       2.903 -38.631  -2.891  1.00 59.63     0.241 C 
ATOM   4355  O   LEU A 287       3.940 -38.171  -3.370  1.00 58.60    -0.271 OA
ATOM   4356  CB  LEU A 287       1.142 -38.427  -4.707  1.00 56.00    -0.035 C 
ATOM   4357  HB1 LEU A 287       1.969 -38.162  -5.407  1.00  0.00     0.037 H 
ATOM   4358  HB2 LEU A 287       0.341 -37.737  -5.060  1.00  0.00     0.037 H 
ATOM   4359  CG  LEU A 287       0.716 -39.856  -4.954  1.00 61.18    -0.059 C 
ATOM   4360  HG  LEU A 287       0.497 -40.354  -3.981  1.00  0.00     0.039 H 
ATOM   4361  CD1 LEU A 287      -0.509 -39.891  -5.823  1.00 61.78    -0.073 C 
ATOM   4362 1HD1 LEU A 287      -0.823 -40.945  -6.005  1.00  0.00     0.028 H 
ATOM   4363 2HD1 LEU A 287      -0.360 -39.331  -6.775  1.00  0.00     0.028 H 
ATOM   4364 3HD1 LEU A 287      -1.338 -39.277  -5.399  1.00  0.00     0.028 H 
ATOM   4365  CD2 LEU A 287       1.805 -40.603  -5.666  1.00 65.21    -0.073 C 
ATOM   4366 1HD2 LEU A 287       1.491 -41.657  -5.848  1.00  0.00     0.028 H 
ATOM   4367 2HD2 LEU A 287       2.776 -40.545  -5.121  1.00  0.00     0.028 H 
ATOM   4368 3HD2 LEU A 287       2.115 -40.092  -6.607  1.00  0.00     0.028 H 
ATOM   4369  N   MET A 288       2.886 -39.594  -1.966  1.00 57.60    -0.346 N 
ATOM   4370  HN  MET A 288       1.983 -39.863  -1.576  1.00  0.00     0.163 HD
ATOM   4371  CA  MET A 288       4.078 -40.291  -1.474  1.00 58.04     0.090 C 
ATOM   4372  HA  MET A 288       4.855 -40.227  -2.271  1.00  0.00     0.087 H 
ATOM   4373  C   MET A 288       3.763 -41.770  -1.260  1.00 61.29     0.241 C 
ATOM   4374  O   MET A 288       2.588 -42.129  -1.153  1.00 61.12    -0.271 OA
ATOM   4375  CB  MET A 288       4.658 -39.622  -0.205  1.00 60.74    -0.030 C 
ATOM   4376  HB1 MET A 288       5.028 -38.597  -0.444  1.00  0.00     0.037 H 
ATOM   4377  HB2 MET A 288       5.617 -40.111   0.085  1.00  0.00     0.037 H 
ATOM   4378  CG  MET A 288       3.707 -39.576   0.987  1.00 65.06    -0.021 C 
ATOM   4379  HG1 MET A 288       2.804 -38.964   0.755  1.00  0.00     0.049 H 
ATOM   4380  HG2 MET A 288       3.218 -40.565   1.147  1.00  0.00     0.049 H 
ATOM   4381  SD  MET A 288       4.514 -38.995   2.506  1.00 69.71    -0.173 SA
ATOM   4382  CE  MET A 288       5.111 -40.501   3.139  1.00 66.36    -0.035 C 
ATOM   4383  HE1 MET A 288       5.607 -40.144   4.072  1.00  0.00     0.041 H 
ATOM   4384  HE2 MET A 288       5.753 -41.096   2.448  1.00  0.00     0.041 H 
ATOM   4385  HE3 MET A 288       4.350 -41.305   3.273  1.00  0.00     0.041 H 
ATOM   4386  N   ALA A 289       4.797 -42.626  -1.222  1.00 57.01    -0.346 N 
ATOM   4387  HN  ALA A 289       5.743 -42.260  -1.333  1.00  0.00     0.163 HD
ATOM   4388  CA  ALA A 289       4.617 -44.062  -1.028  1.00 56.46     0.086 C 
ATOM   4389  HA  ALA A 289       3.809 -44.410  -1.714  1.00  0.00     0.086 H 
ATOM   4390  C   ALA A 289       4.201 -44.380   0.400  1.00 59.67     0.240 C 
ATOM   4391  O   ALA A 289       4.725 -43.775   1.336  1.00 59.19    -0.271 OA
ATOM   4392  CB  ALA A 289       5.897 -44.804  -1.382  1.00 57.28    -0.049 C 
ATOM   4393  HB1 ALA A 289       6.202 -44.571  -2.429  1.00  0.00     0.030 H 
ATOM   4394  HB2 ALA A 289       5.802 -45.902  -1.211  1.00  0.00     0.030 H 
ATOM   4395  HB3 ALA A 289       6.715 -44.594  -0.654  1.00  0.00     0.030 H 
ATOM   4396  N   LYS A 290       3.256 -45.332   0.562  1.00 56.61    -0.346 N 
ATOM   4397  HN  LYS A 290       2.872 -45.762  -0.280  1.00  0.00     0.163 HD
ATOM   4398  CA  LYS A 290       2.739 -45.796   1.856  1.00 56.55     0.089 C 
ATOM   4399  HA  LYS A 290       2.143 -44.973   2.315  1.00  0.00     0.087 H 
ATOM   4400  C   LYS A 290       3.877 -46.152   2.799  1.00 62.53     0.241 C 
ATOM   4401  O   LYS A 290       3.868 -45.694   3.939  1.00 62.38    -0.271 OA
ATOM   4402  CB  LYS A 290       1.828 -47.024   1.691  1.00 58.25    -0.038 C 
ATOM   4403  HB1 LYS A 290       2.347 -47.806   1.089  1.00  0.00     0.036 H 
ATOM   4404  HB2 LYS A 290       1.728 -47.558   2.664  1.00  0.00     0.036 H 
ATOM   4405  CG  LYS A 290       0.455 -46.746   1.108  1.00 64.18    -0.061 C 
ATOM   4406  HG1 LYS A 290       0.004 -45.822   1.539  1.00  0.00     0.033 H 
ATOM   4407  HG2 LYS A 290       0.518 -46.422   0.043  1.00  0.00     0.033 H 
ATOM   4408  CD  LYS A 290      -0.460 -47.949   1.276  1.00 72.80    -0.043 C 
ATOM   4409  HD1 LYS A 290      -1.040 -48.143   0.344  1.00  0.00     0.035 H 
ATOM   4410  HD2 LYS A 290       0.128 -48.895   1.323  1.00  0.00     0.035 H 
ATOM   4411  CE  LYS A 290      -1.378 -47.823   2.468  1.00 80.68     0.080 C 
ATOM   4412  HE1 LYS A 290      -0.907 -47.220   3.279  1.00  0.00     0.075 H 
ATOM   4413  HE2 LYS A 290      -2.248 -47.164   2.240  1.00  0.00     0.075 H 
ATOM   4414  NZ  LYS A 290      -1.824 -49.149   2.972  1.00 83.91    -0.079 N 
ATOM   4415  HZ1 LYS A 290      -2.444 -49.064   3.777  1.00  0.00     0.274 HD
ATOM   4416  HZ2 LYS A 290      -1.028 -49.752   3.180  1.00  0.00     0.274 HD
ATOM   4417  HZ3 LYS A 290      -2.255 -49.701   2.230  1.00  0.00     0.274 HD
ATOM   4418  N   GLU A 291       4.867 -46.939   2.308  1.00 60.40    -0.346 N 
ATOM   4419  HN  GLU A 291       4.799 -47.234   1.334  1.00  0.00     0.163 HD
ATOM   4420  CA  GLU A 291       6.029 -47.395   3.080  1.00 60.97     0.090 C 
ATOM   4421  HA  GLU A 291       5.628 -47.911   3.983  1.00  0.00     0.087 H 
ATOM   4422  C   GLU A 291       6.919 -46.254   3.588  1.00 64.46     0.241 C 
ATOM   4423  O   GLU A 291       7.453 -46.374   4.688  1.00 64.04    -0.271 OA
ATOM   4424  CB  GLU A 291       6.850 -48.438   2.308  1.00 62.75    -0.029 C 
ATOM   4425  HB1 GLU A 291       6.336 -48.739   1.365  1.00  0.00     0.037 H 
ATOM   4426  HB2 GLU A 291       7.770 -47.984   1.871  1.00  0.00     0.037 H 
ATOM   4427  CG  GLU A 291       7.187 -49.650   3.162  1.00 76.65     0.018 C 
ATOM   4428  HG1 GLU A 291       6.258 -50.058   3.625  1.00  0.00     0.049 H 
ATOM   4429  HG2 GLU A 291       7.741 -49.328   4.075  1.00  0.00     0.049 H 
ATOM   4430  CD  GLU A 291       7.945 -50.761   2.464  1.00103.49     0.172 C 
ATOM   4431  OE1 GLU A 291       9.169 -50.885   2.701  1.00100.33    -0.648 OA
ATOM   4432  OE2 GLU A 291       7.309 -51.531   1.708  1.00100.49    -0.648 OA
ATOM   4433  N   SER A 292       7.041 -45.139   2.826  1.00 60.98    -0.344 N 
ATOM   4434  HN  SER A 292       6.568 -45.117   1.923  1.00  0.00     0.163 HD
ATOM   4435  CA  SER A 292       7.820 -43.958   3.233  1.00 60.91     0.109 C 
ATOM   4436  HA  SER A 292       8.871 -44.287   3.407  1.00  0.00     0.090 H 
ATOM   4437  C   SER A 292       7.296 -43.349   4.545  1.00 64.21     0.243 C 
ATOM   4438  O   SER A 292       8.075 -42.735   5.272  1.00 63.54    -0.271 OA
ATOM   4439  CB  SER A 292       7.839 -42.903   2.131  1.00 65.09     0.044 C 
ATOM   4440  HB1 SER A 292       6.813 -42.693   1.748  1.00  0.00     0.077 H 
ATOM   4441  HB2 SER A 292       8.081 -41.893   2.536  1.00  0.00     0.077 H 
ATOM   4442  OG  SER A 292       8.721 -43.269   1.083  1.00 78.03    -0.398 OA
ATOM   4443  HG  SER A 292       8.733 -42.612   0.397  1.00  0.00     0.209 HD
ATOM   4444  N   LEU A 293       5.984 -43.534   4.841  1.00 60.72    -0.346 N 
ATOM   4445  HN  LEU A 293       5.408 -44.017   4.152  1.00  0.00     0.163 HD
ATOM   4446  CA  LEU A 293       5.333 -43.091   6.077  1.00 60.71     0.089 C 
ATOM   4447  HA  LEU A 293       5.943 -42.271   6.523  1.00  0.00     0.087 H 
ATOM   4448  C   LEU A 293       5.278 -44.246   7.070  1.00 66.44     0.241 C 
ATOM   4449  O   LEU A 293       5.562 -44.048   8.254  1.00 65.50    -0.271 OA
ATOM   4450  CB  LEU A 293       3.904 -42.559   5.828  1.00 60.43    -0.035 C 
ATOM   4451  HB1 LEU A 293       3.924 -41.760   5.051  1.00  0.00     0.037 H 
ATOM   4452  HB2 LEU A 293       3.295 -43.331   5.302  1.00  0.00     0.037 H 
ATOM   4453  CG  LEU A 293       3.158 -42.061   7.076  1.00 64.87    -0.059 C 
ATOM   4454  HG  LEU A 293       3.425 -42.740   7.919  1.00  0.00     0.039 H 
ATOM   4455  CD1 LEU A 293       3.592 -40.669   7.460  1.00 65.07    -0.073 C 
ATOM   4456 1HD1 LEU A 293       3.051 -40.308   8.365  1.00  0.00     0.028 H 
ATOM   4457 2HD1 LEU A 293       3.482 -39.958   6.608  1.00  0.00     0.028 H 
ATOM   4458 3HD1 LEU A 293       4.697 -40.609   7.594  1.00  0.00     0.028 H 
ATOM   4459  CD2 LEU A 293       1.668 -42.128   6.898  1.00 67.30    -0.073 C 
ATOM   4460 1HD2 LEU A 293       1.127 -41.767   7.803  1.00  0.00     0.028 H 
ATOM   4461 2HD2 LEU A 293       1.339 -43.154   6.611  1.00  0.00     0.028 H 
ATOM   4462 3HD2 LEU A 293       1.343 -41.578   5.984  1.00  0.00     0.028 H 
ATOM   4463  N   TYR A 294       4.882 -45.443   6.585  1.00 65.50    -0.346 N 
ATOM   4464  HN  TYR A 294       4.659 -45.497   5.591  1.00  0.00     0.163 HD
ATOM   4465  CA  TYR A 294       4.748 -46.667   7.373  1.00 67.01     0.093 C 
ATOM   4466  HA  TYR A 294       3.960 -46.477   8.139  1.00  0.00     0.088 H 
ATOM   4467  C   TYR A 294       6.011 -47.067   8.122  1.00 72.15     0.241 C 
ATOM   4468  O   TYR A 294       5.910 -47.610   9.222  1.00 71.50    -0.271 OA
ATOM   4469  CB  TYR A 294       4.253 -47.828   6.497  1.00 69.72    -0.014 C 
ATOM   4470  HB1 TYR A 294       4.774 -47.815   5.511  1.00  0.00     0.043 H 
ATOM   4471  HB2 TYR A 294       4.623 -48.799   6.901  1.00  0.00     0.043 H 
ATOM   4472  CG  TYR A 294       2.751 -47.884   6.294  1.00 73.58    -0.056 A 
ATOM   4473  CD1 TYR A 294       1.898 -46.993   6.933  1.00 75.94    -0.074 A 
ATOM   4474  HD1 TYR A 294       2.324 -46.220   7.595  1.00  0.00     0.084 H 
ATOM   4475  CD2 TYR A 294       2.182 -48.858   5.471  1.00 74.98    -0.074 A 
ATOM   4476  HD2 TYR A 294       2.835 -49.580   4.953  1.00  0.00     0.084 H 
ATOM   4477  CE1 TYR A 294       0.519 -47.053   6.757  1.00 77.45    -0.051 A 
ATOM   4478  HE1 TYR A 294      -0.138 -46.331   7.272  1.00  0.00     0.087 H 
ATOM   4479  CE2 TYR A 294       0.801 -48.932   5.294  1.00 76.14    -0.051 A 
ATOM   4480  HE2 TYR A 294       0.368 -49.713   4.647  1.00  0.00     0.087 H 
ATOM   4481  CZ  TYR A 294      -0.025 -48.024   5.932  1.00 84.41     0.065 A 
ATOM   4482  OH  TYR A 294      -1.382 -48.100   5.758  1.00 87.59    -0.361 OA
ATOM   4483  HH  TYR A 294      -1.949 -47.476   6.196  1.00  0.00     0.217 HD
ATOM   4484  N   SER A 295       7.192 -46.787   7.532  1.00 70.16    -0.344 N 
ATOM   4485  HN  SER A 295       7.172 -46.332   6.619  1.00  0.00     0.163 HD
ATOM   4486  CA  SER A 295       8.502 -47.093   8.115  1.00 70.61     0.109 C 
ATOM   4487  HA  SER A 295       8.456 -48.120   8.548  1.00  0.00     0.090 H 
ATOM   4488  C   SER A 295       8.853 -46.123   9.237  1.00 75.62     0.243 C 
ATOM   4489  O   SER A 295       9.402 -46.551  10.253  1.00 75.82    -0.271 OA
ATOM   4490  CB  SER A 295       9.589 -47.080   7.044  1.00 74.06     0.044 C 
ATOM   4491  HB1 SER A 295      10.592 -47.305   7.475  1.00  0.00     0.077 H 
ATOM   4492  HB2 SER A 295       9.790 -46.047   6.676  1.00  0.00     0.077 H 
ATOM   4493  OG  SER A 295       9.269 -47.961   5.979  1.00 82.56    -0.398 OA
ATOM   4494  HG  SER A 295       9.946 -47.953   5.312  1.00  0.00     0.209 HD
ATOM   4495  N   GLN A 296       8.517 -44.828   9.061  1.00 72.41    -0.346 N 
ATOM   4496  HN  GLN A 296       8.056 -44.576   8.187  1.00  0.00     0.163 HD
ATOM   4497  CA  GLN A 296       8.764 -43.753  10.033  1.00 72.52     0.090 C 
ATOM   4498  HA  GLN A 296       9.846 -43.787  10.302  1.00  0.00     0.087 H 
ATOM   4499  C   GLN A 296       7.959 -43.901  11.338  1.00 76.72     0.241 C 
ATOM   4500  O   GLN A 296       8.275 -43.232  12.324  1.00 76.49    -0.271 OA
ATOM   4501  CB  GLN A 296       8.488 -42.372   9.402  1.00 73.98    -0.030 C 
ATOM   4502  HB1 GLN A 296       8.374 -41.598  10.197  1.00  0.00     0.037 H 
ATOM   4503  HB2 GLN A 296       7.465 -42.345   8.960  1.00  0.00     0.037 H 
ATOM   4504  CG  GLN A 296       9.523 -41.926   8.372  1.00 91.11     0.011 C 
ATOM   4505  HG1 GLN A 296      10.559 -42.153   8.716  1.00  0.00     0.047 H 
ATOM   4506  HG2 GLN A 296       9.493 -42.572   7.463  1.00  0.00     0.047 H 
ATOM   4507  CD  GLN A 296       9.373 -40.467   8.012  1.00114.47     0.215 C 
ATOM   4508  OE1 GLN A 296       8.347 -40.025   7.477  1.00110.59    -0.274 OA
ATOM   4509  NE2 GLN A 296      10.410 -39.687   8.278  1.00108.73    -0.370 N 
ATOM   4510 1HE2 GLN A 296      11.255 -40.051   8.719  1.00  0.00     0.159 HD
ATOM   4511 2HE2 GLN A 296      10.309 -38.702   8.035  1.00  0.00     0.159 HD
ATOM   4512  N   LEU A 297       6.917 -44.754  11.338  1.00 73.28    -0.346 N 
ATOM   4513  HN  LEU A 297       6.716 -45.270  10.481  1.00  0.00     0.163 HD
ATOM   4514  CA  LEU A 297       6.057 -44.982  12.500  1.00 73.14     0.090 C 
ATOM   4515  HA  LEU A 297       5.957 -44.011  13.039  1.00  0.00     0.087 H 
ATOM   4516  C   LEU A 297       6.673 -45.992  13.477  1.00 77.31     0.243 C 
ATOM   4517  O   LEU A 297       6.802 -47.170  13.133  1.00 76.75    -0.271 OA
ATOM   4518  CB  LEU A 297       4.644 -45.426  12.077  1.00 73.10    -0.035 C 
ATOM   4519  HB1 LEU A 297       4.053 -45.706  12.980  1.00  0.00     0.037 H 
ATOM   4520  HB2 LEU A 297       4.701 -46.411  11.557  1.00  0.00     0.037 H 
ATOM   4521  CG  LEU A 297       3.846 -44.444  11.228  1.00 77.71    -0.059 C 
ATOM   4522  HG  LEU A 297       4.565 -43.839  10.629  1.00  0.00     0.039 H 
ATOM   4523  CD1 LEU A 297       2.948 -45.177  10.278  1.00 78.00    -0.073 C 
ATOM   4524 1HD1 LEU A 297       3.545 -45.874   9.645  1.00  0.00     0.028 H 
ATOM   4525 2HD1 LEU A 297       2.333 -44.479   9.663  1.00  0.00     0.028 H 
ATOM   4526 3HD1 LEU A 297       2.120 -45.702  10.809  1.00  0.00     0.028 H 
ATOM   4527  CD2 LEU A 297       3.034 -43.496  12.089  1.00 79.91    -0.073 C 
ATOM   4528 1HD2 LEU A 297       3.702 -42.951  12.796  1.00  0.00     0.028 H 
ATOM   4529 2HD2 LEU A 297       2.206 -44.021  12.620  1.00  0.00     0.028 H 
ATOM   4530 3HD2 LEU A 297       2.419 -42.798  11.474  1.00  0.00     0.028 H 
ATOM   4531  N   PRO A 298       7.060 -45.564  14.700  1.00 74.38    -0.337 N 
ATOM   4532  CA  PRO A 298       7.636 -46.522  15.653  1.00 74.38     0.091 C 
ATOM   4533  HA  PRO A 298       8.411 -47.143  15.146  1.00  0.00     0.087 H 
ATOM   4534  C   PRO A 298       6.563 -47.420  16.252  1.00 78.73     0.241 C 
ATOM   4535  O   PRO A 298       5.462 -46.956  16.559  1.00 78.50    -0.271 OA
ATOM   4536  CB  PRO A 298       8.293 -45.628  16.716  1.00 76.14    -0.036 C 
ATOM   4537  HB1 PRO A 298       9.345 -45.915  16.950  1.00  0.00     0.036 H 
ATOM   4538  HB2 PRO A 298       7.880 -45.779  17.741  1.00  0.00     0.036 H 
ATOM   4539  CG  PRO A 298       8.154 -44.210  16.214  1.00 80.64    -0.048 C 
ATOM   4540  HG1 PRO A 298       8.071 -43.455  17.030  1.00  0.00     0.035 H 
ATOM   4541  HG2 PRO A 298       9.086 -43.808  15.753  1.00  0.00     0.035 H 
ATOM   4542  CD  PRO A 298       6.989 -44.215  15.290  1.00 76.08    -0.001 C 
ATOM   4543  HD1 PRO A 298       6.012 -43.960  15.764  1.00  0.00     0.064 H 
ATOM   4544  HD2 PRO A 298       6.971 -43.380  14.552  1.00  0.00     0.064 H 
ATOM   4545  N   MET A 299       6.874 -48.715  16.384  1.00 75.59    -0.346 N 
ATOM   4546  HN  MET A 299       7.792 -49.028  16.070  1.00  0.00     0.163 HD
ATOM   4547  CA  MET A 299       5.962 -49.701  16.956  1.00 75.24     0.086 C 
ATOM   4548  HA  MET A 299       4.961 -49.569  16.483  1.00  0.00     0.086 H 
ATOM   4549  C   MET A 299       5.824 -49.429  18.459  1.00 78.32     0.240 C 
ATOM   4550  O   MET A 299       6.745 -49.711  19.233  1.00 78.35    -0.271 OA
ATOM   4551  CB  MET A 299       6.455 -51.122  16.653  1.00 77.62    -0.049 C 
ATOM   4552  HB1 MET A 299       5.758 -51.875  17.090  1.00  0.00     0.030 H 
ATOM   4553  HB2 MET A 299       7.505 -51.279  16.994  1.00  0.00     0.030 H 
ATOM   4554  HB3 MET A 299       6.611 -51.284  15.561  1.00  0.00     0.030 H 
ATOM   4555  N   ASP A 300       4.700 -48.786  18.845  1.00 73.52    -0.346 N 
ATOM   4556  HN  ASP A 300       4.009 -48.571  18.126  1.00  0.00     0.163 HD
ATOM   4557  CA  ASP A 300       4.399 -48.374  20.221  1.00 72.41     0.098 C 
ATOM   4558  HA  ASP A 300       5.276 -47.786  20.580  1.00  0.00     0.088 H 
ATOM   4559  C   ASP A 300       4.222 -49.530  21.188  1.00 73.24     0.241 C 
ATOM   4560  O   ASP A 300       3.451 -50.457  20.929  1.00 73.10    -0.271 OA
ATOM   4561  CB  ASP A 300       3.178 -47.434  20.282  1.00 74.15     0.043 C 
ATOM   4562  HB1 ASP A 300       2.317 -47.886  19.736  1.00  0.00     0.052 H 
ATOM   4563  HB2 ASP A 300       2.763 -47.411  21.316  1.00  0.00     0.052 H 
ATOM   4564  CG  ASP A 300       3.427 -46.019  19.786  1.00 82.22     0.175 C 
ATOM   4565  OD1 ASP A 300       4.560 -45.516  19.963  1.00 81.94    -0.648 OA
ATOM   4566  OD2 ASP A 300       2.470 -45.391  19.289  1.00 86.92    -0.648 OA
ATOM   4567  N   CYS A 301       4.928 -49.451  22.321  1.00 66.93    -0.345 N 
ATOM   4568  HN  CYS A 301       5.539 -48.647  22.462  1.00  0.00     0.163 HD
ATOM   4569  CA  CYS A 301       4.859 -50.465  23.359  1.00 65.36     0.098 C 
ATOM   4570  HA  CYS A 301       4.059 -51.184  23.065  1.00  0.00     0.088 H 
ATOM   4571  C   CYS A 301       4.464 -49.878  24.702  1.00 64.56     0.242 C 
ATOM   4572  O   CYS A 301       5.034 -48.884  25.153  1.00 64.69    -0.271 OA
ATOM   4573  CB  CYS A 301       6.163 -51.253  23.448  1.00 66.04     0.014 C 
ATOM   4574  HB1 CYS A 301       6.162 -51.910  24.349  1.00  0.00     0.053 H 
ATOM   4575  HB2 CYS A 301       7.011 -50.577  23.708  1.00  0.00     0.053 H 
ATOM   4576  SG  CYS A 301       6.551 -52.215  21.962  1.00 70.18    -0.095 SA
ATOM   4577  N   PHE A 302       3.469 -50.498  25.324  1.00 56.90    -0.346 N 
ATOM   4578  HN  PHE A 302       3.012 -51.268  24.836  1.00  0.00     0.163 HD
ATOM   4579  CA  PHE A 302       2.985 -50.158  26.650  1.00 54.54     0.093 C 
ATOM   4580  HA  PHE A 302       3.425 -49.187  26.975  1.00  0.00     0.088 H 
ATOM   4581  C   PHE A 302       3.457 -51.274  27.576  1.00 57.52     0.241 C 
ATOM   4582  O   PHE A 302       3.425 -52.446  27.197  1.00 57.04    -0.271 OA
ATOM   4583  CB  PHE A 302       1.448 -50.061  26.655  1.00 55.20    -0.014 C 
ATOM   4584  HB1 PHE A 302       1.019 -50.858  26.003  1.00  0.00     0.043 H 
ATOM   4585  HB2 PHE A 302       1.127 -49.150  26.099  1.00  0.00     0.043 H 
ATOM   4586  CG  PHE A 302       0.777 -50.094  28.009  1.00 55.40    -0.056 A 
ATOM   4587  CD1 PHE A 302       0.701 -48.951  28.795  1.00 57.35    -0.077 A 
ATOM   4588  HD1 PHE A 302       1.132 -48.006  28.425  1.00  0.00     0.084 H 
ATOM   4589  CD2 PHE A 302       0.202 -51.264  28.489  1.00 56.42    -0.077 A 
ATOM   4590  HD2 PHE A 302       0.234 -52.179  27.874  1.00  0.00     0.084 H 
ATOM   4591  CE1 PHE A 302       0.086 -48.984  30.047  1.00 57.94    -0.082 A 
ATOM   4592  HE1 PHE A 302       0.048 -48.072  30.667  1.00  0.00     0.083 H 
ATOM   4593  CE2 PHE A 302      -0.416 -51.296  29.741  1.00 58.98    -0.082 A 
ATOM   4594  HE2 PHE A 302      -0.858 -52.235  30.114  1.00  0.00     0.083 H 
ATOM   4595  CZ  PHE A 302      -0.474 -50.155  30.510  1.00 57.06    -0.083 A 
ATOM   4596  HZ  PHE A 302      -0.968 -50.178  31.496  1.00  0.00     0.083 H 
ATOM   4597  N   THR A 303       3.912 -50.914  28.776  1.00 52.79    -0.344 N 
ATOM   4598  HN  THR A 303       3.971 -49.923  29.009  1.00  0.00     0.163 HD
ATOM   4599  CA  THR A 303       4.326 -51.902  29.761  1.00 51.81     0.113 C 
ATOM   4600  HA  THR A 303       3.961 -52.887  29.388  1.00  0.00     0.091 H 
ATOM   4601  C   THR A 303       3.590 -51.640  31.056  1.00 52.55     0.243 C 
ATOM   4602  O   THR A 303       3.378 -50.482  31.425  1.00 51.12    -0.271 OA
ATOM   4603  CB  THR A 303       5.862 -52.032  29.898  1.00 63.21     0.060 C 
ATOM   4604  HB  THR A 303       6.074 -52.652  30.800  1.00  0.00     0.086 H 
ATOM   4605  OG1 THR A 303       6.458 -50.758  30.095  1.00 64.91    -0.393 OA
ATOM   4606  HG1 THR A 303       6.056 -50.331  30.843  1.00  0.00     0.210 HD
ATOM   4607  CG2 THR A 303       6.508 -52.718  28.696  1.00 64.90    -0.050 C 
ATOM   4608 1HG2 THR A 303       6.040 -53.718  28.541  1.00  0.00     0.031 H 
ATOM   4609 2HG2 THR A 303       7.617 -52.783  28.794  1.00  0.00     0.031 H 
ATOM   4610 3HG2 THR A 303       6.465 -52.087  27.778  1.00  0.00     0.031 H 
ATOM   4611  N   MET A 304       3.152 -52.727  31.716  1.00 47.46    -0.346 N 
ATOM   4612  HN  MET A 304       3.327 -53.643  31.303  1.00  0.00     0.163 HD
ATOM   4613  CA  MET A 304       2.443 -52.671  32.986  1.00 46.51     0.090 C 
ATOM   4614  HA  MET A 304       1.588 -51.966  32.863  1.00  0.00     0.087 H 
ATOM   4615  C   MET A 304       3.358 -52.102  34.067  1.00 48.49     0.243 C 
ATOM   4616  O   MET A 304       4.490 -52.562  34.215  1.00 47.93    -0.271 OA
ATOM   4617  CB  MET A 304       1.862 -54.043  33.387  1.00 48.77    -0.030 C 
ATOM   4618  HB1 MET A 304       1.636 -54.071  34.478  1.00  0.00     0.037 H 
ATOM   4619  HB2 MET A 304       2.648 -54.833  33.339  1.00  0.00     0.037 H 
ATOM   4620  CG  MET A 304       0.636 -54.451  32.571  1.00 52.25    -0.021 C 
ATOM   4621  HG1 MET A 304       0.344 -55.498  32.820  1.00  0.00     0.049 H 
ATOM   4622  HG2 MET A 304       0.916 -54.573  31.499  1.00  0.00     0.049 H 
ATOM   4623  SD  MET A 304      -0.807 -53.351  32.716  1.00 56.35    -0.173 SA
ATOM   4624  CE  MET A 304      -1.515 -53.922  34.233  1.00 52.81    -0.035 C 
ATOM   4625  HE1 MET A 304      -2.399 -53.248  34.322  1.00  0.00     0.041 H 
ATOM   4626  HE2 MET A 304      -0.827 -53.928  35.110  1.00  0.00     0.041 H 
ATOM   4627  HE3 MET A 304      -1.738 -55.014  34.277  1.00  0.00     0.041 H 
ATOM   4628  N   PRO A 305       2.915 -51.040  34.776  1.00 44.04    -0.337 N 
ATOM   4629  CA  PRO A 305       3.785 -50.428  35.794  1.00 43.07     0.091 C 
ATOM   4630  HA  PRO A 305       4.815 -50.311  35.383  1.00  0.00     0.087 H 
ATOM   4631  C   PRO A 305       3.839 -51.239  37.086  1.00 46.60     0.241 C 
ATOM   4632  O   PRO A 305       2.928 -52.012  37.351  1.00 45.22    -0.271 OA
ATOM   4633  CB  PRO A 305       3.155 -49.050  35.997  1.00 44.43    -0.036 C 
ATOM   4634  HB1 PRO A 305       3.641 -48.237  35.409  1.00  0.00     0.036 H 
ATOM   4635  HB2 PRO A 305       3.345 -48.607  37.003  1.00  0.00     0.036 H 
ATOM   4636  CG  PRO A 305       1.722 -49.245  35.685  1.00 48.44    -0.048 C 
ATOM   4637  HG1 PRO A 305       1.103 -49.419  36.596  1.00  0.00     0.035 H 
ATOM   4638  HG2 PRO A 305       1.225 -48.307  35.343  1.00  0.00     0.035 H 
ATOM   4639  CD  PRO A 305       1.608 -50.353  34.691  1.00 44.63    -0.001 C 
ATOM   4640  HD1 PRO A 305       0.727 -51.020  34.845  1.00  0.00     0.064 H 
ATOM   4641  HD2 PRO A 305       1.329 -50.022  33.664  1.00  0.00     0.064 H 
ATOM   4642  N   SER A 306       4.891 -51.025  37.898  1.00 44.29    -0.344 N 
ATOM   4643  HN  SER A 306       5.568 -50.321  37.603  1.00  0.00     0.163 HD
ATOM   4644  CA  SER A 306       5.154 -51.712  39.171  1.00 44.33     0.109 C 
ATOM   4645  HA  SER A 306       5.401 -52.775  38.941  1.00  0.00     0.090 H 
ATOM   4646  C   SER A 306       3.961 -51.706  40.129  1.00 46.24     0.243 C 
ATOM   4647  O   SER A 306       3.694 -52.724  40.768  1.00 44.27    -0.271 OA
ATOM   4648  CB  SER A 306       6.362 -51.092  39.872  1.00 48.57     0.044 C 
ATOM   4649  HB1 SER A 306       7.268 -51.099  39.222  1.00  0.00     0.077 H 
ATOM   4650  HB2 SER A 306       6.743 -51.742  40.694  1.00  0.00     0.077 H 
ATOM   4651  OG  SER A 306       6.052 -49.784  40.332  1.00 58.70    -0.398 OA
ATOM   4652  HG  SER A 306       6.803 -49.399  40.768  1.00  0.00     0.209 HD
ATOM   4653  N   TYR A 307       3.241 -50.564  40.222  1.00 42.07    -0.346 N 
ATOM   4654  HN  TYR A 307       3.506 -49.766  39.644  1.00  0.00     0.163 HD
ATOM   4655  CA  TYR A 307       2.093 -50.433  41.124  1.00 40.89     0.093 C 
ATOM   4656  HA  TYR A 307       2.449 -50.757  42.130  1.00  0.00     0.088 H 
ATOM   4657  C   TYR A 307       0.936 -51.363  40.762  1.00 46.58     0.241 C 
ATOM   4658  O   TYR A 307       0.093 -51.612  41.611  1.00 47.86    -0.271 OA
ATOM   4659  CB  TYR A 307       1.625 -48.973  41.283  1.00 40.88    -0.014 C 
ATOM   4660  HB1 TYR A 307       0.780 -48.923  42.009  1.00  0.00     0.043 H 
ATOM   4661  HB2 TYR A 307       2.396 -48.385  41.833  1.00  0.00     0.043 H 
ATOM   4662  CG  TYR A 307       1.248 -48.257  40.004  1.00 40.50    -0.056 A 
ATOM   4663  CD1 TYR A 307      -0.038 -48.358  39.477  1.00 41.90    -0.074 A 
ATOM   4664  HD1 TYR A 307      -0.785 -48.990  39.986  1.00  0.00     0.084 H 
ATOM   4665  CD2 TYR A 307       2.140 -47.393  39.380  1.00 40.87    -0.074 A 
ATOM   4666  HD2 TYR A 307       3.153 -47.269  39.798  1.00  0.00     0.084 H 
ATOM   4667  CE1 TYR A 307      -0.397 -47.672  38.315  1.00 42.16    -0.051 A 
ATOM   4668  HE1 TYR A 307      -1.402 -47.807  37.880  1.00  0.00     0.087 H 
ATOM   4669  CE2 TYR A 307       1.782 -46.681  38.239  1.00 41.33    -0.051 A 
ATOM   4670  HE2 TYR A 307       2.509 -46.006  37.757  1.00  0.00     0.087 H 
ATOM   4671  CZ  TYR A 307       0.512 -46.822  37.711  1.00 47.16     0.065 A 
ATOM   4672  OH  TYR A 307       0.188 -46.142  36.567  1.00 49.90    -0.361 OA
ATOM   4673  HH  TYR A 307       0.812 -45.558  36.152  1.00  0.00     0.217 HD
ATOM   4674  N   SER A 308       0.914 -51.914  39.541  1.00 44.24    -0.344 N 
ATOM   4675  HN  SER A 308       1.632 -51.649  38.866  1.00  0.00     0.163 HD
ATOM   4676  CA  SER A 308      -0.108 -52.884  39.145  1.00 44.96     0.109 C 
ATOM   4677  HA  SER A 308      -1.070 -52.595  39.630  1.00  0.00     0.090 H 
ATOM   4678  C   SER A 308       0.263 -54.314  39.617  1.00 53.29     0.243 C 
ATOM   4679  O   SER A 308      -0.511 -55.245  39.401  1.00 53.02    -0.271 OA
ATOM   4680  CB  SER A 308      -0.311 -52.864  37.635  1.00 46.01     0.044 C 
ATOM   4681  HB1 SER A 308      -1.311 -53.272  37.359  1.00  0.00     0.077 H 
ATOM   4682  HB2 SER A 308      -0.434 -51.821  37.260  1.00  0.00     0.077 H 
ATOM   4683  OG  SER A 308       0.724 -53.537  36.941  1.00 48.09    -0.398 OA
ATOM   4684  HG  SER A 308       0.597 -53.525  36.000  1.00  0.00     0.209 HD
ATOM   4685  N   ARG A 309       1.446 -54.477  40.249  1.00 53.63    -0.346 N 
ATOM   4686  HN  ARG A 309       2.020 -53.647  40.398  1.00  0.00     0.163 HD
ATOM   4687  CA  ARG A 309       1.967 -55.757  40.737  1.00 55.23     0.089 C 
ATOM   4688  HA  ARG A 309       1.150 -56.511  40.657  1.00  0.00     0.087 H 
ATOM   4689  C   ARG A 309       2.400 -55.686  42.215  1.00 61.88     0.241 C 
ATOM   4690  O   ARG A 309       3.368 -56.342  42.620  1.00 63.35    -0.271 OA
ATOM   4691  CB  ARG A 309       3.125 -56.220  39.836  1.00 58.14    -0.036 C 
ATOM   4692  HB1 ARG A 309       4.091 -55.775  40.169  1.00  0.00     0.036 H 
ATOM   4693  HB2 ARG A 309       3.051 -55.758  38.824  1.00  0.00     0.036 H 
ATOM   4694  CG  ARG A 309       3.230 -57.730  39.736  1.00 74.65    -0.048 C 
ATOM   4695  HG1 ARG A 309       2.391 -58.155  39.137  1.00  0.00     0.035 H 
ATOM   4696  HG2 ARG A 309       3.011 -58.216  40.715  1.00  0.00     0.035 H 
ATOM   4697  CD  ARG A 309       4.574 -58.173  39.191  1.00 89.34     0.009 C 
ATOM   4698  HD1 ARG A 309       5.365 -57.414  39.394  1.00  0.00     0.064 H 
ATOM   4699  HD2 ARG A 309       4.589 -58.147  38.076  1.00  0.00     0.064 H 
ATOM   4700  NE  ARG A 309       4.958 -59.494  39.700  1.00 97.44    -0.227 N 
ATOM   4701  HE  ARG A 309       5.603 -59.529  40.489  1.00  0.00     0.177 HD
ATOM   4702  CZ  ARG A 309       4.523 -60.651  39.204  1.00107.67     0.665 C 
ATOM   4703  NH1 ARG A 309       3.671 -60.668  38.185  1.00 93.28    -0.235 N 
ATOM   4704 1HH1 ARG A 309       3.338 -61.554  37.805  1.00  0.00     0.174 HD
ATOM   4705 2HH1 ARG A 309       3.357 -59.786  37.780  1.00  0.00     0.174 HD
ATOM   4706  NH2 ARG A 309       4.931 -61.798  39.730  1.00 89.65    -0.235 N 
ATOM   4707 1HH2 ARG A 309       4.598 -62.684  39.350  1.00  0.00     0.174 HD
ATOM   4708 2HH2 ARG A 309       5.585 -61.785  40.512  1.00  0.00     0.174 HD
ATOM   4709  N   ARG A 310       1.668 -54.905  43.022  1.00 58.29    -0.346 N 
ATOM   4710  HN  ARG A 310       0.868 -54.414  42.624  1.00  0.00     0.163 HD
ATOM   4711  CA  ARG A 310       1.958 -54.721  44.445  1.00 58.07     0.089 C 
ATOM   4712  HA  ARG A 310       2.895 -55.267  44.705  1.00  0.00     0.087 H 
ATOM   4713  C   ARG A 310       0.823 -55.232  45.307  1.00 62.50     0.241 C 
ATOM   4714  O   ARG A 310      -0.345 -55.065  44.944  1.00 62.19    -0.271 OA
ATOM   4715  CB  ARG A 310       2.130 -53.224  44.772  1.00 57.27    -0.036 C 
ATOM   4716  HB1 ARG A 310       1.279 -52.645  44.344  1.00  0.00     0.036 H 
ATOM   4717  HB2 ARG A 310       1.962 -53.055  45.861  1.00  0.00     0.036 H 
ATOM   4718  CG  ARG A 310       3.435 -52.596  44.354  1.00 63.01    -0.048 C 
ATOM   4719  HG1 ARG A 310       3.582 -52.601  43.249  1.00  0.00     0.035 H 
ATOM   4720  HG2 ARG A 310       4.320 -53.218  44.625  1.00  0.00     0.035 H 
ATOM   4721  CD  ARG A 310       3.493 -51.207  44.945  1.00 71.05     0.009 C 
ATOM   4722  HD1 ARG A 310       2.473 -50.768  45.044  1.00  0.00     0.064 H 
ATOM   4723  HD2 ARG A 310       3.778 -51.239  46.023  1.00  0.00     0.064 H 
ATOM   4724  NE  ARG A 310       4.378 -50.323  44.190  1.00 80.07    -0.227 N 
ATOM   4725  HE  ARG A 310       5.204 -50.733  43.754  1.00  0.00     0.177 HD
ATOM   4726  CZ  ARG A 310       4.176 -49.021  44.036  1.00 92.28     0.665 C 
ATOM   4727  NH1 ARG A 310       5.031 -48.291  43.334  1.00 83.14    -0.235 N 
ATOM   4728 1HH1 ARG A 310       4.876 -47.290  43.216  1.00  0.00     0.174 HD
ATOM   4729 2HH1 ARG A 310       5.849 -48.739  42.920  1.00  0.00     0.174 HD
ATOM   4730  NH2 ARG A 310       3.111 -48.438  44.575  1.00 77.24    -0.235 N 
ATOM   4731 1HH2 ARG A 310       2.956 -47.437  44.457  1.00  0.00     0.174 HD
ATOM   4732 2HH2 ARG A 310       2.453 -49.000  45.115  1.00  0.00     0.174 HD
ATOM   4733  N   ILE A 311       1.161 -55.786  46.489  1.00 59.96    -0.346 N 
ATOM   4734  HN  ILE A 311       2.152 -55.917  46.692  1.00  0.00     0.163 HD
ATOM   4735  CA  ILE A 311       0.187 -56.210  47.498  1.00 60.17     0.092 C 
ATOM   4736  HA  ILE A 311      -0.622 -56.799  47.006  1.00  0.00     0.088 H 
ATOM   4737  C   ILE A 311      -0.398 -54.875  48.030  1.00 66.57     0.241 C 
ATOM   4738  O   ILE A 311       0.361 -54.034  48.526  1.00 66.29    -0.271 OA
ATOM   4739  CB  ILE A 311       0.864 -57.084  48.609  1.00 62.73    -0.030 C 
ATOM   4740  HB  ILE A 311       1.743 -56.516  48.995  1.00  0.00     0.043 H 
ATOM   4741  CG1 ILE A 311       1.392 -58.424  48.024  1.00 62.51    -0.063 C 
ATOM   4742 1HG1 ILE A 311       0.539 -59.016  47.618  1.00  0.00     0.033 H 
ATOM   4743 2HG1 ILE A 311       1.965 -58.223  47.089  1.00  0.00     0.033 H 
ATOM   4744  CG2 ILE A 311      -0.089 -57.327  49.795  1.00 63.28    -0.071 C 
ATOM   4745 1HG2 ILE A 311       0.393 -57.949  50.585  1.00  0.00     0.028 H 
ATOM   4746 2HG2 ILE A 311      -1.054 -57.772  49.458  1.00  0.00     0.028 H 
ATOM   4747 3HG2 ILE A 311      -0.476 -56.367  50.210  1.00  0.00     0.028 H 
ATOM   4748  CD1 ILE A 311       2.225 -59.300  48.957  1.00 63.00    -0.076 C 
ATOM   4749 1HD1 ILE A 311       2.604 -60.261  48.537  1.00  0.00     0.027 H 
ATOM   4750 2HD1 ILE A 311       1.652 -59.501  49.892  1.00  0.00     0.027 H 
ATOM   4751 3HD1 ILE A 311       3.078 -58.708  49.363  1.00  0.00     0.027 H 
ATOM   4752  N   SER A 312      -1.716 -54.651  47.823  1.00 65.20    -0.344 N 
ATOM   4753  HN  SER A 312      -2.254 -55.396  47.381  1.00  0.00     0.163 HD
ATOM   4754  CA  SER A 312      -2.439 -53.415  48.185  1.00 65.81     0.109 C 
ATOM   4755  HA  SER A 312      -2.022 -52.600  47.549  1.00  0.00     0.090 H 
ATOM   4756  C   SER A 312      -2.263 -52.971  49.651  1.00 71.21     0.243 C 
ATOM   4757  O   SER A 312      -2.038 -53.810  50.528  1.00 71.27    -0.271 OA
ATOM   4758  CB  SER A 312      -3.922 -53.531  47.837  1.00 69.34     0.044 C 
ATOM   4759  HB1 SER A 312      -4.418 -52.533  47.838  1.00  0.00     0.077 H 
ATOM   4760  HB2 SER A 312      -4.068 -53.797  46.764  1.00  0.00     0.077 H 
ATOM   4761  OG  SER A 312      -4.594 -54.443  48.691  1.00 78.62    -0.398 OA
ATOM   4762  HG  SER A 312      -5.516 -54.515  48.475  1.00  0.00     0.209 HD
ATOM   4763  N   THR A 313      -2.391 -51.641  49.893  1.00 67.89    -0.346 N 
ATOM   4764  HN  THR A 313      -2.620 -51.061  49.086  1.00  0.00     0.163 HD
ATOM   4765  CA  THR A 313      -2.241 -50.930  51.176  1.00 92.90     0.087 C 
ATOM   4766  HA  THR A 313      -2.399 -49.849  50.951  1.00  0.00     0.087 H 
ATOM   4767  C   THR A 313      -0.809 -51.049  51.699  1.00111.02     0.112 C 
ATOM   4768  HC  THR A 313      -0.627 -51.296  52.759  1.00  0.00     0.146 H 
ATOM   4769  O   THR A 313       0.141 -50.869  50.937  1.00 66.70    -0.305 OA
ATOM   4770  CB  THR A 313      -3.312 -51.311  52.233  1.00101.44     0.058 C 
ATOM   4771  HB  THR A 313      -3.206 -50.597  53.083  1.00  0.00     0.086 H 
ATOM   4772  OG1 THR A 313      -3.070 -52.626  52.750  1.00101.14    -0.393 OA
ATOM   4773  HG1 THR A 313      -2.181 -52.706  53.075  1.00  0.00     0.210 HD
ATOM   4774  CG2 THR A 313      -4.743 -51.183  51.710  1.00100.17    -0.050 C 
ATOM   4775 1HG2 THR A 313      -4.931 -50.160  51.308  1.00  0.00     0.031 H 
ATOM   4776 2HG2 THR A 313      -5.492 -51.464  52.487  1.00  0.00     0.031 H 
ATOM   4777 3HG2 THR A 313      -4.978 -51.971  50.957  1.00  0.00     0.031 H 
ATOM   4778  N   THR A 324     -22.634 -55.339  57.251  1.00 64.81    -0.064 N 
ATOM   4779  HN1 THR A 324     -23.119 -55.128  58.123  1.00  0.00     0.275 HD
ATOM   4780  HN2 THR A 324     -21.622 -55.308  57.371  1.00  0.00     0.275 HD
ATOM   4781  HN3 THR A 324     -22.734 -56.322  56.998  1.00  0.00     0.275 HD
ATOM   4782  CA  THR A 324     -23.070 -54.462  56.166  1.00 64.94     0.199 C 
ATOM   4783  HA  THR A 324     -22.759 -53.431  56.454  1.00  0.00     0.103 H 
ATOM   4784  C   THR A 324     -24.618 -54.432  56.046  1.00 68.92     0.251 C 
ATOM   4785  O   THR A 324     -25.255 -55.470  55.857  1.00 68.74    -0.271 OA
ATOM   4786  CB  THR A 324     -22.331 -54.784  54.838  1.00 75.01     0.068 C 
ATOM   4787  HB  THR A 324     -21.245 -54.599  55.008  1.00  0.00     0.086 H 
ATOM   4788  OG1 THR A 324     -22.760 -53.891  53.807  1.00 71.53    -0.393 OA
ATOM   4789  HG1 THR A 324     -22.667 -52.988  54.086  1.00  0.00     0.210 HD
ATOM   4790  CG2 THR A 324     -22.482 -56.246  54.386  1.00 76.02    -0.050 C 
ATOM   4791 1HG2 THR A 324     -22.147 -56.942  55.190  1.00  0.00     0.031 H 
ATOM   4792 2HG2 THR A 324     -21.951 -56.439  53.425  1.00  0.00     0.031 H 
ATOM   4793 3HG2 THR A 324     -23.522 -56.470  54.051  1.00  0.00     0.031 H 
ATOM   4794  N   LYS A 325     -25.202 -53.225  56.191  1.00 65.09    -0.346 N 
ATOM   4795  HN  LYS A 325     -24.586 -52.434  56.378  1.00  0.00     0.163 HD
ATOM   4796  CA  LYS A 325     -26.639 -52.940  56.105  1.00 64.40     0.089 C 
ATOM   4797  HA  LYS A 325     -27.207 -53.898  56.053  1.00  0.00     0.087 H 
ATOM   4798  C   LYS A 325     -26.941 -52.098  54.863  1.00 67.21     0.241 C 
ATOM   4799  O   LYS A 325     -26.057 -51.393  54.368  1.00 66.52    -0.271 OA
ATOM   4800  CB  LYS A 325     -27.090 -52.141  57.339  1.00 67.29    -0.038 C 
ATOM   4801  HB1 LYS A 325     -27.910 -51.439  57.060  1.00  0.00     0.036 H 
ATOM   4802  HB2 LYS A 325     -26.298 -51.413  57.632  1.00  0.00     0.036 H 
ATOM   4803  CG  LYS A 325     -27.504 -52.973  58.543  1.00 83.12    -0.061 C 
ATOM   4804  HG1 LYS A 325     -26.700 -53.679  58.857  1.00  0.00     0.033 H 
ATOM   4805  HG2 LYS A 325     -28.288 -53.721  58.281  1.00  0.00     0.033 H 
ATOM   4806  CD  LYS A 325     -27.945 -52.063  59.693  1.00 92.14    -0.043 C 
ATOM   4807  HD1 LYS A 325     -27.236 -51.212  59.816  1.00  0.00     0.035 H 
ATOM   4808  HD2 LYS A 325     -28.867 -51.499  59.418  1.00  0.00     0.035 H 
ATOM   4809  CE  LYS A 325     -28.136 -52.794  61.003  1.00103.75     0.080 C 
ATOM   4810  HE1 LYS A 325     -28.769 -52.203  61.705  1.00  0.00     0.075 H 
ATOM   4811  HE2 LYS A 325     -28.795 -53.684  60.875  1.00  0.00     0.075 H 
ATOM   4812  NZ  LYS A 325     -26.842 -53.171  61.635  1.00112.31    -0.079 N 
ATOM   4813  HZ1 LYS A 325     -26.971 -53.664  62.519  1.00  0.00     0.274 HD
ATOM   4814  HZ2 LYS A 325     -26.239 -52.357  61.752  1.00  0.00     0.274 HD
ATOM   4815  HZ3 LYS A 325     -26.263 -53.712  60.993  1.00  0.00     0.274 HD
ATOM   4816  N   SER A 326     -28.196 -52.136  54.384  1.00 62.88    -0.344 N 
ATOM   4817  HN  SER A 326     -28.875 -52.756  54.826  1.00  0.00     0.163 HD
ATOM   4818  CA  SER A 326     -28.620 -51.318  53.250  1.00 62.01     0.109 C 
ATOM   4819  HA  SER A 326     -27.758 -51.187  52.555  1.00  0.00     0.090 H 
ATOM   4820  C   SER A 326     -29.052 -49.947  53.769  1.00 66.31     0.243 C 
ATOM   4821  O   SER A 326     -29.456 -49.826  54.930  1.00 65.70    -0.271 OA
ATOM   4822  CB  SER A 326     -29.767 -51.982  52.496  1.00 64.04     0.044 C 
ATOM   4823  HB1 SER A 326     -30.559 -52.338  53.196  1.00  0.00     0.077 H 
ATOM   4824  HB2 SER A 326     -29.455 -52.964  52.069  1.00  0.00     0.077 H 
ATOM   4825  OG  SER A 326     -30.309 -51.133  51.494  1.00 68.14    -0.398 OA
ATOM   4826  HG  SER A 326     -31.024 -51.547  51.024  1.00  0.00     0.209 HD
ATOM   4827  N   LEU A 327     -28.970 -48.917  52.903  1.00 62.89    -0.346 N 
ATOM   4828  HN  LEU A 327     -28.589 -49.107  51.976  1.00  0.00     0.163 HD
ATOM   4829  CA  LEU A 327     -29.388 -47.546  53.198  1.00 62.17     0.089 C 
ATOM   4830  HA  LEU A 327     -28.868 -47.194  54.119  1.00  0.00     0.087 H 
ATOM   4831  C   LEU A 327     -30.905 -47.489  53.421  1.00 66.19     0.241 C 
ATOM   4832  O   LEU A 327     -31.378 -46.765  54.300  1.00 65.00    -0.271 OA
ATOM   4833  CB  LEU A 327     -28.997 -46.637  52.014  1.00 62.03    -0.035 C 
ATOM   4834  HB1 LEU A 327     -29.391 -47.071  51.066  1.00  0.00     0.037 H 
ATOM   4835  HB2 LEU A 327     -27.899 -46.712  51.834  1.00  0.00     0.037 H 
ATOM   4836  CG  LEU A 327     -29.400 -45.163  52.108  1.00 66.22    -0.059 C 
ATOM   4837  HG  LEU A 327     -30.361 -45.114  52.672  1.00  0.00     0.039 H 
ATOM   4838  CD1 LEU A 327     -28.375 -44.360  52.883  1.00 65.90    -0.073 C 
ATOM   4839 1HD1 LEU A 327     -28.191 -44.788  53.896  1.00  0.00     0.028 H 
ATOM   4840 2HD1 LEU A 327     -28.664 -43.285  52.943  1.00  0.00     0.028 H 
ATOM   4841 3HD1 LEU A 327     -27.425 -44.254  52.309  1.00  0.00     0.028 H 
ATOM   4842  CD2 LEU A 327     -29.650 -44.582  50.732  1.00 68.39    -0.073 C 
ATOM   4843 1HD2 LEU A 327     -30.404 -45.173  50.162  1.00  0.00     0.028 H 
ATOM   4844 2HD2 LEU A 327     -28.700 -44.476  50.158  1.00  0.00     0.028 H 
ATOM   4845 3HD2 LEU A 327     -29.939 -43.507  50.792  1.00  0.00     0.028 H 
ATOM   4846  N   TRP A 328     -31.652 -48.281  52.628  1.00 64.20    -0.346 N 
ATOM   4847  HN  TRP A 328     -31.154 -48.894  51.982  1.00  0.00     0.163 HD
ATOM   4848  CA  TRP A 328     -33.110 -48.340  52.611  1.00 64.88     0.093 C 
ATOM   4849  HA  TRP A 328     -33.468 -47.285  52.578  1.00  0.00     0.088 H 
ATOM   4850  C   TRP A 328     -33.738 -48.976  53.869  1.00 68.91     0.241 C 
ATOM   4851  O   TRP A 328     -34.933 -48.772  54.100  1.00 68.98    -0.271 OA
ATOM   4852  CB  TRP A 328     -33.600 -49.007  51.315  1.00 64.03    -0.012 C 
ATOM   4853  HB1 TRP A 328     -33.096 -49.989  51.158  1.00  0.00     0.044 H 
ATOM   4854  HB2 TRP A 328     -34.653 -49.358  51.421  1.00  0.00     0.044 H 
ATOM   4855  CG  TRP A 328     -33.447 -48.124  50.104  1.00 65.48    -0.028 A 
ATOM   4856  CD1 TRP A 328     -32.866 -46.888  50.054  1.00 68.50    -0.016 A 
ATOM   4857  HD1 TRP A 328     -32.412 -46.369  50.915  1.00  0.00     0.112 H 
ATOM   4858  CD2 TRP A 328     -33.904 -48.404  48.773  1.00 65.57    -0.002 A 
ATOM   4859  NE1 TRP A 328     -32.928 -46.384  48.777  1.00 68.21    -0.365 N 
ATOM   4860  HE1 TRP A 328     -32.553 -45.484  48.477  1.00  0.00     0.165 HD
ATOM   4861  CE2 TRP A 328     -33.575 -47.285  47.972  1.00 69.59     0.042 A 
ATOM   4862  CE3 TRP A 328     -34.570 -49.487  48.177  1.00 66.88    -0.070 A 
ATOM   4863  HE3 TRP A 328     -34.861 -50.366  48.776  1.00  0.00     0.084 H 
ATOM   4864  CZ2 TRP A 328     -33.869 -47.229  46.604  1.00 68.90    -0.056 A 
ATOM   4865  HZ2 TRP A 328     -33.591 -46.354  45.993  1.00  0.00     0.086 H 
ATOM   4866  CZ3 TRP A 328     -34.855 -49.431  46.822  1.00 68.46    -0.082 A 
ATOM   4867  HZ3 TRP A 328     -35.357 -50.286  46.340  1.00  0.00     0.083 H 
ATOM   4868  CH2 TRP A 328     -34.518 -48.309  46.052  1.00 69.15    -0.081 A 
ATOM   4869  HH2 TRP A 328     -34.779 -48.292  44.980  1.00  0.00     0.083 H 
ATOM   4870  N   VAL A 329     -32.937 -49.665  54.714  1.00 64.70    -0.346 N 
ATOM   4871  HN  VAL A 329     -31.954 -49.788  54.473  1.00  0.00     0.163 HD
ATOM   4872  CA  VAL A 329     -33.441 -50.241  55.968  1.00 64.48     0.092 C 
ATOM   4873  HA  VAL A 329     -34.553 -50.229  55.881  1.00  0.00     0.088 H 
ATOM   4874  C   VAL A 329     -33.103 -49.331  57.179  1.00 69.14     0.241 C 
ATOM   4875  O   VAL A 329     -33.524 -49.633  58.300  1.00 68.92    -0.271 OA
ATOM   4876  CB  VAL A 329     -33.050 -51.733  56.206  1.00 67.90    -0.033 C 
ATOM   4877  HB  VAL A 329     -33.578 -52.067  57.129  1.00  0.00     0.042 H 
ATOM   4878  CG1 VAL A 329     -33.531 -52.631  55.064  1.00 67.50    -0.071 C 
ATOM   4879 1HG1 VAL A 329     -33.252 -53.697  55.234  1.00  0.00     0.028 H 
ATOM   4880 2HG1 VAL A 329     -33.163 -52.266  54.077  1.00  0.00     0.028 H 
ATOM   4881 3HG1 VAL A 329     -34.627 -52.520  54.893  1.00  0.00     0.028 H 
ATOM   4882  CG2 VAL A 329     -31.554 -51.910  56.457  1.00 67.66    -0.071 C 
ATOM   4883 1HG2 VAL A 329     -31.275 -52.976  56.627  1.00  0.00     0.028 H 
ATOM   4884 2HG2 VAL A 329     -31.209 -51.265  57.298  1.00  0.00     0.028 H 
ATOM   4885 3HG2 VAL A 329     -30.952 -51.464  55.631  1.00  0.00     0.028 H 
ATOM   4886  N   ILE A 330     -32.359 -48.219  56.951  1.00 65.34    -0.346 N 
ATOM   4887  HN  ILE A 330     -32.046 -48.028  55.999  1.00  0.00     0.163 HD
ATOM   4888  CA  ILE A 330     -31.984 -47.278  58.017  1.00 64.92     0.092 C 
ATOM   4889  HA  ILE A 330     -31.844 -47.883  58.943  1.00  0.00     0.088 H 
ATOM   4890  C   ILE A 330     -33.165 -46.320  58.287  1.00 69.13     0.241 C 
ATOM   4891  O   ILE A 330     -33.352 -45.341  57.564  1.00 68.99    -0.271 OA
ATOM   4892  CB  ILE A 330     -30.620 -46.556  57.741  1.00 67.79    -0.030 C 
ATOM   4893  HB  ILE A 330     -30.766 -45.940  56.823  1.00  0.00     0.043 H 
ATOM   4894  CG1 ILE A 330     -29.463 -47.556  57.427  1.00 67.99    -0.063 C 
ATOM   4895 1HG1 ILE A 330     -29.765 -48.202  56.570  1.00  0.00     0.033 H 
ATOM   4896 2HG1 ILE A 330     -28.609 -46.994  56.982  1.00  0.00     0.033 H 
ATOM   4897  CG2 ILE A 330     -30.236 -45.579  58.870  1.00 68.23    -0.071 C 
ATOM   4898 1HG2 ILE A 330     -31.062 -44.865  59.094  1.00  0.00     0.028 H 
ATOM   4899 2HG2 ILE A 330     -29.286 -45.043  58.639  1.00  0.00     0.028 H 
ATOM   4900 3HG2 ILE A 330     -29.909 -46.124  59.786  1.00  0.00     0.028 H 
ATOM   4901  CD1 ILE A 330     -28.923 -48.472  58.595  1.00 73.73    -0.076 C 
ATOM   4902 1HD1 ILE A 330     -28.097 -49.186  58.371  1.00  0.00     0.027 H 
ATOM   4903 2HD1 ILE A 330     -29.777 -49.034  59.040  1.00  0.00     0.027 H 
ATOM   4904 3HD1 ILE A 330     -28.621 -47.826  59.452  1.00  0.00     0.027 H 
ATOM   4905  N   ASN A 331     -33.967 -46.632  59.325  1.00 65.22    -0.346 N 
ATOM   4906  HN  ASN A 331     -33.725 -47.454  59.879  1.00  0.00     0.163 HD
ATOM   4907  CA  ASN A 331     -35.160 -45.878  59.716  1.00 64.68     0.097 C 
ATOM   4908  HA  ASN A 331     -35.573 -45.421  58.787  1.00  0.00     0.088 H 
ATOM   4909  C   ASN A 331     -34.843 -44.723  60.679  1.00 66.45     0.241 C 
ATOM   4910  O   ASN A 331     -35.008 -44.844  61.897  1.00 66.59    -0.271 OA
ATOM   4911  CB  ASN A 331     -36.242 -46.831  60.267  1.00 67.67     0.036 C 
ATOM   4912  HB1 ASN A 331     -36.500 -47.600  59.502  1.00  0.00     0.051 H 
ATOM   4913  HB2 ASN A 331     -35.810 -47.482  61.062  1.00  0.00     0.051 H 
ATOM   4914  CG  ASN A 331     -37.497 -46.160  60.772  1.00 90.04     0.217 C 
ATOM   4915  OD1 ASN A 331     -38.209 -45.470  60.037  1.00 84.02    -0.274 OA
ATOM   4916  ND2 ASN A 331     -37.783 -46.344  62.054  1.00 81.96    -0.370 N 
ATOM   4917 1HD2 ASN A 331     -38.631 -45.891  62.395  1.00  0.00     0.159 HD
ATOM   4918 2HD2 ASN A 331     -37.195 -46.914  62.661  1.00  0.00     0.159 HD
ATOM   4919  N   SER A 332     -34.373 -43.602  60.109  1.00 60.78    -0.344 N 
ATOM   4920  HN  SER A 332     -34.244 -43.617  59.097  1.00  0.00     0.163 HD
ATOM   4921  CA  SER A 332     -34.028 -42.358  60.805  1.00 59.51     0.109 C 
ATOM   4922  HA  SER A 332     -34.877 -42.081  61.472  1.00  0.00     0.090 H 
ATOM   4923  C   SER A 332     -33.815 -41.229  59.805  1.00 60.55     0.243 C 
ATOM   4924  O   SER A 332     -33.486 -41.483  58.644  1.00 59.32    -0.271 OA
ATOM   4925  CB  SER A 332     -32.775 -42.527  61.665  1.00 62.99     0.044 C 
ATOM   4926  HB1 SER A 332     -32.993 -43.126  62.580  1.00  0.00     0.077 H 
ATOM   4927  HB2 SER A 332     -32.485 -41.564  62.147  1.00  0.00     0.077 H 
ATOM   4928  OG  SER A 332     -31.693 -43.080  60.937  1.00 70.62    -0.398 OA
ATOM   4929  HG  SER A 332     -30.915 -43.185  61.471  1.00  0.00     0.209 HD
ATOM   4930  N   ALA A 333     -34.017 -39.983  60.255  1.00 55.55    -0.346 N 
ATOM   4931  HN  ALA A 333     -34.339 -39.862  61.215  1.00  0.00     0.163 HD
ATOM   4932  CA  ALA A 333     -33.800 -38.790  59.443  1.00 54.59     0.086 C 
ATOM   4933  HA  ALA A 333     -34.152 -38.981  58.402  1.00  0.00     0.086 H 
ATOM   4934  C   ALA A 333     -32.299 -38.484  59.424  1.00 56.19     0.240 C 
ATOM   4935  O   ALA A 333     -31.567 -38.954  60.306  1.00 55.56    -0.271 OA
ATOM   4936  CB  ALA A 333     -34.568 -37.615  60.028  1.00 55.24    -0.049 C 
ATOM   4937  HB1 ALA A 333     -35.660 -37.838  60.042  1.00  0.00     0.030 H 
ATOM   4938  HB2 ALA A 333     -34.344 -36.663  59.493  1.00  0.00     0.030 H 
ATOM   4939  HB3 ALA A 333     -34.188 -37.330  61.037  1.00  0.00     0.030 H 
ATOM   4940  N   LEU A 334     -31.838 -37.718  58.416  1.00 50.71    -0.346 N 
ATOM   4941  HN  LEU A 334     -32.496 -37.385  57.711  1.00  0.00     0.163 HD
ATOM   4942  CA  LEU A 334     -30.424 -37.345  58.296  1.00 49.25     0.089 C 
ATOM   4943  HA  LEU A 334     -29.824 -38.269  58.471  1.00  0.00     0.087 H 
ATOM   4944  C   LEU A 334     -29.988 -36.317  59.346  1.00 51.57     0.241 C 
ATOM   4945  O   LEU A 334     -30.690 -35.329  59.597  1.00 49.87    -0.271 OA
ATOM   4946  CB  LEU A 334     -30.096 -36.852  56.871  1.00 48.91    -0.035 C 
ATOM   4947  HB1 LEU A 334     -30.450 -37.606  56.130  1.00  0.00     0.037 H 
ATOM   4948  HB2 LEU A 334     -30.753 -35.987  56.620  1.00  0.00     0.037 H 
ATOM   4949  CG  LEU A 334     -28.629 -36.484  56.562  1.00 53.02    -0.059 C 
ATOM   4950  HG  LEU A 334     -28.277 -35.773  57.345  1.00  0.00     0.039 H 
ATOM   4951  CD1 LEU A 334     -27.716 -37.712  56.588  1.00 52.94    -0.073 C 
ATOM   4952 1HD1 LEU A 334     -26.656 -37.446  56.365  1.00  0.00     0.028 H 
ATOM   4953 2HD1 LEU A 334     -28.088 -38.508  55.902  1.00  0.00     0.028 H 
ATOM   4954 3HD1 LEU A 334     -27.802 -38.261  57.555  1.00  0.00     0.028 H 
ATOM   4955  CD2 LEU A 334     -28.524 -35.799  55.226  1.00 54.50    -0.073 C 
ATOM   4956 1HD2 LEU A 334     -27.464 -35.533  55.003  1.00  0.00     0.028 H 
ATOM   4957 2HD2 LEU A 334     -29.195 -34.911  55.163  1.00  0.00     0.028 H 
ATOM   4958 3HD2 LEU A 334     -28.978 -36.410  54.411  1.00  0.00     0.028 H 
ATOM   4959  N   ARG A 335     -28.811 -36.566  59.953  1.00 48.50    -0.346 N 
ATOM   4960  HN  ARG A 335     -28.315 -37.422  59.704  1.00  0.00     0.163 HD
ATOM   4961  CA  ARG A 335     -28.202 -35.683  60.948  1.00 47.90     0.089 C 
ATOM   4962  HA  ARG A 335     -28.516 -34.647  60.683  1.00  0.00     0.087 H 
ATOM   4963  C   ARG A 335     -26.667 -35.704  60.871  1.00 50.37     0.241 C 
ATOM   4964  O   ARG A 335     -26.070 -36.761  60.646  1.00 49.71    -0.271 OA
ATOM   4965  CB  ARG A 335     -28.731 -35.947  62.382  1.00 47.25    -0.036 C 
ATOM   4966  HB1 ARG A 335     -29.833 -35.782  62.416  1.00  0.00     0.036 H 
ATOM   4967  HB2 ARG A 335     -28.387 -35.138  63.068  1.00  0.00     0.036 H 
ATOM   4968  CG  ARG A 335     -28.392 -37.307  62.974  1.00 51.28    -0.048 C 
ATOM   4969  HG1 ARG A 335     -27.338 -37.597  62.756  1.00  0.00     0.035 H 
ATOM   4970  HG2 ARG A 335     -28.912 -38.130  62.431  1.00  0.00     0.035 H 
ATOM   4971  CD  ARG A 335     -28.684 -37.350  64.463  1.00 60.65     0.009 C 
ATOM   4972  HD1 ARG A 335     -29.769 -37.516  64.660  1.00  0.00     0.064 H 
ATOM   4973  HD2 ARG A 335     -28.575 -36.343  64.928  1.00  0.00     0.064 H 
ATOM   4974  NE  ARG A 335     -27.858 -38.346  65.147  1.00 64.51    -0.227 N 
ATOM   4975  HE  ARG A 335     -27.551 -39.158  64.611  1.00  0.00     0.177 HD
ATOM   4976  CZ  ARG A 335     -27.481 -38.265  66.418  1.00 75.74     0.665 C 
ATOM   4977  NH1 ARG A 335     -27.854 -37.233  67.164  1.00 66.66    -0.235 N 
ATOM   4978 1HH1 ARG A 335     -28.437 -36.504  66.753  1.00  0.00     0.174 HD
ATOM   4979 2HH1 ARG A 335     -27.564 -37.171  68.140  1.00  0.00     0.174 HD
ATOM   4980  NH2 ARG A 335     -26.724 -39.211  66.952  1.00 60.30    -0.235 N 
ATOM   4981 1HH2 ARG A 335     -26.437 -40.004  66.379  1.00  0.00     0.174 HD
ATOM   4982 2HH2 ARG A 335     -26.434 -39.149  67.928  1.00  0.00     0.174 HD
ATOM   4983  N   ILE A 336     -26.039 -34.522  61.030  1.00 46.44    -0.346 N 
ATOM   4984  HN  ILE A 336     -26.613 -33.697  61.204  1.00  0.00     0.163 HD
ATOM   4985  CA  ILE A 336     -24.584 -34.344  60.969  1.00 46.16     0.092 C 
ATOM   4986  HA  ILE A 336     -24.111 -35.340  61.131  1.00  0.00     0.088 H 
ATOM   4987  C   ILE A 336     -24.142 -33.427  62.102  1.00 49.93     0.241 C 
ATOM   4988  O   ILE A 336     -24.728 -32.363  62.288  1.00 49.73    -0.271 OA
ATOM   4989  CB  ILE A 336     -24.115 -33.810  59.568  1.00 49.11    -0.030 C 
ATOM   4990  HB  ILE A 336     -24.676 -32.868  59.366  1.00  0.00     0.043 H 
ATOM   4991  CG1 ILE A 336     -24.449 -34.803  58.422  1.00 49.05    -0.063 C 
ATOM   4992 1HG1 ILE A 336     -23.640 -35.565  58.330  1.00  0.00     0.033 H 
ATOM   4993 2HG1 ILE A 336     -25.303 -35.456  58.720  1.00  0.00     0.033 H 
ATOM   4994  CG2 ILE A 336     -22.616 -33.461  59.568  1.00 49.95    -0.071 C 
ATOM   4995 1HG2 ILE A 336     -22.283 -33.082  58.574  1.00  0.00     0.028 H 
ATOM   4996 2HG2 ILE A 336     -21.996 -34.326  59.903  1.00  0.00     0.028 H 
ATOM   4997 3HG2 ILE A 336     -22.365 -32.742  60.383  1.00  0.00     0.028 H 
ATOM   4998  CD1 ILE A 336     -24.731 -34.159  57.039  1.00 54.15    -0.076 C 
ATOM   4999 1HD1 ILE A 336     -24.971 -34.872  56.216  1.00  0.00     0.027 H
[truncated: 1,371,226 more chars]
