# Supplementary material for: Network pharmacology-based mechanism analysis of dauricine on the alleviating Aβ-induced neurotoxicity in Caenorhabditis elegans
Source: BMC Complement Med Ther. 2024 Aug 30;24:321. doi: 10.1186/s12906-024-04589-w (PMC11363685; doi:10.1186/s12906-024-04589-w)
Supplement: Supplementary file 1 — Supplementary Material 1: The original data of Network pharmacology analysis [file 12906_2024_4589_MOESM1_ESM.zip › Supplementary File 1— The original data of Network pharmacology analysis/Molecular docking results/AKT1/73400_uff_E=884.42_out.pdbqt]

MODEL 1
REMARK VINA RESULT:      -6.8      0.000      0.000
REMARK  11 active torsions:
REMARK  status: ('A' for Active; 'I' for Inactive)
REMARK    1  A    between atoms: O_1  and  C_29 
REMARK    2  A    between atoms: O_2  and  C_30 
REMARK    3  A    between atoms: O_3  and  C_31 
REMARK    4  A    between atoms: O_4  and  C_32 
REMARK    5  A    between atoms: O_5  and  C_37 
REMARK    6  A    between atoms: O_5  and  C_38 
REMARK    7  A    between atoms: O_6  and  C_42 
REMARK    8  A    between atoms: C_9  and  C_19 
REMARK    9  A    between atoms: C_10  and  C_20 
REMARK   10  A    between atoms: C_19  and  C_25 
REMARK   11  A    between atoms: C_20  and  C_27 
ROOT
HETATM    1  C   UNK N   1      15.650   9.981  28.011  0.00  0.00    -0.053 A 
HETATM    2  C   UNK N   1      15.777  11.332  27.662  0.00  0.00     0.047 A 
HETATM    3  C   UNK N   1      16.605   9.400  28.861  0.00  0.00     0.010 A 
HETATM    4  C   UNK N   1      16.829  12.106  28.177  0.00  0.00     0.109 A 
HETATM    5  C   UNK N   1      17.663  10.164  29.362  0.00  0.00     0.040 A 
HETATM    6  C   UNK N   1      17.774  11.524  29.029  0.00  0.00     0.099 A 
ENDROOT
BRANCH   4   7
HETATM    7  O   UNK N   1      16.927  13.417  27.843  0.00  0.00    -0.308 OA
BRANCH   7   8
HETATM    8  C   UNK N   1      16.085  14.347  28.352  0.00  0.00     0.076 A 
HETATM    9  C   UNK N   1      16.065  14.604  29.732  0.00  0.00     0.038 A 
HETATM   10  C   UNK N   1      15.208  15.562  30.256  0.00  0.00     0.010 A 
HETATM   11  C   UNK N   1      14.352  16.283  29.413  0.00  0.00    -0.056 A 
HETATM   12  C   UNK N   1      14.357  16.017  28.032  0.00  0.00     0.010 A 
HETATM   13  C   UNK N   1      15.222  15.051  27.504  0.00  0.00     0.038 A 
BRANCH  11  14
HETATM   14  C   UNK N   1      13.445  17.337  29.994  0.00  0.00     0.079 C 
BRANCH  14  15
HETATM   15  C   UNK N   1      12.451  17.894  28.931  0.00  0.00     0.260 C 
HETATM   16  N   UNK N   1      11.058  17.486  29.283  0.00  0.00     0.093 N 
HETATM   17  C   UNK N   1      10.034  18.359  28.693  0.00  0.00     0.277 C 
HETATM   18  C   UNK N   1      10.787  16.086  28.907  0.00  0.00     0.310 C 
HETATM   19  C   UNK N   1      10.163  19.764  29.268  0.00  0.00     0.069 C 
HETATM   20  C   UNK N   1      11.537  20.298  29.014  0.00  0.00    -0.045 A 
HETATM   21  C   UNK N   1      12.625  19.418  28.824  0.00  0.00    -0.016 A 
HETATM   22  C   UNK N   1      11.736  21.686  28.942  0.00  0.00     0.047 A 
HETATM   23  C   UNK N   1      13.895  19.960  28.535  0.00  0.00     0.049 A 
HETATM   24  C   UNK N   1      14.085  21.342  28.467  0.00  0.00     0.102 A 
HETATM   25  C   UNK N   1      13.003  22.207  28.666  0.00  0.00     0.102 A 
BRANCH  24  26
HETATM   26  O   UNK N   1      15.313  21.840  28.212  0.00  0.00    -0.353 OA
HETATM   27  C   UNK N   1      16.333  21.721  29.130  0.00  0.00     0.210 C 
ENDBRANCH  24  26
BRANCH  25  28
HETATM   28  O   UNK N   1      13.181  23.543  28.586  0.00  0.00    -0.353 OA
HETATM   29  C   UNK N   1      12.149  24.380  28.225  0.00  0.00     0.210 C 
ENDBRANCH  25  28
ENDBRANCH  14  15
ENDBRANCH  11  14
ENDBRANCH   7   8
ENDBRANCH   4   7
BRANCH   6  30
HETATM   30  O   UNK N   1      18.794  12.266  29.506  0.00  0.00    -0.358 OA
HETATM   31  H   UNK N   1      19.203  12.968  28.981  0.00  0.00     0.218 HD
ENDBRANCH   6  30
BRANCH   1  32
HETATM   32  C   UNK N   1      14.484   9.172  27.490  0.00  0.00     0.079 C 
BRANCH  32  33
HETATM   33  C   UNK N   1      13.124   9.727  28.004  0.00  0.00     0.260 C 
HETATM   34  N   UNK N   1      13.265  10.096  29.443  0.00  0.00     0.093 N 
HETATM   35  C   UNK N   1      12.284  11.098  29.878  0.00  0.00     0.277 C 
HETATM   36  C   UNK N   1      13.184   8.912  30.319  0.00  0.00     0.310 C 
HETATM   37  C   UNK N   1      12.526  12.408  29.136  0.00  0.00     0.069 C 
HETATM   38  C   UNK N   1      12.442  12.183  27.658  0.00  0.00    -0.045 A 
HETATM   39  C   UNK N   1      12.680  10.902  27.114  0.00  0.00    -0.016 A 
HETATM   40  C   UNK N   1      12.105  13.255  26.817  0.00  0.00     0.047 A 
HETATM   41  C   UNK N   1      12.513  10.713  25.725  0.00  0.00     0.049 A 
HETATM   42  C   UNK N   1      12.157  11.785  24.895  0.00  0.00     0.102 A 
HETATM   43  C   UNK N   1      11.969  13.059  25.441  0.00  0.00     0.102 A 
BRANCH  42  44
HETATM   44  O   UNK N   1      12.004  11.595  23.567  0.00  0.00    -0.353 OA
HETATM   45  C   UNK N   1      12.177  10.355  22.994  0.00  0.00     0.210 C 
ENDBRANCH  42  44
BRANCH  43  46
HETATM   46  O   UNK N   1      11.632  14.092  24.640  0.00  0.00    -0.353 OA
HETATM   47  C   UNK N   1      10.358  14.614  24.638  0.00  0.00     0.210 C 
ENDBRANCH  43  46
ENDBRANCH  32  33
ENDBRANCH   1  32
TORSDOF 11
ENDMDL
MODEL 2
REMARK VINA RESULT:      -6.7     36.580     40.843
REMARK  11 active torsions:
REMARK  status: ('A' for Active; 'I' for Inactive)
REMARK    1  A    between atoms: O_1  and  C_29 
REMARK    2  A    between atoms: O_2  and  C_30 
REMARK    3  A    between atoms: O_3  and  C_31 
REMARK    4  A    between atoms: O_4  and  C_32 
REMARK    5  A    between atoms: O_5  and  C_37 
REMARK    6  A    between atoms: O_5  and  C_38 
REMARK    7  A    between atoms: O_6  and  C_42 
REMARK    8  A    between atoms: C_9  and  C_19 
REMARK    9  A    between atoms: C_10  and  C_20 
REMARK   10  A    between atoms: C_19  and  C_25 
REMARK   11  A    between atoms: C_20  and  C_27 
ROOT
HETATM    1  C   UNK N   1      34.434  12.890  -7.866  0.00  0.00    -0.053 A 
HETATM    2  C   UNK N   1      33.241  12.570  -8.527  0.00  0.00     0.047 A 
HETATM    3  C   UNK N   1      35.285  13.860  -8.419  0.00  0.00     0.010 A 
HETATM    4  C   UNK N   1      32.885  13.228  -9.715  0.00  0.00     0.109 A 
HETATM    5  C   UNK N   1      34.942  14.505  -9.611  0.00  0.00     0.040 A 
HETATM    6  C   UNK N   1      33.735  14.198 -10.260  0.00  0.00     0.099 A 
ENDROOT
BRANCH   4   7
HETATM    7  O   UNK N   1      31.719  12.918 -10.334  0.00  0.00    -0.308 OA
BRANCH   7   8
HETATM    8  C   UNK N   1      31.264  11.644 -10.399  0.00  0.00     0.076 A 
HETATM    9  C   UNK N   1      30.365  11.164  -9.432  0.00  0.00     0.038 A 
HETATM   10  C   UNK N   1      29.891   9.861  -9.500  0.00  0.00     0.010 A 
HETATM   11  C   UNK N   1      30.305   9.010 -10.533  0.00  0.00    -0.056 A 
HETATM   12  C   UNK N   1      31.218   9.481 -11.494  0.00  0.00     0.010 A 
HETATM   13  C   UNK N   1      31.696  10.796 -11.425  0.00  0.00     0.038 A 
BRANCH  11  14
HETATM   14  C   UNK N   1      29.762   7.606 -10.606  0.00  0.00     0.079 C 
BRANCH  14  15
HETATM   15  C   UNK N   1      30.477   6.657  -9.598  0.00  0.00     0.260 C 
HETATM   16  N   UNK N   1      31.957   6.809  -9.727  0.00  0.00     0.093 N 
HETATM   17  C   UNK N   1      32.688   6.394  -8.521  0.00  0.00     0.277 C 
HETATM   18  C   UNK N   1      32.482   6.078 -10.895  0.00  0.00     0.310 C 
HETATM   19  C   UNK N   1      32.323   7.310  -7.359  0.00  0.00     0.069 C 
HETATM   20  C   UNK N   1      30.845   7.282  -7.128  0.00  0.00    -0.045 A 
HETATM   21  C   UNK N   1      29.962   6.946  -8.177  0.00  0.00    -0.016 A 
HETATM   22  C   UNK N   1      30.341   7.573  -5.851  0.00  0.00     0.047 A 
HETATM   23  C   UNK N   1      28.579   6.880  -7.906  0.00  0.00     0.049 A 
HETATM   24  C   UNK N   1      28.085   7.173  -6.633  0.00  0.00     0.102 A 
HETATM   25  C   UNK N   1      28.966   7.515  -5.602  0.00  0.00     0.102 A 
BRANCH  24  26
HETATM   26  O   UNK N   1      26.756   7.127  -6.401  0.00  0.00    -0.353 OA
HETATM   27  C   UNK N   1      26.096   5.924  -6.280  0.00  0.00     0.210 C 
ENDBRANCH  24  26
BRANCH  25  28
HETATM   28  O   UNK N   1      28.492   7.783  -4.367  0.00  0.00    -0.353 OA
HETATM   29  C   UNK N   1      28.596   6.863  -3.348  0.00  0.00     0.210 C 
ENDBRANCH  25  28
ENDBRANCH  14  15
ENDBRANCH  11  14
ENDBRANCH   7   8
ENDBRANCH   4   7
BRANCH   6  30
HETATM   30  O   UNK N   1      33.399  14.813 -11.411  0.00  0.00    -0.358 OA
HETATM   31  H   UNK N   1      33.919  14.702 -12.219  0.00  0.00     0.218 HD
ENDBRANCH   6  30
BRANCH   1  32
HETATM   32  C   UNK N   1      34.780  12.211  -6.560  0.00  0.00     0.079 C 
BRANCH  32  33
HETATM   33  C   UNK N   1      34.366  10.711  -6.564  0.00  0.00     0.260 C 
HETATM   34  N   UNK N   1      35.574   9.875  -6.300  0.00  0.00     0.093 N 
HETATM   35  C   UNK N   1      35.250   8.554  -5.748  0.00  0.00     0.277 C 
HETATM   36  C   UNK N   1      36.399   9.715  -7.512  0.00  0.00     0.310 C 
HETATM   37  C   UNK N   1      34.608   8.717  -4.375  0.00  0.00     0.069 C 
HETATM   38  C   UNK N   1      33.382   9.570  -4.479  0.00  0.00    -0.045 A 
HETATM   39  C   UNK N   1      33.236  10.488  -5.542  0.00  0.00    -0.016 A 
HETATM   40  C   UNK N   1      32.365   9.434  -3.522  0.00  0.00     0.047 A 
HETATM   41  C   UNK N   1      32.031  11.215  -5.651  0.00  0.00     0.049 A 
HETATM   42  C   UNK N   1      31.014  11.059  -4.700  0.00  0.00     0.102 A 
HETATM   43  C   UNK N   1      31.189  10.180  -3.627  0.00  0.00     0.102 A 
BRANCH  42  44
HETATM   44  O   UNK N   1      29.866  11.763  -4.810  0.00  0.00    -0.353 OA
HETATM   45  C   UNK N   1      28.886  11.403  -5.708  0.00  0.00     0.210 C 
ENDBRANCH  42  44
BRANCH  43  46
HETATM   46  O   UNK N   1      30.210  10.034  -2.709  0.00  0.00    -0.353 OA
HETATM   47  C   UNK N   1      30.471   9.542  -1.450  0.00  0.00     0.210 C 
ENDBRANCH  43  46
ENDBRANCH  32  33
ENDBRANCH   1  32
TORSDOF 11
ENDMDL
MODEL 3
REMARK VINA RESULT:      -6.7     14.402     18.144
REMARK  11 active torsions:
REMARK  status: ('A' for Active; 'I' for Inactive)
REMARK    1  A    between atoms: O_1  and  C_29 
REMARK    2  A    between atoms: O_2  and  C_30 
REMARK    3  A    between atoms: O_3  and  C_31 
REMARK    4  A    between atoms: O_4  and  C_32 
REMARK    5  A    between atoms: O_5  and  C_37 
REMARK    6  A    between atoms: O_5  and  C_38 
REMARK    7  A    between atoms: O_6  and  C_42 
REMARK    8  A    between atoms: C_9  and  C_19 
REMARK    9  A    between atoms: C_10  and  C_20 
REMARK   10  A    between atoms: C_19  and  C_25 
REMARK   11  A    between atoms: C_20  and  C_27 
ROOT
HETATM    1  C   UNK N   1      14.583   4.748  14.337  0.00  0.00    -0.053 A 
HETATM    2  C   UNK N   1      13.738   5.627  15.027  0.00  0.00     0.047 A 
HETATM    3  C   UNK N   1      15.854   4.465  14.862  0.00  0.00     0.010 A 
HETATM    4  C   UNK N   1      14.144   6.200  16.243  0.00  0.00     0.109 A 
HETATM    5  C   UNK N   1      16.268   5.048  16.064  0.00  0.00     0.040 A 
HETATM    6  C   UNK N   1      15.410   5.911  16.765  0.00  0.00     0.099 A 
ENDROOT
BRANCH   4   7
HETATM    7  O   UNK N   1      13.307   7.037  16.906  0.00  0.00    -0.308 OA
BRANCH   7   8
HETATM    8  C   UNK N   1      11.987   7.101  16.615  0.00  0.00     0.076 A 
HETATM    9  C   UNK N   1      11.500   8.098  15.754  0.00  0.00     0.038 A 
HETATM   10  C   UNK N   1      10.147   8.163  15.448  0.00  0.00     0.010 A 
HETATM   11  C   UNK N   1       9.252   7.234  15.996  0.00  0.00    -0.056 A 
HETATM   12  C   UNK N   1       9.733   6.244  16.872  0.00  0.00     0.010 A 
HETATM   13  C   UNK N   1      11.098   6.179  17.181  0.00  0.00     0.038 A 
BRANCH  11  14
HETATM   14  C   UNK N   1       7.791   7.302  15.635  0.00  0.00     0.079 C 
BRANCH  14  15
HETATM   15  C   UNK N   1       7.583   7.576  14.116  0.00  0.00     0.260 C 
HETATM   16  N   UNK N   1       7.252   6.299  13.416  0.00  0.00     0.093 N 
HETATM   17  C   UNK N   1       6.538   6.504  12.148  0.00  0.00     0.277 C 
HETATM   18  C   UNK N   1       8.454   5.479  13.177  0.00  0.00     0.310 C 
HETATM   19  C   UNK N   1       5.180   7.138  12.419  0.00  0.00     0.069 C 
HETATM   20  C   UNK N   1       5.355   8.431  13.152  0.00  0.00    -0.045 A 
HETATM   21  C   UNK N   1       6.506   8.659  13.938  0.00  0.00    -0.016 A 
HETATM   22  C   UNK N   1       4.374   9.428  13.037  0.00  0.00     0.047 A 
HETATM   23  C   UNK N   1       6.658   9.910  14.571  0.00  0.00     0.049 A 
HETATM   24  C   UNK N   1       5.677  10.897  14.453  0.00  0.00     0.102 A 
HETATM   25  C   UNK N   1       4.535  10.658  13.680  0.00  0.00     0.102 A 
BRANCH  24  26
HETATM   26  O   UNK N   1       5.832  12.078  15.087  0.00  0.00    -0.353 OA
HETATM   27  C   UNK N   1       5.372  12.261  16.373  0.00  0.00     0.210 C 
ENDBRANCH  24  26
BRANCH  25  28
HETATM   28  O   UNK N   1       3.593  11.616  13.553  0.00  0.00    -0.353 OA
HETATM   29  C   UNK N   1       2.338  11.459  14.099  0.00  0.00     0.210 C 
ENDBRANCH  25  28
ENDBRANCH  14  15
ENDBRANCH  11  14
ENDBRANCH   7   8
ENDBRANCH   4   7
BRANCH   6  30
HETATM   30  O   UNK N   1      15.803   6.478  17.922  0.00  0.00    -0.358 OA
HETATM   31  H   UNK N   1      16.589   6.174  18.398  0.00  0.00     0.218 HD
ENDBRANCH   6  30
BRANCH   1  32
HETATM   32  C   UNK N   1      14.113   4.098  13.055  0.00  0.00     0.079 C 
BRANCH  32  33
HETATM   33  C   UNK N   1      14.435   2.576  13.030  0.00  0.00     0.260 C 
HETATM   34  N   UNK N   1      13.155   1.811  12.984  0.00  0.00     0.093 N 
HETATM   35  C   UNK N   1      13.309   0.464  12.419  0.00  0.00     0.277 C 
HETATM   36  C   UNK N   1      12.528   1.720  14.316  0.00  0.00     0.310 C 
HETATM   37  C   UNK N   1      13.729   0.568  10.958  0.00  0.00     0.069 C 
HETATM   38  C   UNK N   1      15.004   1.345  10.844  0.00  0.00    -0.045 A 
HETATM   39  C   UNK N   1      15.371   2.269  11.847  0.00  0.00    -0.016 A 
HETATM   40  C   UNK N   1      15.843   1.134   9.739  0.00  0.00     0.047 A 
HETATM   41  C   UNK N   1      16.618   2.923  11.743  0.00  0.00     0.049 A 
HETATM   42  C   UNK N   1      17.458   2.691  10.646  0.00  0.00     0.102 A 
HETATM   43  C   UNK N   1      17.062   1.808   9.636  0.00  0.00     0.102 A 
BRANCH  42  44
HETATM   44  O   UNK N   1      18.647   3.326  10.553  0.00  0.00    -0.353 OA
HETATM   45  C   UNK N   1      19.335   3.729  11.676  0.00  0.00     0.210 C 
ENDBRANCH  42  44
BRANCH  43  46
HETATM   46  O   UNK N   1      17.870   1.589   8.577  0.00  0.00    -0.353 OA
HETATM   47  C   UNK N   1      17.670   2.228   7.375  0.00  0.00     0.210 C 
ENDBRANCH  43  46
ENDBRANCH  32  33
ENDBRANCH   1  32
TORSDOF 11
ENDMDL
MODEL 4
REMARK VINA RESULT:      -6.6     32.620     34.614
REMARK  11 active torsions:
REMARK  status: ('A' for Active; 'I' for Inactive)
REMARK    1  A    between atoms: O_1  and  C_29 
REMARK    2  A    between atoms: O_2  and  C_30 
REMARK    3  A    between atoms: O_3  and  C_31 
REMARK    4  A    between atoms: O_4  and  C_32 
REMARK    5  A    between atoms: O_5  and  C_37 
REMARK    6  A    between atoms: O_5  and  C_38 
REMARK    7  A    between atoms: O_6  and  C_42 
REMARK    8  A    between atoms: C_9  and  C_19 
REMARK    9  A    between atoms: C_10  and  C_20 
REMARK   10  A    between atoms: C_19  and  C_25 
REMARK   11  A    between atoms: C_20  and  C_27 
ROOT
HETATM    1  C   UNK N   1      30.491  20.116  -3.342  0.00  0.00    -0.053 A 
HETATM    2  C   UNK N   1      29.991  20.575  -2.116  0.00  0.00     0.047 A 
HETATM    3  C   UNK N   1      29.672  20.177  -4.481  0.00  0.00     0.010 A 
HETATM    4  C   UNK N   1      28.698  21.115  -2.030  0.00  0.00     0.109 A 
HETATM    5  C   UNK N   1      28.378  20.699  -4.395  0.00  0.00     0.040 A 
HETATM    6  C   UNK N   1      27.889  21.180  -3.169  0.00  0.00     0.099 A 
ENDROOT
BRANCH   4   7
HETATM    7  O   UNK N   1      28.236  21.570  -0.838  0.00  0.00    -0.308 OA
BRANCH   7   8
HETATM    8  C   UNK N   1      28.646  22.752  -0.320  0.00  0.00     0.076 A 
HETATM    9  C   UNK N   1      28.487  23.016   1.051  0.00  0.00     0.038 A 
HETATM   10  C   UNK N   1      28.912  24.224   1.587  0.00  0.00     0.010 A 
HETATM   11  C   UNK N   1      29.504  25.193   0.767  0.00  0.00    -0.056 A 
HETATM   12  C   UNK N   1      29.650  24.939  -0.609  0.00  0.00     0.010 A 
HETATM   13  C   UNK N   1      29.221  23.721  -1.150  0.00  0.00     0.038 A 
BRANCH  11  14
HETATM   14  C   UNK N   1      29.983  26.489   1.369  0.00  0.00     0.079 C 
BRANCH  14  15
HETATM   15  C   UNK N   1      29.246  27.718   0.755  0.00  0.00     0.260 C 
HETATM   16  N   UNK N   1      29.717  27.938  -0.645  0.00  0.00     0.093 N 
HETATM   17  C   UNK N   1      28.755  28.686  -1.467  0.00  0.00     0.277 C 
HETATM   18  C   UNK N   1      31.027  28.615  -0.682  0.00  0.00     0.310 C 
HETATM   19  C   UNK N   1      27.478  27.874  -1.631  0.00  0.00     0.069 C 
HETATM   20  C   UNK N   1      26.900  27.549  -0.289  0.00  0.00    -0.045 A 
HETATM   21  C   UNK N   1      27.727  27.500   0.855  0.00  0.00    -0.016 A 
HETATM   22  C   UNK N   1      25.521  27.313  -0.170  0.00  0.00     0.047 A 
HETATM   23  C   UNK N   1      27.137  27.242   2.109  0.00  0.00     0.049 A 
HETATM   24  C   UNK N   1      25.764  27.007   2.220  0.00  0.00     0.102 A 
HETATM   25  C   UNK N   1      24.954  27.047   1.080  0.00  0.00     0.102 A 
BRANCH  24  26
HETATM   26  O   UNK N   1      25.223  26.738   3.426  0.00  0.00    -0.353 OA
HETATM   27  C   UNK N   1      25.307  25.478   3.979  0.00  0.00     0.210 C 
ENDBRANCH  24  26
BRANCH  25  28
HETATM   28  O   UNK N   1      23.625  26.835   1.186  0.00  0.00    -0.353 OA
HETATM   29  C   UNK N   1      23.029  25.739   0.601  0.00  0.00     0.210 C 
ENDBRANCH  25  28
ENDBRANCH  14  15
ENDBRANCH  11  14
ENDBRANCH   7   8
ENDBRANCH   4   7
BRANCH   6  30
HETATM   30  O   UNK N   1      26.641  21.681  -3.078  0.00  0.00    -0.358 OA
HETATM   31  H   UNK N   1      26.455  22.617  -3.238  0.00  0.00     0.218 HD
ENDBRANCH   6  30
BRANCH   1  32
HETATM   32  C   UNK N   1      31.903  19.584  -3.431  0.00  0.00     0.079 C 
BRANCH  32  33
HETATM   33  C   UNK N   1      32.944  20.733  -3.567  0.00  0.00     0.260 C 
HETATM   34  N   UNK N   1      32.481  21.682  -4.622  0.00  0.00     0.093 N 
HETATM   35  C   UNK N   1      33.044  23.029  -4.470  0.00  0.00     0.277 C 
HETATM   36  C   UNK N   1      32.773  21.173  -5.976  0.00  0.00     0.310 C 
HETATM   37  C   UNK N   1      32.543  23.650  -3.172  0.00  0.00     0.069 C 
HETATM   38  C   UNK N   1      32.914  22.781  -2.010  0.00  0.00    -0.045 A 
HETATM   39  C   UNK N   1      33.152  21.401  -2.196  0.00  0.00    -0.016 A 
HETATM   40  C   UNK N   1      33.045  23.353  -0.736  0.00  0.00     0.047 A 
HETATM   41  C   UNK N   1      33.578  20.631  -1.092  0.00  0.00     0.049 A 
HETATM   42  C   UNK N   1      33.724  21.216   0.174  0.00  0.00     0.102 A 
HETATM   43  C   UNK N   1      33.441  22.574   0.353  0.00  0.00     0.102 A 
BRANCH  42  44
HETATM   44  O   UNK N   1      34.127  20.470   1.225  0.00  0.00    -0.353 OA
HETATM   45  C   UNK N   1      33.952  19.104   1.246  0.00  0.00     0.210 C 
ENDBRANCH  42  44
BRANCH  43  46
HETATM   46  O   UNK N   1      33.578  23.135   1.574  0.00  0.00    -0.353 OA
HETATM   47  C   UNK N   1      32.491  23.604   2.275  0.00  0.00     0.210 C 
ENDBRANCH  43  46
ENDBRANCH  32  33
ENDBRANCH   1  32
TORSDOF 11
ENDMDL
MODEL 5
REMARK VINA RESULT:      -6.4     14.926     19.035
REMARK  11 active torsions:
REMARK  status: ('A' for Active; 'I' for Inactive)
REMARK    1  A    between atoms: O_1  and  C_29 
REMARK    2  A    between atoms: O_2  and  C_30 
REMARK    3  A    between atoms: O_3  and  C_31 
REMARK    4  A    between atoms: O_4  and  C_32 
REMARK    5  A    between atoms: O_5  and  C_37 
REMARK    6  A    between atoms: O_5  and  C_38 
REMARK    7  A    between atoms: O_6  and  C_42 
REMARK    8  A    between atoms: C_9  and  C_19 
REMARK    9  A    between atoms: C_10  and  C_20 
REMARK   10  A    between atoms: C_19  and  C_25 
REMARK   11  A    between atoms: C_20  and  C_27 
ROOT
HETATM    1  C   UNK N   1      14.683   3.064  14.305  0.00  0.00    -0.053 A 
HETATM    2  C   UNK N   1      14.414   4.423  14.514  0.00  0.00     0.047 A 
HETATM    3  C   UNK N   1      14.415   2.145  15.333  0.00  0.00     0.010 A 
HETATM    4  C   UNK N   1      13.858   4.861  15.727  0.00  0.00     0.109 A 
HETATM    5  C   UNK N   1      13.878   2.581  16.547  0.00  0.00     0.040 A 
HETATM    6  C   UNK N   1      13.587   3.941  16.746  0.00  0.00     0.099 A 
ENDROOT
BRANCH   4   7
HETATM    7  O   UNK N   1      13.588   6.178  15.908  0.00  0.00    -0.308 OA
BRANCH   7   8
HETATM    8  C   UNK N   1      12.360   6.693  15.668  0.00  0.00     0.076 A 
HETATM    9  C   UNK N   1      12.118   8.063  15.856  0.00  0.00     0.038 A 
HETATM   10  C   UNK N   1      10.861   8.596  15.604  0.00  0.00     0.010 A 
HETATM   11  C   UNK N   1       9.819   7.772  15.159  0.00  0.00    -0.056 A 
HETATM   12  C   UNK N   1      10.052   6.395  14.986  0.00  0.00     0.010 A 
HETATM   13  C   UNK N   1      11.320   5.858  15.240  0.00  0.00     0.038 A 
BRANCH  11  14
HETATM   14  C   UNK N   1       8.467   8.370  14.867  0.00  0.00     0.079 C 
BRANCH  14  15
HETATM   15  C   UNK N   1       7.310   7.412  15.281  0.00  0.00     0.260 C 
HETATM   16  N   UNK N   1       6.557   7.999  16.429  0.00  0.00     0.093 N 
HETATM   17  C   UNK N   1       5.187   7.480  16.548  0.00  0.00     0.277 C 
HETATM   18  C   UNK N   1       7.269   7.806  17.706  0.00  0.00     0.310 C 
HETATM   19  C   UNK N   1       4.374   7.890  15.327  0.00  0.00     0.069 C 
HETATM   20  C   UNK N   1       5.033   7.388  14.080  0.00  0.00    -0.045 A 
HETATM   21  C   UNK N   1       6.422   7.131  14.057  0.00  0.00    -0.016 A 
HETATM   22  C   UNK N   1       4.255   7.152  12.936  0.00  0.00     0.047 A 
HETATM   23  C   UNK N   1       6.996   6.609  12.879  0.00  0.00     0.049 A 
HETATM   24  C   UNK N   1       6.216   6.379  11.743  0.00  0.00     0.102 A 
HETATM   25  C   UNK N   1       4.842   6.646  11.772  0.00  0.00     0.102 A 
BRANCH  24  26
HETATM   26  O   UNK N   1       6.789   5.902  10.619  0.00  0.00    -0.353 OA
HETATM   27  C   UNK N   1       7.030   4.555  10.459  0.00  0.00     0.210 C 
ENDBRANCH  24  26
BRANCH  25  28
HETATM   28  O   UNK N   1       4.084   6.410  10.681  0.00  0.00    -0.353 OA
HETATM   29  C   UNK N   1       2.709   6.458  10.744  0.00  0.00     0.210 C 
ENDBRANCH  25  28
ENDBRANCH  14  15
ENDBRANCH  11  14
ENDBRANCH   7   8
ENDBRANCH   4   7
BRANCH   6  30
HETATM   30  O   UNK N   1      13.072   4.368  17.916  0.00  0.00    -0.358 OA
HETATM   31  H   UNK N   1      13.182   3.865  18.735  0.00  0.00     0.218 HD
ENDBRANCH   6  30
BRANCH   1  32
HETATM   32  C   UNK N   1      15.234   2.599  12.976  0.00  0.00     0.079 C 
BRANCH  32  33
HETATM   33  C   UNK N   1      15.474   3.790  12.004  0.00  0.00     0.260 C 
HETATM   34  N   UNK N   1      16.928   3.855  11.669  0.00  0.00     0.093 N 
HETATM   35  C   UNK N   1      17.194   4.537  10.396  0.00  0.00     0.277 C 
HETATM   36  C   UNK N   1      17.705   4.495  12.746  0.00  0.00     0.310 C 
HETATM   37  C   UNK N   1      16.587   3.737   9.249  0.00  0.00     0.069 C 
HETATM   38  C   UNK N   1      15.116   3.564   9.466  0.00  0.00    -0.045 A 
HETATM   39  C   UNK N   1      14.570   3.633  10.767  0.00  0.00    -0.016 A 
HETATM   40  C   UNK N   1      14.277   3.353   8.361  0.00  0.00     0.047 A 
HETATM   41  C   UNK N   1      13.170   3.546  10.921  0.00  0.00     0.049 A 
HETATM   42  C   UNK N   1      12.339   3.354   9.810  0.00  0.00     0.102 A 
HETATM   43  C   UNK N   1      12.896   3.242   8.532  0.00  0.00     0.102 A 
BRANCH  42  44
HETATM   44  O   UNK N   1      11.000   3.267   9.969  0.00  0.00    -0.353 OA
HETATM   45  C   UNK N   1      10.434   3.090  11.212  0.00  0.00     0.210 C 
ENDBRANCH  42  44
BRANCH  43  46
HETATM   46  O   UNK N   1      12.094   3.052   7.462  0.00  0.00    -0.353 OA
HETATM   47  C   UNK N   1      12.365   2.083   6.522  0.00  0.00     0.210 C 
ENDBRANCH  43  46
ENDBRANCH  32  33
ENDBRANCH   1  32
TORSDOF 11
ENDMDL
MODEL 6
REMARK VINA RESULT:      -6.3     31.854     33.881
REMARK  11 active torsions:
REMARK  status: ('A' for Active; 'I' for Inactive)
REMARK    1  A    between atoms: O_1  and  C_29 
REMARK    2  A    between atoms: O_2  and  C_30 
REMARK    3  A    between atoms: O_3  and  C_31 
REMARK    4  A    between atoms: O_4  and  C_32 
REMARK    5  A    between atoms: O_5  and  C_37 
REMARK    6  A    between atoms: O_5  and  C_38 
REMARK    7  A    between atoms: O_6  and  C_42 
REMARK    8  A    between atoms: C_9  and  C_19 
REMARK    9  A    between atoms: C_10  and  C_20 
REMARK   10  A    between atoms: C_19  and  C_25 
REMARK   11  A    between atoms: C_20  and  C_27 
ROOT
HETATM    1  C   UNK N   1      29.980  21.402  -2.424  0.00  0.00    -0.053 A 
HETATM    2  C   UNK N   1      28.798  22.122  -2.639  0.00  0.00     0.047 A 
HETATM    3  C   UNK N   1      30.030  20.462  -1.382  0.00  0.00     0.010 A 
HETATM    4  C   UNK N   1      27.666  21.890  -1.840  0.00  0.00     0.109 A 
HETATM    5  C   UNK N   1      28.911  20.241  -0.574  0.00  0.00     0.040 A 
HETATM    6  C   UNK N   1      27.720  20.948  -0.806  0.00  0.00     0.099 A 
ENDROOT
BRANCH   4   7
HETATM    7  O   UNK N   1      26.525  22.585  -2.071  0.00  0.00    -0.308 OA
BRANCH   7   8
HETATM    8  C   UNK N   1      26.226  23.712  -1.385  0.00  0.00     0.076 A 
HETATM    9  C   UNK N   1      25.033  23.797  -0.647  0.00  0.00     0.038 A 
HETATM   10  C   UNK N   1      24.727  24.949   0.064  0.00  0.00     0.010 A 
HETATM   11  C   UNK N   1      25.604  26.042   0.053  0.00  0.00    -0.056 A 
HETATM   12  C   UNK N   1      26.791  25.968  -0.698  0.00  0.00     0.010 A 
HETATM   13  C   UNK N   1      27.100  24.805  -1.415  0.00  0.00     0.038 A 
BRANCH  11  14
HETATM   14  C   UNK N   1      25.268  27.277   0.849  0.00  0.00     0.079 C 
BRANCH  14  15
HETATM   15  C   UNK N   1      25.919  27.246   2.265  0.00  0.00     0.260 C 
HETATM   16  N   UNK N   1      25.522  25.992   2.972  0.00  0.00     0.093 N 
HETATM   17  C   UNK N   1      26.457  25.611   4.040  0.00  0.00     0.277 C 
HETATM   18  C   UNK N   1      24.157  26.084   3.524  0.00  0.00     0.310 C 
HETATM   19  C   UNK N   1      27.817  25.279   3.439  0.00  0.00     0.069 C 
HETATM   20  C   UNK N   1      28.334  26.450   2.663  0.00  0.00    -0.045 A 
HETATM   21  C   UNK N   1      27.442  27.405   2.126  0.00  0.00    -0.016 A 
HETATM   22  C   UNK N   1      29.718  26.607   2.491  0.00  0.00     0.047 A 
HETATM   23  C   UNK N   1      27.972  28.521   1.447  0.00  0.00     0.049 A 
HETATM   24  C   UNK N   1      29.351  28.669   1.278  0.00  0.00     0.102 A 
HETATM   25  C   UNK N   1      30.226  27.714   1.805  0.00  0.00     0.102 A 
BRANCH  24  26
HETATM   26  O   UNK N   1      29.835  29.733   0.604  0.00  0.00    -0.353 OA
HETATM   27  C   UNK N   1      30.115  30.918   1.250  0.00  0.00     0.210 C 
ENDBRANCH  24  26
BRANCH  25  28
HETATM   28  O   UNK N   1      31.559  27.862   1.657  0.00  0.00    -0.353 OA
HETATM   29  C   UNK N   1      32.443  27.320   2.563  0.00  0.00     0.210 C 
ENDBRANCH  25  28
ENDBRANCH  14  15
ENDBRANCH  11  14
ENDBRANCH   7   8
ENDBRANCH   4   7
BRANCH   6  30
HETATM   30  O   UNK N   1      26.638  20.743  -0.029  0.00  0.00    -0.358 OA
HETATM   31  H   UNK N   1      26.410  19.864   0.305  0.00  0.00     0.218 HD
ENDBRANCH   6  30
BRANCH   1  32
HETATM   32  C   UNK N   1      31.174  21.624  -3.324  0.00  0.00     0.079 C 
BRANCH  32  33
HETATM   33  C   UNK N   1      31.856  22.995  -3.048  0.00  0.00     0.260 C 
HETATM   34  N   UNK N   1      30.946  24.088  -3.500  0.00  0.00     0.093 N 
HETATM   35  C   UNK N   1      31.201  25.366  -2.823  0.00  0.00     0.277 C 
HETATM   36  C   UNK N   1      31.011  24.280  -4.961  0.00  0.00     0.310 C 
HETATM   37  C   UNK N   1      30.899  25.227  -1.335  0.00  0.00     0.069 C 
HETATM   38  C   UNK N   1      31.731  24.132  -0.743  0.00  0.00    -0.045 A 
HETATM   39  C   UNK N   1      32.229  23.091  -1.557  0.00  0.00    -0.016 A 
HETATM   40  C   UNK N   1      32.030  24.159   0.628  0.00  0.00     0.047 A 
HETATM   41  C   UNK N   1      33.076  22.122  -0.976  0.00  0.00     0.049 A 
HETATM   42  C   UNK N   1      33.384  22.168   0.390  0.00  0.00     0.102 A 
HETATM   43  C   UNK N   1      32.847  23.178   1.194  0.00  0.00     0.102 A 
BRANCH  42  44
HETATM   44  O   UNK N   1      34.191  21.233   0.937  0.00  0.00    -0.353 OA
HETATM   45  C   UNK N   1      33.911  19.889   0.827  0.00  0.00     0.210 C 
ENDBRANCH  42  44
BRANCH  43  46
HETATM   46  O   UNK N   1      33.141  23.219   2.511  0.00  0.00    -0.353 OA
HETATM   47  C   UNK N   1      32.224  23.657   3.440  0.00  0.00     0.210 C 
ENDBRANCH  43  46
ENDBRANCH  32  33
ENDBRANCH   1  32
TORSDOF 11
ENDMDL
MODEL 7
REMARK VINA RESULT:      -6.3      4.602     11.814
REMARK  11 active torsions:
REMARK  status: ('A' for Active; 'I' for Inactive)
REMARK    1  A    between atoms: O_1  and  C_29 
REMARK    2  A    between atoms: O_2  and  C_30 
REMARK    3  A    between atoms: O_3  and  C_31 
REMARK    4  A    between atoms: O_4  and  C_32 
REMARK    5  A    between atoms: O_5  and  C_37 
REMARK    6  A    between atoms: O_5  and  C_38 
REMARK    7  A    between atoms: O_6  and  C_42 
REMARK    8  A    between atoms: C_9  and  C_19 
REMARK    9  A    between atoms: C_10  and  C_20 
REMARK   10  A    between atoms: C_19  and  C_25 
REMARK   11  A    between atoms: C_20  and  C_27 
ROOT
HETATM    1  C   UNK N   1      13.682  12.934  27.747  0.00  0.00    -0.053 A 
HETATM    2  C   UNK N   1      12.734  12.100  27.140  0.00  0.00     0.047 A 
HETATM    3  C   UNK N   1      13.865  14.236  27.254  0.00  0.00     0.010 A 
HETATM    4  C   UNK N   1      11.955  12.566  26.069  0.00  0.00     0.109 A 
HETATM    5  C   UNK N   1      13.103  14.697  26.176  0.00  0.00     0.040 A 
HETATM    6  C   UNK N   1      12.138  13.866  25.584  0.00  0.00     0.099 A 
ENDROOT
BRANCH   4   7
HETATM    7  O   UNK N   1      11.031  11.751  25.503  0.00  0.00    -0.308 OA
BRANCH   7   8
HETATM    8  C   UNK N   1      11.387  10.667  24.775  0.00  0.00     0.076 A 
HETATM    9  C   UNK N   1      12.124  10.822  23.589  0.00  0.00     0.038 A 
HETATM   10  C   UNK N   1      12.497   9.712  22.844  0.00  0.00     0.010 A 
HETATM   11  C   UNK N   1      12.142   8.424  23.266  0.00  0.00    -0.056 A 
HETATM   12  C   UNK N   1      11.390   8.265  24.444  0.00  0.00     0.010 A 
HETATM   13  C   UNK N   1      11.014   9.385  25.196  0.00  0.00     0.038 A 
BRANCH  11  14
HETATM   14  C   UNK N   1      12.576   7.228  22.459  0.00  0.00     0.079 C 
BRANCH  14  15
HETATM   15  C   UNK N   1      11.586   6.035  22.615  0.00  0.00     0.260 C 
HETATM   16  N   UNK N   1      10.905   5.773  21.312  0.00  0.00     0.093 N 
HETATM   17  C   UNK N   1      10.384   4.403  21.197  0.00  0.00     0.277 C 
HETATM   18  C   UNK N   1       9.817   6.736  21.059  0.00  0.00     0.310 C 
HETATM   19  C   UNK N   1      11.539   3.411  21.216  0.00  0.00     0.069 C 
HETATM   20  C   UNK N   1      12.339   3.579  22.470  0.00  0.00    -0.045 A 
HETATM   21  C   UNK N   1      12.345   4.812  23.157  0.00  0.00    -0.016 A 
HETATM   22  C   UNK N   1      13.070   2.491  22.973  0.00  0.00     0.047 A 
HETATM   23  C   UNK N   1      13.070   4.915  24.362  0.00  0.00     0.049 A 
HETATM   24  C   UNK N   1      13.796   3.829  24.855  0.00  0.00     0.102 A 
HETATM   25  C   UNK N   1      13.792   2.613  24.163  0.00  0.00     0.102 A 
BRANCH  24  26
HETATM   26  O   UNK N   1      14.502   3.955  25.998  0.00  0.00    -0.353 OA
HETATM   27  C   UNK N   1      13.930   3.686  27.222  0.00  0.00     0.210 C 
ENDBRANCH  24  26
BRANCH  25  28
HETATM   28  O   UNK N   1      14.481   1.557  24.646  0.00  0.00    -0.353 OA
HETATM   29  C   UNK N   1      13.853   0.364  24.926  0.00  0.00     0.210 C 
ENDBRANCH  25  28
ENDBRANCH  14  15
ENDBRANCH  11  14
ENDBRANCH   7   8
ENDBRANCH   4   7
BRANCH   6  30
HETATM   30  O   UNK N   1      11.402  14.303  24.543  0.00  0.00    -0.358 OA
HETATM   31  H   UNK N   1      11.642  15.099  24.048  0.00  0.00     0.218 HD
ENDBRANCH   6  30
BRANCH   1  32
HETATM   32  C   UNK N   1      14.477  12.437  28.933  0.00  0.00     0.079 C 
BRANCH  32  33
HETATM   33  C   UNK N   1      15.954  12.132  28.549  0.00  0.00     0.260 C 
HETATM   34  N   UNK N   1      16.858  12.883  29.468  0.00  0.00     0.093 N 
HETATM   35  C   UNK N   1      18.194  12.283  29.577  0.00  0.00     0.277 C 
HETATM   36  C   UNK N   1      16.982  14.298  29.071  0.00  0.00     0.310 C 
HETATM   37  C   UNK N   1      18.084  10.903  30.215  0.00  0.00     0.069 C 
HETATM   38  C   UNK N   1      17.172  10.034  29.406  0.00  0.00    -0.045 A 
HETATM   39  C   UNK N   1      16.185  10.610  28.575  0.00  0.00    -0.016 A 
HETATM   40  C   UNK N   1      17.318   8.640  29.464  0.00  0.00     0.047 A 
HETATM   41  C   UNK N   1      15.399   9.761  27.767  0.00  0.00     0.049 A 
HETATM   42  C   UNK N   1      15.565   8.370  27.818  0.00  0.00     0.102 A 
HETATM   43  C   UNK N   1      16.515   7.810  28.678  0.00  0.00     0.102 A 
BRANCH  42  44
HETATM   44  O   UNK N   1      14.804   7.566  27.044  0.00  0.00    -0.353 OA
HETATM   45  C   UNK N   1      13.474   7.348  27.325  0.00  0.00     0.210 C 
ENDBRANCH  42  44
BRANCH  43  46
HETATM   46  O   UNK N   1      16.671   6.470  28.730  0.00  0.00    -0.353 OA
HETATM   47  C   UNK N   1      17.920   5.891  28.729  0.00  0.00     0.210 C 
ENDBRANCH  43  46
ENDBRANCH  32  33
ENDBRANCH   1  32
TORSDOF 11
ENDMDL
MODEL 8
REMARK VINA RESULT:      -6.2     31.268     33.762
REMARK  11 active torsions:
REMARK  status: ('A' for Active; 'I' for Inactive)
REMARK    1  A    between atoms: O_1  and  C_29 
REMARK    2  A    between atoms: O_2  and  C_30 
REMARK    3  A    between atoms: O_3  and  C_31 
REMARK    4  A    between atoms: O_4  and  C_32 
REMARK    5  A    between atoms: O_5  and  C_37 
REMARK    6  A    between atoms: O_5  and  C_38 
REMARK    7  A    between atoms: O_6  and  C_42 
REMARK    8  A    between atoms: C_9  and  C_19 
REMARK    9  A    between atoms: C_10  and  C_20 
REMARK   10  A    between atoms: C_19  and  C_25 
REMARK   11  A    between atoms: C_20  and  C_27 
ROOT
HETATM    1  C   UNK N   1      24.585  27.140   1.292  0.00  0.00    -0.053 A 
HETATM    2  C   UNK N   1      25.794  27.043   1.994  0.00  0.00     0.047 A 
HETATM    3  C   UNK N   1      23.434  26.535   1.821  0.00  0.00     0.010 A 
HETATM    4  C   UNK N   1      25.850  26.372   3.226  0.00  0.00     0.109 A 
HETATM    5  C   UNK N   1      23.491  25.852   3.039  0.00  0.00     0.040 A 
HETATM    6  C   UNK N   1      24.699  25.776   3.753  0.00  0.00     0.099 A 
ENDROOT
BRANCH   4   7
HETATM    7  O   UNK N   1      27.024  26.301   3.901  0.00  0.00    -0.308 OA
BRANCH   7   8
HETATM    8  C   UNK N   1      28.137  25.773   3.340  0.00  0.00     0.076 A 
HETATM    9  C   UNK N   1      28.328  24.381   3.319  0.00  0.00     0.038 A 
HETATM   10  C   UNK N   1      29.465  23.836   2.738  0.00  0.00     0.010 A 
HETATM   11  C   UNK N   1      30.436  24.669   2.166  0.00  0.00    -0.056 A 
HETATM   12  C   UNK N   1      30.257  26.064   2.199  0.00  0.00     0.010 A 
HETATM   13  C   UNK N   1      29.110  26.613   2.786  0.00  0.00     0.038 A 
BRANCH  11  14
HETATM   14  C   UNK N   1      31.653  24.061   1.518  0.00  0.00     0.079 C 
BRANCH  14  15
HETATM   15  C   UNK N   1      31.758  24.446   0.012  0.00  0.00     0.260 C 
HETATM   16  N   UNK N   1      33.125  24.974  -0.277  0.00  0.00     0.093 N 
HETATM   17  C   UNK N   1      33.499  24.864  -1.695  0.00  0.00     0.277 C 
HETATM   18  C   UNK N   1      33.277  26.373   0.165  0.00  0.00     0.310 C 
HETATM   19  C   UNK N   1      33.578  23.396  -2.093  0.00  0.00     0.069 C 
HETATM   20  C   UNK N   1      32.269  22.721  -1.828  0.00  0.00    -0.045 A 
HETATM   21  C   UNK N   1      31.386  23.229  -0.851  0.00  0.00    -0.016 A 
HETATM   22  C   UNK N   1      31.913  21.588  -2.577  0.00  0.00     0.047 A 
HETATM   23  C   UNK N   1      30.139  22.595  -0.668  0.00  0.00     0.049 A 
HETATM   24  C   UNK N   1      29.793  21.467  -1.415  0.00  0.00     0.102 A 
HETATM   25  C   UNK N   1      30.679  20.965  -2.374  0.00  0.00     0.102 A 
BRANCH  24  26
HETATM   26  O   UNK N   1      28.605  20.861  -1.206  0.00  0.00    -0.353 OA
HETATM   27  C   UNK N   1      28.327  20.230  -0.014  0.00  0.00     0.210 C 
ENDBRANCH  24  26
BRANCH  25  28
HETATM   28  O   UNK N   1      30.340  19.884  -3.108  0.00  0.00    -0.353 OA
HETATM   29  C   UNK N   1      30.544  19.853  -4.469  0.00  0.00     0.210 C 
ENDBRANCH  25  28
ENDBRANCH  14  15
ENDBRANCH  11  14
ENDBRANCH   7   8
ENDBRANCH   4   7
BRANCH   6  30
HETATM   30  O   UNK N   1      24.761  25.116   4.926  0.00  0.00    -0.358 OA
HETATM   31  H   UNK N   1      23.965  24.895   5.429  0.00  0.00     0.218 HD
ENDBRANCH   6  30
BRANCH   1  32
HETATM   32  C   UNK N   1      24.527  27.909  -0.009  0.00  0.00     0.079 C 
BRANCH  32  33
HETATM   33  C   UNK N   1      25.543  27.357  -1.050  0.00  0.00     0.260 C 
HETATM   34  N   UNK N   1      26.910  27.841  -0.696  0.00  0.00     0.093 N 
HETATM   35  C   UNK N   1      27.978  26.988  -1.231  0.00  0.00     0.277 C 
HETATM   36  C   UNK N   1      27.123  29.234  -1.133  0.00  0.00     0.310 C 
HETATM   37  C   UNK N   1      27.899  25.606  -0.591  0.00  0.00     0.069 C 
HETATM   38  C   UNK N   1      26.553  25.000  -0.842  0.00  0.00    -0.045 A 
HETATM   39  C   UNK N   1      25.435  25.822  -1.107  0.00  0.00    -0.016 A 
HETATM   40  C   UNK N   1      26.414  23.604  -0.833  0.00  0.00     0.047 A 
HETATM   41  C   UNK N   1      24.202  25.211  -1.419  0.00  0.00     0.049 A 
HETATM   42  C   UNK N   1      24.077  23.815  -1.426  0.00  0.00     0.102 A 
HETATM   43  C   UNK N   1      25.181  23.013  -1.117  0.00  0.00     0.102 A 
BRANCH  42  44
HETATM   44  O   UNK N   1      22.891  23.240  -1.721  0.00  0.00    -0.353 OA
HETATM   45  C   UNK N   1      21.869  23.189  -0.800  0.00  0.00     0.210 C 
ENDBRANCH  42  44
BRANCH  43  46
HETATM   46  O   UNK N   1      25.058  21.669  -1.120  0.00  0.00    -0.353 OA
HETATM   47  C   UNK N   1      24.940  20.955   0.051  0.00  0.00     0.210 C 
ENDBRANCH  43  46
ENDBRANCH  32  33
ENDBRANCH   1  32
TORSDOF 11
ENDMDL
MODEL 9
REMARK VINA RESULT:      -6.2     15.060     20.308
REMARK  11 active torsions:
REMARK  status: ('A' for Active; 'I' for Inactive)
REMARK    1  A    between atoms: O_1  and  C_29 
REMARK    2  A    between atoms: O_2  and  C_30 
REMARK    3  A    between atoms: O_3  and  C_31 
REMARK    4  A    between atoms: O_4  and  C_32 
REMARK    5  A    between atoms: O_5  and  C_37 
REMARK    6  A    between atoms: O_5  and  C_38 
REMARK    7  A    between atoms: O_6  and  C_42 
REMARK    8  A    between atoms: C_9  and  C_19 
REMARK    9  A    between atoms: C_10  and  C_20 
REMARK   10  A    between atoms: C_19  and  C_25 
REMARK   11  A    between atoms: C_20  and  C_27 
ROOT
HETATM    1  C   UNK N   1       9.169   6.948  15.495  0.00  0.00    -0.053 A 
HETATM    2  C   UNK N   1      10.061   5.908  15.787  0.00  0.00     0.047 A 
HETATM    3  C   UNK N   1       9.630   8.275  15.525  0.00  0.00     0.010 A 
HETATM    4  C   UNK N   1      11.407   6.183  16.080  0.00  0.00     0.109 A 
HETATM    5  C   UNK N   1      10.965   8.552  15.833  0.00  0.00     0.040 A 
HETATM    6  C   UNK N   1      11.862   7.506  16.102  0.00  0.00     0.099 A 
ENDROOT
BRANCH   4   7
HETATM    7  O   UNK N   1      12.261   5.163  16.344  0.00  0.00    -0.308 OA
BRANCH   7   8
HETATM    8  C   UNK N   1      13.006   4.588  15.371  0.00  0.00     0.076 A 
HETATM    9  C   UNK N   1      14.408   4.671  15.413  0.00  0.00     0.038 A 
HETATM   10  C   UNK N   1      15.176   4.077  14.421  0.00  0.00     0.010 A 
HETATM   11  C   UNK N   1      14.562   3.388  13.365  0.00  0.00    -0.056 A 
HETATM   12  C   UNK N   1      13.158   3.318  13.311  0.00  0.00     0.010 A 
HETATM   13  C   UNK N   1      12.383   3.917  14.312  0.00  0.00     0.038 A 
BRANCH  11  14
HETATM   14  C   UNK N   1      15.410   2.728  12.310  0.00  0.00     0.079 C 
BRANCH  14  15
HETATM   15  C   UNK N   1      15.891   3.748  11.234  0.00  0.00     0.260 C 
HETATM   16  N   UNK N   1      17.379   3.694  11.120  0.00  0.00     0.093 N 
HETATM   17  C   UNK N   1      17.877   4.186   9.828  0.00  0.00     0.277 C 
HETATM   18  C   UNK N   1      18.039   4.430  12.215  0.00  0.00     0.310 C 
HETATM   19  C   UNK N   1      17.389   3.277   8.708  0.00  0.00     0.069 C 
HETATM   20  C   UNK N   1      15.894   3.210   8.717  0.00  0.00    -0.045 A 
HETATM   21  C   UNK N   1      15.172   3.460   9.905  0.00  0.00    -0.016 A 
HETATM   22  C   UNK N   1      15.209   2.917   7.527  0.00  0.00     0.047 A 
HETATM   23  C   UNK N   1      13.763   3.437   9.861  0.00  0.00     0.049 A 
HETATM   24  C   UNK N   1      13.088   3.144   8.673  0.00  0.00     0.102 A 
HETATM   25  C   UNK N   1      13.812   2.888   7.503  0.00  0.00     0.102 A 
BRANCH  24  26
HETATM   26  O   UNK N   1      11.739   3.104   8.659  0.00  0.00    -0.353 OA
HETATM   27  C   UNK N   1      11.054   2.016   9.152  0.00  0.00     0.210 C 
ENDBRANCH  24  26
BRANCH  25  28
HETATM   28  O   UNK N   1      13.162   2.618   6.352  0.00  0.00    -0.353 OA
HETATM   29  C   UNK N   1      13.418   3.335   5.204  0.00  0.00     0.210 C 
ENDBRANCH  25  28
ENDBRANCH  14  15
ENDBRANCH  11  14
ENDBRANCH   7   8
ENDBRANCH   4   7
BRANCH   6  30
HETATM   30  O   UNK N   1      13.150   7.767  16.403  0.00  0.00    -0.358 OA
HETATM   31  H   UNK N   1      13.665   7.188  16.982  0.00  0.00     0.218 HD
ENDBRANCH   6  30
BRANCH   1  32
HETATM   32  C   UNK N   1       7.736   6.635  15.131  0.00  0.00     0.079 C 
BRANCH  32  33
HETATM   33  C   UNK N   1       7.447   6.922  13.629  0.00  0.00     0.260 C 
HETATM   34  N   UNK N   1       7.114   5.637  12.946  0.00  0.00     0.093 N 
HETATM   35  C   UNK N   1       6.316   5.823  11.728  0.00  0.00     0.277 C 
HETATM   36  C   UNK N   1       8.327   4.860  12.630  0.00  0.00     0.310 C 
HETATM   37  C   UNK N   1       4.957   6.410  12.092  0.00  0.00     0.069 C 
HETATM   38  C   UNK N   1       5.135   7.707  12.818  0.00  0.00    -0.045 A 
HETATM   39  C   UNK N   1       6.334   7.980  13.514  0.00  0.00    -0.016 A 
HETATM   40  C   UNK N   1       4.108   8.662  12.785  0.00  0.00     0.047 A 
HETATM   41  C   UNK N   1       6.495   9.245  14.118  0.00  0.00     0.049 A 
HETATM   42  C   UNK N   1       5.471  10.199  14.064  0.00  0.00     0.102 A 
HETATM   43  C   UNK N   1       4.271   9.900  13.410  0.00  0.00     0.102 A 
BRANCH  42  44
HETATM   44  O   UNK N   1       5.633  11.406  14.649  0.00  0.00    -0.353 OA
HETATM   45  C   UNK N   1       6.484  12.351  14.122  0.00  0.00     0.210 C 
ENDBRANCH  42  44
BRANCH  43  46
HETATM   46  O   UNK N   1       3.282  10.819  13.362  0.00  0.00    -0.353 OA
HETATM   47  C   UNK N   1       2.143  10.689  14.123  0.00  0.00     0.210 C 
ENDBRANCH  43  46
ENDBRANCH  32  33
ENDBRANCH   1  32
TORSDOF 11
ENDMDL
