# Supplementary material for: Network pharmacology-based mechanism analysis of dauricine on the alleviating Aβ-induced neurotoxicity in Caenorhabditis elegans
Source: BMC Complement Med Ther. 2024 Aug 30;24:321. doi: 10.1186/s12906-024-04589-w (PMC11363685; doi:10.1186/s12906-024-04589-w)
Supplement: Supplementary file 1 — Supplementary Material 1: The original data of Network pharmacology analysis [file 12906_2024_4589_MOESM1_ESM.zip › Supplementary File 1— The original data of Network pharmacology analysis/Molecular docking results/AKT1/Binding Affinity of AKT1 receptor and DAU ligand.csv]

Ligand	Binding Affinity	rmsd/ub	rmsd/lb
AKT1_73400_uff_E=884.42	-6.8	0.0	0.0
AKT1_73400_uff_E=884.42	-6.7	40.843	36.58
AKT1_73400_uff_E=884.42	-6.7	18.144	14.402
AKT1_73400_uff_E=884.42	-6.6	34.614	32.62
AKT1_73400_uff_E=884.42	-6.4	19.035	14.926
AKT1_73400_uff_E=884.42	-6.3	33.881	31.854
AKT1_73400_uff_E=884.42	-6.3	11.814	4.602
AKT1_73400_uff_E=884.42	-6.2	33.762	31.268
AKT1_73400_uff_E=884.42	-6.2	20.308	15.06
