# Supplementary material for: Network pharmacology-based mechanism analysis of dauricine on the alleviating Aβ-induced neurotoxicity in Caenorhabditis elegans
Source: BMC Complement Med Ther. 2024 Aug 30;24:321. doi: 10.1186/s12906-024-04589-w (PMC11363685; doi:10.1186/s12906-024-04589-w)
Supplement: Supplementary file 1 — Supplementary Material 1: The original data of Network pharmacology analysis [file 12906_2024_4589_MOESM1_ESM.zip › Supplementary File 1— The original data of Network pharmacology analysis/Molecular docking results/AKT1/Docking result of AKT1 receptor and DAU ligand.pdbqt]

ATOM      1  N   SER A   0      25.030  14.176 -12.472  1.00 15.85    -0.346 N 
ATOM      2  HN  SER A   0      25.270  14.070 -13.458  1.00  0.00     0.163 HD
ATOM      3  CA  SER A   0      23.775  14.819 -12.062  1.00 15.92     0.200 C 
ATOM      4  C   SER A   0      22.969  13.896 -11.181  1.00 15.83     0.243 C 
ATOM      5  O   SER A   0      22.578  14.212 -10.040  1.00 20.14    -0.271 OA
ATOM      6  CB  SER A   0      22.936  15.341 -13.234  1.00 25.57     0.199 C 
ATOM      7  OG  SER A   0      22.271  14.351 -14.003  1.00 42.72    -0.398 OA
ATOM      8  HG  SER A   0      21.751  14.674 -14.729  1.00  0.00     0.209 HD
ATOM      9  N   MET A   1      22.683  12.672 -11.618  1.00  9.97    -0.346 N 
ATOM     10  HN  MET A   1      23.096  12.336 -12.488  1.00  0.00     0.163 HD
ATOM     11  CA  MET A   1      21.783  11.808 -10.862  1.00  9.80     0.177 C 
ATOM     12  C   MET A   1      22.505  11.133  -9.725  1.00  9.16     0.241 C 
ATOM     13  O   MET A   1      21.907  10.901  -8.638  1.00 11.73    -0.271 OA
ATOM     14  CB  MET A   1      21.133  10.753 -11.796  1.00 10.54     0.045 C 
ATOM     15  CG  MET A   1      20.178  11.384 -12.799  1.00 11.98     0.076 C 
ATOM     16  SD  MET A   1      18.731  12.119 -12.061  1.00 14.45    -0.173 SA
ATOM     17  CE  MET A   1      19.161  13.819 -11.964  1.00 14.96     0.089 C 
ATOM     18  N   SER A   2      23.760  10.821  -9.859  1.00 10.08    -0.342 N 
ATOM     19  HN  SER A   2      24.235  11.007 -10.743  1.00  0.00     0.163 HD
ATOM     20  CA  SER A   2      24.499  10.206  -8.755  1.00 10.54     0.105 A 
ATOM     21  C   SER A   2      24.628  11.162  -7.575  1.00 11.97     0.245 C 
ATOM     22  O   SER A   2      24.618  10.750  -6.427  1.00 14.00    -0.271 OA
ATOM     23  CB  SER A   2      25.898   9.744  -9.187  0.50 16.73     0.058 A 
ATOM     24  CB  SER A   2      25.834   9.658  -9.280  0.50 11.19     0.041 A 
ATOM     25  OG  SER A   2      26.720   9.703  -8.021  0.50 17.72     0.000 OA
ATOM     26  HG  SER A   2      27.586   9.417  -8.288  1.00  0.00     0.000 HD
ATOM     27  OG  SER A   2      26.679  10.692  -9.714  0.50 10.60     0.000 OA
ATOM     28  HG  SER A   2      27.505  10.353 -10.039  1.00  0.00     0.000 HD
ATOM     29  N   ASP A   3      24.706  12.465  -7.861  1.00 11.13    -0.345 N 
ATOM     30  HN  ASP A   3      24.667  12.774  -8.832  1.00  0.00     0.163 HD
ATOM     31  CA  ASP A   3      24.847  13.454  -6.787  1.00 12.27     0.186 C 
ATOM     32  C   ASP A   3      23.610  13.529  -5.924  1.00 11.00     0.241 C 
ATOM     33  O   ASP A   3      23.709  13.895  -4.756  1.00 13.00    -0.271 OA
ATOM     34  CB  ASP A   3      25.053  14.826  -7.431  1.00 15.87     0.147 C 
ATOM     35  CG  ASP A   3      26.465  15.117  -7.875  1.00 20.51     0.175 C 
ATOM     36  OD1 ASP A   3      27.348  14.277  -7.581  1.00 25.76    -0.648 OA
ATOM     37  OD2 ASP A   3      26.609  16.209  -8.449  1.00 27.47    -0.648 OA
ATOM     38  N   VAL A   4      22.435  13.204  -6.468  1.00 10.75    -0.346 N 
ATOM     39  HN  VAL A   4      22.398  12.882  -7.435  1.00  0.00     0.163 HD
ATOM     40  CA  VAL A   4      21.204  13.305  -5.692  1.00 10.88     0.180 C 
ATOM     41  C   VAL A   4      20.709  11.944  -5.223  1.00 10.47     0.241 C 
ATOM     42  O   VAL A   4      19.583  11.842  -4.710  1.00 14.03    -0.271 OA
ATOM     43  CB  VAL A   4      20.101  14.108  -6.414  1.00 11.44     0.009 C 
ATOM     44  CG1 VAL A   4      20.561  15.549  -6.560  1.00 14.46     0.012 C 
ATOM     45  CG2 VAL A   4      19.676  13.502  -7.727  1.00 11.93     0.012 C 
ATOM     46  N   ALA A   5      21.551  10.936  -5.310  1.00 10.21    -0.346 N 
ATOM     47  HN  ALA A   5      22.437  11.043  -5.804  1.00  0.00     0.163 HD
ATOM     48  CA  ALA A   5      21.201   9.674  -4.694  1.00 10.86     0.172 C 
ATOM     49  C   ALA A   5      21.018   9.797  -3.201  1.00  8.90     0.240 C 
ATOM     50  O   ALA A   5      21.763  10.499  -2.541  1.00  8.77    -0.271 OA
ATOM     51  CB  ALA A   5      22.247   8.585  -4.979  1.00 13.37     0.042 C 
ATOM     52  N   ILE A   6      20.026   9.068  -2.693  1.00  9.90    -0.346 N 
ATOM     53  HN  ILE A   6      19.403   8.557  -3.318  1.00  0.00     0.163 HD
ATOM     54  CA  ILE A   6      19.824   8.994  -1.259  1.00  9.35     0.180 C 
ATOM     55  C   ILE A   6      20.761   7.911  -0.720  1.00  9.55     0.241 C 
ATOM     56  O   ILE A   6      20.645   6.732  -1.040  1.00 13.47    -0.271 OA
ATOM     57  CB  ILE A   6      18.376   8.705  -0.889  1.00 10.51     0.013 C 
ATOM     58  CG1 ILE A   6      17.460   9.788  -1.435  1.00 13.15     0.002 C 
ATOM     59  CG2 ILE A   6      18.244   8.507   0.612  1.00 11.97     0.012 C 
ATOM     60  CD1 ILE A   6      15.992   9.510  -1.291  1.00 18.25     0.005 C 
ATOM     61  N   VAL A   7      21.695   8.288   0.107  1.00  8.66    -0.346 N 
ATOM     62  HN  VAL A   7      21.729   9.279   0.346  1.00  0.00     0.163 HD
ATOM     63  CA  VAL A   7      22.697   7.423   0.723  1.00 10.61     0.180 C 
ATOM     64  C   VAL A   7      22.121   6.677   1.906  1.00  9.89     0.241 C 
ATOM     65  O   VAL A   7      22.386   5.496   2.087  1.00 12.64    -0.271 OA
ATOM     66  CB  VAL A   7      23.971   8.269   1.118  1.00 11.25     0.009 C 
ATOM     67  CG1 VAL A   7      24.974   7.445   1.899  1.00 13.50     0.012 C 
ATOM     68  CG2 VAL A   7      24.580   8.813  -0.163  1.00 12.55     0.012 C 
ATOM     69  N   LYS A   8      21.344   7.369   2.704  1.00  9.58    -0.346 N 
ATOM     70  HN  LYS A   8      21.160   8.346   2.478  1.00  0.00     0.163 HD
ATOM     71  CA  LYS A   8      20.739   6.810   3.886  1.00  9.58     0.177 C 
ATOM     72  C   LYS A   8      19.520   7.643   4.261  1.00  8.91     0.241 C 
ATOM     73  O   LYS A   8      19.558   8.858   4.120  1.00  9.11    -0.271 OA
ATOM     74  CB  LYS A   8      21.720   6.736   5.051  1.00 11.49     0.039 C 
ATOM     75  CG  LYS A   8      21.153   5.878   6.195  1.00 11.96    -0.019 A 
ATOM     76  CD  LYS A   8      22.064   5.709   7.372  0.50 14.13     0.011 A 
ATOM     77  CD  LYS A   8      22.266   5.495   7.147  0.50 10.96     0.012 A 
ATOM     78  CE  LYS A   8      21.197   5.095   8.483  0.50 17.79    -0.022 A 
ATOM     79  CE  LYS A   8      21.820   5.018   8.517  0.50  9.08     0.008 A 
ATOM     80  NZ  LYS A   8      21.973   4.885   9.704  0.50 41.60     0.000 N 
ATOM     81  HZ1 LYS A   8      21.398   4.478  10.441  1.00  0.00     0.000 HD
ATOM     82  HZ2 LYS A   8      22.425   5.745  10.014  1.00  0.00     0.000 HD
ATOM     83  HZ3 LYS A   8      22.807   4.325   9.527  1.00  0.00     0.004 HD
ATOM     84  NZ  LYS A   8      21.020   3.757   8.406  0.50  8.37     0.000 N 
ATOM     85  HZ1 LYS A   8      20.720   3.436   9.327  1.00  0.00     0.000 HD
ATOM     86  HZ2 LYS A   8      21.528   3.031   7.900  1.00  0.00     0.000 HD
ATOM     87  HZ3 LYS A   8      20.231   3.865   7.769  1.00  0.00     0.004 HD
ATOM     88  N   GLU A   9      18.480   6.975   4.699  1.00  9.47    -0.346 N 
ATOM     89  HN  GLU A   9      18.494   5.955   4.701  1.00  0.00     0.163 HD
ATOM     90  CA  GLU A   9      17.288   7.698   5.189  1.00  8.65     0.177 C 
ATOM     91  C   GLU A   9      16.681   6.889   6.315  1.00  8.81     0.240 C 
ATOM     92  O   GLU A   9      16.795   5.668   6.363  1.00 11.26    -0.271 OA
ATOM     93  CB  GLU A   9      16.300   7.958   4.058  1.00 10.55     0.045 C 
ATOM     94  CG  GLU A   9      15.756   6.719   3.356  1.00 13.10     0.116 C 
ATOM     95  CD  GLU A   9      14.724   7.044   2.298  1.00 15.39     0.172 C 
ATOM     96  OE1 GLU A   9      13.623   7.522   2.657  1.00 20.27    -0.648 OA
ATOM     97  OE2 GLU A   9      14.986   6.852   1.084  1.00 15.16    -0.648 OA
ATOM     98  N   GLY A  10      16.031   7.620   7.253  1.00  8.74    -0.351 N 
ATOM     99  HN  GLY A  10      15.975   8.636   7.186  1.00  0.00     0.163 HD
ATOM    100  CA  GLY A  10      15.418   6.906   8.355  1.00  8.74     0.225 C 
ATOM    101  C   GLY A  10      15.023   7.873   9.458  1.00  7.63     0.236 C 
ATOM    102  O   GLY A  10      15.362   9.056   9.459  1.00  7.59    -0.272 OA
ATOM    103  N   TRP A  11      14.248   7.330  10.394  1.00  8.28    -0.346 N 
ATOM    104  HN  TRP A  11      13.942   6.362  10.293  1.00  0.00     0.163 HD
ATOM    105  CA  TRP A  11      13.829   8.099  11.564  1.00  7.86     0.181 C 
ATOM    106  C   TRP A  11      14.957   8.205  12.600  1.00  7.98     0.241 C 
ATOM    107  O   TRP A  11      15.756   7.297  12.799  1.00  8.98    -0.271 OA
ATOM    108  CB  TRP A  11      12.648   7.389  12.211  1.00  8.53     0.075 C 
ATOM    109  CG  TRP A  11      11.341   7.567  11.518  1.00  9.43    -0.028 A 
ATOM    110  CD1 TRP A  11      10.749   6.673  10.672  1.00 10.50     0.096 A 
ATOM    111  CD2 TRP A  11      10.453   8.692  11.605  1.00  9.19    -0.002 A 
ATOM    112  NE1 TRP A  11       9.568   7.154  10.224  1.00 11.19    -0.365 N 
ATOM    113  HE1 TRP A  11       8.942   6.672   9.578  1.00  0.00     0.165 HD
ATOM    114  CE2 TRP A  11       9.346   8.369  10.763  1.00 10.27     0.042 A 
ATOM    115  CE3 TRP A  11      10.501   9.886  12.296  1.00  9.64     0.014 A 
ATOM    116  CZ2 TRP A  11       8.286   9.273  10.632  1.00 11.78     0.030 A 
ATOM    117  CZ3 TRP A  11       9.431  10.787  12.147  1.00 10.77     0.001 A 
ATOM    118  CH2 TRP A  11       8.360  10.451  11.322  1.00 12.62     0.002 A 
ATOM    119  N   LEU A  12      14.920   9.316  13.331  1.00  8.76    -0.346 N 
ATOM    120  HN  LEU A  12      14.283  10.068  13.068  1.00  0.00     0.163 HD
ATOM    121  CA  LEU A  12      15.764   9.476  14.489  1.00  8.54     0.177 C 
ATOM    122  C   LEU A  12      15.099  10.471  15.426  1.00  6.92     0.241 C 
ATOM    123  O   LEU A  12      14.067  11.063  15.085  1.00  8.05    -0.271 OA
ATOM    124  CB  LEU A  12      17.203   9.838  14.104  1.00 11.28     0.038 C 
ATOM    125  CG  LEU A  12      17.267  11.002  13.116  1.00 11.88    -0.020 C 
ATOM    126  CD1 LEU A  12      16.873  12.372  13.639  1.00 13.91     0.009 C 
ATOM    127  CD2 LEU A  12      18.671  11.046  12.496  1.00 14.58     0.009 C 
ATOM    128  N   HIS A  13      15.702  10.707  16.564  1.00  6.63    -0.346 N 
ATOM    129  HN  HIS A  13      16.473  10.105  16.852  1.00  0.00     0.163 HD
ATOM    130  CA  HIS A  13      15.299  11.809  17.430  1.00  6.30     0.182 C 
ATOM    131  C   HIS A  13      16.362  12.926  17.368  1.00  6.54     0.241 C 
ATOM    132  O   HIS A  13      17.554  12.666  17.313  1.00  8.36    -0.271 OA
ATOM    133  CB  HIS A  13      15.078  11.406  18.876  1.00  8.41     0.093 C 
ATOM    134  CG  HIS A  13      13.848  10.587  19.116  1.00  7.75     0.028 A 
ATOM    135  ND1 HIS A  13      12.537  10.952  19.180  1.00  9.95    -0.354 N 
ATOM    136  HD1 HIS A  13      12.167  11.898  19.087  1.00  0.00     0.166 HD
ATOM    137  CD2 HIS A  13      13.881   9.238  19.271  1.00  7.93     0.114 A 
ATOM    138  CE1 HIS A  13      11.811   9.817  19.391  1.00  6.86     0.180 A 
ATOM    139  NE2 HIS A  13      12.616   8.791  19.450  1.00 10.32    -0.360 N 
ATOM    140  HE2 HIS A  13      12.340   7.821  19.604  1.00  0.00     0.166 HD
ATOM    141  N   LYS A  14      15.890  14.164  17.341  1.00  6.65    -0.346 N 
ATOM    142  HN  LYS A  14      14.882  14.292  17.426  1.00  0.00     0.163 HD
ATOM    143  CA  LYS A  14      16.726  15.364  17.197  1.00  6.46     0.176 C 
ATOM    144  C   LYS A  14      16.437  16.244  18.410  1.00  6.56     0.241 C 
ATOM    145  O   LYS A  14      15.264  16.533  18.702  1.00  7.47    -0.271 OA
ATOM    146  CB  LYS A  14      16.402  16.083  15.891  1.00  6.75     0.035 C 
ATOM    147  CG  LYS A  14      17.172  17.334  15.606  1.00  7.06     0.004 C 
ATOM    148  CD  LYS A  14      16.871  17.850  14.200  1.00  7.64     0.027 C 
ATOM    149  CE  LYS A  14      17.500  19.164  13.802  1.00  7.88     0.229 C 
ATOM    150  NZ  LYS A  14      16.796  20.304  14.481  1.00  7.63    -0.079 N 
ATOM    151  HZ1 LYS A  14      17.221  21.191  14.212  1.00  0.00     0.274 HD
ATOM    152  HZ2 LYS A  14      16.769  20.186  15.494  1.00  0.00     0.274 HD
ATOM    153  HZ3 LYS A  14      15.792  20.293  14.302  1.00  0.00     0.274 HD
ATOM    154  N   ARG A  15      17.455  16.646  19.129  1.00  6.70    -0.346 N 
ATOM    155  HN  ARG A  15      18.402  16.426  18.821  1.00  0.00     0.163 HD
ATOM    156  CA  ARG A  15      17.263  17.399  20.356  1.00  7.22     0.177 C 
ATOM    157  C   ARG A  15      17.066  18.884  20.104  1.00  6.78     0.240 C 
ATOM    158  O   ARG A  15      17.798  19.500  19.326  1.00  7.58    -0.271 OA
ATOM    159  CB  ARG A  15      18.460  17.211  21.286  1.00  8.59     0.039 C 
ATOM    160  CG  ARG A  15      18.161  17.548  22.719  1.00 11.23    -0.016 A 
ATOM    161  CD  ARG A  15      19.063  16.909  23.706  0.50 11.60     0.018 A 
ATOM    162  CD  ARG A  15      19.501  17.647  23.483  0.50 13.08    -0.005 A 
ATOM    163  NE  ARG A  15      18.758  17.097  25.112  0.50 10.93     0.000 N 
ATOM    164  HE  ARG A  15      17.814  16.858  25.416  1.00  0.00     0.056 HD
ATOM    165  NE  ARG A  15      19.208  17.600  24.890  0.50 16.13     0.000 N 
ATOM    166  HE  ARG A  15      19.616  18.355  25.441  1.00  0.00     0.056 HD
ATOM    167  CZ  ARG A  15      19.595  17.553  26.045  0.50 11.90     0.064 A 
ATOM    168  CZ  ARG A  15      18.494  16.732  25.576  0.50 17.14     0.064 A 
ATOM    169  NH1 ARG A  15      20.849  17.934  25.838  0.50 16.49    -0.420 N 
ATOM    170 1HH1 ARG A  15      21.489  18.283  26.552  1.00  0.00     0.150 HD
ATOM    171 2HH1 ARG A  15      21.139  17.840  24.865  1.00  0.00     0.150 HD
ATOM    172  NH1 ARG A  15      17.900  15.686  25.049  0.50 24.57    -0.420 N 
ATOM    173 1HH1 ARG A  15      17.347  15.014  25.580  1.00  0.00     0.150 HD
ATOM    174 2HH1 ARG A  15      17.987  15.536  24.044  1.00  0.00     0.150 HD
ATOM    175  NH2 ARG A  15      19.217  17.676  27.314  0.50 18.29     0.000 N 
ATOM    176 1HH2 ARG A  15      19.857  18.025  28.028  1.00  0.00     0.000 HD
ATOM    177 2HH2 ARG A  15      18.253  17.383  27.473  1.00  0.00     0.000 HD
ATOM    178  NH2 ARG A  15      18.381  16.927  26.880  0.50 20.37     0.000 N 
ATOM    179 1HH2 ARG A  15      17.828  16.255  27.411  1.00  0.00     0.000 HD
ATOM    180 2HH2 ARG A  15      18.842  17.739  27.289  1.00  0.00     0.000 HD
ATOM    181  N   GLY A  16      16.056  19.483  20.752  1.00  6.91    -0.351 N 
ATOM    182  HN  GLY A  16      15.437  18.943  21.356  1.00  0.00     0.163 HD
ATOM    183  CA  GLY A  16      15.856  20.916  20.581  1.00  7.35     0.225 C 
ATOM    184  C   GLY A  16      17.045  21.708  21.057  1.00  7.02     0.236 C 
ATOM    185  O   GLY A  16      17.779  21.309  21.972  1.00  8.64    -0.272 OA
ATOM    186  N   GLU A  17      17.221  22.893  20.458  1.00  7.57    -0.346 N 
ATOM    187  HN  GLU A  17      16.568  23.193  19.734  1.00  0.00     0.163 HD
ATOM    188  CA  GLU A  17      18.324  23.753  20.823  1.00  8.19     0.177 C 
ATOM    189  C   GLU A  17      18.113  24.528  22.129  1.00  8.41     0.241 C 
ATOM    190  O   GLU A  17      19.074  24.838  22.834  1.00 10.23    -0.271 OA
ATOM    191  CB  GLU A  17      18.626  24.774  19.714  1.00 10.10     0.045 C 
ATOM    192  CG  GLU A  17      19.189  24.138  18.463  1.00 14.39     0.116 C 
ATOM    193  CD  GLU A  17      20.445  23.371  18.781  1.00 17.21     0.172 C 
ATOM    194  OE1 GLU A  17      21.358  23.936  19.376  1.00 20.07    -0.648 OA
ATOM    195  OE2 GLU A  17      20.454  22.206  18.344  1.00 23.35    -0.648 OA
ATOM    196  N   TYR A  18      16.850  24.834  22.433  1.00  7.52    -0.346 N 
ATOM    197  HN  TYR A  18      16.097  24.499  21.832  1.00  0.00     0.163 HD
ATOM    198  CA  TYR A  18      16.521  25.640  23.610  1.00  8.32     0.180 C 
ATOM    199  C   TYR A  18      15.599  24.891  24.549  1.00  7.55     0.241 C 
ATOM    200  O   TYR A  18      15.839  24.872  25.771  1.00  9.64    -0.271 OA
ATOM    201  CB  TYR A  18      15.869  26.980  23.184  1.00  8.78     0.073 C 
ATOM    202  CG  TYR A  18      16.824  27.894  22.450  1.00  8.58    -0.056 A 
ATOM    203  CD1 TYR A  18      17.628  28.780  23.145  1.00 11.73     0.010 A 
ATOM    204  CD2 TYR A  18      16.922  27.845  21.053  1.00  9.25     0.010 A 
ATOM    205  CE1 TYR A  18      18.502  29.620  22.464  1.00 14.00     0.037 A 
ATOM    206  CE2 TYR A  18      17.804  28.686  20.384  1.00 10.79     0.037 A 
ATOM    207  CZ  TYR A  18      18.598  29.553  21.089  1.00 12.01     0.065 A 
ATOM    208  OH  TYR A  18      19.464  30.395  20.450  1.00 17.68    -0.361 OA
ATOM    209  HH  TYR A  18      20.014  30.996  20.939  1.00  0.00     0.217 HD
ATOM    210  N   ILE A  19      14.583  24.278  24.004  1.00  7.28    -0.346 N 
ATOM    211  HN  ILE A  19      14.417  24.423  23.008  1.00  0.00     0.163 HD
ATOM    212  CA  ILE A  19      13.658  23.388  24.736  1.00  7.63     0.180 C 
ATOM    213  C   ILE A  19      14.201  22.016  24.403  1.00  7.71     0.241 C 
ATOM    214  O   ILE A  19      13.972  21.476  23.319  1.00  7.94    -0.271 OA
ATOM    215  CB  ILE A  19      12.216  23.607  24.324  1.00  7.34     0.013 C 
ATOM    216  CG1 ILE A  19      11.815  25.065  24.597  1.00  8.09     0.002 C 
ATOM    217  CG2 ILE A  19      11.321  22.611  25.014  1.00  8.77     0.012 C 
ATOM    218  CD1 ILE A  19      10.420  25.431  24.097  1.00 10.38     0.005 C 
ATOM    219  N   LYS A  20      15.025  21.469  25.300  1.00  8.01    -0.346 N 
ATOM    220  HN  LYS A  20      15.017  21.807  26.262  1.00  0.00     0.163 HD
ATOM    221  CA  LYS A  20      15.947  20.382  24.919  1.00  9.08     0.176 C 
ATOM    222  C   LYS A  20      15.327  19.006  25.006  1.00  9.24     0.241 C 
ATOM    223  O   LYS A  20      15.843  18.070  25.575  1.00 12.65    -0.271 OA
ATOM    224  CB  LYS A  20      17.227  20.484  25.744  1.00 12.36     0.035 C 
ATOM    225  CG  LYS A  20      17.969  21.808  25.494  1.00 12.56     0.004 C 
ATOM    226  CD  LYS A  20      19.211  21.848  26.351  1.00 23.13     0.027 C 
ATOM    227  CE  LYS A  20      20.108  23.015  25.967  1.00 23.37     0.229 C 
ATOM    228  NZ  LYS A  20      21.317  22.887  26.842  1.00 31.40    -0.079 N 
ATOM    229  HZ1 LYS A  20      21.918  23.670  26.585  1.00  0.00     0.274 HD
ATOM    230  HZ2 LYS A  20      21.775  21.978  26.780  1.00  0.00     0.274 HD
ATOM    231  HZ3 LYS A  20      21.102  22.844  27.838  1.00  0.00     0.274 HD
ATOM    232  N   THR A  21      14.192  18.902  24.365  1.00  8.76    -0.344 N 
ATOM    233  HN  THR A  21      13.792  19.748  23.958  1.00  0.00     0.163 HD
ATOM    234  CA  THR A  21      13.476  17.672  24.200  1.00  8.22     0.205 C 
ATOM    235  C   THR A  21      13.926  16.928  22.948  1.00  7.54     0.243 C 
ATOM    236  O   THR A  21      14.424  17.515  22.004  1.00  8.67    -0.271 OA
ATOM    237  CB  THR A  21      11.965  17.950  24.097  1.00  9.00     0.146 C 
ATOM    238  OG1 THR A  21      11.772  18.919  23.055  1.00  8.89    -0.393 OA
ATOM    239  HG1 THR A  21      12.111  18.574  22.237  1.00  0.00     0.210 HD
ATOM    240  CG2 THR A  21      11.426  18.499  25.398  1.00 11.20     0.042 C 
ATOM    241  N   TRP A  22      13.697  15.633  22.950  1.00  7.78    -0.346 N 
ATOM    242  HN  TRP A  22      13.309  15.212  23.794  1.00  0.00     0.163 HD
ATOM    243  CA  TRP A  22      13.968  14.770  21.812  1.00  7.25     0.181 C 
ATOM    244  C   TRP A  22      12.745  14.723  20.887  1.00  7.97     0.241 C 
ATOM    245  O   TRP A  22      11.659  14.319  21.332  1.00 10.26    -0.271 OA
ATOM    246  CB  TRP A  22      14.309  13.367  22.278  1.00  7.97     0.075 C 
ATOM    247  CG  TRP A  22      15.606  13.251  23.000  1.00  9.36    -0.028 A 
ATOM    248  CD1 TRP A  22      15.800  13.035  24.321  1.00 15.81     0.096 A 
ATOM    249  CD2 TRP A  22      16.912  13.359  22.378  1.00 10.12    -0.002 A 
ATOM    250  NE1 TRP A  22      17.145  12.991  24.569  1.00 20.44    -0.365 N 
ATOM    251  HE1 TRP A  22      17.563  12.837  25.486  1.00  0.00     0.165 HD
ATOM    252  CE2 TRP A  22      17.849  13.183  23.411  1.00 15.39     0.042 A 
ATOM    253  CE3 TRP A  22      17.385  13.570  21.057  1.00  8.91     0.014 A 
ATOM    254  CZ2 TRP A  22      19.220  13.214  23.189  1.00 14.47     0.030 A 
ATOM    255  CZ3 TRP A  22      18.756  13.602  20.851  1.00 10.68     0.001 A 
ATOM    256  CH2 TRP A  22      19.646  13.423  21.907  1.00 11.99     0.002 A 
ATOM    257  N   ARG A  23      12.921  15.142  19.661  1.00  7.23    -0.346 N 
ATOM    258  HN  ARG A  23      13.861  15.383  19.348  1.00  0.00     0.163 HD
ATOM    259  CA  ARG A  23      11.809  15.272  18.734  1.00  7.23     0.176 C 
ATOM    260  C   ARG A  23      11.981  14.316  17.590  1.00  6.65     0.243 C 
ATOM    261  O   ARG A  23      13.070  14.266  16.978  1.00  7.20    -0.271 OA
ATOM    262  CB  ARG A  23      11.734  16.706  18.210  1.00  8.12     0.036 C 
ATOM    263  CG  ARG A  23      11.741  17.684  19.368  1.00  8.92     0.023 C 
ATOM    264  CD  ARG A  23      11.721  19.118  18.949  1.00 11.19     0.138 C 
ATOM    265  NE  ARG A  23      11.997  19.940  20.157  1.00 11.46    -0.227 N 
ATOM    266  HE  ARG A  23      12.084  19.492  21.069  1.00  0.00     0.177 HD
ATOM    267  CZ  ARG A  23      12.129  21.239  20.052  1.00  8.79     0.665 C 
ATOM    268  NH1 ARG A  23      12.067  21.849  18.870  1.00 10.25    -0.235 N 
ATOM    269 1HH1 ARG A  23      11.923  21.263  18.048  1.00  0.00     0.174 HD
ATOM    270 2HH1 ARG A  23      12.170  22.861  18.788  1.00  0.00     0.174 HD
ATOM    271  NH2 ARG A  23      12.314  21.992  21.108  1.00  8.45    -0.235 N 
ATOM    272 1HH2 ARG A  23      12.361  21.525  22.013  1.00  0.00     0.174 HD
ATOM    273 2HH2 ARG A  23      12.417  23.004  21.026  1.00  0.00     0.174 HD
ATOM    274  N   PRO A  24      10.965  13.512  17.241  1.00  7.03    -0.337 N 
ATOM    275  CA  PRO A  24      11.106  12.560  16.149  1.00  6.80     0.179 C 
ATOM    276  C   PRO A  24      11.155  13.290  14.812  1.00  6.96     0.241 C 
ATOM    277  O   PRO A  24      10.349  14.170  14.527  1.00  7.43    -0.271 OA
ATOM    278  CB  PRO A  24       9.840  11.690  16.291  1.00  8.70     0.037 C 
ATOM    279  CG  PRO A  24       8.830  12.602  16.921  1.00  9.73     0.022 C 
ATOM    280  CD  PRO A  24       9.620  13.491  17.875  1.00  7.91     0.127 C 
ATOM    281  N   ARG A  25      12.144  12.894  13.979  1.00  6.96    -0.346 N 
ATOM    282  HN  ARG A  25      12.779  12.154  14.278  1.00  0.00     0.163 HD
ATOM    283  CA  ARG A  25      12.325  13.494  12.674  1.00  7.00     0.176 C 
ATOM    284  C   ARG A  25      12.715  12.436  11.695  1.00  7.40     0.241 C 
ATOM    285  O   ARG A  25      13.495  11.521  12.052  1.00  8.26    -0.271 OA
ATOM    286  CB  ARG A  25      13.445  14.543  12.707  1.00  7.22     0.036 C 
ATOM    287  CG  ARG A  25      13.240  15.714  13.637  1.00  7.64     0.023 C 
ATOM    288  CD  ARG A  25      12.360  16.784  13.109  1.00  8.37     0.138 C 
ATOM    289  NE  ARG A  25      12.089  17.906  14.040  1.00  8.25    -0.227 N 
ATOM    290  HE  ARG A  25      12.785  18.647  14.122  1.00  0.00     0.177 HD
ATOM    291  CZ  ARG A  25      10.977  17.995  14.778  1.00  7.61     0.665 C 
ATOM    292  NH1 ARG A  25      10.057  17.027  14.787  1.00  9.07    -0.235 N 
ATOM    293 1HH1 ARG A  25       9.209  17.095  15.350  1.00  0.00     0.174 HD
ATOM    294 2HH1 ARG A  25      10.206  16.216  14.187  1.00  0.00     0.174 HD
ATOM    295  NH2 ARG A  25      10.782  19.057  15.563  1.00  8.48    -0.235 N 
ATOM    296 1HH2 ARG A  25       9.934  19.125  16.126  1.00  0.00     0.174 HD
ATOM    297 2HH2 ARG A  25      11.485  19.796  15.556  1.00  0.00     0.174 HD
ATOM    298  N   TYR A  26      12.276  12.537  10.463  1.00  7.03    -0.346 N 
ATOM    299  HN  TYR A  26      11.618  13.286  10.247  1.00  0.00     0.163 HD
ATOM    300  CA  TYR A  26      12.675  11.640   9.386  1.00  7.08     0.180 C 
ATOM    301  C   TYR A  26      13.773  12.315   8.587  1.00  7.21     0.241 C 
ATOM    302  O   TYR A  26      13.528  13.414   8.041  1.00  7.78    -0.271 OA
ATOM    303  CB  TYR A  26      11.469  11.279   8.502  1.00  8.36     0.073 C 
ATOM    304  CG  TYR A  26      11.834  10.164   7.551  1.00  8.64    -0.056 A 
ATOM    305  CD1 TYR A  26      12.321  10.415   6.266  1.00 10.48     0.010 A 
ATOM    306  CD2 TYR A  26      11.728   8.841   7.985  1.00  9.73     0.010 A 
ATOM    307  CE1 TYR A  26      12.667   9.384   5.422  1.00 11.25     0.037 A 
ATOM    308  CE2 TYR A  26      12.082   7.782   7.129  1.00 11.03     0.037 A 
ATOM    309  CZ  TYR A  26      12.552   8.082   5.853  1.00 11.79     0.065 A 
ATOM    310  OH  TYR A  26      12.894   7.027   5.027  1.00 14.91    -0.361 OA
ATOM    311  HH  TYR A  26      13.215   7.232   4.156  1.00  0.00     0.217 HD
ATOM    312  N   PHE A  27      14.969  11.722   8.522  1.00  7.36    -0.346 N 
ATOM    313  HN  PHE A  27      15.100  10.807   8.954  1.00  0.00     0.163 HD
ATOM    314  CA  PHE A  27      16.101  12.369   7.837  1.00  7.51     0.180 C 
ATOM    315  C   PHE A  27      16.521  11.599   6.608  1.00  7.55     0.241 C 
ATOM    316  O   PHE A  27      16.411  10.379   6.514  1.00  8.93    -0.271 OA
ATOM    317  CB  PHE A  27      17.293  12.540   8.811  1.00  8.47     0.073 C 
ATOM    318  CG  PHE A  27      17.291  13.907   9.489  1.00  7.75    -0.056 A 
ATOM    319  CD1 PHE A  27      16.491  14.178  10.579  1.00  7.61     0.007 A 
ATOM    320  CD2 PHE A  27      18.097  14.924   8.987  1.00  8.33     0.007 A 
ATOM    321  CE1 PHE A  27      16.473  15.439  11.132  1.00  7.65     0.001 A 
ATOM    322  CE2 PHE A  27      18.086  16.193   9.526  1.00  8.27     0.001 A 
ATOM    323  CZ  PHE A  27      17.257  16.452  10.608  1.00  7.53     0.000 A 
ATOM    324  N   LEU A  28      17.079  12.337   5.665  1.00  9.28    -0.346 N 
ATOM    325  HN  LEU A  28      17.196  13.332   5.856  1.00  0.00     0.163 HD
ATOM    326  CA  LEU A  28      17.539  11.846   4.379  1.00  8.83     0.177 C 
ATOM    327  C   LEU A  28      18.875  12.495   4.078  1.00  8.06     0.241 C 
ATOM    328  O   LEU A  28      18.976  13.718   4.169  1.00  9.36    -0.271 OA
ATOM    329  CB  LEU A  28      16.459  12.248   3.387  1.00 18.85     0.038 C 
ATOM    330  CG  LEU A  28      16.311  11.566   2.068  1.00 21.32    -0.020 C 
ATOM    331  CD1 LEU A  28      14.861  11.171   1.821  1.00 32.45     0.009 C 
ATOM    332  CD2 LEU A  28      16.862  12.543   1.042  1.00 33.24     0.009 C 
ATOM    333  N   LEU A  29      19.872  11.675   3.738  1.00  8.04    -0.346 N 
ATOM    334  HN  LEU A  29      19.697  10.670   3.737  1.00  0.00     0.163 HD
ATOM    335  CA  LEU A  29      21.197  12.151   3.369  1.00  6.97     0.177 C 
ATOM    336  C   LEU A  29      21.454  11.857   1.902  1.00  7.04     0.241 C 
ATOM    337  O   LEU A  29      21.285  10.697   1.477  1.00  8.30    -0.271 OA
ATOM    338  CB  LEU A  29      22.226  11.367   4.197  1.00  8.14     0.038 C 
ATOM    339  CG  LEU A  29      23.710  11.607   3.869  1.00  8.50    -0.020 C 
ATOM    340  CD1 LEU A  29      24.144  13.013   4.227  1.00 10.92     0.009 C 
ATOM    341  CD2 LEU A  29      24.567  10.584   4.592  1.00 10.58     0.009 C 
ATOM    342  N   LYS A  30      21.869  12.856   1.152  1.00  7.84    -0.346 N 
ATOM    343  HN  LYS A  30      21.994  13.776   1.573  1.00  0.00     0.163 HD
ATOM    344  CA  LYS A  30      22.156  12.677  -0.275  1.00  8.36     0.176 C 
ATOM    345  C   LYS A  30      23.649  12.841  -0.539  1.00  8.24     0.241 C 
ATOM    346  O   LYS A  30      24.380  13.435   0.243  1.00  8.99    -0.271 OA
ATOM    347  CB  LYS A  30      21.395  13.658  -1.142  1.00  9.62     0.035 C 
ATOM    348  CG  LYS A  30      19.891  13.345  -1.134  1.00 13.74     0.004 C 
ATOM    349  CD  LYS A  30      19.123  13.912  -2.289  1.00 13.97     0.027 C 
ATOM    350  CE  LYS A  30      19.128  15.430  -2.265  1.00 15.82     0.229 C 
ATOM    351  NZ  LYS A  30      18.288  15.899  -1.129  1.00 16.39    -0.079 N 
ATOM    352  HZ1 LYS A  30      18.291  16.919  -1.113  1.00  0.00     0.274 HD
ATOM    353  HZ2 LYS A  30      18.578  15.495  -0.238  1.00  0.00     0.274 HD
ATOM    354  HZ3 LYS A  30      17.344  15.514  -1.159  1.00  0.00     0.274 HD
ATOM    355  N   ASN A  31      24.091  12.299  -1.690  1.00  8.28    -0.346 N 
ATOM    356  HN  ASN A  31      23.432  11.829  -2.310  1.00  0.00     0.163 HD
ATOM    357  CA  ASN A  31      25.488  12.374  -2.059  1.00  9.92     0.185 C 
ATOM    358  C   ASN A  31      26.014  13.775  -2.259  1.00  9.83     0.241 C 
ATOM    359  O   ASN A  31      27.216  14.011  -2.182  1.00 15.43    -0.271 OA
ATOM    360  CB  ASN A  31      25.741  11.595  -3.349  1.00 11.28     0.137 C 
ATOM    361  CG  ASN A  31      26.222  10.194  -3.186  1.00 14.77     0.217 C 
ATOM    362  OD1 ASN A  31      26.875   9.848  -2.194  1.00 20.08    -0.274 OA
ATOM    363  ND2 ASN A  31      25.902   9.358  -4.162  1.00 19.58    -0.370 N 
ATOM    364 1HD2 ASN A  31      25.364   9.643  -4.980  1.00  0.00     0.159 HD
ATOM    365 2HD2 ASN A  31      26.231   8.399  -4.050  1.00  0.00     0.159 HD
ATOM    366  N   ASP A  32      25.127  14.712  -2.423  1.00  9.77    -0.345 N 
ATOM    367  HN  ASP A  32      24.136  14.472  -2.421  1.00  0.00     0.163 HD
ATOM    368  CA  ASP A  32      25.535  16.113  -2.612  1.00 11.87     0.186 C 
ATOM    369  C   ASP A  32      25.731  16.828  -1.277  1.00 10.54     0.241 C 
ATOM    370  O   ASP A  32      26.023  18.029  -1.271  1.00 13.04    -0.271 OA
ATOM    371  CB  ASP A  32      24.530  16.844  -3.481  1.00 17.12     0.147 C 
ATOM    372  CG  ASP A  32      23.151  17.029  -2.859  1.00 16.13     0.175 C 
ATOM    373  OD1 ASP A  32      22.970  16.683  -1.648  1.00 15.84    -0.648 OA
ATOM    374  OD2 ASP A  32      22.283  17.470  -3.606  1.00 24.82    -0.648 OA
ATOM    375  N   GLY A  33      25.671  16.111  -0.167  1.00  9.98    -0.351 N 
ATOM    376  HN  GLY A  33      25.395  15.130  -0.218  1.00  0.00     0.163 HD
ATOM    377  CA  GLY A  33      25.994  16.701   1.135  1.00 10.44     0.225 C 
ATOM    378  C   GLY A  33      24.778  17.240   1.850  1.00  9.59     0.236 C 
ATOM    379  O   GLY A  33      24.890  17.608   3.029  1.00 10.32    -0.272 OA
ATOM    380  N   THR A  34      23.618  17.233   1.229  1.00  9.27    -0.344 N 
ATOM    381  HN  THR A  34      23.545  16.888   0.272  1.00  0.00     0.163 HD
ATOM    382  CA  THR A  34      22.433  17.729   1.935  1.00  9.69     0.205 C 
ATOM    383  C   THR A  34      21.936  16.647   2.899  1.00  9.58     0.243 C 
ATOM    384  O   THR A  34      21.875  15.469   2.590  1.00 10.32    -0.271 OA
ATOM    385  CB  THR A  34      21.355  18.137   0.945  1.00 13.18     0.146 C 
ATOM    386  OG1 THR A  34      20.964  17.089   0.057  1.00 18.04    -0.393 OA
ATOM    387  HG1 THR A  34      20.660  16.407   0.645  1.00  0.00     0.210 HD
ATOM    388  CG2 THR A  34      21.843  19.231   0.002  1.00 14.85     0.042 C 
ATOM    389  N   PHE A  35      21.556  17.130   4.080  1.00  9.56    -0.346 N 
ATOM    390  HN  PHE A  35      21.612  18.137   4.235  1.00  0.00     0.163 HD
ATOM    391  CA  PHE A  35      21.058  16.276   5.176  1.00  8.59     0.180 C 
ATOM    392  C   PHE A  35      19.786  16.975   5.634  1.00  8.20     0.241 C 
ATOM    393  O   PHE A  35      19.867  18.048   6.236  1.00  9.55    -0.271 OA
ATOM    394  CB  PHE A  35      22.061  16.152   6.272  1.00  9.72     0.073 C 
ATOM    395  CG  PHE A  35      21.757  15.192   7.394  1.00 10.52    -0.056 A 
ATOM    396  CD1 PHE A  35      21.338  13.896   7.148  1.00 10.72     0.007 A 
ATOM    397  CD2 PHE A  35      21.886  15.591   8.723  1.00 13.02     0.007 A 
ATOM    398  CE1 PHE A  35      21.081  12.993   8.164  1.00 12.13     0.001 A 
ATOM    399  CE2 PHE A  35      21.641  14.681   9.738  1.00 14.46     0.001 A 
ATOM    400  CZ  PHE A  35      21.242  13.393   9.442  1.00 14.12     0.000 A 
ATOM    401  N   ILE A  36      18.663  16.401   5.255  1.00  7.72    -0.346 N 
ATOM    402  HN  ILE A  36      18.693  15.459   4.865  1.00  0.00     0.163 HD
ATOM    403  CA  ILE A  36      17.386  17.075   5.378  1.00  8.57     0.180 C 
ATOM    404  C   ILE A  36      16.424  16.281   6.246  1.00  7.16     0.241 C 
ATOM    405  O   ILE A  36      16.390  15.044   6.212  1.00  9.09    -0.271 OA
ATOM    406  CB  ILE A  36      16.763  17.367   3.993  1.00 11.76     0.013 C 
ATOM    407  CG1 ILE A  36      16.555  16.111   3.186  1.00 14.35     0.002 C 
ATOM    408  CG2 ILE A  36      17.632  18.386   3.286  1.00 19.23     0.012 C 
ATOM    409  CD1 ILE A  36      17.637  15.809   2.178  1.00 29.12     0.005 C 
ATOM    410  N   GLY A  37      15.670  17.015   7.063  1.00  7.01    -0.351 N 
ATOM    411  HN  GLY A  37      15.734  18.032   7.014  1.00  0.00     0.163 HD
ATOM    412  CA  GLY A  37      14.773  16.422   8.006  1.00  7.20     0.225 C 
ATOM    413  C   GLY A  37      13.344  16.899   7.827  1.00  6.64     0.236 C 
ATOM    414  O   GLY A  37      13.087  18.017   7.408  1.00  7.91    -0.272 OA
ATOM    415  N   TYR A  38      12.418  16.046   8.223  1.00  7.35    -0.346 N 
ATOM    416  HN  TYR A  38      12.724  15.175   8.656  1.00  0.00     0.163 HD
ATOM    417  CA  TYR A  38      10.998  16.270   8.081  1.00  7.79     0.180 C 
ATOM    418  C   TYR A  38      10.284  15.880   9.378  1.00  8.26     0.241 C 
ATOM    419  O   TYR A  38      10.668  14.938  10.038  1.00  8.36    -0.271 OA
ATOM    420  CB  TYR A  38      10.419  15.427   6.966  1.00  8.50     0.073 C 
ATOM    421  CG  TYR A  38      11.112  15.518   5.620  1.00  8.31    -0.056 A 
ATOM    422  CD1 TYR A  38      10.595  16.349   4.638  1.00  8.88     0.010 A 
ATOM    423  CD2 TYR A  38      12.239  14.793   5.314  1.00 10.54     0.010 A 
ATOM    424  CE1 TYR A  38      11.201  16.452   3.401  1.00  9.44     0.037 A 
ATOM    425  CE2 TYR A  38      12.823  14.886   4.091  1.00 13.76     0.037 A 
ATOM    426  CZ  TYR A  38      12.326  15.713   3.130  1.00 11.95     0.065 A 
ATOM    427  OH  TYR A  38      12.952  15.760   1.887  1.00 20.39    -0.361 OA
ATOM    428  HH  TYR A  38      13.730  15.249   1.699  1.00  0.00     0.217 HD
ATOM    429  N   LYS A  39       9.197  16.594   9.670  1.00  9.19    -0.346 N 
ATOM    430  HN  LYS A  39       8.941  17.397   9.095  1.00  0.00     0.163 HD
ATOM    431  CA  LYS A  39       8.378  16.222  10.813  1.00 10.66     0.176 C 
ATOM    432  C   LYS A  39       7.680  14.891  10.574  1.00 11.20     0.241 C 
ATOM    433  O   LYS A  39       7.533  14.036  11.438  1.00 15.19    -0.271 OA
ATOM    434  CB  LYS A  39       7.347  17.310  11.071  1.00 12.03     0.035 C 
ATOM    435  CG  LYS A  39       6.611  17.126  12.409  1.00 12.42     0.004 C 
ATOM    436  CD  LYS A  39       5.627  18.300  12.631  1.00 14.33     0.027 C 
ATOM    437  CE  LYS A  39       4.954  18.219  13.987  1.00 15.19     0.229 C 
ATOM    438  NZ  LYS A  39       5.960  18.472  15.071  1.00 13.63    -0.079 N 
ATOM    439  HZ1 LYS A  39       5.507  18.418  15.983  1.00  0.00     0.274 HD
ATOM    440  HZ2 LYS A  39       6.451  19.356  14.939  1.00  0.00     0.274 HD
ATOM    441  HZ3 LYS A  39       6.762  17.846  15.003  1.00  0.00     0.274 HD
ATOM    442  N   GLU A  40       7.154  14.739   9.365  1.00 12.82    -0.346 N 
ATOM    443  HN  GLU A  40       7.241  15.509   8.702  1.00  0.00     0.163 HD
ATOM    444  CA  GLU A  40       6.463  13.540   8.933  1.00 14.45     0.177 C 
ATOM    445  C   GLU A  40       7.241  12.927   7.756  1.00 12.47     0.241 C 
ATOM    446  O   GLU A  40       7.772  13.682   6.923  1.00 14.44    -0.271 OA
ATOM    447  CB  GLU A  40       5.043  13.844   8.468  1.00 18.51     0.045 C 
ATOM    448  CG  GLU A  40       4.240  14.742   9.405  1.00 21.13     0.116 C 
ATOM    449  CD  GLU A  40       4.032  14.141  10.772  1.00 25.06     0.172 C 
ATOM    450  OE1 GLU A  40       4.264  12.922  10.858  1.00 26.39    -0.648 OA
ATOM    451  OE2 GLU A  40       3.622  14.905  11.681  1.00 27.29    -0.648 OA
ATOM    452  N   ARG A  41       7.314  11.630   7.677  1.00 13.17    -0.346 N 
ATOM    453  HN  ARG A  41       6.914  11.051   8.415  1.00  0.00     0.163 HD
ATOM    454  CA  ARG A  41       7.971  11.002   6.527  1.00 12.51     0.176 C 
ATOM    455  C   ARG A  41       7.258  11.379   5.218  1.00 13.23     0.243 C 
ATOM    456  O   ARG A  41       6.054  11.180   5.071  1.00 15.56    -0.271 OA
ATOM    457  CB  ARG A  41       7.963   9.513   6.714  1.00 14.81     0.036 C 
ATOM    458  CG  ARG A  41       8.693   8.829   5.563  1.00 15.60     0.023 C 
ATOM    459  CD  ARG A  41       8.775   7.343   5.801  1.00 16.69     0.138 C 
ATOM    460  NE  ARG A  41       9.496   6.751   4.669  1.00 17.98    -0.227 N 
ATOM    461  HE  ARG A  41       9.596   7.300   3.815  1.00  0.00     0.177 HD
ATOM    462  CZ  ARG A  41      10.019   5.546   4.705  1.00 22.93     0.665 C 
ATOM    463  NH1 ARG A  41       9.915   4.784   5.797  1.00 31.13    -0.235 N 
ATOM    464 1HH1 ARG A  41       9.421   5.152   6.610  1.00  0.00     0.174 HD
ATOM    465 2HH1 ARG A  41      10.321   3.849   5.825  1.00  0.00     0.174 HD
ATOM    466  NH2 ARG A  41      10.661   5.068   3.650  1.00 28.96    -0.235 N 
ATOM    467 1HH2 ARG A  41      10.740   5.650   2.816  1.00  0.00     0.174 HD
ATOM    468 2HH2 ARG A  41      11.067   4.133   3.678  1.00  0.00     0.174 HD
ATOM    469  N   PRO A  42       7.955  11.960   4.243  1.00 12.29    -0.337 N 
ATOM    470  CA  PRO A  42       7.257  12.383   3.027  1.00 13.47     0.179 C 
ATOM    471  C   PRO A  42       6.629  11.247   2.220  1.00 15.14     0.241 C 
ATOM    472  O   PRO A  42       7.199  10.165   2.175  1.00 22.61    -0.271 OA
ATOM    473  CB  PRO A  42       8.393  12.973   2.165  1.00 16.52     0.037 C 
ATOM    474  CG  PRO A  42       9.342  13.462   3.184  1.00 19.76     0.022 C 
ATOM    475  CD  PRO A  42       9.371  12.356   4.225  1.00 13.66     0.127 C 
ATOM    476  N   GLN A  43       5.479  11.552   1.668  1.00 17.60    -0.343 N 
ATOM    477  HN  GLN A  43       5.140  12.513   1.712  1.00  0.00     0.163 HD
ATOM    478  CA  GLN A  43       4.678  10.536   0.992  1.00 23.49     0.106 A 
ATOM    479  C   GLN A  43       4.476  10.880  -0.475  1.00 27.46     0.245 C 
ATOM    480  O   GLN A  43       3.821  10.051  -1.120  1.00 31.31    -0.271 OA
ATOM    481  CB  GLN A  43       3.341  10.393   1.720  0.50 30.40     0.080 A 
ATOM    482  CB  GLN A  43       3.316  10.424   1.675  0.50 29.77     0.080 A 
ATOM    483  CG  GLN A  43       3.518   9.829   3.124  0.50 30.04     0.273 A 
ATOM    484  CG  GLN A  43       3.323   9.537   2.908  0.50 28.60     0.273 A 
ATOM    485  CD  GLN A  43       4.412   8.610   3.169  0.50 33.16     0.070 A 
ATOM    486  CD  GLN A  43       2.331  10.002   3.957  0.50 31.41     0.070 A 
ATOM    487  OE1 GLN A  43       4.730   7.993   2.148  0.50 42.59    -0.300 OA
ATOM    488  OE1 GLN A  43       1.170  10.272   3.661  0.50 39.93    -0.300 OA
ATOM    489  NE2 GLN A  43       4.840   8.213   4.365  0.50 36.85    -0.389 N 
ATOM    490 1HE2 GLN A  43       5.443   7.391   4.395  1.00  0.00     0.157 HD
ATOM    491 2HE2 GLN A  43       4.577   8.723   5.209  1.00  0.00     0.157 HD
ATOM    492  NE2 GLN A  43       2.813  10.092   5.191  0.50 42.72    -0.389 N 
ATOM    493 1HE2 GLN A  43       2.146  10.405   5.896  1.00  0.00     0.157 HD
ATOM    494 2HE2 GLN A  43       3.777   9.868   5.437  1.00  0.00     0.157 HD
ATOM    495  N   ASP A  44       5.018  12.004  -0.913  1.00 18.64    -0.345 N 
ATOM    496  HN  ASP A  44       5.498  12.612  -0.249  1.00  0.00     0.163 HD
ATOM    497  CA  ASP A  44       4.951  12.405  -2.322  1.00 19.59     0.186 C 
ATOM    498  C   ASP A  44       6.111  13.374  -2.566  1.00 19.99     0.241 C 
ATOM    499  O   ASP A  44       6.801  13.753  -1.638  1.00 19.38    -0.271 OA
ATOM    500  CB  ASP A  44       3.589  12.955  -2.756  1.00 23.52     0.147 C 
ATOM    501  CG  ASP A  44       3.136  14.202  -2.020  1.00 27.43     0.175 C 
ATOM    502  OD1 ASP A  44       4.021  15.001  -1.642  1.00 27.90    -0.648 OA
ATOM    503  OD2 ASP A  44       1.907  14.388  -1.829  1.00 31.91    -0.648 OA
ATOM    504  N   VAL A  45       6.253  13.749  -3.852  1.00 22.97    -0.346 N 
ATOM    505  HN  VAL A  45       5.554  13.492  -4.549  1.00  0.00     0.163 HD
ATOM    506  CA  VAL A  45       7.431  14.533  -4.228  1.00 20.36     0.180 C 
ATOM    507  C   VAL A  45       7.344  15.949  -3.670  1.00 16.91     0.241 C 
ATOM    508  O   VAL A  45       8.331  16.567  -3.238  1.00 16.42    -0.271 OA
ATOM    509  CB  VAL A  45       7.593  14.516  -5.750  1.00 22.79     0.009 C 
ATOM    510  CG1 VAL A  45       8.526  15.602  -6.237  1.00 23.14     0.012 C 
ATOM    511  CG2 VAL A  45       8.101  13.144  -6.211  1.00 29.63     0.012 C 
ATOM    512  N   ASP A  46       6.133  16.506  -3.661  1.00 19.33    -0.345 N 
ATOM    513  HN  ASP A  46       5.338  16.004  -4.056  1.00  0.00     0.163 HD
ATOM    514  CA  ASP A  46       5.946  17.830  -3.088  1.00 20.67     0.186 C 
ATOM    515  C   ASP A  46       6.366  17.849  -1.620  1.00 18.06     0.241 C 
ATOM    516  O   ASP A  46       7.016  18.809  -1.160  1.00 20.27    -0.271 OA
ATOM    517  CB  ASP A  46       4.494  18.300  -3.229  1.00 28.58     0.147 C 
ATOM    518  CG  ASP A  46       4.121  18.661  -4.651  1.00 34.43     0.175 C 
ATOM    519  OD1 ASP A  46       2.923  18.488  -4.927  1.00 48.46    -0.648 OA
ATOM    520  OD2 ASP A  46       4.946  19.097  -5.467  1.00 38.37    -0.648 OA
ATOM    521  N   GLN A  47       6.015  16.807  -0.878  1.00 16.34    -0.346 N 
ATOM    522  HN  GLN A  47       5.445  16.058  -1.271  1.00  0.00     0.163 HD
ATOM    523  CA  GLN A  47       6.461  16.750   0.517  1.00 13.31     0.177 C 
ATOM    524  C   GLN A  47       7.982  16.608   0.602  1.00 11.76     0.241 C 
ATOM    525  O   GLN A  47       8.585  17.190   1.511  1.00 12.44    -0.271 OA
ATOM    526  CB  GLN A  47       5.756  15.600   1.193  1.00 15.70     0.044 C 
ATOM    527  CG  GLN A  47       4.288  15.895   1.437  1.00 20.27     0.105 C 
ATOM    528  CD  GLN A  47       3.503  14.728   1.990  1.00 19.18     0.215 C 
ATOM    529  OE1 GLN A  47       4.019  13.696   2.363  1.00 22.37    -0.274 OA
ATOM    530  NE2 GLN A  47       2.186  14.890   2.035  1.00 29.46    -0.370 N 
ATOM    531 1HE2 GLN A  47       1.656  14.102   2.408  1.00  0.00     0.159 HD
ATOM    532 2HE2 GLN A  47       1.752  15.758   1.721  1.00  0.00     0.159 HD
ATOM    533  N   ARG A  48       8.577  15.821  -0.280  1.00 12.41    -0.346 N 
ATOM    534  HN  ARG A  48       8.024  15.324  -0.978  1.00  0.00     0.163 HD
ATOM    535  CA  ARG A  48      10.033  15.668  -0.248  1.00 12.14     0.176 C 
ATOM    536  C   ARG A  48      10.709  17.000  -0.460  1.00 11.29     0.241 C 
ATOM    537  O   ARG A  48      11.768  17.322   0.060  1.00 12.56    -0.271 OA
ATOM    538  CB  ARG A  48      10.303  14.597  -1.283  1.00 17.76     0.036 C 
ATOM    539  CG  ARG A  48      11.736  14.440  -1.600  1.00 21.24     0.023 C 
ATOM    540  CD  ARG A  48      11.978  13.204  -2.450  1.00 16.39     0.138 C 
ATOM    541  NE  ARG A  48      11.981  12.033  -1.599  1.00 16.53    -0.227 N 
ATOM    542  HE  ARG A  48      11.660  12.184  -0.643  1.00  0.00     0.177 HD
ATOM    543  CZ  ARG A  48      12.344  10.788  -1.890  1.00 15.53     0.665 C 
ATOM    544  NH1 ARG A  48      12.751  10.546  -3.126  1.00 14.27    -0.235 N 
ATOM    545 1HH1 ARG A  48      12.781  11.307  -3.805  1.00  0.00     0.174 HD
ATOM    546 2HH1 ARG A  48      13.030   9.591  -3.349  1.00  0.00     0.174 HD
ATOM    547  NH2 ARG A  48      12.305   9.814  -1.021  1.00 25.16    -0.235 N 
ATOM    548 1HH2 ARG A  48      11.991  10.000  -0.069  1.00  0.00     0.174 HD
ATOM    549 2HH2 ARG A  48      12.584   8.859  -1.244  1.00  0.00     0.174 HD
ATOM    550  N   GLU A  49      10.125  17.882  -1.266  1.00 12.64    -0.346 N 
ATOM    551  HN  GLU A  49       9.207  17.654  -1.648  1.00  0.00     0.163 HD
ATOM    552  CA  GLU A  49      10.728  19.156  -1.632  1.00 14.05     0.177 C 
ATOM    553  C   GLU A  49      10.584  20.204  -0.535  1.00 16.49     0.241 C 
ATOM    554  O   GLU A  49      11.122  21.298  -0.699  1.00 24.18    -0.271 OA
ATOM    555  CB  GLU A  49      10.136  19.639  -2.983  1.00 14.83     0.045 C 
ATOM    556  CG  GLU A  49      10.731  18.836  -4.137  1.00 21.21     0.116 C 
ATOM    557  CD  GLU A  49      10.016  18.943  -5.441  1.00 23.87     0.172 C 
ATOM    558  OE1 GLU A  49       8.963  19.592  -5.480  1.00 21.82    -0.648 OA
ATOM    559  OE2 GLU A  49      10.512  18.394  -6.431  1.00 21.38    -0.648 OA
ATOM    560  N   ALA A  50       9.928  19.927   0.592  1.00 14.16    -0.346 N 
ATOM    561  HN  ALA A  50       9.580  18.980   0.739  1.00  0.00     0.163 HD
ATOM    562  CA  ALA A  50       9.690  20.936   1.625  1.00 16.08     0.172 C 
ATOM    563  C   ALA A  50      10.150  20.458   2.996  1.00 13.60     0.243 C 
ATOM    564  O   ALA A  50       9.293  20.281   3.889  1.00 18.40    -0.271 OA
ATOM    565  CB  ALA A  50       8.202  21.270   1.636  1.00 19.90     0.042 C 
ATOM    566  N   PRO A  51      11.440  20.226   3.180  1.00 11.15    -0.337 N 
ATOM    567  CA  PRO A  51      11.889  19.786   4.509  1.00  9.96     0.179 C 
ATOM    568  C   PRO A  51      11.753  20.864   5.579  1.00  9.60     0.241 C 
ATOM    569  O   PRO A  51      11.751  22.052   5.330  1.00 13.31    -0.271 OA
ATOM    570  CB  PRO A  51      13.351  19.435   4.257  1.00 11.74     0.037 C 
ATOM    571  CG  PRO A  51      13.780  20.290   3.112  1.00 13.84     0.022 C 
ATOM    572  CD  PRO A  51      12.551  20.353   2.216  1.00 14.92     0.127 C 
ATOM    573  N   LEU A  52      11.670  20.348   6.810  1.00  8.54    -0.346 N 
ATOM    574  HN  LEU A  52      11.554  19.338   6.895  1.00  0.00     0.163 HD
ATOM    575  CA  LEU A  52      11.734  21.132   8.041  1.00  8.79     0.177 C 
ATOM    576  C   LEU A  52      13.149  21.608   8.345  1.00  8.42     0.241 C 
ATOM    577  O   LEU A  52      13.397  22.766   8.721  1.00 10.57    -0.271 OA
ATOM    578  CB  LEU A  52      11.214  20.329   9.216  1.00  9.11     0.038 C 
ATOM    579  CG  LEU A  52      11.176  21.012  10.571  1.00 10.36    -0.020 C 
ATOM    580  CD1 LEU A  52      10.216  22.215  10.617  1.00 14.08     0.009 C 
ATOM    581  CD2 LEU A  52      10.722  20.027  11.614  1.00 13.08     0.009 C 
ATOM    582  N   ASN A  53      14.131  20.704   8.234  1.00  7.65    -0.346 N 
ATOM    583  HN  ASN A  53      13.873  19.783   7.880  1.00  0.00     0.163 HD
ATOM    584  CA  ASN A  53      15.504  20.908   8.564  1.00  7.13     0.185 C 
ATOM    585  C   ASN A  53      16.361  20.741   7.298  1.00  6.94     0.241 C 
ATOM    586  O   ASN A  53      16.052  19.860   6.478  1.00  7.65    -0.271 OA
ATOM    587  CB  ASN A  53      16.034  19.871   9.593  1.00  7.76     0.137 C 
ATOM    588  CG  ASN A  53      15.079  19.751  10.754  1.00  7.94     0.217 C 
ATOM    589  OD1 ASN A  53      14.959  20.714  11.577  1.00  9.70    -0.274 OA
ATOM    590  ND2 ASN A  53      14.480  18.658  10.896  1.00  8.05    -0.370 N 
ATOM    591 1HD2 ASN A  53      13.834  18.577  11.681  1.00  0.00     0.159 HD
ATOM    592 2HD2 ASN A  53      14.576  17.886  10.236  1.00  0.00     0.159 HD
ATOM    593  N   ASN A  54      17.407  21.507   7.189  1.00  7.76    -0.346 N 
ATOM    594  HN  ASN A  54      17.620  22.189   7.917  1.00  0.00     0.163 HD
ATOM    595  CA  ASN A  54      18.279  21.388   6.017  1.00  8.03     0.185 C 
ATOM    596  C   ASN A  54      19.688  21.800   6.398  1.00  7.51     0.241 C 
ATOM    597  O   ASN A  54      19.889  22.947   6.764  1.00  9.71    -0.271 OA
ATOM    598  CB  ASN A  54      17.761  22.235   4.876  1.00 11.26     0.137 C 
ATOM    599  CG  ASN A  54      18.443  21.964   3.563  1.00 14.79     0.217 C 
ATOM    600  OD1 ASN A  54      19.450  21.271   3.516  1.00 17.75    -0.274 OA
ATOM    601  ND2 ASN A  54      17.869  22.560   2.549  1.00 27.44    -0.370 N 
ATOM    602 1HD2 ASN A  54      17.029  23.138   2.588  1.00  0.00     0.159 HD
ATOM    603 2HD2 ASN A  54      18.331  22.376   1.659  1.00  0.00     0.159 HD
ATOM    604  N   PHE A  55      20.591  20.854   6.330  1.00  7.61    -0.346 N 
ATOM    605  HN  PHE A  55      20.293  19.926   6.029  1.00  0.00     0.163 HD
ATOM    606  CA  PHE A  55      21.986  21.048   6.657  1.00  7.75     0.180 C 
ATOM    607  C   PHE A  55      22.864  20.619   5.473  1.00  8.56     0.241 C 
ATOM    608  O   PHE A  55      22.405  19.850   4.584  1.00 10.24    -0.271 OA
ATOM    609  CB  PHE A  55      22.387  20.277   7.895  1.00  8.66     0.073 C 
ATOM    610  CG  PHE A  55      21.415  20.509   9.044  1.00  8.12    -0.056 A 
ATOM    611  CD1 PHE A  55      21.286  21.742   9.639  1.00  9.10     0.007 A 
ATOM    612  CD2 PHE A  55      20.607  19.482   9.528  1.00  8.71     0.007 A 
ATOM    613  CE1 PHE A  55      20.380  21.983  10.624  1.00  9.15     0.001 A 
ATOM    614  CE2 PHE A  55      19.703  19.728  10.537  1.00  8.83     0.001 A 
ATOM    615  CZ  PHE A  55      19.585  20.969  11.121  1.00  8.19     0.000 A 
ATOM    616  N   SER A  56      24.097  21.078   5.459  1.00  8.01    -0.343 N 
ATOM    617  HN  SER A  56      24.354  21.791   6.142  1.00  0.00     0.163 HD
ATOM    618  CA  SER A  56      25.112  20.625   4.525  1.00  9.15     0.102 A 
ATOM    619  C   SER A  56      26.250  20.009   5.320  1.00 10.31     0.245 C 
ATOM    620  O   SER A  56      26.794  20.655   6.235  1.00 13.17    -0.271 OA
ATOM    621  CB  SER A  56      25.491  21.852   3.702  0.50 12.08     0.051 A 
ATOM    622  CB  SER A  56      25.789  21.695   3.680  0.50 12.52     0.051 A 
ATOM    623  OG  SER A  56      24.441  22.503   2.998  0.50 13.93     0.000 OA
ATOM    624  HG  SER A  56      24.677  23.267   2.485  1.00  0.00     0.000 HD
ATOM    625  OG  SER A  56      27.007  21.096   3.177  0.50 12.37     0.000 OA
ATOM    626  HG  SER A  56      27.429  21.764   2.650  1.00  0.00     0.000 HD
ATOM    627  N   VAL A  57      26.613  18.772   4.981  1.00 10.98    -0.345 N 
ATOM    628  HN  VAL A  57      26.194  18.331   4.162  1.00  0.00     0.163 HD
ATOM    629  CA  VAL A  57      27.608  18.037   5.772  1.00 10.52     0.180 C 
ATOM    630  C   VAL A  57      29.044  18.170   5.267  1.00 10.07     0.241 C 
ATOM    631  O   VAL A  57      29.937  17.520   5.805  1.00 11.31    -0.271 OA
ATOM    632  CB  VAL A  57      27.235  16.546   5.951  1.00 11.52     0.009 C 
ATOM    633  CG1 VAL A  57      25.840  16.484   6.562  1.00 14.45     0.012 C 
ATOM    634  CG2 VAL A  57      27.346  15.742   4.661  1.00 12.70     0.012 C 
ATOM    635  N   ALA A  58      29.295  18.999   4.289  1.00 11.35    -0.346 N 
ATOM    636  HN  ALA A  58      28.519  19.500   3.857  1.00  0.00     0.163 HD
ATOM    637  CA  ALA A  58      30.651  19.233   3.793  1.00 12.11     0.172 C 
ATOM    638  C   ALA A  58      31.544  19.629   4.953  1.00 10.92     0.240 C 
ATOM    639  O   ALA A  58      31.213  20.505   5.735  1.00 12.21    -0.271 OA
ATOM    640  CB  ALA A  58      30.733  20.316   2.738  1.00 17.07     0.042 C 
ATOM    641  N   GLN A  59      32.714  18.990   5.078  1.00 11.75    -0.346 N 
ATOM    642  HN  GLN A  59      32.905  18.228   4.427  1.00  0.00     0.163 HD
ATOM    643  CA  GLN A  59      33.726  19.293   6.060  1.00 11.92     0.177 C 
ATOM    644  C   GLN A  59      33.195  19.166   7.487  1.00 12.18     0.241 C 
ATOM    645  O   GLN A  59      33.777  19.737   8.425  1.00 13.98    -0.271 OA
ATOM    646  CB  GLN A  59      34.343  20.667   5.811  1.00 13.92     0.044 C 
ATOM    647  CG  GLN A  59      34.951  20.806   4.429  1.00 21.90     0.105 C 
ATOM    648  CD  GLN A  59      35.626  22.155   4.222  1.00 24.44     0.215 C 
ATOM    649  OE1 GLN A  59      35.624  22.983   5.135  1.00 38.23    -0.274 OA
ATOM    650  NE2 GLN A  59      36.174  22.313   3.034  1.00 40.31    -0.370 N 
ATOM    651 1HE2 GLN A  59      36.176  21.628   2.278  1.00  0.00     0.159 HD
ATOM    652 2HE2 GLN A  59      36.626  23.217   2.895  1.00  0.00     0.159 HD
ATOM    653  N   CYS A  60      32.154  18.386   7.713  1.00 11.03    -0.345 N 
ATOM    654  HN  CYS A  60      31.731  17.857   6.950  1.00  0.00     0.163 HD
ATOM    655  CA  CYS A  60      31.616  18.289   9.063  1.00 11.00     0.186 C 
ATOM    656  C   CYS A  60      32.518  17.500   9.990  1.00 10.80     0.241 C 
ATOM    657  O   CYS A  60      33.410  16.779   9.577  1.00 12.47    -0.271 OA
ATOM    658  CB  CYS A  60      30.236  17.687   8.995  1.00 13.16     0.121 C 
ATOM    659  SG  CYS A  60      30.207  15.940   8.739  1.00 15.18    -0.095 SA
ATOM    660  N   GLN A  61      32.263  17.725  11.273  1.00 10.50    -0.346 N 
ATOM    661  HN  GLN A  61      31.667  18.516  11.516  1.00  0.00     0.163 HD
ATOM    662  CA  GLN A  61      32.784  16.910  12.339  1.00  9.70     0.177 C 
ATOM    663  C   GLN A  61      31.646  16.082  12.915  1.00  9.06     0.241 C 
ATOM    664  O   GLN A  61      30.509  16.564  12.990  1.00 10.41    -0.271 OA
ATOM    665  CB  GLN A  61      33.465  17.748  13.396  1.00 12.28     0.044 C 
ATOM    666  CG  GLN A  61      34.788  18.388  13.070  1.00 17.87     0.105 C 
ATOM    667  CD  GLN A  61      35.334  18.963  14.380  1.00 23.34     0.215 C 
ATOM    668  OE1 GLN A  61      36.000  18.313  15.204  1.00 36.05    -0.274 OA
ATOM    669  NE2 GLN A  61      34.941  20.225  14.487  1.00 33.12    -0.370 N 
ATOM    670 1HE2 GLN A  61      35.305  20.608  15.360  1.00  0.00     0.159 HD
ATOM    671 2HE2 GLN A  61      34.394  20.758  13.811  1.00  0.00     0.159 HD
ATOM    672  N   LEU A  62      31.946  14.861  13.298  1.00  8.83    -0.346 N 
ATOM    673  HN  LEU A  62      32.921  14.570  13.225  1.00  0.00     0.163 HD
ATOM    674  CA  LEU A  62      30.994  13.893  13.818  1.00  8.60     0.177 C 
ATOM    675  C   LEU A  62      31.442  13.379  15.180  1.00  8.84     0.241 C 
ATOM    676  O   LEU A  62      32.498  12.746  15.305  1.00 12.46    -0.271 OA
ATOM    677  CB  LEU A  62      30.841  12.728  12.846  1.00  9.42     0.038 C 
ATOM    678  CG  LEU A  62      30.227  13.170  11.505  1.00 10.89    -0.020 C 
ATOM    679  CD1 LEU A  62      30.534  12.195  10.393  1.00 12.90     0.009 C 
ATOM    680  CD2 LEU A  62      28.728  13.362  11.688  1.00 14.62     0.009 C 
ATOM    681  N   MET A  63      30.628  13.623  16.179  1.00  8.24    -0.342 N 
ATOM    682  HN  MET A  63      29.714  14.030  15.982  1.00  0.00     0.163 HD
ATOM    683  CA  MET A  63      30.986  13.331  17.565  1.00  8.75     0.108 A 
ATOM    684  C   MET A  63      29.991  12.324  18.107  1.00 10.39     0.246 C 
ATOM    685  O   MET A  63      28.792  12.450  17.974  1.00 15.31    -0.271 OA
ATOM    686  CB  MET A  63      31.115  14.665  18.315  0.70 13.62     0.081 A 
ATOM    687  CB  MET A  63      30.956  14.559  18.462  0.30  8.94     0.059 A 
ATOM    688  CG  MET A  63      32.306  15.558  17.834  0.70 19.37     0.130 A 
ATOM    689  CG  MET A  63      32.071  15.567  18.203  0.30 14.33     0.179 A 
ATOM    690  SD  MET A  63      32.293  17.244  18.419  0.70 18.58    -0.285 SA
ATOM    691  SD  MET A  63      31.663  16.633  16.810  0.30 24.17    -0.301 SA
ATOM    692  CE  MET A  63      30.906  17.976  17.569  0.70 25.86     0.144 A 
ATOM    693  CE  MET A  63      30.491  17.754  17.574  0.30 36.78     0.088 A 
ATOM    694  N   LYS A  64      30.455  11.248  18.739  1.00  8.12    -0.346 N 
ATOM    695  HN  LYS A  64      31.463  11.095  18.740  1.00  0.00     0.163 HD
ATOM    696  CA  LYS A  64      29.622  10.276  19.428  1.00  8.05     0.176 C 
ATOM    697  C   LYS A  64      29.676  10.574  20.907  1.00  7.59     0.241 C 
ATOM    698  O   LYS A  64      30.748  10.717  21.486  1.00  9.46    -0.271 OA
ATOM    699  CB  LYS A  64      30.084   8.863  19.146  1.00  8.42     0.035 C 
ATOM    700  CG  LYS A  64      29.997   8.471  17.670  1.00 10.92     0.004 C 
ATOM    701  CD  LYS A  64      30.496   7.055  17.409  1.00 14.21     0.027 C 
ATOM    702  CE  LYS A  64      31.980   6.853  17.601  1.00 15.23     0.229 C 
ATOM    703  NZ  LYS A  64      32.693   7.297  16.424  1.00 23.10    -0.079 N 
ATOM    704  HZ1 LYS A  64      33.695   7.161  16.554  1.00  0.00     0.274 HD
ATOM    705  HZ2 LYS A  64      32.466   8.261  16.180  1.00  0.00     0.274 HD
ATOM    706  HZ3 LYS A  64      32.351   6.845  15.576  1.00  0.00     0.274 HD
ATOM    707  N   THR A  65      28.509  10.671  21.549  1.00  7.40    -0.344 N 
ATOM    708  HN  THR A  65      27.647  10.506  21.029  1.00  0.00     0.163 HD
ATOM    709  CA  THR A  65      28.424  11.000  22.950  1.00  8.03     0.205 C 
ATOM    710  C   THR A  65      27.437  10.077  23.642  1.00  7.52     0.243 C 
ATOM    711  O   THR A  65      26.613   9.428  22.988  1.00  8.33    -0.271 OA
ATOM    712  CB  THR A  65      28.003  12.464  23.192  1.00  9.83     0.146 C 
ATOM    713  OG1 THR A  65      26.705  12.695  22.613  1.00 13.00    -0.393 OA
ATOM    714  HG1 THR A  65      26.446  13.597  22.762  1.00  0.00     0.210 HD
ATOM    715  CG2 THR A  65      28.902  13.498  22.612  1.00 12.44     0.042 C 
ATOM    716  N   GLU A  66      27.485  10.054  24.967  1.00  8.23    -0.346 N 
ATOM    717  HN  GLU A  66      28.115  10.696  25.448  1.00  0.00     0.163 HD
ATOM    718  CA  GLU A  66      26.673   9.149  25.755  1.00  8.78     0.177 C 
ATOM    719  C   GLU A  66      25.783   9.922  26.742  1.00  9.32     0.241 C 
ATOM    720  O   GLU A  66      25.107   9.299  27.568  1.00 10.27    -0.271 OA
ATOM    721  CB  GLU A  66      27.487   8.088  26.487  1.00  9.93     0.045 C 
ATOM    722  CG  GLU A  66      28.476   7.381  25.598  1.00 10.68     0.116 C 
ATOM    723  CD  GLU A  66      27.885   6.671  24.392  1.00 10.29     0.172 C 
ATOM    724  OE1 GLU A  66      28.596   6.673  23.337  1.00 11.44    -0.648 OA
ATOM    725  OE2 GLU A  66      26.784   6.113  24.484  1.00 11.62    -0.648 OA
ATOM    726  N   ARG A  67      25.777  11.237  26.657  1.00  9.57    -0.346 N 
ATOM    727  HN  ARG A  67      26.392  11.673  25.970  1.00  0.00     0.163 HD
ATOM    728  CA  ARG A  67      24.947  12.110  27.483  1.00 10.61     0.176 C 
ATOM    729  C   ARG A  67      24.220  13.090  26.604  1.00 13.35     0.243 C 
ATOM    730  O   ARG A  67      24.908  13.592  25.711  1.00 19.73    -0.271 OA
ATOM    731  CB  ARG A  67      25.771  12.801  28.551  1.00 13.36     0.036 C 
ATOM    732  CG  ARG A  67      26.389  11.845  29.573  1.00 13.81     0.023 C 
ATOM    733  CD  ARG A  67      25.326  11.234  30.466  1.00 15.95     0.138 C 
ATOM    734  NE  ARG A  67      25.827  10.210  31.356  1.00 16.31    -0.227 N 
ATOM    735  HE  ARG A  67      25.714   9.250  31.029  1.00  0.00     0.177 HD
ATOM    736  CZ  ARG A  67      26.414  10.346  32.540  1.00 16.63     0.665 C 
ATOM    737  NH1 ARG A  67      26.592  11.569  33.004  1.00 17.38    -0.235 N 
ATOM    738 1HH1 ARG A  67      26.264  12.341  32.423  1.00  0.00     0.174 HD
ATOM    739 2HH1 ARG A  67      27.043  11.673  33.913  1.00  0.00     0.174 HD
ATOM    740  NH2 ARG A  67      26.837   9.352  33.288  1.00 18.27    -0.235 N 
ATOM    741 1HH2 ARG A  67      26.699   8.407  32.929  1.00  0.00     0.174 HD
ATOM    742 2HH2 ARG A  67      27.288   9.456  34.197  1.00  0.00     0.174 HD
ATOM    743  N   PRO A  68      22.953  13.364  26.825  1.00 15.40    -0.337 N 
ATOM    744  CA  PRO A  68      22.203  12.910  27.972  1.00 13.90     0.179 C 
ATOM    745  C   PRO A  68      21.764  11.452  27.873  1.00 12.29     0.241 C 
ATOM    746  O   PRO A  68      21.358  10.888  28.884  1.00 15.51    -0.271 OA
ATOM    747  CB  PRO A  68      20.964  13.839  27.931  1.00 18.56     0.037 C 
ATOM    748  CG  PRO A  68      20.742  14.052  26.451  1.00 20.64     0.022 C 
ATOM    749  CD  PRO A  68      22.130  14.193  25.899  1.00 17.98     0.127 C 
ATOM    750  N   ARG A  69      21.820  10.874  26.678  1.00 11.52    -0.342 N 
ATOM    751  HN  ARG A  69      22.106  11.427  25.870  1.00  0.00     0.163 HD
ATOM    752  CA  ARG A  69      21.482   9.465  26.493  1.00 14.13     0.107 A 
ATOM    753  C   ARG A  69      22.631   8.742  25.799  1.00 10.54     0.248 C 
ATOM    754  O   ARG A  69      23.263   9.374  24.964  1.00 10.37    -0.271 OA
ATOM    755  CB  ARG A  69      20.266   9.342  25.566  0.50 19.77     0.044 A 
ATOM    756  CB  ARG A  69      20.201   9.190  25.709  0.50 20.41     0.044 A 
ATOM    757  CG  ARG A  69      18.916   9.834  26.028  0.50 17.49     0.023 A 
ATOM    758  CG  ARG A  69      19.249  10.361  25.559  0.50 20.98     0.011 A 
ATOM    759  CD  ARG A  69      17.864   9.300  25.052  0.50 15.49     0.114 A 
ATOM    760  CD  ARG A  69      18.491  10.087  24.281  0.50 27.51    -0.000 A 
ATOM    761  NE  ARG A  69      17.674   7.856  25.277  0.50 14.91    -0.398 N 
ATOM    762  HE  ARG A  69      18.304   7.389  25.929  1.00  0.00     0.155 HD
ATOM    763  NE  ARG A  69      17.656   8.911  24.221  0.50 26.98     0.000 N 
ATOM    764  HE  ARG A  69      18.172   8.033  24.159  1.00  0.00     0.000 HD
ATOM    765  CZ  ARG A  69      16.733   7.120  24.685  0.50 12.58     0.127 A 
ATOM    766  CZ  ARG A  69      16.345   8.770  24.232  0.50 26.92     0.064 A 
ATOM    767  NH1 ARG A  69      15.921   7.758  23.832  0.50 11.39     0.000 N 
ATOM    768 1HH1 ARG A  69      16.017   8.756  23.646  1.00  0.00     0.056 HD
ATOM    769 2HH1 ARG A  69      15.201   7.195  23.379  1.00  0.00     0.000 HD
ATOM    770  NH1 ARG A  69      15.551   9.836  24.320  0.50 34.94    -0.420 N 
ATOM    771 1HH1 ARG A  69      16.045  10.727  24.378  1.00  0.00     0.150 HD
ATOM    772 2HH1 ARG A  69      14.537   9.727  24.329  1.00  0.00     0.150 HD
ATOM    773  NH2 ARG A  69      16.607   5.814  24.929  0.50 15.94    -0.405 N 
ATOM    774 1HH2 ARG A  69      17.225   5.328  25.579  1.00  0.00     0.152 HD
ATOM    775 2HH2 ARG A  69      15.887   5.251  24.476  1.00  0.00     0.152 HD
ATOM    776  NH2 ARG A  69      15.704   7.614  24.157  0.50 23.20     0.000 N 
ATOM    777 1HH2 ARG A  69      16.312   6.798  24.090  1.00  0.00     0.079 HD
ATOM    778 2HH2 ARG A  69      14.690   7.505  24.166  1.00  0.00     0.000 HD
ATOM    779  N   PRO A  70      22.790   7.475  26.056  1.00 10.36    -0.337 N 
ATOM    780  CA  PRO A  70      23.665   6.657  25.202  1.00  9.47     0.179 C 
ATOM    781  C   PRO A  70      23.243   6.765  23.737  1.00  8.65     0.241 C 
ATOM    782  O   PRO A  70      22.086   6.967  23.437  1.00  9.83    -0.271 OA
ATOM    783  CB  PRO A  70      23.474   5.234  25.722  1.00 11.22     0.037 C 
ATOM    784  CG  PRO A  70      23.078   5.427  27.152  1.00 13.04     0.022 C 
ATOM    785  CD  PRO A  70      22.199   6.654  27.123  1.00 13.69     0.127 C 
ATOM    786  N   ASN A  71      24.186   6.551  22.825  1.00  7.79    -0.346 N 
ATOM    787  HN  ASN A  71      25.151   6.464  23.145  1.00  0.00     0.163 HD
ATOM    788  CA  ASN A  71      23.922   6.432  21.381  1.00  7.96     0.185 C 
ATOM    789  C   ASN A  71      23.511   7.757  20.745  1.00  7.90     0.241 C 
ATOM    790  O   ASN A  71      22.838   7.797  19.716  1.00  8.66    -0.271 OA
ATOM    791  CB  ASN A  71      22.880   5.339  21.092  1.00  8.83     0.137 C 
ATOM    792  CG  ASN A  71      23.322   4.036  21.709  1.00  9.40     0.217 C 
ATOM    793  OD1 ASN A  71      24.478   3.629  21.518  1.00 10.21    -0.274 OA
ATOM    794  ND2 ASN A  71      22.462   3.410  22.482  1.00 10.79    -0.370 N 
ATOM    795 1HD2 ASN A  71      22.761   2.529  22.899  1.00  0.00     0.159 HD
ATOM    796 2HD2 ASN A  71      21.511   3.745  22.639  1.00  0.00     0.159 HD
ATOM    797  N   THR A  72      23.990   8.848  21.340  1.00  8.52    -0.344 N 
ATOM    798  HN  THR A  72      24.504   8.752  22.216  1.00  0.00     0.163 HD
ATOM    799  CA  THR A  72      23.796  10.182  20.767  1.00  8.34     0.205 C 
ATOM    800  C   THR A  72      24.938  10.486  19.828  1.00  7.81     0.243 C 
ATOM    801  O   THR A  72      26.081  10.008  19.978  1.00  7.75    -0.271 OA
ATOM    802  CB  THR A  72      23.717  11.172  21.938  1.00  8.84     0.146 C 
ATOM    803  OG1 THR A  72      22.563  10.882  22.727  1.00 10.13    -0.393 OA
ATOM    804  HG1 THR A  72      22.514  11.495  23.452  1.00  0.00     0.210 HD
ATOM    805  CG2 THR A  72      23.630  12.638  21.537  1.00 10.51     0.042 C 
ATOM    806  N   PHE A  73      24.667  11.299  18.812  1.00  9.29    -0.346 N 
ATOM    807  HN  PHE A  73      23.698  11.559  18.627  1.00  0.00     0.163 HD
ATOM    808  CA  PHE A  73      25.720  11.827  17.958  1.00  9.26     0.180 C 
ATOM    809  C   PHE A  73      25.449  13.302  17.671  1.00  8.45     0.241 C 
ATOM    810  O   PHE A  73      24.314  13.734  17.612  1.00 10.88    -0.271 OA
ATOM    811  CB  PHE A  73      25.939  11.000  16.693  1.00 10.55     0.073 C 
ATOM    812  CG  PHE A  73      24.829  10.901  15.678  1.00 10.54    -0.056 A 
ATOM    813  CD1 PHE A  73      23.827   9.975  15.824  1.00 12.31     0.007 A 
ATOM    814  CD2 PHE A  73      24.811  11.712  14.560  1.00 12.08     0.007 A 
ATOM    815  CE1 PHE A  73      22.844   9.831  14.866  1.00 13.38     0.001 A 
ATOM    816  CE2 PHE A  73      23.819  11.595  13.624  1.00 13.72     0.001 A 
ATOM    817  CZ  PHE A  73      22.815  10.651  13.762  1.00 14.80     0.000 A 
ATOM    818  N   ILE A  74      26.531  14.042  17.513  1.00  8.48    -0.346 N 
ATOM    819  HN  ILE A  74      27.442  13.589  17.581  1.00  0.00     0.163 HD
ATOM    820  CA  ILE A  74      26.489  15.479  17.245  1.00  8.47     0.180 C 
ATOM    821  C   ILE A  74      27.169  15.687  15.904  1.00  8.43     0.241 C 
ATOM    822  O   ILE A  74      28.258  15.169  15.644  1.00 10.91    -0.271 OA
ATOM    823  CB  ILE A  74      27.186  16.283  18.328  1.00  9.33     0.013 C 
ATOM    824  CG1 ILE A  74      26.593  16.023  19.719  1.00 14.33     0.002 C 
ATOM    825  CG2 ILE A  74      27.169  17.763  17.978  1.00 11.33     0.012 C 
ATOM    826  CD1 ILE A  74      27.403  16.638  20.822  1.00 14.65     0.005 C 
ATOM    827  N   ILE A  75      26.510  16.465  15.019  1.00  8.27    -0.341 N 
ATOM    828  HN  ILE A  75      25.536  16.710  15.199  1.00  0.00     0.163 HD
ATOM    829  CA  ILE A  75      27.161  16.964  13.808  1.00  8.41     0.114 A 
ATOM    830  C   ILE A  75      27.541  18.416  14.036  1.00  7.81     0.247 C 
ATOM    831  O   ILE A  75      26.706  19.194  14.499  1.00  9.65    -0.271 OA
ATOM    832  CB  ILE A  75      26.363  16.898  12.505  0.50  9.57     0.034 A 
ATOM    833  CB  ILE A  75      26.207  16.838  12.615  0.50  8.37     0.014 A 
ATOM    834  CG1 ILE A  75      27.213  17.243  11.279  0.50 13.20    -0.001 A 
ATOM    835  CG1 ILE A  75      25.629  15.427  12.407  0.50  8.49    -0.005 A 
ATOM    836  CG2 ILE A  75      25.119  17.767  12.575  0.50 11.55     0.005 A 
ATOM    837  CG2 ILE A  75      26.902  17.367  11.382  0.50 12.30     0.053 A 
ATOM    838  CD1 ILE A  75      26.565  16.895   9.958  0.50 14.14    -0.015 A 
ATOM    839  CD1 ILE A  75      24.623  15.307  11.267  0.50 11.91     0.002 C 
ATOM    840  N   ARG A  76      28.768  18.778  13.762  1.00  8.51    -0.346 N 
ATOM    841  HN  ARG A  76      29.447  18.047  13.550  1.00  0.00     0.163 HD
ATOM    842  CA  ARG A  76      29.230  20.179  13.741  1.00  8.55     0.176 C 
ATOM    843  C   ARG A  76      29.493  20.503  12.263  1.00  9.00     0.241 C 
ATOM    844  O   ARG A  76      30.331  19.863  11.622  1.00 10.36    -0.271 OA
ATOM    845  CB  ARG A  76      30.444  20.385  14.609  1.00 10.61     0.036 C 
ATOM    846  CG  ARG A  76      30.936  21.789  14.666  1.00 12.96     0.023 C 
ATOM    847  CD  ARG A  76      32.222  21.975  15.400  1.00 25.46     0.138 C 
ATOM    848  NE  ARG A  76      32.277  21.478  16.728  1.00 24.21    -0.227 N 
ATOM    849  HE  ARG A  76      31.390  21.106  17.066  1.00  0.00     0.177 HD
ATOM    850  CZ  ARG A  76      33.241  21.407  17.594  1.00 24.56     0.665 C 
ATOM    851  NH1 ARG A  76      34.511  21.760  17.438  1.00 38.16    -0.235 N 
ATOM    852 1HH1 ARG A  76      35.269  21.704  18.119  1.00  0.00     0.174 HD
ATOM    853 2HH1 ARG A  76      34.713  22.153  16.519  1.00  0.00     0.174 HD
ATOM    854  NH2 ARG A  76      32.977  20.893  18.795  1.00 41.91    -0.235 N 
ATOM    855 1HH2 ARG A  76      33.735  20.837  19.476  1.00  0.00     0.174 HD
ATOM    856 2HH2 ARG A  76      32.001  20.622  18.915  1.00  0.00     0.174 HD
ATOM    857  N   CYS A  77      28.733  21.482  11.773  1.00  9.80    -0.345 N 
ATOM    858  HN  CYS A  77      28.119  22.016  12.388  1.00  0.00     0.163 HD
ATOM    859  CA  CYS A  77      28.789  21.780  10.350  1.00 10.88     0.186 C 
ATOM    860  C   CYS A  77      28.619  23.259  10.118  1.00  8.96     0.241 C 
ATOM    861  O   CYS A  77      28.287  24.036  11.029  1.00 11.16    -0.271 OA
ATOM    862  CB  CYS A  77      27.737  20.948   9.587  1.00 14.95     0.121 C 
ATOM    863  SG  CYS A  77      26.072  21.061  10.223  1.00 18.37    -0.095 SA
ATOM    864  N   LEU A  78      28.846  23.673   8.879  1.00  9.86    -0.346 N 
ATOM    865  HN  LEU A  78      29.114  22.995   8.165  1.00  0.00     0.163 HD
ATOM    866  CA  LEU A  78      28.719  25.084   8.518  1.00  8.95     0.177 C 
ATOM    867  C   LEU A  78      27.348  25.301   7.890  1.00  8.49     0.241 C 
ATOM    868  O   LEU A  78      26.966  24.636   6.915  1.00  9.58    -0.271 OA
ATOM    869  CB  LEU A  78      29.805  25.456   7.537  1.00 10.35     0.038 C 
ATOM    870  CG  LEU A  78      29.842  26.894   7.070  1.00 12.49    -0.020 C 
ATOM    871  CD1 LEU A  78      30.276  27.770   8.223  1.00 16.09     0.009 C 
ATOM    872  CD2 LEU A  78      30.832  27.068   5.920  1.00 14.47     0.009 C 
ATOM    873  N   GLN A  79      26.594  26.259   8.451  1.00  8.36    -0.346 N 
ATOM    874  HN  GLN A  79      26.936  26.713   9.298  1.00  0.00     0.163 HD
ATOM    875  CA  GLN A  79      25.317  26.679   7.910  1.00  8.45     0.177 C 
ATOM    876  C   GLN A  79      25.501  28.095   7.362  1.00  8.46     0.241 C 
ATOM    877  O   GLN A  79      25.514  29.054   8.130  1.00  9.31    -0.271 OA
ATOM    878  CB  GLN A  79      24.221  26.651   8.953  1.00  8.95     0.044 C 
ATOM    879  CG  GLN A  79      22.824  26.836   8.456  1.00  8.62     0.105 C 
ATOM    880  CD  GLN A  79      22.255  25.602   7.808  1.00  8.47     0.215 C 
ATOM    881  OE1 GLN A  79      22.929  24.826   7.135  1.00 13.05    -0.274 OA
ATOM    882  NE2 GLN A  79      20.962  25.330   7.929  1.00 12.48    -0.370 N 
ATOM    883 1HE2 GLN A  79      20.576  24.494   7.490  1.00  0.00     0.159 HD
ATOM    884 2HE2 GLN A  79      20.402  25.974   8.488  1.00  0.00     0.159 HD
ATOM    885  N   TRP A  80      25.691  28.156   6.040  1.00  9.22    -0.346 N 
ATOM    886  HN  TRP A  80      25.612  27.292   5.503  1.00  0.00     0.163 HD
ATOM    887  CA  TRP A  80      26.004  29.382   5.323  1.00  9.37     0.181 C 
ATOM    888  C   TRP A  80      27.364  29.915   5.833  1.00  9.65     0.241 C 
ATOM    889  O   TRP A  80      28.376  29.491   5.306  1.00 11.44    -0.271 OA
ATOM    890  CB  TRP A  80      24.864  30.387   5.401  1.00 10.70     0.075 C 
ATOM    891  CG  TRP A  80      25.142  31.706   4.806  1.00 12.07    -0.028 A 
ATOM    892  CD1 TRP A  80      24.958  32.921   5.438  1.00 15.66     0.096 A 
ATOM    893  CD2 TRP A  80      25.641  32.048   3.535  1.00 13.30    -0.002 A 
ATOM    894  NE1 TRP A  80      25.310  33.961   4.639  1.00 18.69    -0.365 N 
ATOM    895  HE1 TRP A  80      25.259  34.947   4.894  1.00  0.00     0.165 HD
ATOM    896  CE2 TRP A  80      25.745  33.472   3.432  1.00 13.21     0.042 A 
ATOM    897  CE3 TRP A  80      26.011  31.290   2.450  1.00 13.53     0.014 A 
ATOM    898  CZ2 TRP A  80      26.205  34.110   2.288  1.00 20.79     0.030 A 
ATOM    899  CZ3 TRP A  80      26.482  31.931   1.291  1.00 17.54     0.001 A 
ATOM    900  CH2 TRP A  80      26.578  33.312   1.220  1.00 17.62     0.002 A 
ATOM    901  N   THR A  81      27.391  30.801   6.810  1.00  9.90    -0.344 N 
ATOM    902  HN  THR A  81      26.506  31.146   7.182  1.00  0.00     0.163 HD
ATOM    903  CA  THR A  81      28.636  31.309   7.382  1.00 10.55     0.205 C 
ATOM    904  C   THR A  81      28.725  31.085   8.887  1.00 10.64     0.243 C 
ATOM    905  O   THR A  81      29.659  31.600   9.533  1.00 14.92    -0.271 OA
ATOM    906  CB  THR A  81      28.834  32.817   7.079  1.00 11.93     0.146 C 
ATOM    907  OG1 THR A  81      27.754  33.556   7.680  1.00 14.52    -0.393 OA
ATOM    908  HG1 THR A  81      27.875  34.480   7.494  1.00  0.00     0.210 HD
ATOM    909  CG2 THR A  81      28.824  33.030   5.581  1.00 14.77     0.042 C 
ATOM    910  N   THR A  82      27.801  30.343   9.489  1.00  9.10    -0.344 N 
ATOM    911  HN  THR A  82      27.076  29.916   8.913  1.00  0.00     0.163 HD
ATOM    912  CA  THR A  82      27.767  30.107  10.922  1.00  9.31     0.205 C 
ATOM    913  C   THR A  82      28.032  28.642  11.222  1.00  9.34     0.243 C 
ATOM    914  O   THR A  82      27.375  27.771  10.658  1.00  9.03    -0.271 OA
ATOM    915  CB  THR A  82      26.365  30.446  11.479  1.00 10.63     0.146 C 
ATOM    916  OG1 THR A  82      26.031  31.819  11.184  1.00 12.51    -0.393 OA
ATOM    917  HG1 THR A  82      26.032  31.921  10.239  1.00  0.00     0.210 HD
ATOM    918  CG2 THR A  82      26.364  30.286  12.966  1.00 12.53     0.042 C 
ATOM    919  N   VAL A  83      28.971  28.388  12.122  1.00  9.74    -0.346 N 
ATOM    920  HN  VAL A  83      29.547  29.137  12.507  1.00  0.00     0.163 HD
ATOM    921  CA  VAL A  83      29.155  26.999  12.547  1.00 10.05     0.180 C 
ATOM    922  C   VAL A  83      28.043  26.634  13.516  1.00  9.62     0.241 C 
ATOM    923  O   VAL A  83      27.758  27.376  14.470  1.00 13.11    -0.271 OA
ATOM    924  CB  VAL A  83      30.546  26.773  13.129  1.00 13.65     0.009 C 
ATOM    925  CG1 VAL A  83      30.719  25.310  13.555  1.00 20.50     0.012 C 
ATOM    926  CG2 VAL A  83      31.594  27.151  12.109  1.00 17.05     0.012 C 
ATOM    927  N   ILE A  84      27.404  25.488  13.316  1.00  8.79    -0.346 N 
ATOM    928  HN  ILE A  84      27.681  24.908  12.524  1.00  0.00     0.163 HD
ATOM    929  CA  ILE A  84      26.326  25.020  14.175  1.00  9.10     0.180 C 
ATOM    930  C   ILE A  84      26.643  23.615  14.619  1.00  8.44     0.241 C 
ATOM    931  O   ILE A  84      27.440  22.895  13.997  1.00  9.51    -0.271 OA
ATOM    932  CB  ILE A  84      24.967  25.063  13.440  1.00 10.78     0.013 C 
ATOM    933  CG1 ILE A  84      24.916  24.097  12.253  1.00 12.47     0.002 C 
ATOM    934  CG2 ILE A  84      24.601  26.461  13.033  1.00 12.11     0.012 C 
ATOM    935  CD1 ILE A  84      23.512  23.835  11.728  1.00 16.61     0.005 C 
ATOM    936  N   GLU A  85      25.990  23.196  15.684  1.00  8.51    -0.346 N 
ATOM    937  HN  GLU A  85      25.468  23.892  16.217  1.00  0.00     0.163 HD
ATOM    938  CA  GLU A  85      25.952  21.834  16.159  1.00  8.36     0.177 C 
ATOM    939  C   GLU A  85      24.499  21.407  16.271  1.00  7.99     0.241 C 
ATOM    940  O   GLU A  85      23.657  22.170  16.730  1.00  8.79    -0.271 OA
ATOM    941  CB  GLU A  85      26.659  21.659  17.508  1.00 10.18     0.045 C 
ATOM    942  CG  GLU A  85      28.142  21.993  17.418  1.00 14.87     0.116 C 
ATOM    943  CD  GLU A  85      28.941  21.624  18.666  1.00 21.89     0.172 C 
ATOM    944  OE1 GLU A  85      28.356  21.205  19.669  1.00 23.49    -0.648 OA
ATOM    945  OE2 GLU A  85      30.173  21.798  18.618  1.00 29.43    -0.648 OA
ATOM    946  N   ARG A  86      24.227  20.165  15.870  1.00  7.55    -0.346 N 
ATOM    947  HN  ARG A  86      24.972  19.626  15.428  1.00  0.00     0.163 HD
ATOM    948  CA  ARG A  86      22.922  19.538  16.030  1.00  7.67     0.176 C 
ATOM    949  C   ARG A  86      23.115  18.126  16.594  1.00  7.44     0.241 C 
ATOM    950  O   ARG A  86      24.062  17.445  16.237  1.00  8.49    -0.271 OA
ATOM    951  CB  ARG A  86      22.149  19.508  14.728  1.00  8.27     0.036 C 
ATOM    952  CG  ARG A  86      21.746  20.907  14.225  1.00  8.36     0.023 C 
ATOM    953  CD  ARG A  86      20.682  21.553  15.063  1.00  8.15     0.138 C 
ATOM    954  NE  ARG A  86      20.209  22.837  14.571  1.00  8.23    -0.227 N 
ATOM    955  HE  ARG A  86      19.421  22.830  13.924  1.00  0.00     0.177 HD
ATOM    956  CZ  ARG A  86      20.718  24.011  14.895  1.00  8.10     0.665 C 
ATOM    957  NH1 ARG A  86      21.803  24.127  15.671  1.00  8.98    -0.235 N 
ATOM    958 1HH1 ARG A  86      22.196  25.034  15.921  1.00  0.00     0.174 HD
ATOM    959 2HH1 ARG A  86      22.212  23.269  16.042  1.00  0.00     0.174 HD
ATOM    960  NH2 ARG A  86      20.189  25.122  14.415  1.00  8.50    -0.235 N 
ATOM    961 1HH2 ARG A  86      20.582  26.029  14.665  1.00  0.00     0.174 HD
ATOM    962 2HH2 ARG A  86      19.362  25.034  13.824  1.00  0.00     0.174 HD
ATOM    963  N   THR A  87      22.185  17.776  17.509  1.00  7.74    -0.344 N 
ATOM    964  HN  THR A  87      21.379  18.385  17.648  1.00  0.00     0.163 HD
ATOM    965  CA  THR A  87      22.291  16.565  18.302  1.00  7.53     0.205 C 
ATOM    966  C   THR A  87      21.170  15.608  17.964  1.00  6.94     0.243 C 
ATOM    967  O   THR A  87      19.987  15.979  17.916  1.00  7.38    -0.271 OA
ATOM    968  CB  THR A  87      22.239  16.961  19.782  1.00  8.75     0.146 C 
ATOM    969  OG1 THR A  87      23.387  17.743  20.142  1.00 11.28    -0.393 OA
ATOM    970  HG1 THR A  87      23.355  17.988  21.059  1.00  0.00     0.210 HD
ATOM    971  CG2 THR A  87      22.252  15.744  20.681  1.00  9.86     0.042 C 
ATOM    972  N   PHE A  88      21.542  14.326  17.756  1.00  7.09    -0.346 N 
ATOM    973  HN  PHE A  88      22.515  14.085  17.948  1.00  0.00     0.163 HD
ATOM    974  CA  PHE A  88      20.676  13.262  17.283  1.00  7.56     0.180 C 
ATOM    975  C   PHE A  88      20.835  12.032  18.169  1.00  7.17     0.241 C 
ATOM    976  O   PHE A  88      21.855  11.816  18.800  1.00  9.29    -0.271 OA
ATOM    977  CB  PHE A  88      21.071  12.879  15.839  1.00  7.82     0.073 C 
ATOM    978  CG  PHE A  88      20.987  14.048  14.878  1.00  8.21    -0.056 A 
ATOM    979  CD1 PHE A  88      22.071  14.881  14.643  1.00  9.43     0.007 A 
ATOM    980  CD2 PHE A  88      19.829  14.365  14.210  1.00 10.52     0.007 A 
ATOM    981  CE1 PHE A  88      21.978  15.959  13.781  1.00 11.25     0.001 A 
ATOM    982  CE2 PHE A  88      19.708  15.418  13.348  1.00 12.12     0.001 A 
ATOM    983  CZ  PHE A  88      20.809  16.220  13.129  1.00 12.53     0.000 A 
ATOM    984  N   HIS A  89      19.803  11.185  18.162  1.00  7.66    -0.346 N 
ATOM    985  HN  HIS A  89      18.972  11.421  17.620  1.00  0.00     0.163 HD
ATOM    986  CA  HIS A  89      19.830   9.938  18.904  1.00  7.70     0.182 C 
ATOM    987  C   HIS A  89      19.159   8.850  18.098  1.00  7.47     0.241 C 
ATOM    988  O   HIS A  89      18.124   9.070  17.468  1.00  7.99    -0.271 OA
ATOM    989  CB  HIS A  89      19.098  10.097  20.263  1.00  8.53     0.093 C 
ATOM    990  CG  HIS A  89      19.063   8.834  21.051  1.00  9.10     0.028 A 
ATOM    991  ND1 HIS A  89      18.019   7.947  21.001  1.00 10.91    -0.354 N 
ATOM    992  HD1 HIS A  89      17.161   8.043  20.457  1.00  0.00     0.166 HD
ATOM    993  CD2 HIS A  89      19.990   8.319  21.872  1.00  9.44     0.114 A 
ATOM    994  CE1 HIS A  89      18.348   6.930  21.807  1.00  9.74     0.180 A 
ATOM    995  NE2 HIS A  89      19.531   7.114  22.353  1.00  9.96    -0.360 N 
ATOM    996  HE2 HIS A  89      20.011   6.490  23.002  1.00  0.00     0.166 HD
ATOM    997  N   VAL A  90      19.774   7.678  18.133  1.00  7.89    -0.346 N 
ATOM    998  HN  VAL A  90      20.710   7.640  18.536  1.00  0.00     0.163 HD
ATOM    999  CA  VAL A  90      19.194   6.438  17.631  1.00  7.87     0.180 C 
ATOM   1000  C   VAL A  90      19.353   5.359  18.701  1.00  8.06     0.241 C 
ATOM   1001  O   VAL A  90      19.992   5.568  19.725  1.00  9.49    -0.271 OA
ATOM   1002  CB  VAL A  90      19.807   6.014  16.291  1.00  9.44     0.009 C 
ATOM   1003  CG1 VAL A  90      19.407   6.977  15.180  1.00 11.62     0.012 C 
ATOM   1004  CG2 VAL A  90      21.332   5.875  16.463  1.00 10.17     0.012 C 
ATOM   1005  N   GLU A  91      18.730   4.185  18.505  1.00  8.77    -0.346 N 
ATOM   1006  HN  GLU A  91      18.417   3.913  17.573  1.00  0.00     0.163 HD
ATOM   1007  CA  GLU A  91      18.506   3.298  19.656  1.00  9.33     0.177 C 
ATOM   1008  C   GLU A  91      19.633   2.332  19.926  1.00  8.60     0.241 C 
ATOM   1009  O   GLU A  91      19.592   1.661  20.977  1.00 11.30    -0.271 OA
ATOM   1010  CB  GLU A  91      17.170   2.538  19.500  1.00 10.09     0.045 C 
ATOM   1011  CG  GLU A  91      15.960   3.436  19.409  1.00 10.59     0.116 C 
ATOM   1012  CD  GLU A  91      15.570   4.234  20.644  1.00 11.57     0.172 C 
ATOM   1013  OE1 GLU A  91      16.133   4.040  21.732  1.00 13.42    -0.648 OA
ATOM   1014  OE2 GLU A  91      14.693   5.136  20.493  1.00 13.03    -0.648 OA
ATOM   1015  N   THR A  92      20.607   2.190  19.028  1.00  8.75    -0.344 N 
ATOM   1016  HN  THR A  92      20.584   2.749  18.175  1.00  0.00     0.163 HD
ATOM   1017  CA  THR A  92      21.688   1.269  19.234  1.00  8.83     0.205 C 
ATOM   1018  C   THR A  92      23.002   1.891  18.746  1.00  8.39     0.246 C 
ATOM   1019  O   THR A  92      22.999   2.760  17.874  1.00  8.77    -0.271 OA
ATOM   1020  CB  THR A  92      21.522  -0.076  18.517  1.00 10.03     0.146 C 
ATOM   1021  OG1 THR A  92      21.451   0.079  17.136  1.00 11.48    -0.393 OA
ATOM   1022  HG1 THR A  92      22.257   0.520  16.894  1.00  0.00     0.210 HD
ATOM   1023  CG2 THR A  92      20.233  -0.782  18.905  1.00 11.31     0.042 C 
ATOM   1024  N   PRO A  93      24.131   1.447  19.292  1.00  8.40    -0.337 N 
ATOM   1025  CA  PRO A  93      25.405   1.970  18.824  1.00  9.25     0.179 C 
ATOM   1026  C   PRO A  93      25.676   1.571  17.367  1.00  7.98     0.241 C 
ATOM   1027  O   PRO A  93      26.365   2.302  16.634  1.00  8.50    -0.271 OA
ATOM   1028  CB  PRO A  93      26.451   1.393  19.790  1.00 11.92     0.037 C 
ATOM   1029  CG  PRO A  93      25.756   0.269  20.462  1.00 14.28     0.022 C 
ATOM   1030  CD  PRO A  93      24.296   0.544  20.444  1.00 10.02     0.127 C 
ATOM   1031  N   GLU A  94      25.183   0.423  16.940  1.00  8.65    -0.346 N 
ATOM   1032  HN  GLU A  94      24.653  -0.165  17.583  1.00  0.00     0.163 HD
ATOM   1033  CA  GLU A  94      25.382  -0.017  15.570  1.00  8.64     0.177 C 
ATOM   1034  C   GLU A  94      24.676   0.923  14.603  1.00  8.15     0.241 C 
ATOM   1035  O   GLU A  94      25.211   1.293  13.552  1.00  9.27    -0.271 OA
ATOM   1036  CB  GLU A  94      24.884  -1.447  15.362  1.00 10.51     0.045 C 
ATOM   1037  CG  GLU A  94      25.618  -2.491  16.178  1.00 13.09     0.116 C 
ATOM   1038  CD  GLU A  94      25.334  -2.529  17.652  1.00 15.15     0.172 C 
ATOM   1039  OE1 GLU A  94      24.288  -2.085  18.133  1.00 13.31    -0.648 OA
ATOM   1040  OE2 GLU A  94      26.184  -3.035  18.432  1.00 25.28    -0.648 OA
ATOM   1041  N   GLU A  95      23.509   1.394  14.858  1.00  8.69    -0.346 N 
ATOM   1042  HN  GLU A  95      23.076   1.069  15.722  1.00  0.00     0.163 HD
ATOM   1043  CA  GLU A  95      22.750   2.306  14.091  1.00  8.51     0.177 C 
ATOM   1044  C   GLU A  95      23.432   3.669  14.116  1.00  7.61     0.241 C 
ATOM   1045  O   GLU A  95      23.469   4.354  13.093  1.00  8.75    -0.271 OA
ATOM   1046  CB  GLU A  95      21.300   2.459  14.546  1.00  9.17     0.045 C 
ATOM   1047  CG  GLU A  95      20.469   1.235  14.231  1.00 10.62     0.116 C 
ATOM   1048  CD  GLU A  95      19.139   1.323  14.963  1.00 12.86     0.172 C 
ATOM   1049  OE1 GLU A  95      18.148   1.806  14.378  1.00 14.65    -0.648 OA
ATOM   1050  OE2 GLU A  95      19.116   0.921  16.142  1.00 14.35    -0.648 OA
ATOM   1051  N   ARG A  96      23.976   4.085  15.249  1.00  7.78    -0.346 N 
ATOM   1052  HN  ARG A  96      23.870   3.529  16.098  1.00  0.00     0.163 HD
ATOM   1053  CA  ARG A  96      24.724   5.330  15.288  1.00  7.84     0.176 C 
ATOM   1054  C   ARG A  96      25.916   5.258  14.364  1.00  7.74     0.241 C 
ATOM   1055  O   ARG A  96      26.180   6.204  13.614  1.00  8.54    -0.271 OA
ATOM   1056  CB  ARG A  96      25.142   5.658  16.724  1.00  7.63     0.036 C 
ATOM   1057  CG  ARG A  96      26.039   6.877  16.770  1.00  7.80     0.023 C 
ATOM   1058  CD  ARG A  96      26.320   7.310  18.200  1.00  7.91     0.138 C 
ATOM   1059  NE  ARG A  96      27.107   6.298  18.903  1.00  7.90    -0.227 N 
ATOM   1060  HE  ARG A  96      27.398   5.466  18.389  1.00  0.00     0.177 HD
ATOM   1061  CZ  ARG A  96      27.462   6.410  20.181  1.00  8.35     0.665 C 
ATOM   1062  NH1 ARG A  96      27.111   7.456  20.934  1.00  7.94    -0.235 N 
ATOM   1063 1HH1 ARG A  96      27.383   7.542  21.913  1.00  0.00     0.174 HD
ATOM   1064 2HH1 ARG A  96      26.551   8.184  20.490  1.00  0.00     0.174 HD
ATOM   1065  NH2 ARG A  96      28.187   5.468  20.755  1.00  9.33    -0.235 N 
ATOM   1066 1HH2 ARG A  96      28.459   5.554  21.734  1.00  0.00     0.174 HD
ATOM   1067 2HH2 ARG A  96      28.455   4.669  20.180  1.00  0.00     0.174 HD
ATOM   1068  N   GLU A  97      26.645   4.153  14.380  1.00  7.47    -0.346 N 
ATOM   1069  HN  GLU A  97      26.403   3.401  15.025  1.00  0.00     0.163 HD
ATOM   1070  CA  GLU A  97      27.795   3.994  13.485  1.00  8.65     0.177 C 
ATOM   1071  C   GLU A  97      27.364   4.037  12.047  1.00  8.23     0.241 C 
ATOM   1072  O   GLU A  97      28.057   4.600  11.197  1.00  9.62    -0.271 OA
ATOM   1073  CB  GLU A  97      28.533   2.705  13.822  1.00 11.68     0.045 C 
ATOM   1074  CG  GLU A  97      29.988   2.800  13.437  1.00 21.54     0.116 C 
ATOM   1075  CD  GLU A  97      30.865   3.746  14.274  1.00 35.74     0.172 C 
ATOM   1076  OE1 GLU A  97      30.666   3.909  15.529  1.00 36.22    -0.648 OA
ATOM   1077  OE2 GLU A  97      31.815   4.401  13.723  1.00 43.57    -0.648 OA
ATOM   1078  N   GLU A  98      26.246   3.411  11.719  1.00  8.54    -0.346 N 
ATOM   1079  HN  GLU A  98      25.721   2.889  12.420  1.00  0.00     0.163 HD
ATOM   1080  CA  GLU A  98      25.770   3.478  10.327  1.00  9.83     0.177 C 
ATOM   1081  C   GLU A  98      25.553   4.906   9.881  1.00  8.53     0.241 C 
ATOM   1082  O   GLU A  98      25.938   5.318   8.744  1.00  9.51    -0.271 OA
ATOM   1083  CB  GLU A  98      24.508   2.654  10.141  1.00 11.11     0.045 C 
ATOM   1084  CG  GLU A  98      24.692   1.152  10.176  1.00 13.94     0.116 C 
ATOM   1085  CD  GLU A  98      23.317   0.523   9.928  1.00 16.58     0.172 C 
ATOM   1086  OE1 GLU A  98      22.339   0.862  10.592  1.00 23.65    -0.648 OA
ATOM   1087  OE2 GLU A  98      23.278  -0.332   9.034  1.00 25.38    -0.648 OA
ATOM   1088  N   TRP A  99      24.908   5.732  10.723  1.00  8.31    -0.346 N 
ATOM   1089  HN  TRP A  99      24.614   5.393  11.639  1.00  0.00     0.163 HD
ATOM   1090  CA  TRP A  99      24.627   7.106  10.336  1.00  8.75     0.181 C 
ATOM   1091  C   TRP A  99      25.924   7.927  10.248  1.00  7.87     0.241 C 
ATOM   1092  O   TRP A  99      26.120   8.669   9.300  1.00  9.03    -0.271 OA
ATOM   1093  CB  TRP A  99      23.675   7.798  11.308  1.00  8.98     0.075 C 
ATOM   1094  CG  TRP A  99      22.251   7.662  11.011  1.00  9.24    -0.028 A 
ATOM   1095  CD1 TRP A  99      21.282   6.976  11.682  1.00 11.70     0.096 A 
ATOM   1096  CD2 TRP A  99      21.579   8.278   9.893  1.00 10.17    -0.002 A 
ATOM   1097  NE1 TRP A  99      20.074   7.137  11.035  1.00 11.97    -0.365 N 
ATOM   1098  HE1 TRP A  99      19.191   6.723  11.334  1.00  0.00     0.165 HD
ATOM   1099  CE2 TRP A  99      20.233   7.932   9.934  1.00 10.70     0.042 A 
ATOM   1100  CE3 TRP A  99      22.028   9.097   8.865  1.00 11.05     0.014 A 
ATOM   1101  CZ2 TRP A  99      19.274   8.349   9.004  1.00 13.01     0.030 A 
ATOM   1102  CZ3 TRP A  99      21.123   9.536   7.911  1.00 14.50     0.001 A 
ATOM   1103  CH2 TRP A  99      19.780   9.146   8.018  1.00 13.75     0.002 A 
ATOM   1104  N   THR A 100      26.795   7.818  11.278  1.00  8.24    -0.341 N 
ATOM   1105  HN  THR A 100      26.616   7.171  12.046  1.00  0.00     0.163 HD
ATOM   1106  CA  THR A 100      28.005   8.653  11.264  1.00  8.63     0.119 A 
ATOM   1107  C   THR A 100      28.923   8.237  10.117  1.00  8.55     0.247 C 
ATOM   1108  O   THR A 100      29.533   9.081   9.434  1.00  9.88    -0.271 OA
ATOM   1109  CB  THR A 100      28.654   8.567  12.649  0.50 12.48     0.012 A 
ATOM   1110  CB  THR A 100      28.761   8.697  12.593  0.50  8.65     0.030 A 
ATOM   1111  OG1 THR A 100      27.843   9.223  13.650  0.50 14.04     0.000 OA
ATOM   1112  HG1 THR A 100      28.245   9.170  14.509  1.00  0.00     0.018 HD
ATOM   1113  OG1 THR A 100      29.029   7.346  13.018  0.50  6.09     0.000 OA
ATOM   1114  HG1 THR A 100      29.499   7.373  13.843  1.00  0.00     0.000 HD
ATOM   1115  CG2 THR A 100      29.959   9.319  12.615  0.50 20.63     0.011 A 
ATOM   1116  CG2 THR A 100      27.975   9.327  13.748  0.50 11.91     0.010 A 
ATOM   1117  N   THR A 101      29.026   6.931   9.843  1.00  8.55    -0.343 N 
ATOM   1118  HN  THR A 101      28.541   6.233  10.407  1.00  0.00     0.163 HD
ATOM   1119  CA  THR A 101      29.861   6.539   8.704  1.00  9.45     0.205 C 
ATOM   1120  C   THR A 101      29.254   7.004   7.404  1.00  8.97     0.243 C 
ATOM   1121  O   THR A 101      30.001   7.457   6.531  1.00  9.92    -0.271 OA
ATOM   1122  CB  THR A 101      30.070   5.013   8.728  1.00 10.81     0.146 C 
ATOM   1123  OG1 THR A 101      30.860   4.722   9.911  1.00 14.00    -0.393 OA
ATOM   1124  HG1 THR A 101      30.401   5.033  10.682  1.00  0.00     0.210 HD
ATOM   1125  CG2 THR A 101      30.791   4.525   7.517  1.00 12.48     0.042 C 
ATOM   1126  N   ALA A 102      27.952   6.932   7.217  1.00  8.66    -0.346 N 
ATOM   1127  HN  ALA A 102      27.366   6.539   7.954  1.00  0.00     0.163 HD
ATOM   1128  CA  ALA A 102      27.323   7.401   5.980  1.00  9.08     0.172 C 
ATOM   1129  C   ALA A 102      27.601   8.878   5.751  1.00  8.19     0.240 C 
ATOM   1130  O   ALA A 102      27.956   9.327   4.657  1.00  9.00    -0.271 OA
ATOM   1131  CB  ALA A 102      25.837   7.139   6.014  1.00 10.07     0.042 C 
ATOM   1132  N   ILE A 103      27.412   9.672   6.815  1.00  8.24    -0.346 N 
ATOM   1133  HN  ILE A 103      27.086   9.277   7.697  1.00  0.00     0.163 HD
ATOM   1134  CA  ILE A 103      27.676  11.109   6.706  1.00  8.14     0.180 C 
ATOM   1135  C   ILE A 103      29.146  11.370   6.372  1.00  8.17     0.241 C 
ATOM   1136  O   ILE A 103      29.444  12.193   5.489  1.00  8.70    -0.271 OA
ATOM   1137  CB  ILE A 103      27.232  11.826   7.988  1.00  8.00     0.013 C 
ATOM   1138  CG1 ILE A 103      25.726  11.724   8.223  1.00  8.46     0.002 C 
ATOM   1139  CG2 ILE A 103      27.703  13.269   7.926  1.00  9.55     0.012 C 
ATOM   1140  CD1 ILE A 103      25.256  12.083   9.587  1.00  9.81     0.005 C 
ATOM   1141  N   GLN A 104      30.053  10.681   7.047  1.00  8.32    -0.346 N 
ATOM   1142  HN  GLN A 104      29.766  10.018   7.767  1.00  0.00     0.163 HD
ATOM   1143  CA  GLN A 104      31.455  10.879   6.751  1.00  8.40     0.177 C 
ATOM   1144  C   GLN A 104      31.794  10.487   5.309  1.00  8.97     0.241 C 
ATOM   1145  O   GLN A 104      32.618  11.121   4.670  1.00  9.43    -0.271 OA
ATOM   1146  CB  GLN A 104      32.332  10.089   7.741  1.00  9.21     0.044 C 
ATOM   1147  CG  GLN A 104      33.818  10.428   7.592  1.00  9.44     0.105 C 
ATOM   1148  CD  GLN A 104      34.053  11.861   8.007  1.00 10.11     0.215 C 
ATOM   1149  OE1 GLN A 104      34.067  12.221   9.196  1.00 10.93    -0.274 OA
ATOM   1150  NE2 GLN A 104      34.275  12.736   7.030  1.00 11.10    -0.370 N 
ATOM   1151 1HE2 GLN A 104      34.434  13.704   7.310  1.00  0.00     0.159 HD
ATOM   1152 2HE2 GLN A 104      34.264  12.440   6.054  1.00  0.00     0.159 HD
ATOM   1153  N   THR A 105      31.217   9.397   4.813  1.00  9.01    -0.344 N 
ATOM   1154  HN  THR A 105      30.582   8.857   5.401  1.00  0.00     0.163 HD
ATOM   1155  CA  THR A 105      31.472   8.958   3.450  1.00 10.22     0.205 C 
ATOM   1156  C   THR A 105      31.032  10.032   2.469  1.00 10.06     0.243 C 
ATOM   1157  O   THR A 105      31.769  10.328   1.521  1.00 10.36    -0.271 OA
ATOM   1158  CB  THR A 105      30.750   7.634   3.199  1.00 12.66     0.146 C 
ATOM   1159  OG1 THR A 105      31.319   6.608   4.029  1.00 16.27    -0.393 OA
ATOM   1160  HG1 THR A 105      31.206   6.916   4.921  1.00  0.00     0.210 HD
ATOM   1161  CG2 THR A 105      30.929   7.147   1.789  1.00 20.30     0.042 C 
ATOM   1162  N   VAL A 106      29.876  10.629   2.686  1.00  9.35    -0.346 N 
ATOM   1163  HN  VAL A 106      29.290  10.332   3.467  1.00  0.00     0.163 HD
ATOM   1164  CA  VAL A 106      29.429  11.716   1.812  1.00  8.75     0.180 C 
ATOM   1165  C   VAL A 106      30.371  12.888   1.894  1.00  8.55     0.241 C 
ATOM   1166  O   VAL A 106      30.781  13.430   0.877  1.00  9.65    -0.271 OA
ATOM   1167  CB  VAL A 106      27.983  12.121   2.141  1.00  9.79     0.009 C 
ATOM   1168  CG1 VAL A 106      27.619  13.425   1.486  1.00 10.41     0.012 C 
ATOM   1169  CG2 VAL A 106      27.042  10.994   1.723  1.00 10.50     0.012 C 
ATOM   1170  N   ALA A 107      30.769  13.287   3.115  1.00  8.63    -0.346 N 
ATOM   1171  HN  ALA A 107      30.414  12.812   3.945  1.00  0.00     0.163 HD
ATOM   1172  CA  ALA A 107      31.716  14.408   3.258  1.00  9.20     0.172 C 
ATOM   1173  C   ALA A 107      33.015  14.093   2.545  1.00  9.11     0.240 C 
ATOM   1174  O   ALA A 107      33.598  15.002   1.895  1.00 10.13    -0.271 OA
ATOM   1175  CB  ALA A 107      31.925  14.741   4.722  1.00 10.05     0.042 C 
ATOM   1176  N   ASP A 108      33.508  12.873   2.666  1.00  9.45    -0.346 N 
ATOM   1177  HN  ASP A 108      33.003  12.191   3.231  1.00  0.00     0.163 HD
ATOM   1178  CA  ASP A 108      34.766  12.465   2.010  1.00 10.27     0.186 C 
ATOM   1179  C   ASP A 108      34.637  12.577   0.493  1.00 10.94     0.241 C 
ATOM   1180  O   ASP A 108      35.573  13.013  -0.177  1.00 12.11    -0.271 OA
ATOM   1181  CB  ASP A 108      35.147  11.063   2.419  1.00 10.84     0.147 C 
ATOM   1182  CG  ASP A 108      35.643  10.947   3.857  1.00 13.19     0.175 C 
ATOM   1183  OD1 ASP A 108      35.829  11.933   4.564  1.00 13.48    -0.648 OA
ATOM   1184  OD2 ASP A 108      35.856   9.783   4.298  1.00 16.24    -0.648 OA
ATOM   1185  N   GLY A 109      33.475  12.205  -0.052  1.00 11.08    -0.351 N 
ATOM   1186  HN  GLY A 109      32.721  11.873   0.550  1.00  0.00     0.163 HD
ATOM   1187  CA  GLY A 109      33.268  12.267  -1.496  1.00 11.06     0.225 C 
ATOM   1188  C   GLY A 109      33.266  13.709  -1.958  1.00 11.65     0.236 C 
ATOM   1189  O   GLY A 109      33.788  14.046  -3.038  1.00 14.23    -0.272 OA
ATOM   1190  N   LEU A 110      32.663  14.613  -1.198  1.00 11.04    -0.346 N 
ATOM   1191  HN  LEU A 110      32.171  14.312  -0.357  1.00  0.00     0.163 HD
ATOM   1192  CA  LEU A 110      32.689  16.008  -1.537  1.00 12.59     0.177 C 
ATOM   1193  C   LEU A 110      34.109  16.579  -1.499  1.00 13.61     0.241 C 
ATOM   1194  O   LEU A 110      34.449  17.407  -2.351  1.00 16.44    -0.271 OA
ATOM   1195  CB  LEU A 110      31.803  16.806  -0.595  1.00 12.03     0.038 C 
ATOM   1196  CG  LEU A 110      30.328  16.457  -0.688  1.00 14.75    -0.020 C 
ATOM   1197  CD1 LEU A 110      29.562  17.146   0.425  1.00 18.27     0.009 C 
ATOM   1198  CD2 LEU A 110      29.756  16.907  -2.035  1.00 18.56     0.009 C 
ATOM   1199  N   LYS A 111      34.897  16.142  -0.525  1.00 12.59    -0.346 N 
ATOM   1200  HN  LYS A 111      34.565  15.467   0.164  1.00  0.00     0.163 HD
ATOM   1201  CA  LYS A 111      36.267  16.669  -0.479  1.00 15.06     0.176 C 
ATOM   1202  C   LYS A 111      37.064  16.159  -1.662  1.00 17.18     0.241 C 
ATOM   1203  O   LYS A 111      37.862  16.884  -2.276  1.00 20.76    -0.271 OA
ATOM   1204  CB  LYS A 111      36.890  16.314   0.857  1.00 20.01     0.035 C 
ATOM   1205  CG  LYS A 111      38.332  16.745   0.992  1.00 22.95     0.004 C 
ATOM   1206  CD  LYS A 111      38.583  18.230   1.118  1.00 33.89     0.027 C 
ATOM   1207  CE  LYS A 111      38.554  18.709   2.567  1.00 38.97     0.229 C 
ATOM   1208  NZ  LYS A 111      38.737  20.187   2.640  1.00 44.50    -0.079 N 
ATOM   1209  HZ1 LYS A 111      38.718  20.507   3.608  1.00  0.00     0.274 HD
ATOM   1210  HZ2 LYS A 111      38.054  20.681   2.066  1.00  0.00     0.274 HD
ATOM   1211  HZ3 LYS A 111      39.586  20.486   2.161  1.00  0.00     0.274 HD
ATOM   1212  N   LYS A 112      36.894  14.896  -2.062  1.00 16.01    -0.346 N 
ATOM   1213  HN  LYS A 112      36.292  14.272  -1.524  1.00  0.00     0.163 HD
ATOM   1214  CA  LYS A 112      37.556  14.404  -3.252  1.00 18.47     0.176 C 
ATOM   1215  C   LYS A 112      37.145  15.141  -4.525  1.00 18.69     0.241 C 
ATOM   1216  O   LYS A 112      37.979  15.453  -5.387  1.00 21.08    -0.271 OA
ATOM   1217  CB  LYS A 112      37.291  12.895  -3.394  1.00 18.26     0.035 C 
ATOM   1218  CG  LYS A 112      37.892  12.385  -4.700  1.00 24.01     0.004 C 
ATOM   1219  CD  LYS A 112      38.677  11.117  -4.599  1.00 39.55     0.027 C 
ATOM   1220  CE  LYS A 112      40.004  11.181  -5.359  1.00 47.12     0.229 C 
ATOM   1221  NZ  LYS A 112      40.669   9.864  -5.530  1.00 42.07    -0.079 N 
ATOM   1222  HZ1 LYS A 112      41.553   9.907  -6.036  1.00  0.00     0.274 HD
ATOM   1223  HZ2 LYS A 112      40.035   9.198  -5.972  1.00  0.00     0.274 HD
ATOM   1224  HZ3 LYS A 112      40.796   9.408  -4.627  1.00  0.00     0.274 HD
ATOM   1225  N   GLN A 113      35.861  15.445  -4.655  1.00 17.19    -0.343 N 
ATOM   1226  HN  GLN A 113      35.183  15.086  -3.983  1.00  0.00     0.163 HD
ATOM   1227  CA  GLN A 113      35.414  16.296  -5.762  1.00 19.54     0.105 A 
ATOM   1228  C   GLN A 113      36.132  17.634  -5.787  1.00 23.61     0.245 C 
ATOM   1229  O   GLN A 113      36.511  18.114  -6.872  1.00 24.77    -0.271 OA
ATOM   1230  CB  GLN A 113      33.895  16.473  -5.662  0.50 22.30     0.092 A 
ATOM   1231  CB  GLN A 113      33.914  16.572  -5.656  0.50 21.33     0.092 A 
ATOM   1232  CG  GLN A 113      33.295  17.598  -6.479  0.50 26.47     0.058 A 
ATOM   1233  CG  GLN A 113      33.056  15.375  -6.028  0.50 18.75     0.058 A 
ATOM   1234  CD  GLN A 113      32.302  17.127  -7.518  0.50 25.33     0.144 C 
ATOM   1235  CD  GLN A 113      31.595  15.646  -5.725  0.50 19.68     0.144 C 
ATOM   1236  OE1 GLN A 113      31.346  16.402  -7.233  0.50 26.09    -0.178 OA
ATOM   1237  OE1 GLN A 113      31.041  16.706  -5.996  0.50 30.43    -0.178 OA
ATOM   1238  NE2 GLN A 113      32.519  17.542  -8.755  0.50 38.16    -0.382 N 
ATOM   1239 1HE2 GLN A 113      33.310  18.142  -8.991  1.00  0.00     0.158 HD
ATOM   1240 2HE2 GLN A 113      31.849  17.224  -9.456  1.00  0.00     0.158 HD
ATOM   1241  NE2 GLN A 113      30.982  14.640  -5.130  0.50 29.14    -0.382 N 
ATOM   1242 1HE2 GLN A 113      29.999  14.822  -4.926  1.00  0.00     0.158 HD
ATOM   1243 2HE2 GLN A 113      31.443  13.758  -4.905  1.00  0.00     0.158 HD
ATOM   1244  N   GLU A 114      36.328  18.230  -4.621  1.00 25.14    -0.346 N 
ATOM   1245  HN  GLU A 114      35.997  17.784  -3.766  1.00  0.00     0.163 HD
ATOM   1246  CA  GLU A 114      37.017  19.526  -4.543  1.00 28.34     0.177 C 
ATOM   1247  C   GLU A 114      38.446  19.359  -4.996  1.00 29.48     0.241 C 
ATOM   1248  O   GLU A 114      39.047  20.127  -5.723  1.00 38.41    -0.271 OA
ATOM   1249  CB  GLU A 114      36.928  20.063  -3.121  1.00 33.39     0.045 C 
ATOM   1250  CG  GLU A 114      37.073  21.555  -2.900  1.00 43.19     0.116 C 
ATOM   1251  CD  GLU A 114      36.942  21.926  -1.432  1.00 45.79     0.172 C 
ATOM   1252  OE1 GLU A 114      37.010  21.010  -0.587  1.00 44.06    -0.648 OA
ATOM   1253  OE2 GLU A 114      36.767  23.127  -1.133  1.00 47.74    -0.648 OA
ATOM   1254  N   GLU A 115      39.060  18.255  -4.558  1.00 28.83    -0.346 N 
ATOM   1255  HN  GLU A 115      38.554  17.561  -4.007  1.00  0.00     0.163 HD
ATOM   1256  CA  GLU A 115      40.465  18.064  -4.884  1.00 34.47     0.177 C 
ATOM   1257  C   GLU A 115      40.573  17.879  -6.398  1.00 34.62     0.241 C 
ATOM   1258  O   GLU A 115      41.578  18.279  -7.002  1.00 41.92    -0.271 OA
ATOM   1259  CB  GLU A 115      41.073  16.883  -4.142  1.00 40.25     0.045 C 
ATOM   1260  CG  GLU A 115      40.949  16.839  -2.636  1.00 41.46     0.116 C 
ATOM   1261  CD  GLU A 115      40.926  15.428  -2.093  1.00 44.49     0.172 C 
ATOM   1262  OE1 GLU A 115      41.080  14.432  -2.829  1.00 52.70    -0.648 OA
ATOM   1263  OE2 GLU A 115      40.742  15.247  -0.892  1.00 58.81    -0.648 OA
ATOM   1264  N   GLU A 116      39.524  17.274  -6.992  1.00 30.46    -0.346 N 
ATOM   1265  HN  GLU A 116      38.651  17.084  -6.500  1.00  0.00     0.163 HD
ATOM   1266  CA  GLU A 116      39.732  16.907  -8.404  1.00 35.06     0.176 C 
ATOM   1267  C   GLU A 116      39.418  18.098  -9.294  1.00 31.50     0.238 C 
ATOM   1268  O   GLU A 116      38.794  19.047  -8.775  1.00 38.72    -0.271 OA
ATOM   1269  CB  GLU A 116      38.914  15.649  -8.737  1.00 43.26     0.045 C 
ATOM   1270  CG  GLU A 116      39.318  14.501  -7.815  1.00 45.91     0.116 C 
ATOM   1271  CD  GLU A 116      39.211  13.080  -8.294  1.00 44.47     0.172 C 
ATOM   1272  OE1 GLU A 116      40.205  12.496  -8.808  1.00 46.45    -0.648 OA
ATOM   1273  OE2 GLU A 116      38.104  12.508  -8.132  1.00 50.43    -0.648 OA
ATOM   1274  N   GLU A 117      39.795  18.068 -10.477  1.00 30.80    -0.368 N 
ATOM   1275  HN1 GLU A 117      39.584  18.867 -11.074  1.00  0.00     0.159 HD
ATOM   1276  HN2 GLU A 117      40.305  17.293 -10.901  1.00  0.00     0.159 HD
HETATM 1277  C   ACE A  -1      25.842  13.738 -11.519  1.00 14.57     0.214 C 
HETATM 1278  O   ACE A  -1      25.616  13.709 -10.308  1.00 19.54    -0.274 OA
HETATM 1279  CH3 ACE A  -1      27.218  13.295 -12.006  1.00 17.56     0.117 C 
HETATM 1280  C1  4IP A1117      14.780  25.232  17.669  1.00  7.31     0.198 C 
HETATM 1281  O1  4IP A1117      14.964  25.328  19.099  1.00  7.70    -0.272 OA
HETATM 1282  C2  4IP A1117      14.825  23.753  17.251  1.00  6.95     0.182 C 
HETATM 1283  O2  4IP A1117      16.055  23.212  17.741  1.00  7.71    -0.390 OA
HETATM 1284  H2  4IP A1117      16.083  22.298  17.483  1.00  0.00     0.210 HD
HETATM 1285  C3  4IP A1117      14.749  23.628  15.739  1.00  6.98     0.199 C 
HETATM 1286  O3  4IP A1117      14.790  22.252  15.388  1.00  7.54    -0.272 OA
HETATM 1287  C4  4IP A1117      15.875  24.399  15.072  1.00  7.38     0.200 C 
HETATM 1288  O4  4IP A1117      15.739  24.266  13.647  1.00  7.27    -0.272 OA
HETATM 1289  C5  4IP A1117      15.800  25.840  15.507  1.00  7.35     0.199 C 
HETATM 1290  O5  4IP A1117      16.886  26.586  14.922  1.00  7.86    -0.272 OA
HETATM 1291  C6  4IP A1117      15.938  25.984  17.011  1.00  7.90     0.182 C 
HETATM 1292  O6  4IP A1117      15.871  27.368  17.370  1.00  9.93    -0.390 OA
HETATM 1293  H6  4IP A1117      16.590  27.835  16.961  1.00  0.00     0.210 HD
HETATM 1294  P1  4IP A1117      13.738  25.168  20.145  1.00  7.13     0.422 P 
HETATM 1295  O1P 4IP A1117      13.391  26.601  20.613  1.00  8.03    -0.617 OA
HETATM 1296  O2P 4IP A1117      12.588  24.532  19.458  1.00  8.15    -0.617 OA
HETATM 1297  O3P 4IP A1117      14.297  24.368  21.261  1.00  7.99    -0.617 OA
HETATM 1298  P3  4IP A1117      13.470  21.406  14.996  1.00  9.02     0.422 P 
HETATM 1299  O4P 4IP A1117      12.865  22.111  13.707  1.00 15.24    -0.617 OA
HETATM 1300  O5P 4IP A1117      12.443  21.486  16.020  1.00 11.56    -0.617 OA
HETATM 1301  O6P 4IP A1117      13.983  20.094  14.497  1.00 12.38    -0.617 OA
HETATM 1302  P4  4IP A1117      16.947  23.743  12.715  1.00  7.14     0.422 P 
HETATM 1303  O7P 4IP A1117      16.228  23.349  11.428  1.00  7.94    -0.617 OA
HETATM 1304  O8P 4IP A1117      17.916  24.911  12.524  1.00  7.63    -0.617 OA
HETATM 1305  O9P 4IP A1117      17.665  22.622  13.422  1.00  7.45    -0.617 OA
HETATM 1306  P5  4IP A1117      16.635  27.774  13.864  1.00  9.15     0.422 P 
HETATM 1307  OPF 4IP A1117      17.769  28.760  14.166  1.00 10.97    -0.617 OA
HETATM 1308  OPG 4IP A1117      15.262  28.300  14.030  1.00 12.19    -0.617 OA
HETATM 1309  OPH 4IP A1117      16.831  27.162  12.485  1.00  9.74    -0.617 OA
TER    1310      4IP A1117 
