# Supplementary material for: Network pharmacology-based mechanism analysis of dauricine on the alleviating Aβ-induced neurotoxicity in Caenorhabditis elegans
Source: BMC Complement Med Ther. 2024 Aug 30;24:321. doi: 10.1186/s12906-024-04589-w (PMC11363685; doi:10.1186/s12906-024-04589-w)
Supplement: Supplementary file 1 — Supplementary Material 1: The original data of Network pharmacology analysis [file 12906_2024_4589_MOESM1_ESM.zip › Supplementary File 1— The original data of Network pharmacology analysis/Molecular docking results/mTOR/73400_uff_E=884.42_out.pdbqt]

MODEL 1
REMARK VINA RESULT:      -7.7      0.000      0.000
REMARK  11 active torsions:
REMARK  status: ('A' for Active; 'I' for Inactive)
REMARK    1  A    between atoms: O_1  and  C_29 
REMARK    2  A    between atoms: O_2  and  C_30 
REMARK    3  A    between atoms: O_3  and  C_31 
REMARK    4  A    between atoms: O_4  and  C_32 
REMARK    5  A    between atoms: O_5  and  C_37 
REMARK    6  A    between atoms: O_5  and  C_38 
REMARK    7  A    between atoms: O_6  and  C_42 
REMARK    8  A    between atoms: C_9  and  C_19 
REMARK    9  A    between atoms: C_10  and  C_20 
REMARK   10  A    between atoms: C_19  and  C_25 
REMARK   11  A    between atoms: C_20  and  C_27 
ROOT
HETATM    1  C   UNK N   1      45.687  71.207  28.611  0.00  0.00    -0.053 A 
HETATM    2  C   UNK N   1      45.804  69.890  29.074  0.00  0.00     0.047 A 
HETATM    3  C   UNK N   1      46.799  72.062  28.688  0.00  0.00     0.010 A 
HETATM    4  C   UNK N   1      47.024  69.419  29.584  0.00  0.00     0.109 A 
HETATM    5  C   UNK N   1      48.010  71.600  29.211  0.00  0.00     0.040 A 
HETATM    6  C   UNK N   1      48.131  70.273  29.653  0.00  0.00     0.099 A 
ENDROOT
BRANCH   4   7
HETATM    7  O   UNK N   1      47.125  68.136  30.014  0.00  0.00    -0.308 OA
BRANCH   7   8
HETATM    8  C   UNK N   1      46.969  67.089  29.170  0.00  0.00     0.076 A 
HETATM    9  C   UNK N   1      46.695  67.310  27.810  0.00  0.00     0.038 A 
HETATM   10  C   UNK N   1      46.542  66.238  26.941  0.00  0.00     0.010 A 
HETATM   11  C   UNK N   1      46.659  64.923  27.411  0.00  0.00    -0.056 A 
HETATM   12  C   UNK N   1      46.917  64.697  28.775  0.00  0.00     0.010 A 
HETATM   13  C   UNK N   1      47.071  65.779  29.652  0.00  0.00     0.038 A 
BRANCH  11  14
HETATM   14  C   UNK N   1      46.514  63.771  26.450  0.00  0.00     0.079 C 
BRANCH  14  15
HETATM   15  C   UNK N   1      47.298  62.514  26.933  0.00  0.00     0.260 C 
HETATM   16  N   UNK N   1      46.436  61.303  26.799  0.00  0.00     0.093 N 
HETATM   17  C   UNK N   1      47.205  60.053  26.712  0.00  0.00     0.277 C 
HETATM   18  C   UNK N   1      45.457  61.203  27.898  0.00  0.00     0.310 C 
HETATM   19  C   UNK N   1      48.042  60.052  25.440  0.00  0.00     0.069 C 
HETATM   20  C   UNK N   1      48.948  61.243  25.421  0.00  0.00    -0.045 A 
HETATM   21  C   UNK N   1      48.617  62.407  26.150  0.00  0.00    -0.016 A 
HETATM   22  C   UNK N   1      50.144  61.189  24.689  0.00  0.00     0.047 A 
HETATM   23  C   UNK N   1      49.522  63.489  26.148  0.00  0.00     0.049 A 
HETATM   24  C   UNK N   1      50.710  63.428  25.416  0.00  0.00     0.102 A 
HETATM   25  C   UNK N   1      51.025  62.275  24.689  0.00  0.00     0.102 A 
BRANCH  24  26
HETATM   26  O   UNK N   1      51.550  64.484  25.409  0.00  0.00    -0.353 OA
HETATM   27  C   UNK N   1      52.239  64.852  26.544  0.00  0.00     0.210 C 
ENDBRANCH  24  26
BRANCH  25  28
HETATM   28  O   UNK N   1      52.179  62.208  23.993  0.00  0.00    -0.353 OA
HETATM   29  C   UNK N   1      52.379  61.239  23.035  0.00  0.00     0.210 C 
ENDBRANCH  25  28
ENDBRANCH  14  15
ENDBRANCH  11  14
ENDBRANCH   7   8
ENDBRANCH   4   7
BRANCH   6  30
HETATM   30  O   UNK N   1      49.295  69.822  30.161  0.00  0.00    -0.358 OA
HETATM   31  H   UNK N   1      49.730  69.031  29.814  0.00  0.00     0.218 HD
ENDBRANCH   6  30
BRANCH   1  32
HETATM   32  C   UNK N   1      44.382  71.686  28.017  0.00  0.00     0.079 C 
BRANCH  32  33
HETATM   33  C   UNK N   1      44.522  72.004  26.500  0.00  0.00     0.260 C 
HETATM   34  N   UNK N   1      45.567  73.054  26.320  0.00  0.00     0.093 N 
HETATM   35  C   UNK N   1      46.168  73.044  24.981  0.00  0.00     0.277 C 
HETATM   36  C   UNK N   1      45.042  74.400  26.618  0.00  0.00     0.310 C 
HETATM   37  C   UNK N   1      46.920  71.736  24.766  0.00  0.00     0.069 C 
HETATM   38  C   UNK N   1      45.991  70.575  24.945  0.00  0.00    -0.045 A 
HETATM   39  C   UNK N   1      44.824  70.705  25.730  0.00  0.00    -0.016 A 
HETATM   40  C   UNK N   1      46.279  69.358  24.308  0.00  0.00     0.047 A 
HETATM   41  C   UNK N   1      43.934  69.613  25.809  0.00  0.00     0.049 A 
HETATM   42  C   UNK N   1      44.221  68.408  25.154  0.00  0.00     0.102 A 
HETATM   43  C   UNK N   1      45.402  68.277  24.417  0.00  0.00     0.102 A 
BRANCH  42  44
HETATM   44  O   UNK N   1      43.365  67.367  25.239  0.00  0.00    -0.353 OA
HETATM   45  C   UNK N   1      42.015  67.561  25.433  0.00  0.00     0.210 C 
ENDBRANCH  42  44
BRANCH  43  46
HETATM   46  O   UNK N   1      45.680  67.114  23.790  0.00  0.00    -0.353 OA
HETATM   47  C   UNK N   1      46.637  67.039  22.803  0.00  0.00     0.210 C 
ENDBRANCH  43  46
ENDBRANCH  32  33
ENDBRANCH   1  32
TORSDOF 11
ENDMDL
MODEL 2
REMARK VINA RESULT:      -7.6      6.520     11.434
REMARK  11 active torsions:
REMARK  status: ('A' for Active; 'I' for Inactive)
REMARK    1  A    between atoms: O_1  and  C_29 
REMARK    2  A    between atoms: O_2  and  C_30 
REMARK    3  A    between atoms: O_3  and  C_31 
REMARK    4  A    between atoms: O_4  and  C_32 
REMARK    5  A    between atoms: O_5  and  C_37 
REMARK    6  A    between atoms: O_5  and  C_38 
REMARK    7  A    between atoms: O_6  and  C_42 
REMARK    8  A    between atoms: C_9  and  C_19 
REMARK    9  A    between atoms: C_10  and  C_20 
REMARK   10  A    between atoms: C_19  and  C_25 
REMARK   11  A    between atoms: C_20  and  C_27 
ROOT
HETATM    1  C   UNK N   1      46.238  69.583  28.774  0.00  0.00    -0.053 A 
HETATM    2  C   UNK N   1      45.710  70.508  29.684  0.00  0.00     0.047 A 
HETATM    3  C   UNK N   1      46.273  69.908  27.408  0.00  0.00     0.010 A 
HETATM    4  C   UNK N   1      45.246  71.758  29.242  0.00  0.00     0.109 A 
HETATM    5  C   UNK N   1      45.795  71.145  26.964  0.00  0.00     0.040 A 
HETATM    6  C   UNK N   1      45.288  72.079  27.881  0.00  0.00     0.099 A 
ENDROOT
BRANCH   4   7
HETATM    7  O   UNK N   1      44.754  72.648  30.139  0.00  0.00    -0.308 OA
BRANCH   7   8
HETATM    8  C   UNK N   1      43.867  72.282  31.094  0.00  0.00     0.076 A 
HETATM    9  C   UNK N   1      42.596  71.805  30.734  0.00  0.00     0.038 A 
HETATM   10  C   UNK N   1      41.687  71.422  31.710  0.00  0.00     0.010 A 
HETATM   11  C   UNK N   1      42.027  71.506  33.067  0.00  0.00    -0.056 A 
HETATM   12  C   UNK N   1      43.294  71.997  33.433  0.00  0.00     0.010 A 
HETATM   13  C   UNK N   1      44.210  72.385  32.447  0.00  0.00     0.038 A 
BRANCH  11  14
HETATM   14  C   UNK N   1      41.039  71.062  34.114  0.00  0.00     0.079 C 
BRANCH  14  15
HETATM   15  C   UNK N   1      40.738  72.195  35.141  0.00  0.00     0.260 C 
HETATM   16  N   UNK N   1      39.403  72.798  34.848  0.00  0.00     0.093 N 
HETATM   17  C   UNK N   1      38.803  73.465  36.011  0.00  0.00     0.277 C 
HETATM   18  C   UNK N   1      39.467  73.743  33.717  0.00  0.00     0.310 C 
HETATM   19  C   UNK N   1      38.513  72.439  37.099  0.00  0.00     0.069 C 
HETATM   20  C   UNK N   1      39.771  71.725  37.480  0.00  0.00    -0.045 A 
HETATM   21  C   UNK N   1      40.845  71.628  36.567  0.00  0.00    -0.016 A 
HETATM   22  C   UNK N   1      39.888  71.168  38.763  0.00  0.00     0.047 A 
HETATM   23  C   UNK N   1      42.033  70.992  36.981  0.00  0.00     0.049 A 
HETATM   24  C   UNK N   1      42.141  70.438  38.259  0.00  0.00     0.102 A 
HETATM   25  C   UNK N   1      41.069  70.530  39.154  0.00  0.00     0.102 A 
BRANCH  24  26
HETATM   26  O   UNK N   1      43.279  69.813  38.627  0.00  0.00    -0.353 OA
HETATM   27  C   UNK N   1      44.369  70.525  39.076  0.00  0.00     0.210 C 
ENDBRANCH  24  26
BRANCH  25  28
HETATM   28  O   UNK N   1      41.176  70.009  40.394  0.00  0.00    -0.353 OA
HETATM   29  C   UNK N   1      40.498  70.559  41.459  0.00  0.00     0.210 C 
ENDBRANCH  25  28
ENDBRANCH  14  15
ENDBRANCH  11  14
ENDBRANCH   7   8
ENDBRANCH   4   7
BRANCH   6  30
HETATM   30  O   UNK N   1      44.824  73.272  27.459  0.00  0.00    -0.358 OA
HETATM   31  H   UNK N   1      45.154  74.105  27.823  0.00  0.00     0.218 HD
ENDBRANCH   6  30
BRANCH   1  32
HETATM   32  C   UNK N   1      46.782  68.262  29.269  0.00  0.00     0.079 C 
BRANCH  32  33
HETATM   33  C   UNK N   1      47.914  67.724  28.347  0.00  0.00     0.260 C 
HETATM   34  N   UNK N   1      49.143  67.508  29.167  0.00  0.00     0.093 N 
HETATM   35  C   UNK N   1      50.063  66.528  28.576  0.00  0.00     0.277 C 
HETATM   36  C   UNK N   1      49.860  68.773  29.416  0.00  0.00     0.310 C 
HETATM   37  C   UNK N   1      49.398  65.157  28.541  0.00  0.00     0.069 C 
HETATM   38  C   UNK N   1      48.119  65.226  27.765  0.00  0.00    -0.045 A 
HETATM   39  C   UNK N   1      47.430  66.452  27.628  0.00  0.00    -0.016 A 
HETATM   40  C   UNK N   1      47.620  64.065  27.155  0.00  0.00     0.047 A 
HETATM   41  C   UNK N   1      46.272  66.492  26.822  0.00  0.00     0.049 A 
HETATM   42  C   UNK N   1      45.792  65.332  26.202  0.00  0.00     0.102 A 
HETATM   43  C   UNK N   1      46.458  64.115  26.382  0.00  0.00     0.102 A 
BRANCH  42  44
HETATM   44  O   UNK N   1      44.680  65.380  25.436  0.00  0.00    -0.353 OA
HETATM   45  C   UNK N   1      44.338  66.516  24.738  0.00  0.00     0.210 C 
ENDBRANCH  42  44
BRANCH  43  46
HETATM   46  O   UNK N   1      45.991  62.996  25.788  0.00  0.00    -0.353 OA
HETATM   47  C   UNK N   1      45.209  62.092  26.470  0.00  0.00     0.210 C 
ENDBRANCH  43  46
ENDBRANCH  32  33
ENDBRANCH   1  32
TORSDOF 11
ENDMDL
MODEL 3
REMARK VINA RESULT:      -7.4      5.610     11.140
REMARK  11 active torsions:
REMARK  status: ('A' for Active; 'I' for Inactive)
REMARK    1  A    between atoms: O_1  and  C_29 
REMARK    2  A    between atoms: O_2  and  C_30 
REMARK    3  A    between atoms: O_3  and  C_31 
REMARK    4  A    between atoms: O_4  and  C_32 
REMARK    5  A    between atoms: O_5  and  C_37 
REMARK    6  A    between atoms: O_5  and  C_38 
REMARK    7  A    between atoms: O_6  and  C_42 
REMARK    8  A    between atoms: C_9  and  C_19 
REMARK    9  A    between atoms: C_10  and  C_20 
REMARK   10  A    between atoms: C_19  and  C_25 
REMARK   11  A    between atoms: C_20  and  C_27 
ROOT
HETATM    1  C   UNK N   1      47.460  68.372  29.454  0.00  0.00    -0.053 A 
HETATM    2  C   UNK N   1      46.521  69.409  29.367  0.00  0.00     0.047 A 
HETATM    3  C   UNK N   1      48.805  68.685  29.707  0.00  0.00     0.010 A 
HETATM    4  C   UNK N   1      46.913  70.744  29.556  0.00  0.00     0.109 A 
HETATM    5  C   UNK N   1      49.201  70.015  29.879  0.00  0.00     0.040 A 
HETATM    6  C   UNK N   1      48.254  71.050  29.813  0.00  0.00     0.099 A 
ENDROOT
BRANCH   4   7
HETATM    7  O   UNK N   1      45.989  71.734  29.484  0.00  0.00    -0.308 OA
BRANCH   7   8
HETATM    8  C   UNK N   1      44.848  71.696  30.210  0.00  0.00     0.076 A 
HETATM    9  C   UNK N   1      44.900  71.529  31.604  0.00  0.00     0.038 A 
HETATM   10  C   UNK N   1      43.732  71.497  32.352  0.00  0.00     0.010 A 
HETATM   11  C   UNK N   1      42.485  71.631  31.725  0.00  0.00    -0.056 A 
HETATM   12  C   UNK N   1      42.427  71.782  30.328  0.00  0.00     0.010 A 
HETATM   13  C   UNK N   1      43.606  71.814  29.573  0.00  0.00     0.038 A 
BRANCH  11  14
HETATM   14  C   UNK N   1      41.227  71.619  32.555  0.00  0.00     0.079 C 
BRANCH  14  15
HETATM   15  C   UNK N   1      41.200  72.792  33.580  0.00  0.00     0.260 C 
HETATM   16  N   UNK N   1      40.286  73.866  33.090  0.00  0.00     0.093 N 
HETATM   17  C   UNK N   1      39.782  74.732  34.166  0.00  0.00     0.277 C 
HETATM   18  C   UNK N   1      40.924  74.696  32.050  0.00  0.00     0.310 C 
HETATM   19  C   UNK N   1      38.916  73.917  35.117  0.00  0.00     0.069 C 
HETATM   20  C   UNK N   1      39.701  72.770  35.672  0.00  0.00    -0.045 A 
HETATM   21  C   UNK N   1      40.805  72.248  34.963  0.00  0.00    -0.016 A 
HETATM   22  C   UNK N   1      39.347  72.229  36.918  0.00  0.00     0.047 A 
HETATM   23  C   UNK N   1      41.552  71.202  35.544  0.00  0.00     0.049 A 
HETATM   24  C   UNK N   1      41.192  70.667  36.783  0.00  0.00     0.102 A 
HETATM   25  C   UNK N   1      40.091  71.185  37.474  0.00  0.00     0.102 A 
BRANCH  24  26
HETATM   26  O   UNK N   1      41.906  69.650  37.310  0.00  0.00    -0.353 OA
HETATM   27  C   UNK N   1      42.565  69.791  38.511  0.00  0.00     0.210 C 
ENDBRANCH  24  26
BRANCH  25  28
HETATM   28  O   UNK N   1      39.750  70.680  38.678  0.00  0.00    -0.353 OA
HETATM   29  C   UNK N   1      39.447  71.506  39.738  0.00  0.00     0.210 C 
ENDBRANCH  25  28
ENDBRANCH  14  15
ENDBRANCH  11  14
ENDBRANCH   7   8
ENDBRANCH   4   7
BRANCH   6  30
HETATM   30  O   UNK N   1      48.630  72.334  29.975  0.00  0.00    -0.358 OA
HETATM   31  H   UNK N   1      48.893  72.886  29.225  0.00  0.00     0.218 HD
ENDBRANCH   6  30
BRANCH   1  32
HETATM   32  C   UNK N   1      47.015  66.935  29.300  0.00  0.00     0.079 C 
BRANCH  32  33
HETATM   33  C   UNK N   1      47.475  66.334  27.940  0.00  0.00     0.260 C 
HETATM   34  N   UNK N   1      47.963  64.942  28.167  0.00  0.00     0.093 N 
HETATM   35  C   UNK N   1      47.901  64.107  26.961  0.00  0.00     0.277 C 
HETATM   36  C   UNK N   1      49.336  64.929  28.707  0.00  0.00     0.310 C 
HETATM   37  C   UNK N   1      46.448  63.923  26.540  0.00  0.00     0.069 C 
HETATM   38  C   UNK N   1      45.809  65.256  26.301  0.00  0.00    -0.045 A 
HETATM   39  C   UNK N   1      46.318  66.416  26.926  0.00  0.00    -0.016 A 
HETATM   40  C   UNK N   1      44.711  65.348  25.433  0.00  0.00     0.047 A 
HETATM   41  C   UNK N   1      45.740  67.665  26.613  0.00  0.00     0.049 A 
HETATM   42  C   UNK N   1      44.655  67.749  25.730  0.00  0.00     0.102 A 
HETATM   43  C   UNK N   1      44.131  66.588  25.154  0.00  0.00     0.102 A 
BRANCH  42  44
HETATM   44  O   UNK N   1      44.105  68.948  25.441  0.00  0.00    -0.353 OA
HETATM   45  C   UNK N   1      44.364  70.061  26.209  0.00  0.00     0.210 C 
ENDBRANCH  42  44
BRANCH  43  46
HETATM   46  O   UNK N   1      43.083  66.669  24.307  0.00  0.00    -0.353 OA
HETATM   47  C   UNK N   1      41.786  66.552  24.753  0.00  0.00     0.210 C 
ENDBRANCH  43  46
ENDBRANCH  32  33
ENDBRANCH   1  32
TORSDOF 11
ENDMDL
MODEL 4
REMARK VINA RESULT:      -7.3     22.570     25.060
REMARK  11 active torsions:
REMARK  status: ('A' for Active; 'I' for Inactive)
REMARK    1  A    between atoms: O_1  and  C_29 
REMARK    2  A    between atoms: O_2  and  C_30 
REMARK    3  A    between atoms: O_3  and  C_31 
REMARK    4  A    between atoms: O_4  and  C_32 
REMARK    5  A    between atoms: O_5  and  C_37 
REMARK    6  A    between atoms: O_5  and  C_38 
REMARK    7  A    between atoms: O_6  and  C_42 
REMARK    8  A    between atoms: C_9  and  C_19 
REMARK    9  A    between atoms: C_10  and  C_20 
REMARK   10  A    between atoms: C_19  and  C_25 
REMARK   11  A    between atoms: C_20  and  C_27 
ROOT
HETATM    1  C   UNK N   1      28.039  57.715  37.393  0.00  0.00    -0.053 A 
HETATM    2  C   UNK N   1      26.869  57.135  36.885  0.00  0.00     0.047 A 
HETATM    3  C   UNK N   1      29.221  57.649  36.637  0.00  0.00     0.010 A 
HETATM    4  C   UNK N   1      26.869  56.518  35.624  0.00  0.00     0.109 A 
HETATM    5  C   UNK N   1      29.227  57.020  35.389  0.00  0.00     0.040 A 
HETATM    6  C   UNK N   1      28.048  56.460  34.872  0.00  0.00     0.099 A 
ENDROOT
BRANCH   4   7
HETATM    7  O   UNK N   1      25.724  55.975  35.140  0.00  0.00    -0.308 OA
BRANCH   7   8
HETATM    8  C   UNK N   1      24.923  56.650  34.282  0.00  0.00     0.076 A 
HETATM    9  C   UNK N   1      24.104  57.691  34.748  0.00  0.00     0.038 A 
HETATM   10  C   UNK N   1      23.287  58.389  33.870  0.00  0.00     0.010 A 
HETATM   11  C   UNK N   1      23.270  58.063  32.507  0.00  0.00    -0.056 A 
HETATM   12  C   UNK N   1      24.077  57.011  32.038  0.00  0.00     0.010 A 
HETATM   13  C   UNK N   1      24.901  56.306  32.925  0.00  0.00     0.038 A 
BRANCH  11  14
HETATM   14  C   UNK N   1      22.396  58.847  31.562  0.00  0.00     0.079 C 
BRANCH  14  15
HETATM   15  C   UNK N   1      23.237  59.756  30.617  0.00  0.00     0.260 C 
HETATM   16  N   UNK N   1      24.311  60.438  31.400  0.00  0.00     0.093 N 
HETATM   17  C   UNK N   1      25.444  60.872  30.570  0.00  0.00     0.277 C 
HETATM   18  C   UNK N   1      23.787  61.590  32.158  0.00  0.00     0.310 C 
HETATM   19  C   UNK N   1      26.139  59.655  29.974  0.00  0.00     0.069 C 
HETATM   20  C   UNK N   1      25.165  58.848  29.174  0.00  0.00    -0.045 A 
HETATM   21  C   UNK N   1      23.782  58.911  29.454  0.00  0.00    -0.016 A 
HETATM   22  C   UNK N   1      25.635  58.041  28.126  0.00  0.00     0.047 A 
HETATM   23  C   UNK N   1      22.893  58.175  28.644  0.00  0.00     0.049 A 
HETATM   24  C   UNK N   1      23.367  57.373  27.604  0.00  0.00     0.102 A 
HETATM   25  C   UNK N   1      24.740  57.309  27.340  0.00  0.00     0.102 A 
BRANCH  24  26
HETATM   26  O   UNK N   1      22.500  56.658  26.856  0.00  0.00    -0.353 OA
HETATM   27  C   UNK N   1      22.004  55.452  27.300  0.00  0.00     0.210 C 
ENDBRANCH  24  26
BRANCH  25  28
HETATM   28  O   UNK N   1      25.199  56.546  26.326  0.00  0.00    -0.353 OA
HETATM   29  C   UNK N   1      25.549  57.103  25.116  0.00  0.00     0.210 C 
ENDBRANCH  25  28
ENDBRANCH  14  15
ENDBRANCH  11  14
ENDBRANCH   7   8
ENDBRANCH   4   7
BRANCH   6  30
HETATM   30  O   UNK N   1      28.047  55.850  33.670  0.00  0.00    -0.358 OA
HETATM   31  H   UNK N   1      28.000  56.351  32.844  0.00  0.00     0.218 HD
ENDBRANCH   6  30
BRANCH   1  32
HETATM   32  C   UNK N   1      28.014  58.421  38.730  0.00  0.00     0.079 C 
BRANCH  32  33
HETATM   33  C   UNK N   1      29.324  59.222  38.982  0.00  0.00     0.260 C 
HETATM   34  N   UNK N   1      28.975  60.651  39.241  0.00  0.00     0.093 N 
HETATM   35  C   UNK N   1      30.005  61.364  40.007  0.00  0.00     0.277 C 
HETATM   36  C   UNK N   1      28.698  61.377  37.987  0.00  0.00     0.310 C 
HETATM   37  C   UNK N   1      30.120  60.755  41.399  0.00  0.00     0.069 C 
HETATM   38  C   UNK N   1      30.443  59.297  41.297  0.00  0.00    -0.045 A 
HETATM   39  C   UNK N   1      30.110  58.569  40.133  0.00  0.00    -0.016 A 
HETATM   40  C   UNK N   1      31.100  58.661  42.361  0.00  0.00     0.047 A 
HETATM   41  C   UNK N   1      30.504  57.217  40.043  0.00  0.00     0.049 A 
HETATM   42  C   UNK N   1      31.176  56.595  41.103  0.00  0.00     0.102 A 
HETATM   43  C   UNK N   1      31.460  57.315  42.269  0.00  0.00     0.102 A 
BRANCH  42  44
HETATM   44  O   UNK N   1      31.544  55.299  41.009  0.00  0.00    -0.353 OA
HETATM   45  C   UNK N   1      32.583  54.905  40.196  0.00  0.00     0.210 C 
ENDBRANCH  42  44
BRANCH  43  46
HETATM   46  O   UNK N   1      32.104  56.713  43.292  0.00  0.00    -0.353 OA
HETATM   47  C   UNK N   1      33.477  56.739  43.392  0.00  0.00     0.210 C 
ENDBRANCH  43  46
ENDBRANCH  32  33
ENDBRANCH   1  32
TORSDOF 11
ENDMDL
MODEL 5
REMARK VINA RESULT:      -7.3     22.118     24.500
REMARK  11 active torsions:
REMARK  status: ('A' for Active; 'I' for Inactive)
REMARK    1  A    between atoms: O_1  and  C_29 
REMARK    2  A    between atoms: O_2  and  C_30 
REMARK    3  A    between atoms: O_3  and  C_31 
REMARK    4  A    between atoms: O_4  and  C_32 
REMARK    5  A    between atoms: O_5  and  C_37 
REMARK    6  A    between atoms: O_5  and  C_38 
REMARK    7  A    between atoms: O_6  and  C_42 
REMARK    8  A    between atoms: C_9  and  C_19 
REMARK    9  A    between atoms: C_10  and  C_20 
REMARK   10  A    between atoms: C_19  and  C_25 
REMARK   11  A    between atoms: C_20  and  C_27 
ROOT
HETATM    1  C   UNK N   1      25.538  59.981  29.316  0.00  0.00    -0.053 A 
HETATM    2  C   UNK N   1      25.097  60.331  28.033  0.00  0.00     0.047 A 
HETATM    3  C   UNK N   1      25.306  60.863  30.384  0.00  0.00     0.010 A 
HETATM    4  C   UNK N   1      24.406  61.535  27.820  0.00  0.00     0.109 A 
HETATM    5  C   UNK N   1      24.634  62.070  30.172  0.00  0.00     0.040 A 
HETATM    6  C   UNK N   1      24.172  62.407  28.889  0.00  0.00     0.099 A 
ENDROOT
BRANCH   4   7
HETATM    7  O   UNK N   1      23.971  61.850  26.575  0.00  0.00    -0.308 OA
BRANCH   7   8
HETATM    8  C   UNK N   1      24.709  61.580  25.473  0.00  0.00     0.076 A 
HETATM    9  C   UNK N   1      24.674  60.301  24.893  0.00  0.00     0.038 A 
HETATM   10  C   UNK N   1      25.424  60.023  23.759  0.00  0.00     0.010 A 
HETATM   11  C   UNK N   1      26.227  61.015  23.179  0.00  0.00    -0.056 A 
HETATM   12  C   UNK N   1      26.278  62.293  23.766  0.00  0.00     0.010 A 
HETATM   13  C   UNK N   1      25.521  62.573  24.910  0.00  0.00     0.038 A 
BRANCH  11  14
HETATM   14  C   UNK N   1      27.016  60.705  21.934  0.00  0.00     0.079 C 
BRANCH  14  15
HETATM   15  C   UNK N   1      26.252  61.129  20.644  0.00  0.00     0.260 C 
HETATM   16  N   UNK N   1      27.011  62.205  19.941  0.00  0.00     0.093 N 
HETATM   17  C   UNK N   1      26.689  62.299  18.510  0.00  0.00     0.277 C 
HETATM   18  C   UNK N   1      26.811  63.521  20.578  0.00  0.00     0.310 C 
HETATM   19  C   UNK N   1      27.120  61.022  17.801  0.00  0.00     0.069 C 
HETATM   20  C   UNK N   1      26.451  59.838  18.427  0.00  0.00    -0.045 A 
HETATM   21  C   UNK N   1      26.010  59.889  19.767  0.00  0.00    -0.016 A 
HETATM   22  C   UNK N   1      26.245  58.679  17.662  0.00  0.00     0.047 A 
HETATM   23  C   UNK N   1      25.338  58.771  20.303  0.00  0.00     0.049 A 
HETATM   24  C   UNK N   1      25.138  57.620  19.537  0.00  0.00     0.102 A 
HETATM   25  C   UNK N   1      25.587  57.575  18.213  0.00  0.00     0.102 A 
BRANCH  24  26
HETATM   26  O   UNK N   1      24.513  56.553  20.077  0.00  0.00    -0.353 OA
HETATM   27  C   UNK N   1      25.207  55.623  20.821  0.00  0.00     0.210 C 
ENDBRANCH  24  26
BRANCH  25  28
HETATM   28  O   UNK N   1      25.381  56.470  17.466  0.00  0.00    -0.353 OA
HETATM   29  C   UNK N   1      24.244  56.327  16.702  0.00  0.00     0.210 C 
ENDBRANCH  25  28
ENDBRANCH  14  15
ENDBRANCH  11  14
ENDBRANCH   7   8
ENDBRANCH   4   7
BRANCH   6  30
HETATM   30  O   UNK N   1      23.526  63.570  28.676  0.00  0.00    -0.358 OA
HETATM   31  H   UNK N   1      23.879  64.248  28.084  0.00  0.00     0.218 HD
ENDBRANCH   6  30
BRANCH   1  32
HETATM   32  C   UNK N   1      26.235  58.659  29.541  0.00  0.00     0.079 C 
BRANCH  32  33
HETATM   33  C   UNK N   1      25.223  57.478  29.606  0.00  0.00     0.260 C 
HETATM   34  N   UNK N   1      24.209  57.769  30.662  0.00  0.00     0.093 N 
HETATM   35  C   UNK N   1      22.944  57.051  30.457  0.00  0.00     0.277 C 
HETATM   36  C   UNK N   1      24.729  57.480  32.011  0.00  0.00     0.310 C 
HETATM   37  C   UNK N   1      22.285  57.532  29.169  0.00  0.00     0.069 C 
HETATM   38  C   UNK N   1      23.211  57.327  28.011  0.00  0.00    -0.045 A 
HETATM   39  C   UNK N   1      24.607  57.254  28.214  0.00  0.00    -0.016 A 
HETATM   40  C   UNK N   1      22.679  57.186  26.720  0.00  0.00     0.047 A 
HETATM   41  C   UNK N   1      25.440  56.979  27.108  0.00  0.00     0.049 A 
HETATM   42  C   UNK N   1      24.897  56.821  25.826  0.00  0.00     0.102 A 
HETATM   43  C   UNK N   1      23.517  56.941  25.631  0.00  0.00     0.102 A 
BRANCH  42  44
HETATM   44  O   UNK N   1      25.703  56.563  24.773  0.00  0.00    -0.353 OA
HETATM   45  C   UNK N   1      26.127  55.284  24.490  0.00  0.00     0.210 C 
ENDBRANCH  42  44
BRANCH  43  46
HETATM   46  O   UNK N   1      22.996  56.793  24.394  0.00  0.00    -0.353 OA
HETATM   47  C   UNK N   1      22.422  55.609  23.992  0.00  0.00     0.210 C 
ENDBRANCH  43  46
ENDBRANCH  32  33
ENDBRANCH   1  32
TORSDOF 11
ENDMDL
MODEL 6
REMARK VINA RESULT:      -7.2     21.332     24.812
REMARK  11 active torsions:
REMARK  status: ('A' for Active; 'I' for Inactive)
REMARK    1  A    between atoms: O_1  and  C_29 
REMARK    2  A    between atoms: O_2  and  C_30 
REMARK    3  A    between atoms: O_3  and  C_31 
REMARK    4  A    between atoms: O_4  and  C_32 
REMARK    5  A    between atoms: O_5  and  C_37 
REMARK    6  A    between atoms: O_5  and  C_38 
REMARK    7  A    between atoms: O_6  and  C_42 
REMARK    8  A    between atoms: C_9  and  C_19 
REMARK    9  A    between atoms: C_10  and  C_20 
REMARK   10  A    between atoms: C_19  and  C_25 
REMARK   11  A    between atoms: C_20  and  C_27 
ROOT
HETATM    1  C   UNK N   1      24.342  56.612  20.878  0.00  0.00    -0.053 A 
HETATM    2  C   UNK N   1      23.747  56.571  22.146  0.00  0.00     0.047 A 
HETATM    3  C   UNK N   1      25.275  55.623  20.526  0.00  0.00     0.010 A 
HETATM    4  C   UNK N   1      24.057  55.539  23.046  0.00  0.00     0.109 A 
HETATM    5  C   UNK N   1      25.599  54.605  21.427  0.00  0.00     0.040 A 
HETATM    6  C   UNK N   1      24.983  54.553  22.689  0.00  0.00     0.099 A 
ENDROOT
BRANCH   4   7
HETATM    7  O   UNK N   1      23.460  55.504  24.263  0.00  0.00    -0.308 OA
BRANCH   7   8
HETATM    8  C   UNK N   1      23.981  56.153  25.331  0.00  0.00     0.076 A 
HETATM    9  C   UNK N   1      23.375  56.039  26.593  0.00  0.00     0.038 A 
HETATM   10  C   UNK N   1      23.911  56.697  27.692  0.00  0.00     0.010 A 
HETATM   11  C   UNK N   1      25.062  57.484  27.553  0.00  0.00    -0.056 A 
HETATM   12  C   UNK N   1      25.663  57.614  26.288  0.00  0.00     0.010 A 
HETATM   13  C   UNK N   1      25.122  56.950  25.180  0.00  0.00     0.038 A 
BRANCH  11  14
HETATM   14  C   UNK N   1      25.645  58.172  28.761  0.00  0.00     0.079 C 
BRANCH  14  15
HETATM   15  C   UNK N   1      24.570  58.995  29.532  0.00  0.00     0.260 C 
HETATM   16  N   UNK N   1      24.760  58.815  31.002  0.00  0.00     0.093 N 
HETATM   17  C   UNK N   1      24.185  59.909  31.797  0.00  0.00     0.277 C 
HETATM   18  C   UNK N   1      24.213  57.527  31.471  0.00  0.00     0.310 C 
HETATM   19  C   UNK N   1      24.917  61.208  31.488  0.00  0.00     0.069 C 
HETATM   20  C   UNK N   1      24.836  61.507  30.023  0.00  0.00    -0.045 A 
HETATM   21  C   UNK N   1      24.643  60.466  29.089  0.00  0.00    -0.016 A 
HETATM   22  C   UNK N   1      24.931  62.837  29.584  0.00  0.00     0.047 A 
HETATM   23  C   UNK N   1      24.520  60.793  27.723  0.00  0.00     0.049 A 
HETATM   24  C   UNK N   1      24.618  62.119  27.293  0.00  0.00     0.102 A 
HETATM   25  C   UNK N   1      24.819  63.143  28.225  0.00  0.00     0.102 A 
BRANCH  24  26
HETATM   26  O   UNK N   1      24.521  62.408  25.978  0.00  0.00    -0.353 OA
HETATM   27  C   UNK N   1      23.434  61.997  25.238  0.00  0.00     0.210 C 
ENDBRANCH  24  26
BRANCH  25  28
HETATM   28  O   UNK N   1      24.899  64.426  27.813  0.00  0.00    -0.353 OA
HETATM   29  C   UNK N   1      25.157  65.446  28.702  0.00  0.00     0.210 C 
ENDBRANCH  25  28
ENDBRANCH  14  15
ENDBRANCH  11  14
ENDBRANCH   7   8
ENDBRANCH   4   7
BRANCH   6  30
HETATM   30  O   UNK N   1      25.293  53.575  23.563  0.00  0.00    -0.358 OA
HETATM   31  H   UNK N   1      24.644  53.227  24.190  0.00  0.00     0.218 HD
ENDBRANCH   6  30
BRANCH   1  32
HETATM   32  C   UNK N   1      23.961  57.699  19.899  0.00  0.00     0.079 C 
BRANCH  32  33
HETATM   33  C   UNK N   1      25.154  58.091  18.980  0.00  0.00     0.260 C 
HETATM   34  N   UNK N   1      24.688  58.106  17.562  0.00  0.00     0.093 N 
HETATM   35  C   UNK N   1      25.512  58.958  16.695  0.00  0.00     0.277 C 
HETATM   36  C   UNK N   1      24.618  56.745  16.998  0.00  0.00     0.310 C 
HETATM   37  C   UNK N   1      25.390  60.411  17.139  0.00  0.00     0.069 C 
HETATM   38  C   UNK N   1      25.803  60.546  18.572  0.00  0.00    -0.045 A 
HETATM   39  C   UNK N   1      25.738  59.437  19.444  0.00  0.00    -0.016 A 
HETATM   40  C   UNK N   1      26.277  61.782  19.038  0.00  0.00     0.047 A 
HETATM   41  C   UNK N   1      26.213  59.585  20.765  0.00  0.00     0.049 A 
HETATM   42  C   UNK N   1      26.701  60.818  21.216  0.00  0.00     0.102 A 
HETATM   43  C   UNK N   1      26.718  61.920  20.356  0.00  0.00     0.102 A 
BRANCH  42  44
HETATM   44  O   UNK N   1      27.148  60.950  22.484  0.00  0.00    -0.353 OA
HETATM   45  C   UNK N   1      26.379  60.567  23.560  0.00  0.00     0.210 C 
ENDBRANCH  42  44
BRANCH  43  46
HETATM   46  O   UNK N   1      27.185  63.109  20.793  0.00  0.00    -0.353 OA
HETATM   47  C   UNK N   1      27.963  63.915  19.993  0.00  0.00     0.210 C 
ENDBRANCH  43  46
ENDBRANCH  32  33
ENDBRANCH   1  32
TORSDOF 11
ENDMDL
MODEL 7
REMARK VINA RESULT:      -7.1     27.307     31.639
REMARK  11 active torsions:
REMARK  status: ('A' for Active; 'I' for Inactive)
REMARK    1  A    between atoms: O_1  and  C_29 
REMARK    2  A    between atoms: O_2  and  C_30 
REMARK    3  A    between atoms: O_3  and  C_31 
REMARK    4  A    between atoms: O_4  and  C_32 
REMARK    5  A    between atoms: O_5  and  C_37 
REMARK    6  A    between atoms: O_5  and  C_38 
REMARK    7  A    between atoms: O_6  and  C_42 
REMARK    8  A    between atoms: C_9  and  C_19 
REMARK    9  A    between atoms: C_10  and  C_20 
REMARK   10  A    between atoms: C_19  and  C_25 
REMARK   11  A    between atoms: C_20  and  C_27 
ROOT
HETATM    1  C   UNK N   1      43.003  49.526  55.451  0.00  0.00    -0.053 A 
HETATM    2  C   UNK N   1      43.039  49.869  54.092  0.00  0.00     0.047 A 
HETATM    3  C   UNK N   1      43.966  50.067  56.319  0.00  0.00     0.010 A 
HETATM    4  C   UNK N   1      44.007  50.762  53.607  0.00  0.00     0.109 A 
HETATM    5  C   UNK N   1      44.942  50.943  55.835  0.00  0.00     0.040 A 
HETATM    6  C   UNK N   1      44.961  51.302  54.478  0.00  0.00     0.099 A 
ENDROOT
BRANCH   4   7
HETATM    7  O   UNK N   1      44.018  51.095  52.293  0.00  0.00    -0.308 OA
BRANCH   7   8
HETATM    8  C   UNK N   1      43.326  52.159  51.822  0.00  0.00     0.076 A 
HETATM    9  C   UNK N   1      42.048  52.452  52.327  0.00  0.00     0.038 A 
HETATM   10  C   UNK N   1      41.338  53.546  51.852  0.00  0.00     0.010 A 
HETATM   11  C   UNK N   1      41.889  54.372  50.863  0.00  0.00    -0.056 A 
HETATM   12  C   UNK N   1      43.162  54.074  50.343  0.00  0.00     0.010 A 
HETATM   13  C   UNK N   1      43.877  52.969  50.823  0.00  0.00     0.038 A 
BRANCH  11  14
HETATM   14  C   UNK N   1      41.117  55.571  50.375  0.00  0.00     0.079 C 
BRANCH  14  15
HETATM   15  C   UNK N   1      39.589  55.276  50.286  0.00  0.00     0.260 C 
HETATM   16  N   UNK N   1      38.827  56.560  50.318  0.00  0.00     0.093 N 
HETATM   17  C   UNK N   1      37.487  56.451  49.723  0.00  0.00     0.277 C 
HETATM   18  C   UNK N   1      38.716  57.096  51.687  0.00  0.00     0.310 C 
HETATM   19  C   UNK N   1      37.608  56.131  48.239  0.00  0.00     0.069 C 
HETATM   20  C   UNK N   1      38.385  54.866  48.048  0.00  0.00    -0.045 A 
HETATM   21  C   UNK N   1      39.307  54.437  49.028  0.00  0.00    -0.016 A 
HETATM   22  C   UNK N   1      38.175  54.094  46.895  0.00  0.00     0.047 A 
HETATM   23  C   UNK N   1      39.982  53.214  48.836  0.00  0.00     0.049 A 
HETATM   24  C   UNK N   1      39.768  52.451  47.685  0.00  0.00     0.102 A 
HETATM   25  C   UNK N   1      38.860  52.889  46.715  0.00  0.00     0.102 A 
BRANCH  24  26
HETATM   26  O   UNK N   1      40.442  51.295  47.510  0.00  0.00    -0.353 OA
HETATM   27  C   UNK N   1      40.768  50.493  48.581  0.00  0.00     0.210 C 
ENDBRANCH  24  26
BRANCH  25  28
HETATM   28  O   UNK N   1      38.641  52.147  45.609  0.00  0.00    -0.353 OA
HETATM   29  C   UNK N   1      38.655  52.715  44.355  0.00  0.00     0.210 C 
ENDBRANCH  25  28
ENDBRANCH  14  15
ENDBRANCH  11  14
ENDBRANCH   7   8
ENDBRANCH   4   7
BRANCH   6  30
HETATM   30  O   UNK N   1      45.901  52.144  54.004  0.00  0.00    -0.358 OA
HETATM   31  H   UNK N   1      45.920  52.416  53.076  0.00  0.00     0.218 HD
ENDBRANCH   6  30
BRANCH   1  32
HETATM   32  C   UNK N   1      41.923  48.604  55.970  0.00  0.00     0.079 C 
BRANCH  32  33
HETATM   33  C   UNK N   1      41.335  47.712  54.838  0.00  0.00     0.260 C 
HETATM   34  N   UNK N   1      41.559  46.278  55.186  0.00  0.00     0.093 N 
HETATM   35  C   UNK N   1      40.613  45.371  54.525  0.00  0.00     0.277 C 
HETATM   36  C   UNK N   1      42.941  45.856  54.886  0.00  0.00     0.310 C 
HETATM   37  C   UNK N   1      39.200  45.655  55.023  0.00  0.00     0.069 C 
HETATM   38  C   UNK N   1      38.841  47.085  54.764  0.00  0.00    -0.045 A 
HETATM   39  C   UNK N   1      39.851  48.063  54.628  0.00  0.00    -0.016 A 
HETATM   40  C   UNK N   1      37.491  47.444  54.635  0.00  0.00     0.047 A 
HETATM   41  C   UNK N   1      39.476  49.385  54.304  0.00  0.00     0.049 A 
HETATM   42  C   UNK N   1      38.125  49.730  54.159  0.00  0.00     0.102 A 
HETATM   43  C   UNK N   1      37.133  48.761  54.340  0.00  0.00     0.102 A 
BRANCH  42  44
HETATM   44  O   UNK N   1      37.776  50.998  53.854  0.00  0.00    -0.353 OA
HETATM   45  C   UNK N   1      38.073  51.549  52.627  0.00  0.00     0.210 C 
ENDBRANCH  42  44
BRANCH  43  46
HETATM   46  O   UNK N   1      35.832  49.095  54.205  0.00  0.00    -0.353 OA
HETATM   47  C   UNK N   1      35.030  49.326  55.300  0.00  0.00     0.210 C 
ENDBRANCH  43  46
ENDBRANCH  32  33
ENDBRANCH   1  32
TORSDOF 11
ENDMDL
MODEL 8
REMARK VINA RESULT:      -7.0     12.244     16.997
REMARK  11 active torsions:
REMARK  status: ('A' for Active; 'I' for Inactive)
REMARK    1  A    between atoms: O_1  and  C_29 
REMARK    2  A    between atoms: O_2  and  C_30 
REMARK    3  A    between atoms: O_3  and  C_31 
REMARK    4  A    between atoms: O_4  and  C_32 
REMARK    5  A    between atoms: O_5  and  C_37 
REMARK    6  A    between atoms: O_5  and  C_38 
REMARK    7  A    between atoms: O_6  and  C_42 
REMARK    8  A    between atoms: C_9  and  C_19 
REMARK    9  A    between atoms: C_10  and  C_20 
REMARK   10  A    between atoms: C_19  and  C_25 
REMARK   11  A    between atoms: C_20  and  C_27 
ROOT
HETATM    1  C   UNK N   1      42.967  67.641  41.249  0.00  0.00    -0.053 A 
HETATM    2  C   UNK N   1      42.151  68.153  40.232  0.00  0.00     0.047 A 
HETATM    3  C   UNK N   1      43.908  66.646  40.937  0.00  0.00     0.010 A 
HETATM    4  C   UNK N   1      42.288  67.699  38.910  0.00  0.00     0.109 A 
HETATM    5  C   UNK N   1      44.034  66.179  39.625  0.00  0.00     0.040 A 
HETATM    6  C   UNK N   1      43.231  66.712  38.604  0.00  0.00     0.099 A 
ENDROOT
BRANCH   4   7
HETATM    7  O   UNK N   1      41.501  68.217  37.935  0.00  0.00    -0.308 OA
BRANCH   7   8
HETATM    8  C   UNK N   1      41.308  69.551  37.809  0.00  0.00     0.076 A 
HETATM    9  C   UNK N   1      40.040  70.108  38.046  0.00  0.00     0.038 A 
HETATM   10  C   UNK N   1      39.840  71.476  37.925  0.00  0.00     0.010 A 
HETATM   11  C   UNK N   1      40.901  72.318  37.565  0.00  0.00    -0.056 A 
HETATM   12  C   UNK N   1      42.168  71.763  37.311  0.00  0.00     0.010 A 
HETATM   13  C   UNK N   1      42.370  70.382  37.433  0.00  0.00     0.038 A 
BRANCH  11  14
HETATM   14  C   UNK N   1      40.673  73.804  37.462  0.00  0.00     0.079 C 
BRANCH  14  15
HETATM   15  C   UNK N   1      40.003  74.193  36.110  0.00  0.00     0.260 C 
HETATM   16  N   UNK N   1      40.784  73.613  34.977  0.00  0.00     0.093 N 
HETATM   17  C   UNK N   1      39.992  73.460  33.748  0.00  0.00     0.277 C 
HETATM   18  C   UNK N   1      41.995  74.404  34.686  0.00  0.00     0.310 C 
HETATM   19  C   UNK N   1      38.875  72.451  33.980  0.00  0.00     0.069 C 
HETATM   20  C   UNK N   1      38.015  72.892  35.123  0.00  0.00    -0.045 A 
HETATM   21  C   UNK N   1      38.533  73.742  36.124  0.00  0.00    -0.016 A 
HETATM   22  C   UNK N   1      36.677  72.470  35.182  0.00  0.00     0.047 A 
HETATM   23  C   UNK N   1      37.676  74.176  37.156  0.00  0.00     0.049 A 
HETATM   24  C   UNK N   1      36.347  73.751  37.209  0.00  0.00     0.102 A 
HETATM   25  C   UNK N   1      35.844  72.901  36.218  0.00  0.00     0.102 A 
BRANCH  24  26
HETATM   26  O   UNK N   1      35.550  74.160  38.219  0.00  0.00    -0.353 OA
HETATM   27  C   UNK N   1      35.593  73.547  39.452  0.00  0.00     0.210 C 
ENDBRANCH  24  26
BRANCH  25  28
HETATM   28  O   UNK N   1      34.556  72.502  36.259  0.00  0.00    -0.353 OA
HETATM   29  C   UNK N   1      33.788  72.451  35.117  0.00  0.00     0.210 C 
ENDBRANCH  25  28
ENDBRANCH  14  15
ENDBRANCH  11  14
ENDBRANCH   7   8
ENDBRANCH   4   7
BRANCH   6  30
HETATM   30  O   UNK N   1      43.346  66.264  37.338  0.00  0.00    -0.358 OA
HETATM   31  H   UNK N   1      44.177  66.331  36.847  0.00  0.00     0.218 HD
ENDBRANCH   6  30
BRANCH   1  32
HETATM   32  C   UNK N   1      42.844  68.176  42.658  0.00  0.00     0.079 C 
BRANCH  32  33
HETATM   33  C   UNK N   1      43.311  69.657  42.754  0.00  0.00     0.260 C 
HETATM   34  N   UNK N   1      44.480  69.856  41.847  0.00  0.00     0.093 N 
HETATM   35  C   UNK N   1      44.656  71.254  41.434  0.00  0.00     0.277 C 
HETATM   36  C   UNK N   1      45.729  69.358  42.453  0.00  0.00     0.310 C 
HETATM   37  C   UNK N   1      43.461  71.695  40.597  0.00  0.00     0.069 C 
HETATM   38  C   UNK N   1      42.195  71.523  41.379  0.00  0.00    -0.045 A 
HETATM   39  C   UNK N   1      42.128  70.589  42.436  0.00  0.00    -0.016 A 
HETATM   40  C   UNK N   1      41.079  72.314  41.065  0.00  0.00     0.047 A 
HETATM   41  C   UNK N   1      40.943  70.514  43.201  0.00  0.00     0.049 A 
HETATM   42  C   UNK N   1      39.841  71.321  42.892  0.00  0.00     0.102 A 
HETATM   43  C   UNK N   1      39.904  72.210  41.813  0.00  0.00     0.102 A 
BRANCH  42  44
HETATM   44  O   UNK N   1      38.710  71.238  43.626  0.00  0.00    -0.353 OA
HETATM   45  C   UNK N   1      38.654  70.483  44.777  0.00  0.00     0.210 C 
ENDBRANCH  42  44
BRANCH  43  46
HETATM   46  O   UNK N   1      38.840  72.984  41.514  0.00  0.00    -0.353 OA
HETATM   47  C   UNK N   1      38.969  74.340  41.316  0.00  0.00     0.210 C 
ENDBRANCH  43  46
ENDBRANCH  32  33
ENDBRANCH   1  32
TORSDOF 11
ENDMDL
MODEL 9
REMARK VINA RESULT:      -7.0     27.100     31.584
REMARK  11 active torsions:
REMARK  status: ('A' for Active; 'I' for Inactive)
REMARK    1  A    between atoms: O_1  and  C_29 
REMARK    2  A    between atoms: O_2  and  C_30 
REMARK    3  A    between atoms: O_3  and  C_31 
REMARK    4  A    between atoms: O_4  and  C_32 
REMARK    5  A    between atoms: O_5  and  C_37 
REMARK    6  A    between atoms: O_5  and  C_38 
REMARK    7  A    between atoms: O_6  and  C_42 
REMARK    8  A    between atoms: C_9  and  C_19 
REMARK    9  A    between atoms: C_10  and  C_20 
REMARK   10  A    between atoms: C_19  and  C_25 
REMARK   11  A    between atoms: C_20  and  C_27 
ROOT
HETATM    1  C   UNK N   1      38.896  52.103  51.466  0.00  0.00    -0.053 A 
HETATM    2  C   UNK N   1      38.802  52.836  50.276  0.00  0.00     0.047 A 
HETATM    3  C   UNK N   1      39.954  52.367  52.352  0.00  0.00     0.010 A 
HETATM    4  C   UNK N   1      39.736  53.842  49.982  0.00  0.00     0.109 A 
HETATM    5  C   UNK N   1      40.895  53.357  52.054  0.00  0.00     0.040 A 
HETATM    6  C   UNK N   1      40.784  54.106  50.871  0.00  0.00     0.099 A 
ENDROOT
BRANCH   4   7
HETATM    7  O   UNK N   1      39.620  54.554  48.834  0.00  0.00    -0.308 OA
BRANCH   7   8
HETATM    8  C   UNK N   1      38.617  55.443  48.644  0.00  0.00     0.076 A 
HETATM    9  C   UNK N   1      38.037  55.595  47.374  0.00  0.00     0.038 A 
HETATM   10  C   UNK N   1      37.003  56.500  47.178  0.00  0.00     0.010 A 
HETATM   11  C   UNK N   1      36.527  57.273  48.246  0.00  0.00    -0.056 A 
HETATM   12  C   UNK N   1      37.115  57.136  49.516  0.00  0.00     0.010 A 
HETATM   13  C   UNK N   1      38.159  56.222  49.713  0.00  0.00     0.038 A 
BRANCH  11  14
HETATM   14  C   UNK N   1      35.387  58.234  48.022  0.00  0.00     0.079 C 
BRANCH  14  15
HETATM   15  C   UNK N   1      35.010  58.997  49.327  0.00  0.00     0.260 C 
HETATM   16  N   UNK N   1      34.998  60.467  49.064  0.00  0.00     0.093 N 
HETATM   17  C   UNK N   1      34.171  61.218  50.019  0.00  0.00     0.277 C 
HETATM   18  C   UNK N   1      36.362  61.030  49.045  0.00  0.00     0.310 C 
HETATM   19  C   UNK N   1      32.713  60.806  49.871  0.00  0.00     0.069 C 
HETATM   20  C   UNK N   1      32.572  59.331  50.081  0.00  0.00    -0.045 A 
HETATM   21  C   UNK N   1      33.665  58.467  49.853  0.00  0.00    -0.016 A 
HETATM   22  C   UNK N   1      31.348  58.812  50.531  0.00  0.00     0.047 A 
HETATM   23  C   UNK N   1      33.508  57.090  50.113  0.00  0.00     0.049 A 
HETATM   24  C   UNK N   1      32.286  56.580  50.558  0.00  0.00     0.102 A 
HETATM   25  C   UNK N   1      31.205  57.442  50.772  0.00  0.00     0.102 A 
BRANCH  24  26
HETATM   26  O   UNK N   1      32.150  55.256  50.778  0.00  0.00    -0.353 OA
HETATM   27  C   UNK N   1      32.638  54.671  51.926  0.00  0.00     0.210 C 
ENDBRANCH  24  26
BRANCH  25  28
HETATM   28  O   UNK N   1      30.028  56.954  51.217  0.00  0.00    -0.353 OA
HETATM   29  C   UNK N   1      28.978  56.730  50.354  0.00  0.00     0.210 C 
ENDBRANCH  25  28
ENDBRANCH  14  15
ENDBRANCH  11  14
ENDBRANCH   7   8
ENDBRANCH   4   7
BRANCH   6  30
HETATM   30  O   UNK N   1      41.690  55.059  50.576  0.00  0.00    -0.358 OA
HETATM   31  H   UNK N   1      41.486  56.001  50.666  0.00  0.00     0.218 HD
ENDBRANCH   6  30
BRANCH   1  32
HETATM   32  C   UNK N   1      37.855  51.057  51.795  0.00  0.00     0.079 C 
BRANCH  32  33
HETATM   33  C   UNK N   1      37.582  50.977  53.325  0.00  0.00     0.260 C 
HETATM   34  N   UNK N   1      36.131  51.228  53.571  0.00  0.00     0.093 N 
HETATM   35  C   UNK N   1      35.656  50.658  54.838  0.00  0.00     0.277 C 
HETATM   36  C   UNK N   1      35.813  52.667  53.526  0.00  0.00     0.310 C 
HETATM   37  C   UNK N   1      35.765  49.138  54.788  0.00  0.00     0.069 C 
HETATM   38  C   UNK N   1      37.180  48.733  54.516  0.00  0.00    -0.045 A 
HETATM   39  C   UNK N   1      38.065  49.618  53.861  0.00  0.00    -0.016 A 
HETATM   40  C   UNK N   1      37.628  47.471  54.935  0.00  0.00     0.047 A 
HETATM   41  C   UNK N   1      39.412  49.230  53.695  0.00  0.00     0.049 A 
HETATM   42  C   UNK N   1      39.855  47.976  54.134  0.00  0.00     0.102 A 
HETATM   43  C   UNK N   1      38.957  47.090  54.740  0.00  0.00     0.102 A 
BRANCH  42  44
HETATM   44  O   UNK N   1      41.145  47.612  53.966  0.00  0.00    -0.353 OA
HETATM   45  C   UNK N   1      42.141  48.104  54.779  0.00  0.00     0.210 C 
ENDBRANCH  42  44
BRANCH  43  46
HETATM   46  O   UNK N   1      39.384  45.879  55.158  0.00  0.00    -0.353 OA
HETATM   47  C   UNK N   1      38.920  44.716  54.587  0.00  0.00     0.210 C 
ENDBRANCH  43  46
ENDBRANCH  32  33
ENDBRANCH   1  32
TORSDOF 11
ENDMDL
