# Supplementary material for: Network pharmacology-based mechanism analysis of dauricine on the alleviating Aβ-induced neurotoxicity in Caenorhabditis elegans
Source: BMC Complement Med Ther. 2024 Aug 30;24:321. doi: 10.1186/s12906-024-04589-w (PMC11363685; doi:10.1186/s12906-024-04589-w)
Supplement: Supplementary file 1 — Supplementary Material 1: The original data of Network pharmacology analysis [file 12906_2024_4589_MOESM1_ESM.zip › Supplementary File 1— The original data of Network pharmacology analysis/Molecular docking results/mTOR/Binding Affinity of mTOR receptor and DAU ligand.csv]

Ligand	Binding Affinity	rmsd/ub	rmsd/lb
MTOR_73400_uff_E=884.42	-7.7	0.0	0.0
MTOR_73400_uff_E=884.42	-7.6	11.434	6.52
MTOR_73400_uff_E=884.42	-7.4	11.14	5.61
MTOR_73400_uff_E=884.42	-7.3	25.06	22.57
MTOR_73400_uff_E=884.42	-7.3	24.5	22.118
MTOR_73400_uff_E=884.42	-7.2	24.812	21.332
MTOR_73400_uff_E=884.42	-7.1	31.639	27.307
MTOR_73400_uff_E=884.42	-7.0	16.997	12.244
MTOR_73400_uff_E=884.42	-7.0	31.584	27.1
