# Supplementary material for: Network pharmacology-based mechanism analysis of dauricine on the alleviating Aβ-induced neurotoxicity in Caenorhabditis elegans
Source: BMC Complement Med Ther. 2024 Aug 30;24:321. doi: 10.1186/s12906-024-04589-w (PMC11363685; doi:10.1186/s12906-024-04589-w)
Supplement: Supplementary file 1 — Supplementary Material 1: The original data of Network pharmacology analysis [file 12906_2024_4589_MOESM1_ESM.zip › Supplementary File 1— The original data of Network pharmacology analysis/Molecular docking results/mTOR/conf.txt]

receptor = MTOR.pdbqt
exhaustiveness  = 8
center_x = 36.9796
center_y = 47.991
center_z = 34.2459
size_x = 39.0314485359
size_y = 59.5071680546
size_z = 51.9331118059
