# Supplementary material for: Network pharmacology-based mechanism analysis of dauricine on the alleviating Aβ-induced neurotoxicity in Caenorhabditis elegans
Source: BMC Complement Med Ther. 2024 Aug 30;24:321. doi: 10.1186/s12906-024-04589-w (PMC11363685; doi:10.1186/s12906-024-04589-w)
Supplement: Supplementary file 1 — Supplementary Material 1: The original data of Network pharmacology analysis [file 12906_2024_4589_MOESM1_ESM.zip › Supplementary File 1— The original data of Network pharmacology analysis/Molecular docking results/mTOR/Docking result of mTOR receptor and DAU ligand.pdbqt]

ATOM      1  N   GLU A  20      41.764  74.535  27.881  1.00 41.35    -0.066 N 
ATOM      2  HN1 GLU A  20      41.762  74.509  28.901  1.00  0.00     0.275 HD
ATOM      3  HN2 GLU A  20      41.468  75.448  27.536  1.00  0.00     0.275 HD
ATOM      4  HN3 GLU A  20      42.716  74.523  27.515  1.00  0.00     0.275 HD
ATOM      5  CA  GLU A  20      40.948  73.448  27.284  1.00 36.23     0.275 C 
ATOM      6  C   GLU A  20      40.951  73.487  25.762  1.00 34.02     0.249 C 
ATOM      7  O   GLU A  20      40.866  74.538  25.138  1.00 36.13    -0.271 OA
ATOM      8  CB  GLU A  20      39.512  73.524  27.753  1.00 35.09     0.053 C 
ATOM      9  CG  GLU A  20      39.365  73.487  29.244  1.00 39.69     0.115 C 
ATOM     10  CD  GLU A  20      37.977  73.865  29.668  1.00 42.94     0.172 C 
ATOM     11  OE1 GLU A  20      37.196  74.341  28.812  1.00 43.71    -0.648 OA
ATOM     12  OE2 GLU A  20      37.666  73.702  30.866  1.00 47.32    -0.648 OA
ATOM     13  N   GLN A  21      41.042  72.317  25.174  1.00 29.23    -0.346 N 
ATOM     14  HN  GLN A  21      41.104  71.474  25.745  1.00  0.00     0.163 HD
ATOM     15  CA  GLN A  21      41.056  72.201  23.737  1.00 26.64     0.177 C 
ATOM     16  C   GLN A  21      40.149  71.035  23.385  1.00 22.91     0.240 C 
ATOM     17  O   GLN A  21      40.128  70.001  24.079  1.00 22.89    -0.271 OA
ATOM     18  CB  GLN A  21      42.465  71.921  23.268  1.00 28.49     0.044 C 
ATOM     19  CG  GLN A  21      42.655  72.079  21.797  1.00 29.41     0.105 C 
ATOM     20  CD  GLN A  21      44.097  71.848  21.371  1.00 33.67     0.215 C 
ATOM     21  OE1 GLN A  21      44.754  70.935  21.860  1.00 33.48    -0.274 OA
ATOM     22  NE2 GLN A  21      44.583  72.653  20.426  1.00 30.54    -0.370 N 
ATOM     23 1HE2 GLN A  21      44.037  73.412  20.019  1.00  0.00     0.159 HD
ATOM     24 2HE2 GLN A  21      45.550  72.498  20.140  1.00  0.00     0.159 HD
ATOM     25  N   GLY A  22      39.362  71.187  22.328  1.00 20.49    -0.351 N 
ATOM     26  HN  GLY A  22      39.383  72.065  21.809  1.00  0.00     0.163 HD
ATOM     27  CA  GLY A  22      38.477  70.132  21.901  1.00 17.79     0.225 C 
ATOM     28  C   GLY A  22      37.048  70.566  21.641  1.00 17.32     0.236 C 
ATOM     29  O   GLY A  22      36.627  71.653  22.025  1.00 19.65    -0.272 OA
ATOM     30  N   GLU A  23      36.313  69.696  20.967  1.00 17.03    -0.346 N 
ATOM     31  HN  GLU A  23      36.735  68.806  20.701  1.00  0.00     0.163 HD
ATOM     32  CA  GLU A  23      34.923  69.951  20.586  1.00 18.55     0.177 C 
ATOM     33  C   GLU A  23      33.994  69.391  21.646  1.00 17.06     0.241 C 
ATOM     34  O   GLU A  23      34.146  68.249  22.075  1.00 16.34    -0.271 OA
ATOM     35  CB  GLU A  23      34.622  69.233  19.271  1.00 20.09     0.045 C 
ATOM     36  CG  GLU A  23      33.257  69.539  18.634  1.00 25.54     0.116 C 
ATOM     37  CD  GLU A  23      33.193  70.926  18.030  1.00 29.31     0.172 C 
ATOM     38  OE1 GLU A  23      34.244  71.405  17.531  1.00 32.94    -0.648 OA
ATOM     39  OE2 GLU A  23      32.085  71.547  18.011  1.00 31.37    -0.648 OA
ATOM     40  N   ASP A  24      33.005  70.185  22.045  1.00 17.87    -0.346 N 
ATOM     41  HN  ASP A  24      32.903  71.109  21.625  1.00  0.00     0.163 HD
ATOM     42  CA  ASP A  24      32.074  69.761  23.063  1.00 18.06     0.186 C 
ATOM     43  C   ASP A  24      31.141  68.749  22.449  1.00 18.35     0.241 C 
ATOM     44  O   ASP A  24      30.433  69.065  21.473  1.00 22.20    -0.271 OA
ATOM     45  CB  ASP A  24      31.332  70.966  23.606  1.00 18.66     0.147 C 
ATOM     46  CG  ASP A  24      30.386  70.644  24.744  1.00 18.62     0.175 C 
ATOM     47  OD1 ASP A  24      30.264  69.489  25.190  1.00 20.01    -0.648 OA
ATOM     48  OD2 ASP A  24      29.748  71.632  25.167  1.00 23.42    -0.648 OA
ATOM     49  N   ILE A  25      31.157  67.539  23.014  1.00 17.14    -0.346 N 
ATOM     50  HN  ILE A  25      31.771  67.365  23.810  1.00  0.00     0.163 HD
ATOM     51  CA  ILE A  25      30.306  66.455  22.509  1.00 17.56     0.180 C 
ATOM     52  C   ILE A  25      29.171  66.105  23.482  1.00 18.59     0.241 C 
ATOM     53  O   ILE A  25      28.460  65.117  23.272  1.00 20.49    -0.271 OA
ATOM     54  CB  ILE A  25      31.087  65.203  22.093  1.00 16.41     0.013 C 
ATOM     55  CG1 ILE A  25      31.816  64.601  23.293  1.00 16.10     0.002 C 
ATOM     56  CG2 ILE A  25      32.040  65.528  20.962  1.00 18.11     0.012 C 
ATOM     57  CD1 ILE A  25      32.358  63.188  23.019  1.00 17.43     0.005 C 
ATOM     58  N   THR A  26      28.959  66.927  24.524  1.00 18.24    -0.344 N 
ATOM     59  HN  THR A  26      29.549  67.749  24.655  1.00  0.00     0.163 HD
ATOM     60  CA  THR A  26      27.885  66.641  25.465  1.00 18.70     0.205 C 
ATOM     61  C   THR A  26      26.556  67.054  24.870  1.00 21.63     0.243 C 
ATOM     62  O   THR A  26      26.466  68.055  24.129  1.00 22.48    -0.271 OA
ATOM     63  CB  THR A  26      28.061  67.401  26.782  1.00 17.77     0.146 C 
ATOM     64  OG1 THR A  26      28.126  68.807  26.522  1.00 19.61    -0.393 OA
ATOM     65  HG1 THR A  26      28.235  69.279  27.339  1.00  0.00     0.210 HD
ATOM     66  CG2 THR A  26      29.319  66.918  27.519  1.00 17.25     0.042 C 
ATOM     67  N   SER A  27      25.500  66.348  25.272  1.00 22.92    -0.344 N 
ATOM     68  HN  SER A  27      25.625  65.570  25.919  1.00  0.00     0.163 HD
ATOM     69  CA  SER A  27      24.181  66.681  24.795  1.00 27.18     0.200 C 
ATOM     70  C   SER A  27      23.717  68.013  25.410  1.00 28.94     0.243 C 
ATOM     71  O   SER A  27      22.974  68.770  24.765  1.00 32.22    -0.271 OA
ATOM     72  CB  SER A  27      23.222  65.548  25.128  1.00 28.90     0.199 C 
ATOM     73  OG  SER A  27      22.869  65.618  26.487  1.00 33.06    -0.398 OA
ATOM     74  HG  SER A  27      22.270  64.910  26.695  1.00  0.00     0.209 HD
ATOM     75  N   LYS A  28      24.164  68.320  26.630  1.00 28.80    -0.346 N 
ATOM     76  HN  LYS A  28      24.778  67.665  27.114  1.00  0.00     0.163 HD
ATOM     77  CA  LYS A  28      23.792  69.581  27.295  1.00 30.19     0.176 C 
ATOM     78  C   LYS A  28      24.607  70.782  26.816  1.00 29.54     0.241 C 
ATOM     79  O   LYS A  28      24.272  71.938  27.161  1.00 32.03    -0.271 OA
ATOM     80  CB  LYS A  28      23.954  69.470  28.811  1.00 30.46     0.035 C 
ATOM     81  CG  LYS A  28      22.937  68.577  29.470  1.00 33.97     0.004 C 
ATOM     82  CD  LYS A  28      23.354  68.224  30.884  1.00 39.50     0.027 C 
ATOM     83  CE  LYS A  28      22.164  67.723  31.677  1.00 45.00     0.229 C 
ATOM     84  NZ  LYS A  28      22.574  67.302  33.048  1.00 48.33    -0.079 N 
ATOM     85  HZ1 LYS A  28      21.773  66.965  33.582  1.00  0.00     0.274 HD
ATOM     86  HZ2 LYS A  28      23.066  68.048  33.539  1.00  0.00     0.274 HD
ATOM     87  HZ3 LYS A  28      23.325  66.613  33.021  1.00  0.00     0.274 HD
ATOM     88  N   LYS A  29      25.664  70.507  26.043  1.00 27.73    -0.346 N 
ATOM     89  HN  LYS A  29      25.822  69.539  25.761  1.00  0.00     0.163 HD
ATOM     90  CA  LYS A  29      26.605  71.530  25.583  1.00 27.26     0.176 C 
ATOM     91  C   LYS A  29      27.135  72.349  26.761  1.00 26.34     0.241 C 
ATOM     92  O   LYS A  29      27.171  73.566  26.740  1.00 30.72    -0.271 OA
ATOM     93  CB  LYS A  29      25.999  72.372  24.446  1.00 31.09     0.035 C 
ATOM     94  CG  LYS A  29      25.736  71.533  23.173  1.00 32.80     0.004 C 
ATOM     95  CD  LYS A  29      26.982  70.811  22.675  1.00 34.11     0.027 C 
ATOM     96  CE  LYS A  29      26.674  69.911  21.486  1.00 35.90     0.229 C 
ATOM     97  NZ  LYS A  29      27.456  68.670  21.517  1.00 34.49    -0.079 N 
ATOM     98  HZ1 LYS A  29      27.250  68.067  20.721  1.00  0.00     0.274 HD
ATOM     99  HZ2 LYS A  29      27.328  68.174  22.399  1.00  0.00     0.274 HD
ATOM    100  HZ3 LYS A  29      28.455  68.864  21.585  1.00  0.00     0.274 HD
ATOM    101  N   ASP A  30      27.560  71.630  27.805  1.00 23.43    -0.346 N 
ATOM    102  HN  ASP A  30      27.481  70.614  27.765  1.00  0.00     0.163 HD
ATOM    103  CA  ASP A  30      28.131  72.240  28.996  1.00 23.67     0.186 C 
ATOM    104  C   ASP A  30      29.673  72.125  29.075  1.00 21.68     0.241 C 
ATOM    105  O   ASP A  30      30.271  72.378  30.136  1.00 22.64    -0.271 OA
ATOM    106  CB  ASP A  30      27.479  71.648  30.267  1.00 23.57     0.147 C 
ATOM    107  CG  ASP A  30      27.683  70.130  30.389  1.00 22.14     0.175 C 
ATOM    108  OD1 ASP A  30      28.526  69.543  29.646  1.00 19.90    -0.648 OA
ATOM    109  OD2 ASP A  30      26.990  69.508  31.242  1.00 24.53    -0.648 OA
ATOM    110  N   ARG A  31      30.315  71.744  27.965  1.00 20.55    -0.346 N 
ATOM    111  HN  ARG A  31      29.763  71.546  27.131  1.00  0.00     0.163 HD
ATOM    112  CA  ARG A  31      31.777  71.596  27.886  1.00 20.53     0.176 C 
ATOM    113  C   ARG A  31      32.313  70.527  28.836  1.00 18.83     0.240 C 
ATOM    114  O   ARG A  31      33.475  70.529  29.215  1.00 20.25    -0.271 OA
ATOM    115  CB  ARG A  31      32.493  72.950  28.025  1.00 23.21     0.036 C 
ATOM    116  CG  ARG A  31      32.177  73.889  26.834  1.00 25.00     0.023 C 
ATOM    117  CD  ARG A  31      32.909  75.205  26.903  1.00 28.51     0.138 C 
ATOM    118  NE  ARG A  31      34.359  75.030  27.047  1.00 27.21    -0.227 N 
ATOM    119  HE  ARG A  31      34.753  75.093  27.986  1.00  0.00     0.177 HD
ATOM    120  CZ  ARG A  31      35.197  74.795  26.039  1.00 28.41     0.665 C 
ATOM    121  NH1 ARG A  31      34.735  74.643  24.807  1.00 27.36    -0.235 N 
ATOM    122 1HH1 ARG A  31      35.377  74.463  24.035  1.00  0.00     0.174 HD
ATOM    123 2HH1 ARG A  31      33.736  74.717  24.617  1.00  0.00     0.174 HD
ATOM    124  NH2 ARG A  31      36.496  74.699  26.286  1.00 28.40    -0.235 N 
ATOM    125 1HH2 ARG A  31      37.138  74.519  25.514  1.00  0.00     0.174 HD
ATOM    126 2HH2 ARG A  31      36.852  74.816  27.235  1.00  0.00     0.174 HD
ATOM    127  N   GLY A  32      31.432  69.602  29.205  1.00 16.52    -0.351 N 
ATOM    128  HN  GLY A  32      30.480  69.641  28.841  1.00  0.00     0.163 HD
ATOM    129  CA  GLY A  32      31.804  68.539  30.117  1.00 16.05     0.225 C 
ATOM    130  C   GLY A  32      32.693  67.444  29.556  1.00 14.49     0.236 C 
ATOM    131  O   GLY A  32      33.373  66.803  30.330  1.00 15.45    -0.272 OA
ATOM    132  N   VAL A  33      32.652  67.286  28.233  1.00 14.07    -0.346 N 
ATOM    133  HN  VAL A  33      32.042  67.888  27.681  1.00  0.00     0.163 HD
ATOM    134  CA  VAL A  33      33.453  66.279  27.555  1.00 13.70     0.180 C 
ATOM    135  C   VAL A  33      33.872  66.943  26.249  1.00 13.35     0.241 C 
ATOM    136  O   VAL A  33      33.019  67.278  25.408  1.00 15.13    -0.271 OA
ATOM    137  CB  VAL A  33      32.658  64.973  27.257  1.00 13.89     0.009 C 
ATOM    138  CG1 VAL A  33      33.600  63.902  26.671  1.00 14.04     0.012 C 
ATOM    139  CG2 VAL A  33      31.982  64.412  28.489  1.00 17.30     0.012 C 
ATOM    140  N   LEU A  34      35.178  67.167  26.090  1.00 14.01    -0.346 N 
ATOM    141  HN  LEU A  34      35.816  66.886  26.835  1.00  0.00     0.163 HD
ATOM    142  CA  LEU A  34      35.736  67.800  24.890  1.00 13.49     0.177 C 
ATOM    143  C   LEU A  34      36.598  66.790  24.106  1.00 13.10     0.241 C 
ATOM    144  O   LEU A  34      37.448  66.118  24.715  1.00 14.32    -0.271 OA
ATOM    145  CB  LEU A  34      36.593  69.018  25.277  1.00 15.23     0.038 C 
ATOM    146  CG  LEU A  34      35.938  70.086  26.174  1.00 15.13    -0.020 C 
ATOM    147  CD1 LEU A  34      36.962  71.192  26.527  1.00 18.65     0.009 C 
ATOM    148  CD2 LEU A  34      34.686  70.663  25.513  1.00 17.86     0.009 C 
ATOM    149  N   LYS A  35      36.315  66.656  22.801  1.00 13.75    -0.346 N 
ATOM    150  HN  LYS A  35      35.652  67.297  22.365  1.00  0.00     0.163 HD
ATOM    151  CA  LYS A  35      36.939  65.608  21.991  1.00 13.92     0.176 C 
ATOM    152  C   LYS A  35      37.869  66.193  20.940  1.00 14.26     0.241 C 
ATOM    153  O   LYS A  35      37.536  67.180  20.290  1.00 15.83    -0.271 OA
ATOM    154  CB  LYS A  35      35.828  64.778  21.334  1.00 14.95     0.035 C 
ATOM    155  CG  LYS A  35      36.335  63.601  20.466  1.00 14.61     0.004 C 
ATOM    156  CD  LYS A  35      35.240  62.927  19.709  1.00 15.61     0.027 C 
ATOM    157  CE  LYS A  35      35.851  61.776  18.882  1.00 15.64     0.229 C 
ATOM    158  NZ  LYS A  35      34.855  61.233  17.932  1.00 16.70    -0.079 N 
ATOM    159  HZ1 LYS A  35      35.259  60.472  17.385  1.00  0.00     0.274 HD
ATOM    160  HZ2 LYS A  35      34.464  61.962  17.335  1.00  0.00     0.274 HD
ATOM    161  HZ3 LYS A  35      33.998  60.946  18.405  1.00  0.00     0.274 HD
ATOM    162  N   ILE A  36      38.991  65.519  20.737  1.00 13.88    -0.346 N 
ATOM    163  HN  ILE A  36      39.225  64.768  21.386  1.00  0.00     0.163 HD
ATOM    164  CA  ILE A  36      39.917  65.791  19.632  1.00 14.24     0.180 C 
ATOM    165  C   ILE A  36      40.175  64.454  18.887  1.00 14.28     0.241 C 
ATOM    166  O   ILE A  36      40.454  63.414  19.537  1.00 14.58    -0.271 OA
ATOM    167  CB  ILE A  36      41.279  66.332  20.136  1.00 14.00     0.013 C 
ATOM    168  CG1 ILE A  36      41.099  67.672  20.824  1.00 15.78     0.002 C 
ATOM    169  CG2 ILE A  36      42.309  66.437  18.983  1.00 15.68     0.012 C 
ATOM    170  CD1 ILE A  36      42.333  68.105  21.534  1.00 17.18     0.005 C 
ATOM    171  N   VAL A  37      40.100  64.482  17.560  1.00 15.29    -0.346 N 
ATOM    172  HN  VAL A  37      39.808  65.337  17.087  1.00  0.00     0.163 HD
ATOM    173  CA  VAL A  37      40.433  63.295  16.775  1.00 15.39     0.180 C 
ATOM    174  C   VAL A  37      41.939  63.304  16.472  1.00 15.70     0.241 C 
ATOM    175  O   VAL A  37      42.465  64.245  15.871  1.00 17.49    -0.271 OA
ATOM    176  CB  VAL A  37      39.593  63.202  15.472  1.00 16.45     0.009 C 
ATOM    177  CG1 VAL A  37      40.126  62.019  14.590  1.00 18.16     0.012 C 
ATOM    178  CG2 VAL A  37      38.127  62.931  15.851  1.00 17.60     0.012 C 
ATOM    179  N   LYS A  38      42.622  62.263  16.956  1.00 14.70    -0.346 N 
ATOM    180  HN  LYS A  38      42.120  61.556  17.494  1.00  0.00     0.163 HD
ATOM    181  CA  LYS A  38      44.088  62.091  16.743  1.00 16.30     0.176 C 
ATOM    182  C   LYS A  38      44.386  61.236  15.533  1.00 17.05     0.241 C 
ATOM    183  O   LYS A  38      45.371  61.483  14.828  1.00 18.15    -0.271 OA
ATOM    184  CB  LYS A  38      44.765  61.471  17.985  1.00 17.32     0.035 C 
ATOM    185  CG  LYS A  38      44.577  62.335  19.260  1.00 22.54     0.004 C 
ATOM    186  CD  LYS A  38      45.197  63.748  19.133  1.00 27.60     0.027 C 
ATOM    187  CE  LYS A  38      46.713  63.684  18.949  1.00 30.45     0.229 C 
ATOM    188  NZ  LYS A  38      47.387  64.942  19.371  1.00 38.00    -0.079 N 
ATOM    189  HZ1 LYS A  38      48.399  64.899  19.248  1.00  0.00     0.274 HD
ATOM    190  HZ2 LYS A  38      47.143  65.187  20.331  1.00  0.00     0.274 HD
ATOM    191  HZ3 LYS A  38      46.992  65.751  18.891  1.00  0.00     0.274 HD
ATOM    192  N   ARG A  39      43.505  60.269  15.267  1.00 15.76    -0.346 N 
ATOM    193  HN  ARG A  39      42.761  60.076  15.937  1.00  0.00     0.163 HD
ATOM    194  CA  ARG A  39      43.582  59.476  14.032  1.00 17.24     0.176 C 
ATOM    195  C   ARG A  39      42.183  59.188  13.532  1.00 16.68     0.241 C 
ATOM    196  O   ARG A  39      41.353  58.667  14.288  1.00 16.22    -0.271 OA
ATOM    197  CB  ARG A  39      44.303  58.163  14.286  1.00 17.00     0.036 C 
ATOM    198  CG  ARG A  39      44.489  57.327  12.985  1.00 18.69     0.023 C 
ATOM    199  CD  ARG A  39      45.297  56.064  13.251  1.00 19.48     0.138 C 
ATOM    200  NE  ARG A  39      44.475  55.088  13.991  1.00 20.16    -0.227 N 
ATOM    201  HE  ARG A  39      43.467  55.244  14.023  1.00  0.00     0.177 HD
ATOM    202  CZ  ARG A  39      44.956  54.019  14.620  1.00 21.29     0.665 C 
ATOM    203  NH1 ARG A  39      46.268  53.755  14.602  1.00 27.83    -0.235 N 
ATOM    204 1HH1 ARG A  39      46.908  54.413  14.158  1.00  0.00     0.174 HD
ATOM    205 2HH1 ARG A  39      46.637  52.935  15.084  1.00  0.00     0.174 HD
ATOM    206  NH2 ARG A  39      44.126  53.165  15.196  1.00 23.27    -0.235 N 
ATOM    207 1HH2 ARG A  39      43.126  53.366  15.210  1.00  0.00     0.174 HD
ATOM    208 2HH2 ARG A  39      44.495  52.345  15.678  1.00  0.00     0.174 HD
ATOM    209  N   VAL A  40      41.908  59.541  12.290  1.00 17.90    -0.346 N 
ATOM    210  HN  VAL A  40      42.619  60.019  11.736  1.00  0.00     0.163 HD
ATOM    211  CA  VAL A  40      40.609  59.261  11.697  1.00 20.24     0.180 C 
ATOM    212  C   VAL A  40      40.427  57.756  11.514  1.00 20.66     0.241 C 
ATOM    213  O   VAL A  40      41.355  57.061  11.087  1.00 21.70    -0.271 OA
ATOM    214  CB  VAL A  40      40.486  59.982  10.340  1.00 21.96     0.009 C 
ATOM    215  CG1 VAL A  40      39.175  59.660   9.632  1.00 24.09     0.012 C 
ATOM    216  CG2 VAL A  40      40.639  61.512  10.525  1.00 22.25     0.012 C 
ATOM    217  N   GLY A  41      39.235  57.257  11.842  1.00 20.35    -0.351 N 
ATOM    218  HN  GLY A  41      38.516  57.880  12.210  1.00  0.00     0.163 HD
ATOM    219  CA  GLY A  41      38.941  55.854  11.687  1.00 23.37     0.225 C 
ATOM    220  C   GLY A  41      38.325  55.520  10.345  1.00 27.79     0.236 C 
ATOM    221  O   GLY A  41      38.381  56.321   9.412  1.00 27.16    -0.272 OA
ATOM    222  N   ASN A  42      37.784  54.298  10.286  1.00 30.94    -0.346 N 
ATOM    223  HN  ASN A  42      37.822  53.732  11.134  1.00  0.00     0.163 HD
ATOM    224  CA  ASN A  42      37.143  53.700   9.114  1.00 38.31     0.185 C 
ATOM    225  C   ASN A  42      35.793  53.172   9.559  1.00 42.10     0.241 C 
ATOM    226  O   ASN A  42      35.678  52.001   9.912  1.00 45.95    -0.271 OA
ATOM    227  CB  ASN A  42      37.896  52.462   8.629  1.00 41.21     0.137 C 
ATOM    228  CG  ASN A  42      39.310  52.355   9.161  1.00 42.27     0.217 C 
ATOM    229  OD1 ASN A  42      39.605  51.526  10.042  1.00 45.97    -0.274 OA
ATOM    230  ND2 ASN A  42      40.197  53.168   8.619  1.00 42.63    -0.370 N 
ATOM    231 1HD2 ASN A  42      41.149  53.096   8.977  1.00  0.00     0.159 HD
ATOM    232 2HD2 ASN A  42      39.955  53.847   7.897  1.00  0.00     0.159 HD
ATOM    233  N   GLY A  43      34.780  54.019   9.582  1.00 42.64    -0.351 N 
ATOM    234  HN  GLY A  43      34.941  55.015   9.733  1.00  0.00     0.163 HD
ATOM    235  CA  GLY A  43      33.443  53.516   9.390  1.00 49.53     0.225 C 
ATOM    236  C   GLY A  43      32.695  54.467   8.499  1.00 52.37     0.236 C 
ATOM    237  O   GLY A  43      33.274  55.355   7.864  1.00 51.71    -0.272 OA
ATOM    238  N   GLU A  44      31.405  54.221   8.405  1.00 45.18    -0.347 N 
ATOM    239  HN  GLU A  44      31.079  53.261   8.291  1.00  0.00     0.163 HD
ATOM    240  CA  GLU A  44      30.452  55.299   8.462  1.00 45.64     0.172 C 
ATOM    241  C   GLU A  44      29.997  55.133   9.906  1.00 41.22     0.240 C 
ATOM    242  O   GLU A  44      29.639  56.095  10.584  1.00 42.12    -0.271 OA
ATOM    243  CB  GLU A  44      29.292  55.085   7.489  1.00 48.16     0.042 C 
ATOM    244  N   GLU A  45      30.130  53.903  10.407  1.00 37.24    -0.346 N 
ATOM    245  HN  GLU A  45      30.784  53.261   9.958  1.00  0.00     0.163 HD
ATOM    246  CA  GLU A  45      29.383  53.438  11.565  1.00 33.16     0.172 C 
ATOM    247  C   GLU A  45      30.065  53.735  12.878  1.00 29.14     0.240 C 
ATOM    248  O   GLU A  45      31.261  53.541  13.033  1.00 28.17    -0.271 OA
ATOM    249  CB  GLU A  45      29.144  51.931  11.477  1.00 33.03     0.042 C 
ATOM    250  N   THR A  46      29.265  54.178  13.838  1.00 27.03    -0.344 N 
ATOM    251  HN  THR A  46      28.302  54.416  13.599  1.00  0.00     0.163 HD
ATOM    252  CA  THR A  46      29.703  54.341  15.229  1.00 23.36     0.205 C 
ATOM    253  C   THR A  46      28.986  53.215  15.996  1.00 22.24     0.246 C 
ATOM    254  O   THR A  46      27.948  52.725  15.547  1.00 23.16    -0.271 OA
ATOM    255  CB  THR A  46      29.289  55.714  15.773  1.00 24.67     0.146 C 
ATOM    256  OG1 THR A  46      27.890  55.913  15.533  1.00 28.74    -0.393 OA
ATOM    257  HG1 THR A  46      27.634  56.763  15.870  1.00  0.00     0.210 HD
ATOM    258  CG2 THR A  46      30.075  56.819  15.091  1.00 25.12     0.042 C 
ATOM    259  N   PRO A  47      29.545  52.784  17.128  1.00 19.15    -0.337 N 
ATOM    260  CA  PRO A  47      28.867  51.717  17.912  1.00 19.75     0.179 C 
ATOM    261  C   PRO A  47      27.538  52.115  18.464  1.00 19.75     0.241 C 
ATOM    262  O   PRO A  47      27.283  53.295  18.751  1.00 21.86    -0.271 OA
ATOM    263  CB  PRO A  47      29.805  51.431  19.048  1.00 18.47     0.037 C 
ATOM    264  CG  PRO A  47      30.855  52.559  19.076  1.00 19.21     0.022 C 
ATOM    265  CD  PRO A  47      30.803  53.261  17.753  1.00 19.33     0.127 C 
ATOM    266  N   MET A  48      26.669  51.130  18.582  1.00 19.14    -0.346 N 
ATOM    267  HN  MET A  48      26.954  50.184  18.328  1.00  0.00     0.163 HD
ATOM    268  CA  MET A  48      25.323  51.354  19.061  1.00 19.54     0.177 C 
ATOM    269  C   MET A  48      25.184  50.983  20.525  1.00 16.48     0.241 C 
ATOM    270  O   MET A  48      26.025  50.257  21.082  1.00 16.20    -0.271 OA
ATOM    271  CB  MET A  48      24.320  50.496  18.287  1.00 20.39     0.045 C 
ATOM    272  CG  MET A  48      24.215  50.833  16.810  1.00 24.94     0.076 C 
ATOM    273  SD  MET A  48      22.970  49.858  15.926  1.00 30.26    -0.173 SA
ATOM    274  CE  MET A  48      21.496  50.743  16.355  1.00 33.72     0.089 C 
ATOM    275  N   ILE A  49      24.097  51.446  21.131  1.00 16.85    -0.346 N 
ATOM    276  HN  ILE A  49      23.429  52.013  20.609  1.00  0.00     0.163 HD
ATOM    277  CA  ILE A  49      23.849  51.149  22.543  1.00 16.21     0.180 C 
ATOM    278  C   ILE A  49      23.952  49.634  22.738  1.00 16.37     0.241 C 
ATOM    279  O   ILE A  49      23.411  48.857  21.961  1.00 17.74    -0.271 OA
ATOM    280  CB  ILE A  49      22.482  51.693  22.983  1.00 17.00     0.013 C 
ATOM    281  CG1 ILE A  49      22.304  51.577  24.518  1.00 18.59     0.002 C 
ATOM    282  CG2 ILE A  49      21.334  50.961  22.283  1.00 17.91     0.012 C 
ATOM    283  CD1 ILE A  49      21.050  52.299  25.000  1.00 21.97     0.005 C 
ATOM    284  N   GLY A  50      24.649  49.235  23.792  1.00 16.98    -0.351 N 
ATOM    285  HN  GLY A  50      25.127  49.926  24.370  1.00  0.00     0.163 HD
ATOM    286  CA  GLY A  50      24.742  47.816  24.138  1.00 17.51     0.225 C 
ATOM    287  C   GLY A  50      25.832  47.054  23.425  1.00 16.32     0.236 C 
ATOM    288  O   GLY A  50      26.080  45.883  23.766  1.00 19.47    -0.272 OA
ATOM    289  N   ASP A  51      26.424  47.653  22.414  1.00 14.80    -0.346 N 
ATOM    290  HN  ASP A  51      26.144  48.593  22.134  1.00  0.00     0.163 HD
ATOM    291  CA  ASP A  51      27.497  46.948  21.692  1.00 15.69     0.186 C 
ATOM    292  C   ASP A  51      28.620  46.626  22.643  1.00 16.06     0.241 C 
ATOM    293  O   ASP A  51      28.934  47.411  23.580  1.00 15.98    -0.271 OA
ATOM    294  CB  ASP A  51      28.076  47.791  20.565  1.00 15.78     0.147 C 
ATOM    295  CG  ASP A  51      27.247  47.756  19.284  1.00 17.54     0.175 C 
ATOM    296  OD1 ASP A  51      26.281  46.999  19.201  1.00 19.28    -0.648 OA
ATOM    297  OD2 ASP A  51      27.648  48.502  18.326  1.00 18.74    -0.648 OA
ATOM    298  N   LYS A  52      29.321  45.522  22.337  1.00 16.70    -0.346 N 
ATOM    299  HN  LYS A  52      28.978  44.892  21.612  1.00  0.00     0.163 HD
ATOM    300  CA  LYS A  52      30.583  45.209  23.038  1.00 16.57     0.176 C 
ATOM    301  C   LYS A  52      31.661  45.948  22.279  1.00 15.96     0.241 C 
ATOM    302  O   LYS A  52      31.829  45.784  21.077  1.00 17.86    -0.271 OA
ATOM    303  CB  LYS A  52      30.845  43.710  22.985  1.00 19.85     0.035 C 
ATOM    304  CG  LYS A  52      32.027  43.255  23.787  1.00 24.07     0.004 C 
ATOM    305  CD  LYS A  52      32.066  41.740  23.927  1.00 32.05     0.027 C 
ATOM    306  CE  LYS A  52      31.094  41.250  24.987  1.00 37.51     0.229 C 
ATOM    307  NZ  LYS A  52      31.625  41.415  26.376  1.00 39.41    -0.079 N 
ATOM    308  HZ1 LYS A  52      30.972  41.086  27.088  1.00  0.00     0.274 HD
ATOM    309  HZ2 LYS A  52      31.900  42.382  26.550  1.00  0.00     0.274 HD
ATOM    310  HZ3 LYS A  52      32.534  40.964  26.476  1.00  0.00     0.274 HD
ATOM    311  N   VAL A  53      32.419  46.747  23.028  1.00 15.69    -0.346 N 
ATOM    312  HN  VAL A  53      32.308  46.746  24.042  1.00  0.00     0.163 HD
ATOM    313  CA  VAL A  53      33.395  47.613  22.416  1.00 16.46     0.180 C 
ATOM    314  C   VAL A  53      34.773  47.206  22.948  1.00 15.85     0.241 C 
ATOM    315  O   VAL A  53      34.903  46.880  24.128  1.00 17.62    -0.271 OA
ATOM    316  CB  VAL A  53      33.066  49.070  22.780  1.00 16.97     0.009 C 
ATOM    317  CG1 VAL A  53      34.154  49.998  22.354  1.00 21.27     0.012 C 
ATOM    318  CG2 VAL A  53      31.762  49.513  22.150  1.00 20.32     0.012 C 
ATOM    319  N   TYR A  54      35.775  47.240  22.082  1.00 15.03    -0.346 N 
ATOM    320  HN  TYR A  54      35.586  47.569  21.135  1.00  0.00     0.163 HD
ATOM    321  CA  TYR A  54      37.144  46.827  22.417  1.00 16.20     0.180 C 
ATOM    322  C   TYR A  54      38.048  48.008  22.150  1.00 15.51     0.241 C 
ATOM    323  O   TYR A  54      38.057  48.503  21.000  1.00 16.03    -0.271 OA
ATOM    324  CB  TYR A  54      37.595  45.641  21.517  1.00 18.58     0.073 C 
ATOM    325  CG  TYR A  54      36.796  44.385  21.735  1.00 22.49    -0.056 A 
ATOM    326  CD1 TYR A  54      37.291  43.396  22.572  1.00 25.63     0.010 A 
ATOM    327  CD2 TYR A  54      35.523  44.230  21.176  1.00 22.83     0.010 A 
ATOM    328  CE1 TYR A  54      36.563  42.248  22.832  1.00 28.53     0.037 A 
ATOM    329  CE2 TYR A  54      34.783  43.069  21.427  1.00 25.25     0.037 A 
ATOM    330  CZ  TYR A  54      35.327  42.106  22.265  1.00 27.71     0.065 A 
ATOM    331  OH  TYR A  54      34.620  40.959  22.515  1.00 31.05    -0.361 OA
ATOM    332  HH  TYR A  54      34.992  40.300  23.089  1.00  0.00     0.217 HD
ATOM    333  N   VAL A  55      38.822  48.429  23.152  1.00 14.21    -0.346 N 
ATOM    334  HN  VAL A  55      38.841  47.905  24.027  1.00  0.00     0.163 HD
ATOM    335  CA  VAL A  55      39.652  49.643  23.014  1.00 14.11     0.180 C 
ATOM    336  C   VAL A  55      41.010  49.427  23.605  1.00 14.45     0.241 C 
ATOM    337  O   VAL A  55      41.231  48.502  24.412  1.00 16.03    -0.271 OA
ATOM    338  CB  VAL A  55      39.033  50.890  23.689  1.00 12.46     0.009 C 
ATOM    339  CG1 VAL A  55      37.614  51.163  23.162  1.00 14.48     0.012 C 
ATOM    340  CG2 VAL A  55      39.018  50.768  25.221  1.00 13.37     0.012 C 
ATOM    341  N   HIS A  56      41.963  50.258  23.183  1.00 13.13    -0.346 N 
ATOM    342  HN  HIS A  56      41.896  50.685  22.259  1.00  0.00     0.163 HD
ATOM    343  CA  HIS A  56      43.112  50.559  24.052  1.00 15.16     0.182 C 
ATOM    344  C   HIS A  56      42.975  51.970  24.552  1.00 14.38     0.241 C 
ATOM    345  O   HIS A  56      42.301  52.805  23.950  1.00 13.87    -0.271 OA
ATOM    346  CB  HIS A  56      44.435  50.379  23.301  1.00 17.24     0.093 C 
ATOM    347  CG  HIS A  56      44.851  48.948  23.210  1.00 22.88     0.028 A 
ATOM    348  ND1 HIS A  56      45.034  48.176  24.339  1.00 27.26    -0.354 N 
ATOM    349  HD1 HIS A  56      44.901  48.488  25.301  1.00  0.00     0.166 HD
ATOM    350  CD2 HIS A  56      45.127  48.156  22.148  1.00 30.25     0.114 A 
ATOM    351  CE1 HIS A  56      45.412  46.960  23.966  1.00 28.09     0.180 A 
ATOM    352  NE2 HIS A  56      45.461  46.920  22.645  1.00 29.84    -0.360 N 
ATOM    353  HE2 HIS A  56      45.707  46.103  22.086  1.00  0.00     0.166 HD
ATOM    354  N   TYR A  57      43.577  52.244  25.705  1.00 13.12    -0.346 N 
ATOM    355  HN  TYR A  57      44.126  51.533  26.188  1.00  0.00     0.163 HD
ATOM    356  CA  TYR A  57      43.434  53.588  26.266  1.00 11.89     0.180 C 
ATOM    357  C   TYR A  57      44.581  53.924  27.195  1.00 11.56     0.241 C 
ATOM    358  O   TYR A  57      45.302  53.058  27.697  1.00 13.03    -0.271 OA
ATOM    359  CB  TYR A  57      42.128  53.762  27.047  1.00 12.33     0.073 C 
ATOM    360  CG  TYR A  57      42.092  53.018  28.383  1.00 11.82    -0.056 A 
ATOM    361  CD1 TYR A  57      42.527  53.643  29.559  1.00 13.05     0.010 A 
ATOM    362  CD2 TYR A  57      41.594  51.719  28.495  1.00 12.72     0.010 A 
ATOM    363  CE1 TYR A  57      42.526  52.988  30.770  1.00 12.95     0.037 A 
ATOM    364  CE2 TYR A  57      41.553  51.091  29.696  1.00 14.50     0.037 A 
ATOM    365  CZ  TYR A  57      42.033  51.714  30.854  1.00 13.12     0.065 A 
ATOM    366  OH  TYR A  57      41.986  51.025  32.046  1.00 15.64    -0.361 OA
ATOM    367  HH  TYR A  57      41.644  50.141  32.104  1.00  0.00     0.217 HD
ATOM    368  N   LYS A  58      44.718  55.216  27.417  1.00 11.71    -0.346 N 
ATOM    369  HN  LYS A  58      44.164  55.869  26.863  1.00  0.00     0.163 HD
ATOM    370  CA  LYS A  58      45.645  55.757  28.439  1.00 13.19     0.176 C 
ATOM    371  C   LYS A  58      44.855  56.837  29.179  1.00 12.94     0.240 C 
ATOM    372  O   LYS A  58      44.155  57.624  28.518  1.00 13.76    -0.271 OA
ATOM    373  CB  LYS A  58      46.869  56.407  27.763  1.00 16.77     0.035 C 
ATOM    374  CG  LYS A  58      47.967  56.850  28.758  1.00 19.67     0.004 C 
ATOM    375  CD  LYS A  58      49.187  57.357  28.048  1.00 22.57     0.027 C 
ATOM    376  CE  LYS A  58      49.954  56.198  27.446  1.00 28.40     0.229 C 
ATOM    377  NZ  LYS A  58      51.303  56.618  26.937  1.00 31.93    -0.079 N 
ATOM    378  HZ1 LYS A  58      51.820  55.837  26.532  1.00  0.00     0.274 HD
ATOM    379  HZ2 LYS A  58      51.845  57.082  27.666  1.00  0.00     0.274 HD
ATOM    380  HZ3 LYS A  58      51.225  57.392  26.277  1.00  0.00     0.274 HD
ATOM    381  N   GLY A  59      45.039  56.936  30.496  1.00 12.16    -0.351 N 
ATOM    382  HN  GLY A  59      45.682  56.289  30.953  1.00  0.00     0.163 HD
ATOM    383  CA  GLY A  59      44.358  57.930  31.299  1.00 11.82     0.225 C 
ATOM    384  C   GLY A  59      45.400  58.753  32.006  1.00 12.73     0.236 C 
ATOM    385  O   GLY A  59      46.352  58.198  32.579  1.00 13.89    -0.272 OA
ATOM    386  N   LYS A  60      45.183  60.054  32.014  1.00 12.46    -0.346 N 
ATOM    387  HN  LYS A  60      44.352  60.409  31.541  1.00  0.00     0.163 HD
ATOM    388  CA  LYS A  60      46.085  61.027  32.676  1.00 13.34     0.176 C 
ATOM    389  C   LYS A  60      45.299  62.062  33.467  1.00 13.68     0.241 C 
ATOM    390  O   LYS A  60      44.164  62.402  33.093  1.00 14.60    -0.271 OA
ATOM    391  CB  LYS A  60      47.002  61.763  31.669  1.00 16.17     0.035 C 
ATOM    392  CG  LYS A  60      47.810  60.833  30.825  1.00 20.50     0.004 C 
ATOM    393  CD  LYS A  60      48.694  61.625  29.893  1.00 22.78     0.027 C 
ATOM    394  CE  LYS A  60      49.951  60.826  29.635  1.00 30.11     0.229 C 
ATOM    395  NZ  LYS A  60      50.839  61.538  28.697  1.00 34.76    -0.079 N 
ATOM    396  HZ1 LYS A  60      51.687  60.999  28.523  1.00  0.00     0.274 HD
ATOM    397  HZ2 LYS A  60      51.051  62.482  29.020  1.00  0.00     0.274 HD
ATOM    398  HZ3 LYS A  60      50.359  61.777  27.830  1.00  0.00     0.274 HD
ATOM    399  N   LEU A  61      45.876  62.529  34.571  1.00 15.24    -0.346 N 
ATOM    400  HN  LEU A  61      46.731  62.091  34.913  1.00  0.00     0.163 HD
ATOM    401  CA  LEU A  61      45.310  63.652  35.297  1.00 16.14     0.177 C 
ATOM    402  C   LEU A  61      45.629  64.933  34.532  1.00 19.11     0.241 C 
ATOM    403  O   LEU A  61      46.420  64.926  33.570  1.00 19.95    -0.271 OA
ATOM    404  CB  LEU A  61      45.957  63.757  36.687  1.00 18.04     0.038 C 
ATOM    405  CG  LEU A  61      45.813  62.503  37.528  1.00 19.56    -0.020 C 
ATOM    406  CD1 LEU A  61      46.549  62.757  38.837  1.00 24.61     0.009 C 
ATOM    407  CD2 LEU A  61      44.364  62.273  37.810  1.00 22.30     0.009 C 
ATOM    408  N   SER A  62      45.069  66.047  35.000  1.00 20.84    -0.344 N 
ATOM    409  HN  SER A  62      44.579  66.016  35.894  1.00  0.00     0.163 HD
ATOM    410  CA  SER A  62      45.135  67.317  34.269  1.00 24.53     0.200 C 
ATOM    411  C   SER A  62      46.559  67.857  34.237  1.00 26.46     0.243 C 
ATOM    412  O   SER A  62      46.870  68.762  33.441  1.00 29.66    -0.271 OA
ATOM    413  CB  SER A  62      44.185  68.346  34.913  1.00 27.14     0.199 C 
ATOM    414  OG  SER A  62      44.563  68.607  36.255  1.00 31.84    -0.398 OA
ATOM    415  HG  SER A  62      43.978  69.241  36.652  1.00  0.00     0.209 HD
ATOM    416  N   ASN A  63      47.427  67.371  35.124  1.00 26.06    -0.345 N 
ATOM    417  HN  ASN A  63      47.103  66.701  35.821  1.00  0.00     0.163 HD
ATOM    418  CA  ASN A  63      48.820  67.771  35.123  1.00 28.08     0.185 C 
ATOM    419  C   ASN A  63      49.693  66.870  34.267  1.00 27.34     0.241 C 
ATOM    420  O   ASN A  63      50.918  67.008  34.261  1.00 29.06    -0.271 OA
ATOM    421  CB  ASN A  63      49.350  67.821  36.545  1.00 29.59     0.137 C 
ATOM    422  CG  ASN A  63      49.205  66.512  37.271  1.00 30.47     0.217 C 
ATOM    423  OD1 ASN A  63      48.867  65.485  36.684  1.00 27.20    -0.274 OA
ATOM    424  ND2 ASN A  63      49.455  66.543  38.572  1.00 34.40    -0.370 N 
ATOM    425 1HD2 ASN A  63      49.357  65.655  39.064  1.00  0.00     0.159 HD
ATOM    426 2HD2 ASN A  63      49.735  67.394  39.059  1.00  0.00     0.159 HD
ATOM    427  N   GLY A  64      49.049  65.939  33.564  1.00 25.23    -0.351 N 
ATOM    428  HN  GLY A  64      48.039  65.856  33.679  1.00  0.00     0.163 HD
ATOM    429  CA  GLY A  64      49.724  65.026  32.631  1.00 25.83     0.225 C 
ATOM    430  C   GLY A  64      50.253  63.736  33.244  1.00 25.68     0.236 C 
ATOM    431  O   GLY A  64      50.864  62.924  32.563  1.00 27.30    -0.272 OA
ATOM    432  N   LYS A  65      50.022  63.551  34.532  1.00 23.98    -0.346 N 
ATOM    433  HN  LYS A  65      49.551  64.277  35.072  1.00  0.00     0.163 HD
ATOM    434  CA  LYS A  65      50.435  62.321  35.184  1.00 24.53     0.176 C 
ATOM    435  C   LYS A  65      49.548  61.138  34.756  1.00 22.28     0.241 C 
ATOM    436  O   LYS A  65      48.345  61.155  34.947  1.00 19.86    -0.271 OA
ATOM    437  CB  LYS A  65      50.370  62.492  36.691  1.00 25.78     0.035 C 
ATOM    438  CG  LYS A  65      50.886  61.275  37.427  1.00 29.75     0.004 C 
ATOM    439  CD  LYS A  65      50.961  61.567  38.897  1.00 35.76     0.027 C 
ATOM    440  CE  LYS A  65      51.719  60.497  39.629  1.00 40.09     0.229 C 
ATOM    441  NZ  LYS A  65      51.949  60.958  41.025  1.00 44.33    -0.079 N 
ATOM    442  HZ1 LYS A  65      52.464  60.231  41.522  1.00  0.00     0.274 HD
ATOM    443  HZ2 LYS A  65      51.085  61.221  41.499  1.00  0.00     0.274 HD
ATOM    444  HZ3 LYS A  65      52.412  61.866  41.067  1.00  0.00     0.274 HD
ATOM    445  N   LYS A  66      50.173  60.089  34.236  1.00 22.13    -0.346 N 
ATOM    446  HN  LYS A  66      51.181  60.139  34.091  1.00  0.00     0.163 HD
ATOM    447  CA  LYS A  66      49.468  58.866  33.864  1.00 21.33     0.176 C 
ATOM    448  C   LYS A  66      48.934  58.177  35.101  1.00 20.46     0.241 C 
ATOM    449  O   LYS A  66      49.667  57.983  36.104  1.00 22.19    -0.271 OA
ATOM    450  CB  LYS A  66      50.423  57.941  33.115  1.00 22.57     0.035 C 
ATOM    451  CG  LYS A  66      49.775  56.710  32.509  1.00 24.24     0.004 C 
ATOM    452  CD  LYS A  66      50.704  55.936  31.531  1.00 27.47     0.027 C 
ATOM    453  CE  LYS A  66      51.782  55.256  32.288  1.00 33.04     0.229 C 
ATOM    454  NZ  LYS A  66      52.268  54.051  31.531  1.00 34.30    -0.079 N 
ATOM    455  HZ1 LYS A  66      53.010  53.583  32.052  1.00  0.00     0.274 HD
ATOM    456  HZ2 LYS A  66      52.560  54.289  30.583  1.00  0.00     0.274 HD
ATOM    457  HZ3 LYS A  66      51.506  53.414  31.298  1.00  0.00     0.274 HD
ATOM    458  N   PHE A  67      47.682  57.730  35.029  1.00 18.32    -0.346 N 
ATOM    459  HN  PHE A  67      47.097  57.998  34.238  1.00  0.00     0.163 HD
ATOM    460  CA  PHE A  67      47.135  56.862  36.067  1.00 17.32     0.180 C 
ATOM    461  C   PHE A  67      46.775  55.481  35.552  1.00 17.27     0.241 C 
ATOM    462  O   PHE A  67      46.643  54.546  36.350  1.00 19.10    -0.271 OA
ATOM    463  CB  PHE A  67      45.962  57.521  36.810  1.00 18.16     0.073 C 
ATOM    464  CG  PHE A  67      44.757  57.841  35.936  1.00 15.39    -0.056 A 
ATOM    465  CD1 PHE A  67      43.813  56.855  35.559  1.00 14.77     0.007 A 
ATOM    466  CD2 PHE A  67      44.535  59.142  35.511  1.00 15.46     0.007 A 
ATOM    467  CE1 PHE A  67      42.759  57.191  34.775  1.00 15.06     0.001 A 
ATOM    468  CE2 PHE A  67      43.452  59.470  34.738  1.00 14.08     0.001 A 
ATOM    469  CZ  PHE A  67      42.548  58.481  34.334  1.00 14.05     0.000 A 
ATOM    470  N   ASP A  68      46.688  55.307  34.227  1.00 14.56    -0.345 N 
ATOM    471  HN  ASP A  68      46.781  56.088  33.578  1.00  0.00     0.163 HD
ATOM    472  CA  ASP A  68      46.452  53.932  33.752  1.00 15.40     0.186 C 
ATOM    473  C   ASP A  68      46.760  53.829  32.260  1.00 14.83     0.241 C 
ATOM    474  O   ASP A  68      46.652  54.821  31.545  1.00 15.07    -0.271 OA
ATOM    475  CB  ASP A  68      44.990  53.505  34.040  1.00 16.73     0.147 C 
ATOM    476  CG  ASP A  68      44.775  51.972  34.051  1.00 19.71     0.175 C 
ATOM    477  OD1 ASP A  68      45.737  51.179  34.058  1.00 20.73    -0.648 OA
ATOM    478  OD2 ASP A  68      43.569  51.580  34.047  1.00 21.25    -0.648 OA
ATOM    479  N   SER A  69      47.063  52.617  31.805  1.00 15.28    -0.344 N 
ATOM    480  HN  SER A  69      47.211  51.880  32.495  1.00  0.00     0.163 HD
ATOM    481  CA  SER A  69      47.204  52.248  30.363  1.00 17.16     0.200 C 
ATOM    482  C   SER A  69      46.666  50.857  30.164  1.00 17.46     0.243 C 
ATOM    483  O   SER A  69      47.066  49.951  30.898  1.00 19.17    -0.271 OA
ATOM    484  CB  SER A  69      48.692  52.227  29.944  1.00 21.20     0.199 C 
ATOM    485  OG  SER A  69      48.833  51.495  28.721  1.00 25.19    -0.398 OA
ATOM    486  HG  SER A  69      49.747  51.482  28.464  1.00  0.00     0.209 HD
ATOM    487  N   SER A  70      45.758  50.676  29.203  1.00 17.18    -0.344 N 
ATOM    488  HN  SER A  70      45.478  51.480  28.642  1.00  0.00     0.163 HD
ATOM    489  CA  SER A  70      45.141  49.370  28.914  1.00 19.51     0.200 C 
ATOM    490  C   SER A  70      46.148  48.300  28.646  1.00 21.78     0.243 C 
ATOM    491  O   SER A  70      45.891  47.124  28.943  1.00 21.60    -0.271 OA
ATOM    492  CB  SER A  70      44.220  49.505  27.699  1.00 19.47     0.199 C 
ATOM    493  OG  SER A  70      44.997  49.941  26.592  1.00 18.49    -0.398 OA
ATOM    494  HG  SER A  70      44.425  50.025  25.838  1.00  0.00     0.209 HD
ATOM    495  N   HIS A  71      47.294  48.663  28.055  1.00 22.16    -0.346 N 
ATOM    496  HN  HIS A  71      47.480  49.654  27.899  1.00  0.00     0.163 HD
ATOM    497  CA  HIS A  71      48.279  47.682  27.630  1.00 25.45     0.182 C 
ATOM    498  C   HIS A  71      48.870  46.860  28.765  1.00 27.00     0.241 C 
ATOM    499  O   HIS A  71      49.438  45.781  28.546  1.00 29.11    -0.271 OA
ATOM    500  CB  HIS A  71      49.386  48.420  26.882  1.00 26.21     0.093 C 
ATOM    501  CG  HIS A  71      48.937  48.990  25.571  1.00 27.02     0.028 A 
ATOM    502  ND1 HIS A  71      48.662  48.208  24.470  1.00 33.44    -0.354 N 
ATOM    503  HD1 HIS A  71      48.743  47.192  24.434  1.00  0.00     0.166 HD
ATOM    504  CD2 HIS A  71      48.686  50.267  25.197  1.00 29.78     0.114 A 
ATOM    505  CE1 HIS A  71      48.277  48.979  23.469  1.00 31.56     0.180 A 
ATOM    506  NE2 HIS A  71      48.284  50.232  23.881  1.00 31.57    -0.360 N 
ATOM    507  HE2 HIS A  71      48.032  51.043  23.316  1.00  0.00     0.166 HD
ATOM    508  N   ASP A  72      48.719  47.359  29.992  1.00 26.75    -0.345 N 
ATOM    509  HN  ASP A  72      48.215  48.234  30.135  1.00  0.00     0.163 HD
ATOM    510  CA  ASP A  72      49.291  46.629  31.144  1.00 28.82     0.186 C 
ATOM    511  C   ASP A  72      48.466  45.359  31.435  1.00 28.86     0.241 C 
ATOM    512  O   ASP A  72      48.925  44.470  32.156  1.00 30.58    -0.271 OA
ATOM    513  CB  ASP A  72      49.326  47.539  32.381  1.00 29.89     0.147 C 
ATOM    514  CG  ASP A  72      50.229  48.764  32.195  1.00 32.95     0.175 C 
ATOM    515  OD1 ASP A  72      51.157  48.709  31.358  1.00 35.24    -0.648 OA
ATOM    516  OD2 ASP A  72      50.014  49.776  32.889  1.00 38.24    -0.648 OA
ATOM    517  N   ARG A  73      47.257  45.279  30.864  1.00 27.28    -0.346 N 
ATOM    518  HN  ARG A  73      46.900  46.074  30.333  1.00  0.00     0.163 HD
ATOM    519  CA  ARG A  73      46.426  44.053  30.990  1.00 27.50     0.176 C 
ATOM    520  C   ARG A  73      46.622  43.065  29.833  1.00 28.82     0.241 C 
ATOM    521  O   ARG A  73      46.019  41.982  29.828  1.00 29.27    -0.271 OA
ATOM    522  CB  ARG A  73      44.937  44.401  31.160  1.00 25.78     0.036 C 
ATOM    523  CG  ARG A  73      44.650  45.422  32.261  1.00 23.58     0.023 C 
ATOM    524  CD  ARG A  73      43.166  45.519  32.602  1.00 24.26     0.138 C 
ATOM    525  NE  ARG A  73      43.038  46.557  33.616  1.00 23.06    -0.227 N 
ATOM    526  HE  ARG A  73      43.080  46.274  34.595  1.00  0.00     0.177 HD
ATOM    527  CZ  ARG A  73      42.870  47.846  33.351  1.00 24.27     0.665 C 
ATOM    528  NH1 ARG A  73      42.715  48.264  32.096  1.00 21.80    -0.235 N 
ATOM    529 1HH1 ARG A  73      42.586  49.255  31.892  1.00  0.00     0.174 HD
ATOM    530 2HH1 ARG A  73      42.765  47.594  31.329  1.00  0.00     0.174 HD
ATOM    531  NH2 ARG A  73      42.804  48.727  34.360  1.00 24.61    -0.235 N 
ATOM    532 1HH2 ARG A  73      42.675  49.718  34.156  1.00  0.00     0.174 HD
ATOM    533 2HH2 ARG A  73      42.923  48.407  35.321  1.00  0.00     0.174 HD
ATOM    534  N   ASN A  74      47.460  43.442  28.865  1.00 29.03    -0.346 N 
ATOM    535  HN  ASN A  74      47.797  44.405  28.867  1.00  0.00     0.163 HD
ATOM    536  CA  ASN A  74      47.924  42.547  27.796  1.00 31.04     0.185 C 
ATOM    537  C   ASN A  74      46.857  42.144  26.772  1.00 29.79     0.241 C 
ATOM    538  O   ASN A  74      47.091  41.235  25.958  1.00 30.99    -0.271 OA
ATOM    539  CB  ASN A  74      48.689  41.359  28.383  1.00 34.40     0.137 C 
ATOM    540  CG  ASN A  74      49.863  41.812  29.221  1.00 37.82     0.217 C 
ATOM    541  OD1 ASN A  74      50.570  42.752  28.846  1.00 41.50    -0.274 OA
ATOM    542  ND2 ASN A  74      50.072  41.167  30.364  1.00 45.30    -0.370 N 
ATOM    543 1HD2 ASN A  74      49.488  40.390  30.674  1.00  0.00     0.159 HD
ATOM    544 2HD2 ASN A  74      50.864  41.473  30.929  1.00  0.00     0.159 HD
ATOM    545  N   GLU A  75      45.707  42.828  26.800  1.00 26.88    -0.346 N 
ATOM    546  HN  GLU A  75      45.543  43.507  27.543  1.00  0.00     0.163 HD
ATOM    547  CA  GLU A  75      44.673  42.611  25.768  1.00 25.86     0.177 C 
ATOM    548  C   GLU A  75      43.778  43.825  25.767  1.00 23.54     0.243 C 
ATOM    549  O   GLU A  75      43.808  44.578  26.714  1.00 23.60    -0.271 OA
ATOM    550  CB  GLU A  75      43.874  41.320  26.029  1.00 25.17     0.045 C 
ATOM    551  CG  GLU A  75      43.055  41.345  27.362  1.00 25.42     0.116 C 
ATOM    552  CD  GLU A  75      42.459  40.013  27.733  1.00 27.58     0.172 C 
ATOM    553  OE1 GLU A  75      42.586  39.066  26.923  1.00 33.24    -0.648 OA
ATOM    554  OE2 GLU A  75      41.899  39.904  28.858  1.00 28.51    -0.648 OA
ATOM    555  N   PRO A  76      43.018  44.052  24.680  1.00 23.27    -0.337 N 
ATOM    556  CA  PRO A  76      42.113  45.189  24.677  1.00 19.27     0.179 C 
ATOM    557  C   PRO A  76      41.125  45.197  25.834  1.00 18.27     0.241 C 
ATOM    558  O   PRO A  76      40.658  44.134  26.268  1.00 19.91    -0.271 OA
ATOM    559  CB  PRO A  76      41.348  45.022  23.372  1.00 21.66     0.037 C 
ATOM    560  CG  PRO A  76      42.331  44.331  22.473  1.00 23.59     0.022 C 
ATOM    561  CD  PRO A  76      43.009  43.333  23.391  1.00 24.64     0.127 C 
ATOM    562  N   PHE A  77      40.853  46.406  26.284  1.00 14.49    -0.346 N 
ATOM    563  HN  PHE A  77      41.364  47.204  25.907  1.00  0.00     0.163 HD
ATOM    564  CA  PHE A  77      39.833  46.631  27.314  1.00 13.97     0.180 C 
ATOM    565  C   PHE A  77      38.474  46.485  26.644  1.00 15.41     0.241 C 
ATOM    566  O   PHE A  77      38.267  46.973  25.538  1.00 15.57    -0.271 OA
ATOM    567  CB  PHE A  77      40.033  48.020  27.922  1.00 12.63     0.073 C 
ATOM    568  CG  PHE A  77      39.016  48.375  28.964  1.00 12.66    -0.056 A 
ATOM    569  CD1 PHE A  77      39.147  47.910  30.266  1.00 14.50     0.007 A 
ATOM    570  CD2 PHE A  77      37.933  49.193  28.640  1.00 12.20     0.007 A 
ATOM    571  CE1 PHE A  77      38.191  48.226  31.231  1.00 13.04     0.001 A 
ATOM    572  CE2 PHE A  77      36.949  49.498  29.602  1.00 13.54     0.001 A 
ATOM    573  CZ  PHE A  77      37.114  49.016  30.910  1.00 13.17     0.000 A 
ATOM    574  N   VAL A  78      37.547  45.788  27.294  1.00 14.95    -0.346 N 
ATOM    575  HN  VAL A  78      37.762  45.423  28.222  1.00  0.00     0.163 HD
ATOM    576  CA  VAL A  78      36.207  45.526  26.707  1.00 15.85     0.180 C 
ATOM    577  C   VAL A  78      35.133  45.954  27.687  1.00 14.65     0.241 C 
ATOM    578  O   VAL A  78      35.223  45.726  28.893  1.00 15.55    -0.271 OA
ATOM    579  CB  VAL A  78      35.986  44.012  26.329  1.00 17.57     0.009 C 
ATOM    580  CG1 VAL A  78      35.995  43.074  27.528  1.00 20.44     0.012 C 
ATOM    581  CG2 VAL A  78      34.665  43.846  25.570  1.00 20.09     0.012 C 
ATOM    582  N   PHE A  79      34.100  46.619  27.154  1.00 13.99    -0.346 N 
ATOM    583  HN  PHE A  79      34.121  46.900  26.174  1.00  0.00     0.163 HD
ATOM    584  CA  PHE A  79      32.943  46.940  27.985  1.00 13.74     0.180 C 
ATOM    585  C   PHE A  79      31.715  47.040  27.072  1.00 14.45     0.241 C 
ATOM    586  O   PHE A  79      31.847  46.985  25.842  1.00 15.23    -0.271 OA
ATOM    587  CB  PHE A  79      33.165  48.211  28.787  1.00 14.95     0.073 C 
ATOM    588  CG  PHE A  79      33.136  49.459  27.960  1.00 14.84    -0.056 A 
ATOM    589  CD1 PHE A  79      31.995  50.307  27.965  1.00 14.59     0.007 A 
ATOM    590  CD2 PHE A  79      34.222  49.829  27.150  1.00 15.84     0.007 A 
ATOM    591  CE1 PHE A  79      31.966  51.464  27.196  1.00 13.20     0.001 A 
ATOM    592  CE2 PHE A  79      34.165  51.007  26.354  1.00 17.60     0.001 A 
ATOM    593  CZ  PHE A  79      33.038  51.811  26.393  1.00 15.95     0.000 A 
ATOM    594  N   SER A  80      30.523  47.082  27.656  1.00 14.67    -0.344 N 
ATOM    595  HN  SER A  80      30.470  47.013  28.672  1.00  0.00     0.163 HD
ATOM    596  CA  SER A  80      29.279  47.224  26.891  1.00 15.55     0.200 C 
ATOM    597  C   SER A  80      28.848  48.674  26.932  1.00 15.27     0.243 C 
ATOM    598  O   SER A  80      28.706  49.250  28.015  1.00 15.04    -0.271 OA
ATOM    599  CB  SER A  80      28.215  46.371  27.547  1.00 17.60     0.199 C 
ATOM    600  OG  SER A  80      28.545  45.002  27.412  1.00 25.62    -0.398 OA
ATOM    601  HG  SER A  80      27.877  44.467  27.824  1.00  0.00     0.209 HD
ATOM    602  N   LEU A  81      28.695  49.257  25.756  1.00 13.87    -0.346 N 
ATOM    603  HN  LEU A  81      28.749  48.684  24.914  1.00  0.00     0.163 HD
ATOM    604  CA  LEU A  81      28.451  50.695  25.617  1.00 14.39     0.177 C 
ATOM    605  C   LEU A  81      27.040  51.101  26.057  1.00 13.65     0.240 C 
ATOM    606  O   LEU A  81      26.049  50.416  25.772  1.00 15.89    -0.271 OA
ATOM    607  CB  LEU A  81      28.606  51.086  24.139  1.00 14.70     0.038 C 
ATOM    608  CG  LEU A  81      28.537  52.595  23.848  1.00 15.32    -0.020 C 
ATOM    609  CD1 LEU A  81      29.733  53.296  24.427  1.00 16.69     0.009 C 
ATOM    610  CD2 LEU A  81      28.529  52.761  22.335  1.00 18.00     0.009 C 
ATOM    611  N   GLY A  82      26.957  52.265  26.715  1.00 14.41    -0.351 N 
ATOM    612  HN  GLY A  82      27.816  52.728  27.010  1.00  0.00     0.163 HD
ATOM    613  CA  GLY A  82      25.670  52.893  27.024  1.00 17.08     0.225 C 
ATOM    614  C   GLY A  82      24.893  52.272  28.163  1.00 17.11     0.236 C 
ATOM    615  O   GLY A  82      23.681  52.477  28.282  1.00 20.33    -0.272 OA
ATOM    616  N   LYS A  83      25.614  51.531  29.027  1.00 17.63    -0.346 N 
ATOM    617  HN  LYS A  83      26.619  51.454  28.871  1.00  0.00     0.163 HD
ATOM    618  CA  LYS A  83      25.040  50.831  30.176  1.00 18.93     0.176 C 
ATOM    619  C   LYS A  83      25.539  51.386  31.518  1.00 17.63     0.240 C 
ATOM    620  O   LYS A  83      25.108  50.903  32.578  1.00 19.62    -0.271 OA
ATOM    621  CB  LYS A  83      25.366  49.348  30.085  1.00 20.04     0.035 C 
ATOM    622  CG  LYS A  83      24.689  48.666  28.895  1.00 24.57     0.004 C 
ATOM    623  CD  LYS A  83      24.818  47.137  28.951  1.00 31.11     0.027 C 
ATOM    624  CE  LYS A  83      23.940  46.544  30.046  1.00 37.22     0.229 C 
ATOM    625  NZ  LYS A  83      22.482  46.799  29.853  1.00 42.00    -0.079 N 
ATOM    626  HZ1 LYS A  83      21.894  46.402  30.586  1.00  0.00     0.274 HD
ATOM    627  HZ2 LYS A  83      22.179  46.475  28.935  1.00  0.00     0.274 HD
ATOM    628  HZ3 LYS A  83      22.302  47.798  29.750  1.00  0.00     0.274 HD
ATOM    629  N   GLY A  84      26.357  52.439  31.490  1.00 16.95    -0.351 N 
ATOM    630  HN  GLY A  84      26.604  52.880  30.604  1.00  0.00     0.163 HD
ATOM    631  CA  GLY A  84      26.898  52.955  32.761  1.00 17.32     0.225 C 
ATOM    632  C   GLY A  84      27.923  52.017  33.376  1.00 16.93     0.236 C 
ATOM    633  O   GLY A  84      28.173  52.070  34.591  1.00 18.30    -0.272 OA
ATOM    634  N   GLN A  85      28.517  51.157  32.546  1.00 14.85    -0.346 N 
ATOM    635  HN  GLN A  85      28.227  51.087  31.571  1.00  0.00     0.163 HD
ATOM    636  CA  GLN A  85      29.601  50.313  33.073  1.00 14.87     0.177 C 
ATOM    637  C   GLN A  85      30.850  51.126  33.329  1.00 13.45     0.241 C 
ATOM    638  O   GLN A  85      31.693  50.765  34.169  1.00 13.92    -0.271 OA
ATOM    639  CB  GLN A  85      29.912  49.147  32.135  1.00 15.37     0.044 C 
ATOM    640  CG  GLN A  85      28.836  48.098  32.191  1.00 16.50     0.105 C 
ATOM    641  CD  GLN A  85      29.076  46.955  31.275  1.00 18.24     0.215 C 
ATOM    642  OE1 GLN A  85      30.123  46.882  30.606  1.00 18.93    -0.274 OA
ATOM    643  NE2 GLN A  85      28.087  46.066  31.177  1.00 20.05    -0.370 N 
ATOM    644 1HE2 GLN A  85      27.229  46.126  31.725  1.00  0.00     0.159 HD
ATOM    645 2HE2 GLN A  85      28.252  45.281  30.548  1.00  0.00     0.159 HD
ATOM    646  N   VAL A  86      30.987  52.177  32.547  1.00 13.29    -0.346 N 
ATOM    647  HN  VAL A  86      30.271  52.350  31.842  1.00  0.00     0.163 HD
ATOM    648  CA  VAL A  86      32.100  53.102  32.634  1.00 12.66     0.180 C 
ATOM    649  C   VAL A  86      31.618  54.517  32.918  1.00 13.00     0.241 C 
ATOM    650  O   VAL A  86      30.435  54.798  32.900  1.00 14.06    -0.271 OA
ATOM    651  CB  VAL A  86      32.900  53.097  31.316  1.00 11.49     0.009 C 
ATOM    652  CG1 VAL A  86      33.508  51.677  31.024  1.00 14.04     0.012 C 
ATOM    653  CG2 VAL A  86      31.988  53.475  30.145  1.00 12.77     0.012 C 
ATOM    654  N   ILE A  87      32.576  55.402  33.226  1.00 12.89    -0.346 N 
ATOM    655  HN  ILE A  87      33.556  55.120  33.260  1.00  0.00     0.163 HD
ATOM    656  CA  ILE A  87      32.180  56.796  33.515  1.00 12.16     0.180 C 
ATOM    657  C   ILE A  87      31.434  57.425  32.322  1.00 12.22     0.241 C 
ATOM    658  O   ILE A  87      31.575  56.980  31.168  1.00 12.37    -0.271 OA
ATOM    659  CB  ILE A  87      33.390  57.642  33.898  1.00 11.50     0.013 C 
ATOM    660  CG1 ILE A  87      34.484  57.547  32.815  1.00 12.12     0.002 C 
ATOM    661  CG2 ILE A  87      33.915  57.186  35.264  1.00 13.41     0.012 C 
ATOM    662  CD1 ILE A  87      35.593  58.647  33.047  1.00 13.86     0.005 C 
ATOM    663  N   LYS A  88      30.625  58.435  32.640  1.00 12.47    -0.346 N 
ATOM    664  HN  LYS A  88      30.597  58.796  33.594  1.00  0.00     0.163 HD
ATOM    665  CA  LYS A  88      29.774  59.021  31.595  1.00 13.16     0.176 C 
ATOM    666  C   LYS A  88      30.560  59.496  30.379  1.00 12.85     0.241 C 
ATOM    667  O   LYS A  88      30.088  59.385  29.245  1.00 13.54    -0.271 OA
ATOM    668  CB  LYS A  88      28.955  60.152  32.219  1.00 14.00     0.035 C 
ATOM    669  CG  LYS A  88      27.911  59.669  33.224  1.00 19.36     0.004 C 
ATOM    670  CD  LYS A  88      27.216  60.865  33.836  1.00 25.13     0.027 C 
ATOM    671  CE  LYS A  88      26.250  60.421  34.934  1.00 30.36     0.229 C 
ATOM    672  NZ  LYS A  88      25.679  61.606  35.642  1.00 36.63    -0.079 N 
ATOM    673  HZ1 LYS A  88      25.034  61.310  36.375  1.00  0.00     0.274 HD
ATOM    674  HZ2 LYS A  88      25.240  62.260  34.993  1.00  0.00     0.274 HD
ATOM    675  HZ3 LYS A  88      26.409  62.218  36.005  1.00  0.00     0.274 HD
ATOM    676  N   ALA A  89      31.717  60.115  30.620  1.00 12.54    -0.346 N 
ATOM    677  HN  ALA A  89      32.060  60.225  31.574  1.00  0.00     0.163 HD
ATOM    678  CA  ALA A  89      32.479  60.629  29.494  1.00 12.56     0.172 C 
ATOM    679  C   ALA A  89      32.810  59.563  28.497  1.00 11.96     0.240 C 
ATOM    680  O   ALA A  89      32.911  59.881  27.294  1.00 13.19    -0.271 OA
ATOM    681  CB  ALA A  89      33.752  61.292  29.960  1.00 13.78     0.042 C 
ATOM    682  N   TRP A  90      33.060  58.329  28.957  1.00 11.72    -0.346 N 
ATOM    683  HN  TRP A  90      33.034  58.139  29.959  1.00  0.00     0.163 HD
ATOM    684  CA  TRP A  90      33.366  57.271  28.025  1.00 11.06     0.181 C 
ATOM    685  C   TRP A  90      32.129  56.828  27.249  1.00 11.23     0.241 C 
ATOM    686  O   TRP A  90      32.195  56.541  26.041  1.00 12.80    -0.271 OA
ATOM    687  CB  TRP A  90      33.949  56.077  28.777  1.00 12.38     0.075 C 
ATOM    688  CG  TRP A  90      35.422  56.109  28.925  1.00 11.08    -0.028 A 
ATOM    689  CD1 TRP A  90      36.245  57.098  29.461  1.00 12.45     0.096 A 
ATOM    690  CD2 TRP A  90      36.284  55.058  28.495  1.00 11.41    -0.002 A 
ATOM    691  NE1 TRP A  90      37.577  56.672  29.391  1.00 11.76    -0.365 N 
ATOM    692  HE1 TRP A  90      38.386  57.199  29.721  1.00  0.00     0.165 HD
ATOM    693  CE2 TRP A  90      37.618  55.434  28.808  1.00 10.28     0.042 A 
ATOM    694  CE3 TRP A  90      36.060  53.802  27.909  1.00 11.75     0.014 A 
ATOM    695  CZ2 TRP A  90      38.715  54.603  28.516  1.00 11.87     0.030 A 
ATOM    696  CZ3 TRP A  90      37.168  52.983  27.614  1.00 13.24     0.001 A 
ATOM    697  CH2 TRP A  90      38.465  53.396  27.934  1.00 12.17     0.002 A 
ATOM    698  N   ASP A  91      30.992  56.688  27.963  1.00 11.34    -0.345 N 
ATOM    699  HN  ASP A  91      30.977  56.871  28.966  1.00  0.00     0.163 HD
ATOM    700  CA  ASP A  91      29.753  56.256  27.240  1.00 12.85     0.186 C 
ATOM    701  C   ASP A  91      29.435  57.280  26.163  1.00 13.03     0.241 C 
ATOM    702  O   ASP A  91      29.059  56.918  25.046  1.00 15.93    -0.271 OA
ATOM    703  CB  ASP A  91      28.584  56.101  28.207  1.00 13.75     0.147 C 
ATOM    704  CG  ASP A  91      28.415  54.655  28.732  1.00 14.19     0.175 C 
ATOM    705  OD1 ASP A  91      29.030  53.709  28.193  1.00 14.19    -0.648 OA
ATOM    706  OD2 ASP A  91      27.658  54.484  29.719  1.00 16.56    -0.648 OA
ATOM    707  N   ILE A  92      29.612  58.576  26.478  1.00 13.41    -0.346 N 
ATOM    708  HN  ILE A  92      29.930  58.827  27.414  1.00  0.00     0.163 HD
ATOM    709  CA  ILE A  92      29.352  59.638  25.488  1.00 13.67     0.180 C 
ATOM    710  C   ILE A  92      30.431  59.640  24.387  1.00 13.26     0.241 C 
ATOM    711  O   ILE A  92      30.112  59.681  23.195  1.00 14.50    -0.271 OA
ATOM    712  CB  ILE A  92      29.335  61.030  26.200  1.00 15.02     0.013 C 
ATOM    713  CG1 ILE A  92      28.143  61.099  27.156  1.00 15.90     0.002 C 
ATOM    714  CG2 ILE A  92      29.290  62.195  25.193  1.00 17.27     0.012 C 
ATOM    715  CD1 ILE A  92      28.257  62.189  28.198  1.00 18.21     0.005 C 
ATOM    716  N   GLY A  93      31.689  59.576  24.809  1.00 13.40    -0.351 N 
ATOM    717  HN  GLY A  93      31.896  59.437  25.798  1.00  0.00     0.163 HD
ATOM    718  CA  GLY A  93      32.782  59.708  23.829  1.00 12.89     0.225 C 
ATOM    719  C   GLY A  93      32.905  58.534  22.889  1.00 13.16     0.236 C 
ATOM    720  O   GLY A  93      33.080  58.706  21.672  1.00 13.62    -0.272 OA
ATOM    721  N   VAL A  94      32.866  57.321  23.442  1.00 12.26    -0.346 N 
ATOM    722  HN  VAL A  94      32.697  57.202  24.441  1.00  0.00     0.163 HD
ATOM    723  CA  VAL A  94      33.075  56.162  22.562  1.00 12.46     0.180 C 
ATOM    724  C   VAL A  94      31.914  56.055  21.562  1.00 14.20     0.241 C 
ATOM    725  O   VAL A  94      32.133  55.561  20.442  1.00 14.73    -0.271 OA
ATOM    726  CB  VAL A  94      33.249  54.884  23.400  1.00 12.23     0.009 C 
ATOM    727  CG1 VAL A  94      33.320  53.600  22.531  1.00 14.30     0.012 C 
ATOM    728  CG2 VAL A  94      34.538  54.986  24.210  1.00 14.78     0.012 C 
ATOM    729  N   ALA A  95      30.703  56.464  21.957  1.00 14.04    -0.346 N 
ATOM    730  HN  ALA A  95      30.565  56.811  22.906  1.00  0.00     0.163 HD
ATOM    731  CA  ALA A  95      29.572  56.412  21.021  1.00 14.38     0.172 C 
ATOM    732  C   ALA A  95      29.749  57.278  19.751  1.00 15.89     0.240 C 
ATOM    733  O   ALA A  95      29.003  57.133  18.786  1.00 17.57    -0.271 OA
ATOM    734  CB  ALA A  95      28.305  56.824  21.759  1.00 14.64     0.042 C 
ATOM    735  N   THR A  96      30.704  58.217  19.805  1.00 15.45    -0.344 N 
ATOM    736  HN  THR A  96      31.258  58.326  20.655  1.00  0.00     0.163 HD
ATOM    737  CA  THR A  96      30.960  59.088  18.657  1.00 16.09     0.205 C 
ATOM    738  C   THR A  96      32.080  58.587  17.761  1.00 15.50     0.243 C 
ATOM    739  O   THR A  96      32.348  59.209  16.741  1.00 17.65    -0.271 OA
ATOM    740  CB  THR A  96      31.398  60.530  19.076  1.00 15.89     0.146 C 
ATOM    741  OG1 THR A  96      32.705  60.483  19.667  1.00 16.09    -0.393 OA
ATOM    742  HG1 THR A  96      32.971  61.359  19.921  1.00  0.00     0.210 HD
ATOM    743  CG2 THR A  96      30.397  61.142  20.063  1.00 17.41     0.042 C 
ATOM    744  N   MET A  97      32.746  57.511  18.163  1.00 15.40    -0.346 N 
ATOM    745  HN  MET A  97      32.422  56.993  18.980  1.00  0.00     0.163 HD
ATOM    746  CA  MET A  97      33.946  57.059  17.442  1.00 15.47     0.177 C 
ATOM    747  C   MET A  97      33.659  56.065  16.317  1.00 16.81     0.241 C 
ATOM    748  O   MET A  97      32.734  55.275  16.408  1.00 17.56    -0.271 OA
ATOM    749  CB  MET A  97      34.922  56.386  18.427  1.00 14.60     0.045 C 
ATOM    750  CG  MET A  97      35.433  57.314  19.511  1.00 13.07     0.076 C 
ATOM    751  SD  MET A  97      36.592  56.494  20.628  1.00 14.34    -0.173 SA
ATOM    752  CE  MET A  97      38.016  56.374  19.525  1.00 14.08     0.089 C 
ATOM    753  N   LYS A  98      34.529  56.052  15.319  1.00 17.40    -0.346 N 
ATOM    754  HN  LYS A  98      35.237  56.786  15.288  1.00  0.00     0.163 HD
ATOM    755  CA  LYS A  98      34.532  55.046  14.261  1.00 18.78     0.176 C 
ATOM    756  C   LYS A  98      35.617  54.001  14.527  1.00 17.98     0.241 C 
ATOM    757  O   LYS A  98      36.590  54.267  15.226  1.00 17.29    -0.271 OA
ATOM    758  CB  LYS A  98      34.773  55.709  12.920  1.00 21.15     0.035 C 
ATOM    759  CG  LYS A  98      33.629  56.624  12.506  1.00 25.12     0.004 C 
ATOM    760  CD  LYS A  98      34.050  57.548  11.406  1.00 35.05     0.027 C 
ATOM    761  CE  LYS A  98      32.913  58.492  11.007  1.00 40.00     0.229 C 
ATOM    762  NZ  LYS A  98      31.851  57.794  10.245  1.00 43.49    -0.079 N 
ATOM    763  HZ1 LYS A  98      31.093  58.423   9.979  1.00  0.00     0.274 HD
ATOM    764  HZ2 LYS A  98      31.498  56.986  10.758  1.00  0.00     0.274 HD
ATOM    765  HZ3 LYS A  98      32.235  57.313   9.431  1.00  0.00     0.274 HD
ATOM    766  N   LYS A  99      35.450  52.809  13.971  1.00 19.15    -0.346 N 
ATOM    767  HN  LYS A  99      34.599  52.616  13.443  1.00  0.00     0.163 HD
ATOM    768  CA  LYS A  99      36.455  51.780  14.101  1.00 19.24     0.176 C 
ATOM    769  C   LYS A  99      37.794  52.282  13.573  1.00 18.64     0.240 C 
ATOM    770  O   LYS A  99      37.858  52.847  12.492  1.00 21.08    -0.271 OA
ATOM    771  CB  LYS A  99      36.021  50.534  13.338  1.00 22.59     0.035 C 
ATOM    772  CG  LYS A  99      36.873  49.317  13.597  1.00 24.76     0.004 C 
ATOM    773  CD  LYS A  99      36.148  48.052  13.105  1.00 29.37     0.027 C 
ATOM    774  CE  LYS A  99      37.134  46.896  12.928  1.00 35.68     0.229 C 
ATOM    775  NZ  LYS A  99      36.450  45.638  12.470  1.00 40.46    -0.079 N 
ATOM    776  HZ1 LYS A  99      37.107  44.867  12.352  1.00  0.00     0.274 HD
ATOM    777  HZ2 LYS A  99      35.911  45.798  11.619  1.00  0.00     0.274 HD
ATOM    778  HZ3 LYS A  99      35.688  45.382  13.097  1.00  0.00     0.274 HD
ATOM    779  N   GLY A 100      38.834  52.082  14.376  1.00 18.21    -0.351 N 
ATOM    780  HN  GLY A 100      38.688  51.614  15.271  1.00  0.00     0.163 HD
ATOM    781  CA  GLY A 100      40.169  52.510  14.015  1.00 18.28     0.225 C 
ATOM    782  C   GLY A 100      40.502  53.915  14.496  1.00 18.91     0.236 C 
ATOM    783  O   GLY A 100      41.668  54.321  14.407  1.00 19.58    -0.272 OA
ATOM    784  N   GLU A 101      39.506  54.664  14.952  1.00 16.58    -0.346 N 
ATOM    785  HN  GLU A 101      38.560  54.285  14.996  1.00  0.00     0.163 HD
ATOM    786  CA  GLU A 101      39.768  56.035  15.391  1.00 16.22     0.177 C 
ATOM    787  C   GLU A 101      40.570  56.044  16.671  1.00 15.25     0.241 C 
ATOM    788  O   GLU A 101      40.364  55.206  17.545  1.00 14.59    -0.271 OA
ATOM    789  CB  GLU A 101      38.435  56.758  15.604  1.00 15.56     0.045 C 
ATOM    790  CG  GLU A 101      38.480  58.242  16.007  1.00 15.91     0.116 C 
ATOM    791  CD  GLU A 101      37.108  58.802  16.148  1.00 15.39     0.172 C 
ATOM    792  OE1 GLU A 101      36.258  58.501  15.276  1.00 17.92    -0.648 OA
ATOM    793  OE2 GLU A 101      36.876  59.515  17.142  1.00 16.91    -0.648 OA
ATOM    794  N   ILE A 102      41.396  57.075  16.811  1.00 14.56    -0.346 N 
ATOM    795  HN  ILE A 102      41.634  57.634  15.992  1.00  0.00     0.163 HD
ATOM    796  CA  ILE A 102      41.975  57.432  18.107  1.00 13.94     0.180 C 
ATOM    797  C   ILE A 102      41.487  58.822  18.449  1.00 13.86     0.241 C 
ATOM    798  O   ILE A 102      41.662  59.742  17.613  1.00 14.36    -0.271 OA
ATOM    799  CB  ILE A 102      43.500  57.385  18.113  1.00 15.26     0.013 C 
ATOM    800  CG1 ILE A 102      43.992  55.980  17.767  1.00 16.88     0.002 C 
ATOM    801  CG2 ILE A 102      44.052  57.861  19.498  1.00 16.61     0.012 C 
ATOM    802  CD1 ILE A 102      45.500  55.856  17.575  1.00 20.54     0.005 C 
ATOM    803  N   CYS A 103      40.960  58.998  19.665  1.00 12.77    -0.345 N 
ATOM    804  HN  CYS A 103      40.812  58.206  20.290  1.00  0.00     0.163 HD
ATOM    805  CA  CYS A 103      40.603  60.344  20.074  1.00 14.49     0.186 C 
ATOM    806  C   CYS A 103      41.141  60.637  21.459  1.00 12.58     0.242 C 
ATOM    807  O   CYS A 103      41.548  59.726  22.170  1.00 14.01    -0.271 OA
ATOM    808  CB  CYS A 103      39.077  60.546  20.053  1.00 14.36     0.121 C 
ATOM    809  SG  CYS A 103      38.175  59.871  21.488  1.00 15.33    -0.095 SA
ATOM    810  N   HIS A 104      41.210  61.921  21.787  1.00 12.18    -0.346 N 
ATOM    811  HN  HIS A 104      41.062  62.614  21.053  1.00  0.00     0.163 HD
ATOM    812  CA  HIS A 104      41.488  62.400  23.147  1.00 12.46     0.182 C 
ATOM    813  C   HIS A 104      40.211  62.968  23.712  1.00 12.17     0.241 C 
ATOM    814  O   HIS A 104      39.485  63.677  22.969  1.00 13.01    -0.271 OA
ATOM    815  CB  HIS A 104      42.602  63.465  23.103  1.00 14.16     0.093 C 
ATOM    816  CG  HIS A 104      43.961  62.884  22.818  1.00 15.89     0.028 A 
ATOM    817  ND1 HIS A 104      45.119  63.636  22.795  1.00 20.46    -0.354 N 
ATOM    818  HD1 HIS A 104      45.175  64.640  22.965  1.00  0.00     0.166 HD
ATOM    819  CD2 HIS A 104      44.342  61.600  22.612  1.00 17.76     0.114 A 
ATOM    820  CE1 HIS A 104      46.145  62.847  22.518  1.00 20.94     0.180 A 
ATOM    821  NE2 HIS A 104      45.706  61.610  22.406  1.00 20.31    -0.360 N 
ATOM    822  HE2 HIS A 104      46.281  60.793  22.200  1.00  0.00     0.166 HD
ATOM    823  N   LEU A 105      39.896  62.620  24.962  1.00 12.13    -0.347 N 
ATOM    824  HN  LEU A 105      40.472  61.928  25.442  1.00  0.00     0.163 HD
ATOM    825  CA  LEU A 105      38.753  63.199  25.664  1.00 12.09     0.163 C 
ATOM    826  C   LEU A 105      39.208  63.919  26.898  1.00 12.83     0.219 C 
ATOM    827  O   LEU A 105      39.984  63.366  27.702  1.00 14.24    -0.287 OA
ATOM    828  CB  LEU A 105      37.784  62.118  26.103  1.00 13.43     0.037 C 
ATOM    829  CG  LEU A 105      37.179  61.271  25.029  1.00 13.71    -0.020 C 
ATOM    830  CD1 LEU A 105      36.374  60.172  25.698  1.00 17.85     0.009 C 
ATOM    831  CD2 LEU A 105      36.228  62.072  24.138  1.00 17.05     0.009 C 
ATOM    832  N   LEU A 106      38.804  65.176  27.045  0.70 12.74     0.000 N 
ATOM    833  H   LEU A 106      38.392  65.656  26.245  1.00  0.00     0.000 HD
ATOM    834  N   LEU A 106      38.676  65.116  27.091  0.30 13.14     0.000 N 
ATOM    835  H   LEU A 106      38.060  65.491  26.369  1.00  0.00     0.000 HD
ATOM    836  CA  LEU A 106      38.926  65.887  28.291  0.70 13.49     0.033 A 
ATOM    837  CA  LEU A 106      38.917  65.921  28.264  0.30 13.59     0.033 A 
ATOM    838  C   LEU A 106      37.589  65.727  29.002  0.70 13.96     0.059 A 
ATOM    839  C   LEU A 106      37.623  65.921  29.077  0.30 13.60     0.001 A 
ATOM    840  O   LEU A 106      36.514  66.024  28.411  0.70 12.63     0.000 OA
ATOM    841  O   LEU A 106      36.632  66.510  28.626  0.30 12.68     0.000 OA
ATOM    842  CB  LEU A 106      39.250  67.349  28.010  0.70 15.18     0.031 A 
ATOM    843  CB  LEU A 106      39.281  67.321  27.783  0.30 14.72     0.004 A 
ATOM    844  CG  LEU A 106      39.430  68.276  29.208  0.70 17.30    -0.028 A 
ATOM    845  CG  LEU A 106      39.548  68.445  28.773  0.30 17.00    -0.010 A 
ATOM    846  CD1 LEU A 106      40.149  69.561  28.810  0.70 17.15     0.027 A 
ATOM    847  CD1 LEU A 106      40.408  68.015  29.902  0.30 17.45     0.004 A 
ATOM    848  CD2 LEU A 106      38.078  68.672  29.777  0.70 19.66    -0.006 C 
ATOM    849  CD2 LEU A 106      40.205  69.580  28.031  0.30 17.24     0.005 A 
ATOM    850  N   CYS A 107      37.643  65.258  30.248  1.00 13.96    -0.303 NA
ATOM    851  CA  CYS A 107      36.450  64.843  30.979  1.00 14.06     0.205 C 
ATOM    852  C   CYS A 107      36.332  65.614  32.277  1.00 14.43     0.243 C 
ATOM    853  O   CYS A 107      37.107  65.384  33.212  1.00 14.81    -0.271 OA
ATOM    854  CB  CYS A 107      36.527  63.336  31.302  1.00 14.35     0.122 C 
ATOM    855  SG  CYS A 107      36.962  62.320  29.843  1.00 14.15    -0.095 SA
ATOM    856  N   LYS A 108      35.392  66.550  32.347  1.00 14.22    -0.346 N 
ATOM    857  HN  LYS A 108      34.838  66.768  31.519  1.00  0.00     0.163 HD
ATOM    858  CA  LYS A 108      35.135  67.285  33.614  1.00 15.57     0.176 C 
ATOM    859  C   LYS A 108      34.616  66.320  34.700  1.00 13.78     0.243 C 
ATOM    860  O   LYS A 108      34.099  65.267  34.376  1.00 14.43    -0.271 OA
ATOM    861  CB  LYS A 108      34.168  68.469  33.391  1.00 17.06     0.035 C 
ATOM    862  CG  LYS A 108      34.640  69.387  32.306  1.00 20.89     0.004 C 
ATOM    863  CD  LYS A 108      35.843  70.145  32.670  1.00 24.78     0.027 C 
ATOM    864  CE  LYS A 108      36.085  71.201  31.561  1.00 30.12     0.229 C 
ATOM    865  NZ  LYS A 108      34.907  72.130  31.255  1.00 33.66    -0.079 N 
ATOM    866  HZ1 LYS A 108      35.066  72.825  30.525  1.00  0.00     0.274 HD
ATOM    867  HZ2 LYS A 108      34.597  72.590  32.111  1.00  0.00     0.274 HD
ATOM    868  HZ3 LYS A 108      34.078  71.578  31.034  1.00  0.00     0.274 HD
ATOM    869  N   PRO A 109      34.817  66.657  35.971  1.00 15.46    -0.337 N 
ATOM    870  CA  PRO A 109      34.451  65.696  37.029  1.00 16.51     0.179 C 
ATOM    871  C   PRO A 109      33.002  65.224  37.010  1.00 16.66     0.241 C 
ATOM    872  O   PRO A 109      32.732  64.075  37.421  1.00 16.27    -0.271 OA
ATOM    873  CB  PRO A 109      34.773  66.428  38.345  1.00 18.68     0.037 C 
ATOM    874  CG  PRO A 109      35.141  67.811  37.957  1.00 18.46     0.022 C 
ATOM    875  CD  PRO A 109      35.498  67.848  36.497  1.00 16.57     0.127 C 
ATOM    876  N   GLU A 110      32.082  66.070  36.547  1.00 17.62    -0.346 N 
ATOM    877  HN  GLU A 110      32.369  66.996  36.230  1.00  0.00     0.163 HD
ATOM    878  CA  GLU A 110      30.681  65.701  36.485  1.00 18.20     0.177 C 
ATOM    879  C   GLU A 110      30.451  64.577  35.512  1.00 18.00     0.241 C 
ATOM    880  O   GLU A 110      29.417  63.913  35.591  1.00 19.67    -0.271 OA
ATOM    881  CB  GLU A 110      29.832  66.925  36.077  1.00 19.24     0.045 C 
ATOM    882  CG  GLU A 110      29.886  68.049  37.089  1.00 24.56     0.116 C 
ATOM    883  CD  GLU A 110      31.178  68.889  37.125  1.00 23.89     0.172 C 
ATOM    884  OE1 GLU A 110      31.993  68.935  36.153  1.00 20.55    -0.648 OA
ATOM    885  OE2 GLU A 110      31.323  69.561  38.189  1.00 31.18    -0.648 OA
ATOM    886  N   TYR A 111      31.411  64.323  34.606  1.00 14.73    -0.346 N 
ATOM    887  HN  TYR A 111      32.247  64.907  34.602  1.00  0.00     0.163 HD
ATOM    888  CA  TYR A 111      31.306  63.254  33.637  1.00 14.63     0.180 C 
ATOM    889  C   TYR A 111      32.341  62.140  33.938  1.00 13.39     0.241 C 
ATOM    890  O   TYR A 111      32.607  61.272  33.083  1.00 13.47    -0.271 OA
ATOM    891  CB  TYR A 111      31.481  63.789  32.194  1.00 13.35     0.073 C 
ATOM    892  CG  TYR A 111      30.303  64.642  31.786  1.00 15.51    -0.056 A 
ATOM    893  CD1 TYR A 111      29.184  64.075  31.160  1.00 15.91     0.010 A 
ATOM    894  CD2 TYR A 111      30.251  65.999  32.114  1.00 16.87     0.010 A 
ATOM    895  CE1 TYR A 111      28.095  64.867  30.796  1.00 17.00     0.037 A 
ATOM    896  CE2 TYR A 111      29.129  66.791  31.785  1.00 16.81     0.037 A 
ATOM    897  CZ  TYR A 111      28.067  66.191  31.143  1.00 17.50     0.065 A 
ATOM    898  OH  TYR A 111      26.976  66.941  30.767  1.00 21.02    -0.361 OA
ATOM    899  HH  TYR A 111      26.957  67.860  31.008  1.00  0.00     0.217 HD
ATOM    900  N   ALA A 112      32.910  62.183  35.150  1.00 13.48    -0.346 N 
ATOM    901  HN  ALA A 112      32.594  62.872  35.832  1.00  0.00     0.163 HD
ATOM    902  CA  ALA A 112      33.988  61.245  35.507  1.00 14.08     0.172 C 
ATOM    903  C   ALA A 112      33.671  60.795  36.958  1.00 13.96     0.240 C 
ATOM    904  O   ALA A 112      32.646  60.146  37.160  1.00 16.58    -0.271 OA
ATOM    905  CB  ALA A 112      35.364  61.908  35.328  1.00 14.21     0.042 C 
ATOM    906  N   TYR A 113      34.498  61.143  37.950  1.00 13.82    -0.346 N 
ATOM    907  HN  TYR A 113      35.256  61.803  37.777  1.00  0.00     0.163 HD
ATOM    908  CA  TYR A 113      34.309  60.572  39.285  1.00 14.56     0.180 C 
ATOM    909  C   TYR A 113      33.825  61.590  40.293  1.00 16.56     0.241 C 
ATOM    910  O   TYR A 113      33.722  61.297  41.465  1.00 17.42    -0.271 OA
ATOM    911  CB  TYR A 113      35.617  59.903  39.774  1.00 15.46     0.073 C 
ATOM    912  CG  TYR A 113      36.007  58.710  38.918  1.00 13.27    -0.056 A 
ATOM    913  CD1 TYR A 113      35.325  57.515  39.074  1.00 13.95     0.010 A 
ATOM    914  CD2 TYR A 113      36.997  58.794  37.965  1.00 12.77     0.010 A 
ATOM    915  CE1 TYR A 113      35.637  56.393  38.309  1.00 14.69     0.037 A 
ATOM    916  CE2 TYR A 113      37.325  57.711  37.203  1.00 13.43     0.037 A 
ATOM    917  CZ  TYR A 113      36.646  56.500  37.393  1.00 13.67     0.065 A 
ATOM    918  OH  TYR A 113      36.939  55.423  36.596  1.00 15.09    -0.361 OA
ATOM    919  HH  TYR A 113      36.479  54.602  36.725  1.00  0.00     0.217 HD
ATOM    920  N   GLY A 114      33.513  62.803  39.828  1.00 17.19    -0.351 N 
ATOM    921  HN  GLY A 114      33.762  63.074  38.877  1.00  0.00     0.163 HD
ATOM    922  CA  GLY A 114      32.802  63.744  40.716  1.00 18.55     0.225 C 
ATOM    923  C   GLY A 114      33.531  64.047  42.009  1.00 19.68     0.236 C 
ATOM    924  O   GLY A 114      34.766  64.130  42.049  1.00 19.77    -0.272 OA
ATOM    925  N   SER A 115      32.767  64.302  43.077  1.00 22.88    -0.344 N 
ATOM    926  HN  SER A 115      31.751  64.252  43.003  1.00  0.00     0.163 HD
ATOM    927  CA  SER A 115      33.395  64.654  44.355  1.00 25.21     0.200 C 
ATOM    928  C   SER A 115      34.035  63.449  45.049  1.00 25.05     0.243 C 
ATOM    929  O   SER A 115      34.939  63.613  45.849  1.00 26.42    -0.271 OA
ATOM    930  CB  SER A 115      32.373  65.308  45.274  1.00 27.82     0.199 C 
ATOM    931  OG  SER A 115      31.271  64.441  45.445  1.00 34.07    -0.398 OA
ATOM    932  HG  SER A 115      30.633  64.849  46.019  1.00  0.00     0.209 HD
ATOM    933  N   ALA A 116      33.599  62.235  44.712  1.00 25.84    -0.346 N 
ATOM    934  HN  ALA A 116      32.895  62.119  43.983  1.00  0.00     0.163 HD
ATOM    935  CA  ALA A 116      34.154  61.064  45.414  1.00 25.56     0.172 C 
ATOM    936  C   ALA A 116      35.528  60.654  44.884  1.00 23.79     0.240 C 
ATOM    937  O   ALA A 116      36.331  60.078  45.605  1.00 24.74    -0.271 OA
ATOM    938  CB  ALA A 116      33.188  59.877  45.358  1.00 28.14     0.042 C 
ATOM    939  N   GLY A 117      35.836  60.959  43.630  1.00 20.99    -0.351 N 
ATOM    940  HN  GLY A 117      35.161  61.454  43.047  1.00  0.00     0.163 HD
ATOM    941  CA  GLY A 117      37.136  60.590  43.082  1.00 20.18     0.225 C 
ATOM    942  C   GLY A 117      37.210  59.089  42.844  1.00 19.60     0.236 C 
ATOM    943  O   GLY A 117      36.183  58.373  42.920  1.00 20.65    -0.272 OA
ATOM    944  N   SER A 118      38.416  58.614  42.562  1.00 18.73    -0.344 N 
ATOM    945  HN  SER A 118      39.183  59.268  42.407  1.00  0.00     0.163 HD
ATOM    946  CA  SER A 118      38.676  57.176  42.467  1.00 19.81     0.200 C 
ATOM    947  C   SER A 118      40.019  56.992  43.147  1.00 18.42     0.243 C 
ATOM    948  O   SER A 118      41.041  56.828  42.482  1.00 17.74    -0.271 OA
ATOM    949  CB  SER A 118      38.686  56.661  41.019  1.00 19.49     0.199 C 
ATOM    950  OG  SER A 118      38.613  55.230  41.024  1.00 21.99    -0.398 OA
ATOM    951  HG  SER A 118      38.619  54.912  40.129  1.00  0.00     0.209 HD
ATOM    952  N   LEU A 119      39.980  57.041  44.467  1.00 19.64    -0.346 N 
ATOM    953  HN  LEU A 119      39.081  57.085  44.947  1.00  0.00     0.163 HD
ATOM    954  CA  LEU A 119      41.211  57.032  45.237  1.00 20.04     0.177 C 
ATOM    955  C   LEU A 119      41.889  55.668  45.160  1.00 21.31     0.243 C 
ATOM    956  O   LEU A 119      41.197  54.655  45.030  1.00 24.03    -0.271 OA
ATOM    957  CB  LEU A 119      40.922  57.433  46.677  1.00 20.18     0.038 C 
ATOM    958  CG  LEU A 119      40.569  58.929  46.826  1.00 22.50    -0.020 C 
ATOM    959  CD1 LEU A 119      40.113  59.126  48.252  1.00 29.91     0.009 C 
ATOM    960  CD2 LEU A 119      41.672  59.929  46.440  1.00 21.67     0.009 C 
ATOM    961  N   PRO A 120      43.229  55.601  45.320  1.00 21.07    -0.337 N 
ATOM    962  CA  PRO A 120      44.158  56.709  45.617  1.00 20.15     0.179 C 
ATOM    963  C   PRO A 120      44.584  57.534  44.407  1.00 18.92     0.241 C 
ATOM    964  O   PRO A 120      45.086  58.637  44.600  1.00 18.16    -0.271 OA
ATOM    965  CB  PRO A 120      45.372  56.006  46.219  1.00 22.09     0.037 C 
ATOM    966  CG  PRO A 120      45.356  54.664  45.567  1.00 24.67     0.022 C 
ATOM    967  CD  PRO A 120      43.937  54.306  45.229  1.00 22.68     0.127 C 
ATOM    968  N   LYS A 121      44.377  57.056  43.189  1.00 18.65    -0.346 N 
ATOM    969  HN  LYS A 121      43.803  56.226  43.044  1.00  0.00     0.163 HD
ATOM    970  CA  LYS A 121      44.993  57.749  42.055  1.00 17.60     0.176 C 
ATOM    971  C   LYS A 121      44.253  58.991  41.612  1.00 16.85     0.241 C 
ATOM    972  O   LYS A 121      44.901  59.967  41.164  1.00 17.83    -0.271 OA
ATOM    973  CB  LYS A 121      45.108  56.813  40.854  1.00 18.71     0.035 C 
ATOM    974  CG  LYS A 121      46.092  55.707  40.990  1.00 22.06     0.004 C 
ATOM    975  CD  LYS A 121      46.032  54.874  39.714  1.00 25.15     0.027 C 
ATOM    976  CE  LYS A 121      46.974  53.742  39.741  1.00 27.38     0.229 C 
ATOM    977  NZ  LYS A 121      46.755  52.968  38.487  1.00 26.62    -0.079 N 
ATOM    978  HZ1 LYS A 121      47.407  52.184  38.506  1.00  0.00     0.274 HD
ATOM    979  HZ2 LYS A 121      46.835  53.537  37.644  1.00  0.00     0.274 HD
ATOM    980  HZ3 LYS A 121      45.785  52.680  38.357  1.00  0.00     0.274 HD
ATOM    981  N   ILE A 122      42.936  58.970  41.716  1.00 15.90    -0.346 N 
ATOM    982  HN  ILE A 122      42.473  58.175  42.157  1.00  0.00     0.163 HD
ATOM    983  CA  ILE A 122      42.138  60.086  41.199  1.00 16.31     0.180 C 
ATOM    984  C   ILE A 122      41.459  60.860  42.332  1.00 16.56     0.243 C 
ATOM    985  O   ILE A 122      40.611  60.321  43.023  1.00 16.87    -0.271 OA
ATOM    986  CB  ILE A 122      41.085  59.598  40.157  1.00 15.11     0.013 C 
ATOM    987  CG1 ILE A 122      41.793  58.908  38.941  1.00 16.54     0.002 C 
ATOM    988  CG2 ILE A 122      40.243  60.780  39.696  1.00 15.35     0.012 C 
ATOM    989  CD1 ILE A 122      40.884  58.371  37.850  1.00 18.52     0.005 C 
ATOM    990  N   PRO A 123      41.861  62.119  42.540  1.00 16.56    -0.337 N 
ATOM    991  CA  PRO A 123      41.279  62.919  43.639  1.00 17.60     0.179 C 
ATOM    992  C   PRO A 123      39.842  63.376  43.373  1.00 18.38     0.241 C 
ATOM    993  O   PRO A 123      39.338  63.237  42.263  1.00 16.77    -0.271 OA
ATOM    994  CB  PRO A 123      42.215  64.141  43.736  1.00 19.25     0.037 C 
ATOM    995  CG  PRO A 123      43.321  63.919  42.774  1.00 22.88     0.022 C 
ATOM    996  CD  PRO A 123      42.882  62.857  41.775  1.00 17.13     0.127 C 
ATOM    997  N   SER A 124      39.190  63.897  44.396  1.00 19.60    -0.345 N 
ATOM    998  HN  SER A 124      39.592  63.794  45.328  1.00  0.00     0.163 HD
ATOM    999  CA  SER A 124      37.928  64.611  44.266  1.00 21.11     0.186 C 
ATOM   1000  C   SER A 124      38.024  65.720  43.202  1.00 20.35     0.221 C 
ATOM   1001  O   SER A 124      39.064  66.400  43.081  1.00 20.70    -0.287 OA
ATOM   1002  CB  SER A 124      37.586  65.225  45.640  1.00 23.21     0.197 C 
ATOM   1003  OG  SER A 124      36.364  65.945  45.567  1.00 28.37    -0.398 OA
ATOM   1004  HG  SER A 124      36.153  66.323  46.413  1.00  0.00     0.209 HD
ATOM   1005  N   ASN A 125      36.945  65.876  42.445  0.60 20.37     0.000 N 
ATOM   1006  H   ASN A 125      36.197  65.184  42.497  1.00  0.00     0.000 HD
ATOM   1007  N   ASN A 125      36.941  65.928  42.456  0.40 19.85     0.000 N 
ATOM   1008  H   ASN A 125      36.162  65.274  42.531  1.00  0.00     0.000 HD
ATOM   1009  CA  ASN A 125      36.802  67.010  41.542  0.60 20.39     0.051 A 
ATOM   1010  CA  ASN A 125      36.821  67.068  41.523  0.40 19.18     0.051 A 
ATOM   1011  C   ASN A 125      37.908  67.079  40.471  0.60 18.87     0.061 A 
ATOM   1012  C   ASN A 125      37.837  67.091  40.360  0.40 18.06     0.003 A 
ATOM   1013  O   ASN A 125      38.349  68.162  40.088  0.60 20.47     0.000 OA
ATOM   1014  O   ASN A 125      38.159  68.150  39.810  0.40 18.47     0.000 OA
ATOM   1015  CB  ASN A 125      36.630  68.302  42.365  0.60 22.97     0.296 A 
ATOM   1016  CB  ASN A 125      36.826  68.406  42.284  0.40 21.29     0.245 A 
ATOM   1017  CG  ASN A 125      35.386  68.255  43.235  0.60 27.36     0.116 C 
ATOM   1018  CG  ASN A 125      36.059  69.493  41.550  0.40 21.95     0.065 A 
ATOM   1019  OD1 ASN A 125      34.367  67.693  42.825  0.60 31.79    -0.292 OA
ATOM   1020  OD1 ASN A 125      35.026  69.234  40.945  0.40 25.61    -0.300 OA
ATOM   1021  ND2 ASN A 125      35.463  68.819  44.437  0.60 32.73    -0.383 N 
ATOM   1022 1HD2 ASN A 125      36.305  69.284  44.776  1.00  0.00     0.158 HD
ATOM   1023 2HD2 ASN A 125      34.628  68.787  45.021  1.00  0.00     0.158 HD
ATOM   1024  ND2 ASN A 125      36.536  70.740  41.653  0.40 25.41    -0.389 N 
ATOM   1025 1HD2 ASN A 125      37.396  70.956  42.157  1.00  0.00     0.157 HD
ATOM   1026 2HD2 ASN A 125      36.021  71.470  41.160  1.00  0.00     0.157 HD
ATOM   1027  N   ALA A 126      38.280  65.915  39.933  1.00 16.31    -0.304 NA
ATOM   1028  CA  ALA A 126      39.381  65.833  38.972  1.00 14.80     0.191 C 
ATOM   1029  C   ALA A 126      38.877  65.852  37.538  1.00 15.33     0.242 C 
ATOM   1030  O   ALA A 126      37.956  65.120  37.168  1.00 16.11    -0.271 OA
ATOM   1031  CB  ALA A 126      40.171  64.565  39.191  1.00 15.11     0.044 C 
ATOM   1032  N   THR A 127      39.489  66.694  36.705  1.00 15.56    -0.344 N 
ATOM   1033  HN  THR A 127      40.108  67.408  37.088  1.00  0.00     0.163 HD
ATOM   1034  CA  THR A 127      39.297  66.622  35.256  1.00 15.83     0.205 C 
ATOM   1035  C   THR A 127      40.295  65.596  34.719  1.00 14.70     0.243 C 
ATOM   1036  O   THR A 127      41.482  65.578  35.101  1.00 16.35    -0.271 OA
ATOM   1037  CB  THR A 127      39.583  67.978  34.636  1.00 18.11     0.146 C 
ATOM   1038  OG1 THR A 127      38.578  68.931  35.074  1.00 18.66    -0.393 OA
ATOM   1039  HG1 THR A 127      38.757  69.780  34.686  1.00  0.00     0.210 HD
ATOM   1040  CG2 THR A 127      39.574  67.906  33.109  1.00 17.66     0.042 C 
ATOM   1041  N   LEU A 128      39.808  64.678  33.888  1.00 13.30    -0.346 N 
ATOM   1042  HN  LEU A 128      38.839  64.746  33.576  1.00  0.00     0.163 HD
ATOM   1043  CA  LEU A 128      40.650  63.560  33.410  1.00 12.89     0.177 C 
ATOM   1044  C   LEU A 128      40.850  63.698  31.922  1.00 12.73     0.241 C 
ATOM   1045  O   LEU A 128      39.956  64.162  31.203  1.00 14.35    -0.271 OA
ATOM   1046  CB  LEU A 128      39.979  62.181  33.637  1.00 12.94     0.038 C 
ATOM   1047  CG  LEU A 128      39.511  61.953  35.068  1.00 15.84    -0.020 C 
ATOM   1048  CD1 LEU A 128      38.834  60.559  35.194  1.00 16.65     0.009 C 
ATOM   1049  CD2 LEU A 128      40.672  62.124  36.037  1.00 14.77     0.009 C 
ATOM   1050  N   PHE A 129      41.990  63.160  31.459  1.00 12.95    -0.346 N 
ATOM   1051  HN  PHE A 129      42.667  62.788  32.126  1.00  0.00     0.163 HD
ATOM   1052  CA  PHE A 129      42.291  63.090  30.038  1.00 12.61     0.180 C 
ATOM   1053  C   PHE A 129      42.398  61.643  29.655  1.00 13.18     0.241 C 
ATOM   1054  O   PHE A 129      43.139  60.902  30.306  1.00 14.99    -0.271 OA
ATOM   1055  CB  PHE A 129      43.595  63.837  29.760  1.00 14.73     0.073 C 
ATOM   1056  CG  PHE A 129      43.456  65.343  29.876  1.00 19.85    -0.056 A 
ATOM   1057  CD1 PHE A 129      43.323  66.114  28.709  1.00 24.49     0.007 A 
ATOM   1058  CD2 PHE A 129      43.444  65.986  31.109  1.00 22.86     0.007 A 
ATOM   1059  CE1 PHE A 129      43.193  67.513  28.780  1.00 28.28     0.001 A 
ATOM   1060  CE2 PHE A 129      43.304  67.402  31.194  1.00 25.22     0.001 A 
ATOM   1061  CZ  PHE A 129      43.182  68.145  30.029  1.00 27.96     0.000 A 
ATOM   1062  N   PHE A 130      41.729  61.208  28.603  1.00 11.61    -0.346 N 
ATOM   1063  HN  PHE A 130      41.067  61.831  28.140  1.00  0.00     0.163 HD
ATOM   1064  CA  PHE A 130      41.913  59.880  28.098  1.00 12.50     0.180 C 
ATOM   1065  C   PHE A 130      42.274  59.930  26.633  1.00 11.88     0.241 C 
ATOM   1066  O   PHE A 130      41.733  60.741  25.866  1.00 14.25    -0.271 OA
ATOM   1067  CB  PHE A 130      40.635  59.049  28.221  1.00 11.72     0.073 C 
ATOM   1068  CG  PHE A 130      40.340  58.553  29.635  1.00 10.63    -0.056 A 
ATOM   1069  CD1 PHE A 130      40.872  57.356  30.069  1.00 10.93     0.007 A 
ATOM   1070  CD2 PHE A 130      39.505  59.280  30.487  1.00 12.58     0.007 A 
ATOM   1071  CE1 PHE A 130      40.590  56.899  31.355  1.00 12.91     0.001 A 
ATOM   1072  CE2 PHE A 130      39.229  58.823  31.759  1.00 11.99     0.001 A 
ATOM   1073  CZ  PHE A 130      39.743  57.660  32.175  1.00 12.52     0.000 A 
ATOM   1074  N   GLU A 131      43.166  59.036  26.233  1.00 11.79    -0.346 N 
ATOM   1075  HN  GLU A 131      43.740  58.560  26.929  1.00  0.00     0.163 HD
ATOM   1076  CA  GLU A 131      43.349  58.712  24.802  1.00 12.79     0.177 C 
ATOM   1077  C   GLU A 131      42.685  57.361  24.625  1.00 12.98     0.241 C 
ATOM   1078  O   GLU A 131      42.939  56.425  25.407  1.00 15.08    -0.271 OA
ATOM   1079  CB  GLU A 131      44.820  58.585  24.478  1.00 14.03     0.045 C 
ATOM   1080  CG  GLU A 131      45.053  58.099  23.014  1.00 18.23     0.116 C 
ATOM   1081  CD  GLU A 131      46.505  58.028  22.740  1.00 25.36     0.172 C 
ATOM   1082  OE1 GLU A 131      47.068  59.069  22.311  1.00 26.24    -0.648 OA
ATOM   1083  OE2 GLU A 131      47.100  56.947  23.031  1.00 30.02    -0.648 OA
ATOM   1084  N   ILE A 132      41.820  57.239  23.625  1.00 12.83    -0.346 N 
ATOM   1085  HN  ILE A 132      41.661  58.035  23.007  1.00  0.00     0.163 HD
ATOM   1086  CA  ILE A 132      41.091  55.998  23.385  1.00 12.57     0.180 C 
ATOM   1087  C   ILE A 132      41.267  55.607  21.919  1.00 13.01     0.241 C 
ATOM   1088  O   ILE A 132      41.038  56.442  21.040  1.00 12.60    -0.271 OA
ATOM   1089  CB  ILE A 132      39.592  56.139  23.696  1.00 12.07     0.013 C 
ATOM   1090  CG1 ILE A 132      39.418  56.581  25.164  1.00 13.70     0.002 C 
ATOM   1091  CG2 ILE A 132      38.889  54.799  23.465  1.00 13.10     0.012 C 
ATOM   1092  CD1 ILE A 132      37.970  56.807  25.544  1.00 13.87     0.005 C 
ATOM   1093  N   GLU A 133      41.659  54.356  21.685  1.00 12.58    -0.346 N 
ATOM   1094  HN  GLU A 133      41.947  53.776  22.473  1.00  0.00     0.163 HD
ATOM   1095  CA  GLU A 133      41.692  53.774  20.320  1.00 13.29     0.177 C 
ATOM   1096  C   GLU A 133      40.535  52.788  20.218  1.00 13.58     0.241 C 
ATOM   1097  O   GLU A 133      40.496  51.814  20.967  1.00 14.80    -0.271 OA
ATOM   1098  CB  GLU A 133      43.002  53.034  20.037  1.00 15.52     0.045 C 
ATOM   1099  CG  GLU A 133      43.052  52.410  18.658  1.00 16.44     0.116 C 
ATOM   1100  CD  GLU A 133      44.355  51.691  18.380  1.00 20.08     0.172 C 
ATOM   1101  OE1 GLU A 133      45.248  51.622  19.270  1.00 24.12    -0.648 OA
ATOM   1102  OE2 GLU A 133      44.468  51.166  17.239  1.00 23.66    -0.648 OA
ATOM   1103  N   LEU A 134      39.600  53.006  19.311  1.00 13.08    -0.346 N 
ATOM   1104  HN  LEU A 134      39.638  53.847  18.735  1.00  0.00     0.163 HD
ATOM   1105  CA  LEU A 134      38.509  52.045  19.128  1.00 14.21     0.177 C 
ATOM   1106  C   LEU A 134      38.915  50.951  18.167  1.00 14.91     0.241 C 
ATOM   1107  O   LEU A 134      39.093  51.197  16.964  1.00 16.06    -0.271 OA
ATOM   1108  CB  LEU A 134      37.247  52.740  18.641  1.00 14.36     0.038 C 
ATOM   1109  CG  LEU A 134      36.029  51.829  18.387  1.00 16.42    -0.020 C 
ATOM   1110  CD1 LEU A 134      35.696  51.061  19.664  1.00 14.83     0.009 C 
ATOM   1111  CD2 LEU A 134      34.842  52.694  17.941  1.00 17.91     0.009 C 
ATOM   1112  N   LEU A 135      39.154  49.762  18.705  1.00 15.71    -0.346 N 
ATOM   1113  HN  LEU A 135      39.007  49.637  19.706  1.00  0.00     0.163 HD
ATOM   1114  CA  LEU A 135      39.624  48.618  17.908  1.00 17.76     0.177 C 
ATOM   1115  C   LEU A 135      38.540  47.915  17.131  1.00 18.52     0.241 C 
ATOM   1116  O   LEU A 135      38.724  47.558  15.972  1.00 21.08    -0.271 OA
ATOM   1117  CB  LEU A 135      40.349  47.599  18.795  1.00 18.32     0.038 C 
ATOM   1118  CG  LEU A 135      41.514  48.184  19.546  1.00 17.52    -0.020 C 
ATOM   1119  CD1 LEU A 135      41.971  47.283  20.676  1.00 18.62     0.009 C 
ATOM   1120  CD2 LEU A 135      42.640  48.471  18.507  1.00 20.78     0.009 C 
ATOM   1121  N   ASP A 136      37.403  47.712  17.802  1.00 17.82    -0.346 N 
ATOM   1122  HN  ASP A 136      37.273  48.149  18.715  1.00  0.00     0.163 HD
ATOM   1123  CA  ASP A 136      36.344  46.874  17.248  1.00 18.66     0.186 C 
ATOM   1124  C   ASP A 136      35.098  47.052  18.090  1.00 18.16     0.241 C 
ATOM   1125  O   ASP A 136      35.163  47.531  19.215  1.00 17.77    -0.271 OA
ATOM   1126  CB  ASP A 136      36.787  45.393  17.223  1.00 20.72     0.147 C 
ATOM   1127  CG  ASP A 136      35.978  44.559  16.262  1.00 26.30     0.175 C 
ATOM   1128  OD1 ASP A 136      35.185  45.127  15.458  1.00 27.21    -0.648 OA
ATOM   1129  OD2 ASP A 136      36.162  43.322  16.334  1.00 30.76    -0.648 OA
ATOM   1130  N   PHE A 137      33.955  46.671  17.526  1.00 19.12    -0.347 N 
ATOM   1131  HN  PHE A 137      33.947  46.401  16.542  1.00  0.00     0.163 HD
ATOM   1132  CA  PHE A 137      32.723  46.633  18.285  1.00 19.88     0.166 C 
ATOM   1133  C   PHE A 137      31.831  45.666  17.576  1.00 23.17     0.219 C 
ATOM   1134  O   PHE A 137      31.925  45.471  16.351  1.00 24.28    -0.287 OA
ATOM   1135  CB  PHE A 137      32.064  48.015  18.452  1.00 19.85     0.072 C 
ATOM   1136  CG  PHE A 137      31.833  48.780  17.163  1.00 18.76    -0.056 A 
ATOM   1137  CD1 PHE A 137      30.625  48.683  16.495  1.00 22.52     0.007 A 
ATOM   1138  CD2 PHE A 137      32.809  49.660  16.659  1.00 21.22     0.007 A 
ATOM   1139  CE1 PHE A 137      30.373  49.414  15.341  1.00 23.70     0.001 A 
ATOM   1140  CE2 PHE A 137      32.560  50.397  15.488  1.00 22.46     0.001 A 
ATOM   1141  CZ  PHE A 137      31.337  50.255  14.828  1.00 22.79     0.000 A 
ATOM   1142  N   LYS A 138      31.018  44.988  18.375  0.50 24.91     0.000 N 
ATOM   1143  H   LYS A 138      31.060  45.152  19.381  1.00  0.00     0.000 HD
ATOM   1144  N   LYS A 138      30.966  45.042  18.356  0.50 24.91     0.000 N 
ATOM   1145  H   LYS A 138      30.957  45.237  19.357  1.00  0.00     0.000 HD
ATOM   1146  CA  LYS A 138      30.063  44.011  17.852  0.50 27.64     0.030 A 
ATOM   1147  CA  LYS A 138      30.025  44.078  17.801  0.50 27.72     0.030 A 
ATOM   1148  C   LYS A 138      28.765  44.095  18.616  0.50 29.39     0.058 A 
ATOM   1149  C   LYS A 138      28.786  44.007  18.655  0.50 29.60     0.001 A 
ATOM   1150  O   LYS A 138      28.718  44.651  19.702  0.50 28.10     0.000 OA
ATOM   1151  O   LYS A 138      28.803  44.356  19.835  0.50 28.53     0.000 OA
ATOM   1152  CB  LYS A 138      30.631  42.571  17.833  0.50 29.60     0.025 A 
ATOM   1153  CB  LYS A 138      30.668  42.691  17.593  0.50 29.55     0.016 A 
ATOM   1154  CG  LYS A 138      31.093  41.990  19.175  0.50 29.85    -0.014 A 
ATOM   1155  CG  LYS A 138      31.781  42.369  18.586  0.50 28.60     0.001 A 
ATOM   1156  CD  LYS A 138      31.941  40.708  18.984  0.50 32.31     0.039 C 
ATOM   1157  CD  LYS A 138      32.533  41.074  18.270  0.50 31.72     0.040 C 
ATOM   1158  CE  LYS A 138      31.307  39.449  19.576  0.50 38.26     0.222 C 
ATOM   1159  CE  LYS A 138      33.593  41.266  17.189  0.50 33.61     0.223 C 
ATOM   1160  NZ  LYS A 138      31.548  39.377  21.049  0.50 41.24    -0.080 N 
ATOM   1161  HZ1 LYS A 138      31.125  38.537  21.444  1.00  0.00     0.274 HD
ATOM   1162  HZ2 LYS A 138      31.229  40.220  21.526  1.00  0.00     0.274 HD
ATOM   1163  HZ3 LYS A 138      32.541  39.441  21.273  1.00  0.00     0.274 HD
ATOM   1164  NZ  LYS A 138      34.897  40.664  17.620  0.50 33.97    -0.080 N 
ATOM   1165  HZ1 LYS A 138      35.605  40.792  16.897  1.00  0.00     0.274 HD
ATOM   1166  HZ2 LYS A 138      34.794  39.683  17.881  1.00  0.00     0.274 HD
ATOM   1167  HZ3 LYS A 138      35.204  41.029  18.521  1.00  0.00     0.274 HD
ATOM   1168  N   GLY A 139      27.710  43.527  18.041  1.00 31.46    -0.309 NA
ATOM   1169  CA  GLY A 139      26.374  43.638  18.591  1.00 37.09     0.246 C 
ATOM   1170  C   GLY A 139      26.165  43.065  19.958  1.00 40.54     0.237 C 
ATOM   1171  O   GLY A 139      25.355  43.591  20.715  1.00 42.76    -0.272 OA
ATOM   1172  N   GLU A 140      26.885  41.993  20.274  1.00 43.35    -0.345 N 
ATOM   1173  HN  GLU A 140      27.445  41.539  19.553  1.00  0.00     0.163 HD
ATOM   1174  CA  GLU A 140      26.893  41.451  21.630  1.00 46.58     0.181 C 
ATOM   1175  C   GLU A 140      28.207  40.752  21.930  1.00 47.00     0.196 C 
ATOM   1176  O   GLU A 140      29.060  40.661  21.047  1.00 47.00    -0.646 OA
ATOM   1177  CB  GLU A 140      25.732  40.490  21.845  1.00 50.13     0.043 C 
ATOM   1178  OXT GLU A 140      28.439  40.271  23.043  1.00 49.05    -0.646 OA
HETATM 1179  C1  RAP A 201      36.000  53.532  34.202  1.00 12.56     0.282 C 
HETATM 1180  O1  RAP A 201      36.349  52.493  35.080  1.00 12.03    -0.314 OA
HETATM 1181  O2  RAP A 201      34.874  53.890  34.044  1.00 12.29    -0.263 OA
HETATM 1182  C2  RAP A 201      37.178  54.186  33.515  1.00 11.40     0.187 C 
HETATM 1183  C3  RAP A 201      36.938  54.175  31.992  1.00 14.37     0.035 C 
HETATM 1184  C4  RAP A 201      37.158  52.812  31.373  1.00 13.91     0.004 C 
HETATM 1185  C5  RAP A 201      38.560  52.369  31.655  1.00 12.72     0.020 C 
HETATM 1186  C6  RAP A 201      38.788  52.301  33.188  1.00 12.82     0.127 C 
HETATM 1187  N7  RAP A 201      38.497  53.603  33.801  1.00 12.26    -0.331 N 
HETATM 1188  C8  RAP A 201      39.340  54.358  34.546  1.00 13.04     0.296 C 
HETATM 1189  O3  RAP A 201      39.095  55.426  35.051  1.00 14.44    -0.264 OA
HETATM 1190  C9  RAP A 201      40.691  53.835  34.778  1.00 14.24     0.278 C 
HETATM 1191  O4  RAP A 201      41.562  54.093  33.935  1.00 16.79    -0.281 OA
HETATM 1192  C10 RAP A 201      41.017  53.002  36.011  1.00 17.04     0.238 C 
HETATM 1193  O5  RAP A 201      40.477  51.721  35.710  1.00 14.90    -0.343 OA
HETATM 1194  O6  RAP A 201      42.433  52.919  36.134  1.00 18.44    -0.359 OA
HETATM 1195  H6  RAP A 201      42.636  52.400  36.903  1.00  0.00     0.213 HD
HETATM 1196  C11 RAP A 201      40.384  53.557  37.306  1.00 16.65     0.053 C 
HETATM 1197  C12 RAP A 201      40.546  52.540  38.443  1.00 17.80     0.013 C 
HETATM 1198  C13 RAP A 201      40.056  51.150  38.016  1.00 18.24     0.033 C 
HETATM 1199  C14 RAP A 201      40.681  50.715  36.696  1.00 16.74     0.128 C 
HETATM 1200  C15 RAP A 201      39.913  49.535  36.114  1.00 15.75     0.068 C 
HETATM 1201  C16 RAP A 201      40.018  48.227  36.886  1.00 15.28     0.152 C 
HETATM 1202  O7  RAP A 201      41.395  47.900  37.002  1.00 16.72    -0.386 OA
HETATM 1203  C17 RAP A 201      39.195  47.122  36.202  1.00 15.61    -0.055 C 
HETATM 1204  C18 RAP A 201      38.134  46.607  36.852  1.00 14.74     0.005 C 
HETATM 1205  C19 RAP A 201      37.204  45.600  36.291  1.00 14.65     0.000 C 
HETATM 1206  C20 RAP A 201      36.182  45.140  37.020  1.00 13.79    -0.000 C 
HETATM 1207  C21 RAP A 201      35.239  44.223  36.371  1.00 16.71    -0.004 C 
HETATM 1208  C22 RAP A 201      34.108  43.884  36.982  1.00 17.57    -0.022 C 
HETATM 1209  C23 RAP A 201      33.058  42.993  36.365  1.00 17.66     0.005 C 
HETATM 1210  C24 RAP A 201      31.727  43.770  36.273  1.00 18.02     0.020 C 
HETATM 1211  C25 RAP A 201      31.751  45.046  35.439  1.00 18.06     0.055 C 
HETATM 1212  C26 RAP A 201      30.569  45.880  35.862  1.00 18.40     0.162 C 
HETATM 1213  O8  RAP A 201      29.500  45.789  35.289  1.00 23.50    -0.295 OA
HETATM 1214  C27 RAP A 201      30.730  46.810  37.022  1.00 17.59     0.223 C 
HETATM 1215  O9  RAP A 201      29.468  47.205  37.519  1.00 19.63    -0.380 OA
HETATM 1216  C28 RAP A 201      31.403  48.128  36.648  1.00 15.71     0.183 C 
HETATM 1217  O10 RAP A 201      30.744  48.620  35.478  1.00 16.62    -0.388 OA
HETATM 1218  H10 RAP A 201      31.163  49.440  35.245  1.00  0.00     0.210 HD
HETATM 1219  C29 RAP A 201      32.883  48.014  36.489  1.00 13.63    -0.056 C 
HETATM 1220  C30 RAP A 201      33.476  48.168  35.300  1.00 13.40    -0.010 C 
HETATM 1221  C31 RAP A 201      34.945  48.133  34.962  1.00 13.03     0.074 C 
HETATM 1222  C32 RAP A 201      35.348  49.574  34.739  1.00 12.01     0.136 C 
HETATM 1223  O11 RAP A 201      35.441  50.064  33.620  1.00 13.91    -0.297 OA
HETATM 1224  C33 RAP A 201      35.655  50.435  35.963  1.00 13.22     0.112 C 
HETATM 1225  C34 RAP A 201      35.271  51.901  35.817  1.00 12.30     0.142 C 
HETATM 1226  C35 RAP A 201      35.128  52.607  37.141  1.00 13.62     0.012 C 
HETATM 1227  C36 RAP A 201      33.949  52.137  37.999  1.00 13.76     0.011 C 
HETATM 1228  C37 RAP A 201      32.555  52.266  37.346  1.00 13.21    -0.012 C 
HETATM 1229  C38 RAP A 201      31.518  51.858  38.408  1.00 14.53     0.039 C 
HETATM 1230  C39 RAP A 201      30.092  51.950  37.872  1.00 15.86     0.150 C 
HETATM 1231  O12 RAP A 201      29.146  51.631  38.924  1.00 18.36    -0.388 OA
HETATM 1232  C40 RAP A 201      29.800  53.368  37.390  1.00 15.28     0.147 C 
HETATM 1233  O13 RAP A 201      28.467  53.466  36.835  1.00 18.57    -0.393 OA
HETATM 1234  H13 RAP A 201      28.285  54.349  36.535  1.00  0.00     0.210 HD
HETATM 1235  C41 RAP A 201      30.824  53.772  36.318  1.00 16.06     0.035 C 
HETATM 1236  C42 RAP A 201      32.246  53.682  36.855  1.00 14.01     0.007 C 
HETATM 1237  C43 RAP A 201      40.953  54.912  37.702  1.00 19.36     0.016 C 
HETATM 1238  C44 RAP A 201      39.672  46.560  34.875  1.00 16.78     0.046 C 
HETATM 1239  C45 RAP A 201      32.857  41.744  37.222  1.00 18.82     0.014 C 
HETATM 1240  C46 RAP A 201      31.769  44.763  33.927  1.00 19.44     0.018 C 
HETATM 1241  C47 RAP A 201      33.654  47.754  37.757  1.00 14.69     0.046 C 
HETATM 1242  C48 RAP A 201      35.197  47.265  33.713  1.00 15.63     0.022 C 
HETATM 1243  C49 RAP A 201      36.382  52.484  38.038  1.00 13.48     0.012 C 
HETATM 1244  C50 RAP A 201      41.622  46.782  37.882  1.00 18.25     0.202 C 
HETATM 1245  C51 RAP A 201      28.928  46.297  38.470  1.00 20.90     0.202 C 
HETATM 1246  C52 RAP A 201      29.132  50.231  39.281  1.00 22.45     0.202 C 
TER    1247      RAP A 201 
ATOM   1247  N   GLY B2017      18.195  19.792  41.946  1.00 75.18    -0.071 N 
ATOM   1248  HN1 GLY B2017      18.052  18.938  42.485  1.00  0.00     0.274 HD
ATOM   1249  HN2 GLY B2017      17.305  20.222  41.694  1.00  0.00     0.274 HD
ATOM   1250  HN3 GLY B2017      18.575  20.537  42.530  1.00  0.00     0.274 HD
ATOM   1251  CA  GLY B2017      19.045  19.564  40.741  1.00 72.37     0.332 C 
ATOM   1252  C   GLY B2017      19.257  20.833  39.941  1.00 68.19     0.243 C 
ATOM   1253  O   GLY B2017      20.303  21.480  40.049  1.00 64.60    -0.272 OA
ATOM   1254  N   ALA B2018      18.245  21.193  39.150  1.00 69.36    -0.347 N 
ATOM   1255  HN  ALA B2018      17.382  20.650  39.178  1.00  0.00     0.163 HD
ATOM   1256  CA  ALA B2018      18.329  22.340  38.243  1.00 66.20     0.172 C 
ATOM   1257  C   ALA B2018      18.605  23.657  38.954  1.00 62.33     0.240 C 
ATOM   1258  O   ALA B2018      19.229  24.539  38.374  1.00 59.37    -0.271 OA
ATOM   1259  CB  ALA B2018      17.080  22.455  37.401  1.00 69.14     0.042 C 
ATOM   1260  N   MET B2019      18.138  23.783  40.197  1.00 63.60    -0.346 N 
ATOM   1261  HN  MET B2019      17.670  22.988  40.632  1.00  0.00     0.163 HD
ATOM   1262  CA  MET B2019      18.277  25.032  40.960  1.00 61.86     0.177 C 
ATOM   1263  C   MET B2019      19.642  25.214  41.634  1.00 57.35     0.241 C 
ATOM   1264  O   MET B2019      19.983  26.332  42.032  1.00 55.57    -0.271 OA
ATOM   1265  CB  MET B2019      17.152  25.166  42.021  1.00 66.85     0.045 C 
ATOM   1266  CG  MET B2019      15.719  25.673  41.445  1.00 74.14     0.076 C 
ATOM   1267  SD  MET B2019      15.744  27.228  40.253  1.00 80.84    -0.173 SA
ATOM   1268  CE  MET B2019      16.870  28.474  41.187  1.00 77.15     0.089 C 
ATOM   1269  N   ASP B2020      20.403  24.124  41.766  1.00 56.40    -0.346 N 
ATOM   1270  HN  ASP B2020      20.059  23.237  41.398  1.00  0.00     0.163 HD
ATOM   1271  CA  ASP B2020      21.719  24.157  42.423  1.00 52.51     0.187 C 
ATOM   1272  C   ASP B2020      22.719  24.925  41.572  1.00 47.85     0.243 C 
ATOM   1273  O   ASP B2020      23.039  24.486  40.468  1.00 47.10    -0.271 OA
ATOM   1274  CB  ASP B2020      22.247  22.741  42.668  1.00 54.70     0.147 C 
ATOM   1275  CG  ASP B2020      21.377  21.951  43.632  1.00 59.85     0.175 C 
ATOM   1276  OD1 ASP B2020      21.110  22.462  44.742  1.00 61.95    -0.648 OA
ATOM   1277  OD2 ASP B2020      20.978  20.821  43.281  1.00 63.40    -0.648 OA
ATOM   1278  N   PRO B2021      23.214  26.066  42.085  1.00 44.80    -0.337 N 
ATOM   1279  CA  PRO B2021      24.120  26.884  41.277  1.00 40.50     0.179 C 
ATOM   1280  C   PRO B2021      25.503  26.244  41.193  1.00 38.87     0.241 C 
ATOM   1281  O   PRO B2021      25.918  25.532  42.113  1.00 40.89    -0.271 OA
ATOM   1282  CB  PRO B2021      24.168  28.242  42.017  1.00 39.19     0.037 C 
ATOM   1283  CG  PRO B2021      23.246  28.102  43.214  1.00 42.68     0.022 C 
ATOM   1284  CD  PRO B2021      22.980  26.641  43.421  1.00 45.32     0.127 C 
ATOM   1285  N   GLU B2022      26.177  26.461  40.070  1.00 35.81    -0.346 N 
ATOM   1286  HN  GLU B2022      25.759  27.063  39.360  1.00  0.00     0.163 HD
ATOM   1287  CA  GLU B2022      27.484  25.880  39.806  1.00 35.21     0.177 C 
ATOM   1288  C   GLU B2022      28.527  26.982  39.726  1.00 31.58     0.241 C 
ATOM   1289  O   GLU B2022      28.178  28.159  39.679  1.00 30.51    -0.271 OA
ATOM   1290  CB  GLU B2022      27.444  25.059  38.514  1.00 37.58     0.045 C 
ATOM   1291  CG  GLU B2022      26.583  23.799  38.664  1.00 42.13     0.116 C 
ATOM   1292  CD  GLU B2022      26.753  22.795  37.541  1.00 47.61     0.172 C 
ATOM   1293  OE1 GLU B2022      27.818  22.785  36.889  1.00 48.98    -0.648 OA
ATOM   1294  OE2 GLU B2022      25.820  21.994  37.327  1.00 52.08    -0.648 OA
ATOM   1295  N   PHE B2023      29.801  26.594  39.702  1.00 31.75    -0.346 N 
ATOM   1296  HN  PHE B2023      30.016  25.598  39.667  1.00  0.00     0.163 HD
ATOM   1297  CA  PHE B2023      30.901  27.562  39.724  1.00 29.16     0.180 C 
ATOM   1298  C   PHE B2023      30.707  28.782  38.829  1.00 28.19     0.241 C 
ATOM   1299  O   PHE B2023      30.893  29.917  39.296  1.00 25.77    -0.271 OA
ATOM   1300  CB  PHE B2023      32.244  26.920  39.320  1.00 31.33     0.073 C 
ATOM   1301  CG  PHE B2023      32.878  26.023  40.374  1.00 32.71    -0.056 A 
ATOM   1302  CD1 PHE B2023      32.414  25.976  41.695  1.00 34.54     0.007 A 
ATOM   1303  CD2 PHE B2023      33.999  25.260  40.034  1.00 33.31     0.007 A 
ATOM   1304  CE1 PHE B2023      33.043  25.123  42.651  1.00 35.96     0.001 A 
ATOM   1305  CE2 PHE B2023      34.637  24.418  40.982  1.00 35.85     0.001 A 
ATOM   1306  CZ  PHE B2023      34.156  24.364  42.286  1.00 36.86     0.000 A 
ATOM   1307  N   MET B2024      30.375  28.577  37.554  1.00 29.73    -0.346 N 
ATOM   1308  HN  MET B2024      30.093  27.646  37.246  1.00  0.00     0.163 HD
ATOM   1309  CA  MET B2024      30.413  29.691  36.585  1.00 30.33     0.177 C 
ATOM   1310  C   MET B2024      29.406  30.784  36.932  1.00 27.64     0.241 C 
ATOM   1311  O   MET B2024      29.740  31.968  36.942  1.00 26.09    -0.271 OA
ATOM   1312  CB  MET B2024      30.225  29.210  35.145  1.00 32.68     0.045 C 
ATOM   1313  CG  MET B2024      30.315  30.343  34.120  1.00 34.33     0.076 C 
ATOM   1314  SD  MET B2024      30.314  29.762  32.421  1.00 42.15    -0.173 SA
ATOM   1315  CE  MET B2024      31.990  29.126  32.259  1.00 42.27     0.089 C 
ATOM   1316  N   GLU B2025      28.176  30.370  37.227  1.00 27.90    -0.347 N 
ATOM   1317  HN  GLU B2025      27.963  29.375  37.161  1.00  0.00     0.163 HD
ATOM   1318  CA  GLU B2025      27.126  31.284  37.640  1.00 27.50     0.163 C 
ATOM   1319  C   GLU B2025      27.429  31.990  38.955  1.00 25.70     0.219 C 
ATOM   1320  O   GLU B2025      27.211  33.204  39.073  1.00 24.79    -0.287 OA
ATOM   1321  CB  GLU B2025      25.820  30.508  37.756  1.00 29.66     0.044 C 
ATOM   1322  CG  GLU B2025      24.605  31.354  38.081  1.00 32.35     0.116 C 
ATOM   1323  CD  GLU B2025      23.357  30.519  38.233  1.00 37.92     0.172 C 
ATOM   1324  OE1 GLU B2025      23.258  29.438  37.601  1.00 40.90    -0.648 OA
ATOM   1325  OE2 GLU B2025      22.458  30.961  38.977  1.00 41.79    -0.648 OA
ATOM   1326  N   MET B2026      27.956  31.252  39.932  0.50 25.83     0.000 N 
ATOM   1327  H   MET B2026      28.129  30.260  39.770  1.00  0.00     0.000 HD
ATOM   1328  N   MET B2026      27.933  31.239  39.936  0.50 25.72     0.000 N 
ATOM   1329  H   MET B2026      28.063  30.239  39.784  1.00  0.00     0.000 HD
ATOM   1330  CA  MET B2026      28.292  31.834  41.234  0.50 25.27     0.034 A 
ATOM   1331  CA  MET B2026      28.302  31.821  41.223  0.50 24.89     0.034 A 
ATOM   1332  C   MET B2026      29.372  32.905  41.124  0.50 22.70     0.059 A 
ATOM   1333  C   MET B2026      29.316  32.936  41.043  0.50 22.51     0.001 A 
ATOM   1334  O   MET B2026      29.283  33.952  41.770  0.50 22.02     0.000 OA
ATOM   1335  O   MET B2026      29.122  34.036  41.557  0.50 21.83     0.000 OA
ATOM   1336  CB  MET B2026      28.699  30.746  42.237  0.50 25.86     0.055 A 
ATOM   1337  CB  MET B2026      28.843  30.760  42.192  0.50 25.48     0.041 A 
ATOM   1338  CG  MET B2026      27.596  29.714  42.462  0.50 29.64     0.155 A 
ATOM   1339  CG  MET B2026      27.761  29.881  42.810  0.50 29.90     0.192 A 
ATOM   1340  SD  MET B2026      27.828  28.646  43.895  0.50 32.70    -0.273 SA
ATOM   1341  SD  MET B2026      26.425  30.800  43.614  0.50 34.02    -0.270 SA
ATOM   1342  CE  MET B2026      27.537  29.802  45.238  0.50 32.31     0.043 C 
ATOM   1343  CE  MET B2026      27.303  31.587  44.982  0.50 32.88     0.082 C 
ATOM   1344  N   TRP B2027      30.379  32.663  40.291  1.00 21.93    -0.303 NA
ATOM   1345  CA  TRP B2027      31.430  33.658  40.080  1.00 20.14     0.199 C 
ATOM   1346  C   TRP B2027      30.959  34.826  39.233  1.00 20.23     0.243 C 
ATOM   1347  O   TRP B2027      31.361  35.954  39.465  1.00 20.89    -0.271 OA
ATOM   1348  CB  TRP B2027      32.652  33.015  39.432  1.00 20.91     0.077 C 
ATOM   1349  CG  TRP B2027      33.564  32.343  40.420  1.00 21.25    -0.028 A 
ATOM   1350  CD1 TRP B2027      33.756  30.999  40.586  1.00 22.64     0.096 A 
ATOM   1351  CD2 TRP B2027      34.444  32.995  41.365  1.00 20.64    -0.002 A 
ATOM   1352  NE1 TRP B2027      34.676  30.770  41.575  1.00 24.22    -0.365 N 
ATOM   1353  HE1 TRP B2027      34.983  29.851  41.893  1.00  0.00     0.165 HD
ATOM   1354  CE2 TRP B2027      35.120  31.970  42.072  1.00 20.55     0.042 A 
ATOM   1355  CE3 TRP B2027      34.711  34.343  41.693  1.00 17.97     0.014 A 
ATOM   1356  CZ2 TRP B2027      36.073  32.239  43.076  1.00 22.75     0.030 A 
ATOM   1357  CZ3 TRP B2027      35.683  34.600  42.687  1.00 19.05     0.001 A 
ATOM   1358  CH2 TRP B2027      36.331  33.555  43.370  1.00 20.99     0.002 A 
ATOM   1359  N   HIS B2028      30.088  34.575  38.253  1.00 20.86    -0.346 N 
ATOM   1360  HN  HIS B2028      29.742  33.627  38.104  1.00  0.00     0.163 HD
ATOM   1361  CA  HIS B2028      29.636  35.661  37.400  1.00 21.82     0.182 C 
ATOM   1362  C   HIS B2028      28.832  36.648  38.248  1.00 21.44     0.241 C 
ATOM   1363  O   HIS B2028      29.093  37.857  38.222  1.00 21.58    -0.271 OA
ATOM   1364  CB  HIS B2028      28.796  35.116  36.231  1.00 22.67     0.093 C 
ATOM   1365  CG  HIS B2028      28.432  36.154  35.220  1.00 25.73     0.028 A 
ATOM   1366  ND1 HIS B2028      27.402  37.049  35.406  1.00 30.64    -0.354 N 
ATOM   1367  HD1 HIS B2028      26.799  37.091  36.228  1.00  0.00     0.166 HD
ATOM   1368  CD2 HIS B2028      28.986  36.464  34.024  1.00 31.27     0.114 A 
ATOM   1369  CE1 HIS B2028      27.316  37.846  34.354  1.00 31.58     0.180 A 
ATOM   1370  NE2 HIS B2028      28.274  37.517  33.506  1.00 33.41    -0.360 N 
ATOM   1371  HE2 HIS B2028      28.455  37.972  32.611  1.00  0.00     0.166 HD
ATOM   1372  N   GLU B2029      27.860  36.135  38.998  1.00 22.56    -0.346 N 
ATOM   1373  HN  GLU B2029      27.714  35.126  38.997  1.00  0.00     0.163 HD
ATOM   1374  CA  GLU B2029      27.005  36.968  39.814  1.00 23.40     0.177 C 
ATOM   1375  C   GLU B2029      27.821  37.610  40.937  1.00 21.87     0.240 C 
ATOM   1376  O   GLU B2029      27.664  38.806  41.235  1.00 22.84    -0.271 OA
ATOM   1377  CB  GLU B2029      25.854  36.129  40.356  1.00 24.52     0.045 C 
ATOM   1378  CG  GLU B2029      24.934  35.649  39.222  1.00 28.42     0.116 C 
ATOM   1379  CD  GLU B2029      23.726  34.905  39.723  1.00 35.13     0.172 C 
ATOM   1380  OE1 GLU B2029      23.642  34.660  40.951  1.00 36.44    -0.648 OA
ATOM   1381  OE2 GLU B2029      22.859  34.553  38.877  1.00 36.57    -0.648 OA
ATOM   1382  N   GLY B2030      28.739  36.838  41.510  1.00 20.88    -0.351 N 
ATOM   1383  HN  GLY B2030      28.910  35.903  41.141  1.00  0.00     0.163 HD
ATOM   1384  CA  GLY B2030      29.507  37.308  42.660  1.00 19.94     0.225 C 
ATOM   1385  C   GLY B2030      30.526  38.375  42.302  1.00 17.71     0.235 C 
ATOM   1386  O   GLY B2030      30.657  39.362  43.015  1.00 19.90    -0.272 OA
ATOM   1387  N   LEU B2031      31.217  38.206  41.181  1.00 17.50    -0.348 N 
ATOM   1388  HN  LEU B2031      31.095  37.359  40.626  1.00  0.00     0.163 HD
ATOM   1389  CA  LEU B2031      32.162  39.250  40.743  1.00 16.57     0.163 C 
ATOM   1390  C   LEU B2031      31.438  40.535  40.401  1.00 18.51     0.219 C 
ATOM   1391  O   LEU B2031      31.937  41.651  40.701  1.00 18.73    -0.287 OA
ATOM   1392  CB  LEU B2031      33.007  38.775  39.565  1.00 17.28     0.037 C 
ATOM   1393  CG  LEU B2031      33.963  37.624  39.891  1.00 16.55    -0.020 C 
ATOM   1394  CD1 LEU B2031      34.730  37.204  38.660  1.00 17.43     0.009 C 
ATOM   1395  CD2 LEU B2031      34.932  38.039  40.981  1.00 18.57     0.009 C 
ATOM   1396  N   GLU B2032      30.308  40.421  39.704  0.50 18.97     0.000 N 
ATOM   1397  H   GLU B2032      30.012  39.509  39.357  1.00  0.00     0.000 HD
ATOM   1398  N   GLU B2032      30.282  40.434  39.747  0.50 18.91     0.000 N 
ATOM   1399  H   GLU B2032      29.933  39.519  39.461  1.00  0.00     0.000 HD
ATOM   1400  CA  GLU B2032      29.502  41.593  39.441  0.50 20.05     0.032 A 
ATOM   1401  CA  GLU B2032      29.520  41.633  39.443  0.50 19.78     0.032 A 
ATOM   1402  C   GLU B2032      29.241  42.336  40.745  0.50 19.53     0.058 A 
ATOM   1403  C   GLU B2032      29.075  42.384  40.700  0.50 19.61     0.001 A 
ATOM   1404  O   GLU B2032      29.616  43.489  40.889  0.50 19.49     0.000 OA
ATOM   1405  O   GLU B2032      29.081  43.618  40.740  0.50 19.86     0.000 OA
ATOM   1406  CB  GLU B2032      28.215  41.230  38.701  0.50 22.56     0.055 A 
ATOM   1407  CB  GLU B2032      28.324  41.317  38.563  0.50 22.20     0.069 A 
ATOM   1408  CG  GLU B2032      28.428  41.152  37.191  0.50 24.73     0.077 A 
ATOM   1409  CG  GLU B2032      27.674  42.574  38.023  0.50 24.12     0.059 A 
ATOM   1410  CD  GLU B2032      27.149  40.996  36.394  0.50 28.91     0.266 A 
ATOM   1411  CD  GLU B2032      26.562  42.302  37.037  0.50 28.05     0.211 A 
ATOM   1412  OE1 GLU B2032      26.923  41.794  35.465  0.50 32.43    -0.265 OA
ATOM   1413  OE1 GLU B2032      26.013  41.178  37.030  0.50 29.12     0.000 OA
ATOM   1414  OE2 GLU B2032      26.373  40.073  36.684  0.50 30.95    -0.153 OA
ATOM   1415  OE2 GLU B2032      26.229  43.224  36.274  0.50 32.84    -0.288 OA
ATOM   1416  N   GLU B2033      28.675  41.644  41.730  1.00 19.77    -0.304 NA
ATOM   1417  CA  GLU B2033      28.277  42.281  42.968  1.00 20.58     0.195 C 
ATOM   1418  C   GLU B2033      29.472  42.822  43.757  1.00 18.82     0.242 C 
ATOM   1419  O   GLU B2033      29.426  43.952  44.251  1.00 19.46    -0.271 OA
ATOM   1420  CB  GLU B2033      27.421  41.338  43.830  1.00 23.00     0.047 C 
ATOM   1421  CG  GLU B2033      26.986  41.932  45.179  1.00 27.40     0.116 C 
ATOM   1422  CD  GLU B2033      26.141  43.218  45.073  1.00 34.61     0.172 C 
ATOM   1423  OE1 GLU B2033      25.692  43.607  43.959  1.00 35.15    -0.648 OA
ATOM   1424  OE2 GLU B2033      25.920  43.846  46.135  1.00 37.10    -0.648 OA
ATOM   1425  N   ALA B2034      30.538  42.027  43.884  1.00 17.29    -0.346 N 
ATOM   1426  HN  ALA B2034      30.520  41.078  43.511  1.00  0.00     0.163 HD
ATOM   1427  CA  ALA B2034      31.724  42.528  44.560  1.00 16.80     0.172 C 
ATOM   1428  C   ALA B2034      32.272  43.772  43.914  1.00 17.31     0.240 C 
ATOM   1429  O   ALA B2034      32.728  44.673  44.612  1.00 17.84    -0.271 OA
ATOM   1430  CB  ALA B2034      32.819  41.443  44.605  1.00 15.98     0.042 C 
ATOM   1431  N   SER B2035      32.217  43.849  42.578  1.00 16.78    -0.344 N 
ATOM   1432  HN  SER B2035      31.815  43.079  42.043  1.00  0.00     0.163 HD
ATOM   1433  CA  SER B2035      32.728  45.025  41.880  1.00 16.67     0.200 C 
ATOM   1434  C   SER B2035      31.855  46.247  42.090  1.00 17.16     0.243 C 
ATOM   1435  O   SER B2035      32.375  47.365  42.134  1.00 17.25    -0.271 OA
ATOM   1436  CB  SER B2035      32.930  44.730  40.384  1.00 15.78     0.199 C 
ATOM   1437  OG  SER B2035      31.738  44.753  39.658  1.00 18.28    -0.398 OA
ATOM   1438  HG  SER B2035      31.863  44.571  38.734  1.00  0.00     0.209 HD
ATOM   1439  N   ARG B2036      30.540  46.032  42.225  1.00 18.70    -0.346 N 
ATOM   1440  HN  ARG B2036      30.175  45.082  42.156  1.00  0.00     0.163 HD
ATOM   1441  CA  ARG B2036      29.620  47.145  42.471  1.00 19.70     0.176 C 
ATOM   1442  C   ARG B2036      29.962  47.661  43.869  1.00 20.49     0.241 C 
ATOM   1443  O   ARG B2036      30.121  48.862  44.070  1.00 21.42    -0.271 OA
ATOM   1444  CB  ARG B2036      28.174  46.681  42.363  1.00 22.09     0.036 C 
ATOM   1445  CG  ARG B2036      27.162  47.822  42.453  1.00 25.07     0.023 C 
ATOM   1446  CD  ARG B2036      25.782  47.244  42.613  1.00 32.11     0.138 C 
ATOM   1447  NE  ARG B2036      25.651  46.582  43.917  1.00 34.11    -0.227 N 
ATOM   1448  HE  ARG B2036      25.711  45.564  43.945  1.00  0.00     0.177 HD
ATOM   1449  CZ  ARG B2036      25.458  47.229  45.067  1.00 38.45     0.665 C 
ATOM   1450  NH1 ARG B2036      25.362  48.557  45.096  1.00 39.24    -0.235 N 
ATOM   1451 1HH1 ARG B2036      25.214  49.052  45.976  1.00  0.00     0.174 HD
ATOM   1452 2HH1 ARG B2036      25.420  49.085  44.225  1.00  0.00     0.174 HD
ATOM   1453  NH2 ARG B2036      25.383  46.546  46.194  1.00 39.90    -0.235 N 
ATOM   1454 1HH2 ARG B2036      25.235  47.041  47.074  1.00  0.00     0.174 HD
ATOM   1455 2HH2 ARG B2036      25.457  45.529  46.172  1.00  0.00     0.174 HD
ATOM   1456  N   LEU B2037      30.154  46.754  44.825  1.00 20.70    -0.346 N 
ATOM   1457  HN  LEU B2037      30.095  45.759  44.610  1.00  0.00     0.163 HD
ATOM   1458  CA  LEU B2037      30.450  47.199  46.187  1.00 19.94     0.177 C 
ATOM   1459  C   LEU B2037      31.753  47.977  46.267  1.00 19.29     0.241 C 
ATOM   1460  O   LEU B2037      31.796  49.003  46.964  1.00 21.55    -0.271 OA
ATOM   1461  CB  LEU B2037      30.472  46.033  47.161  1.00 20.95     0.038 C 
ATOM   1462  CG  LEU B2037      29.120  45.396  47.391  1.00 22.49    -0.020 C 
ATOM   1463  CD1 LEU B2037      29.355  44.011  47.980  1.00 23.92     0.009 C 
ATOM   1464  CD2 LEU B2037      28.317  46.281  48.321  1.00 26.03     0.009 C 
ATOM   1465  N   TYR B2038      32.787  47.501  45.570  1.00 17.39    -0.346 N 
ATOM   1466  HN  TYR B2038      32.669  46.670  44.991  1.00  0.00     0.163 HD
ATOM   1467  CA  TYR B2038      34.091  48.167  45.633  1.00 17.41     0.180 C 
ATOM   1468  C   TYR B2038      34.161  49.441  44.781  1.00 17.52     0.241 C 
ATOM   1469  O   TYR B2038      34.440  50.532  45.302  1.00 18.86    -0.271 OA
ATOM   1470  CB  TYR B2038      35.212  47.177  45.238  1.00 16.61     0.073 C 
ATOM   1471  CG  TYR B2038      36.579  47.782  45.277  1.00 17.29    -0.056 A 
ATOM   1472  CD1 TYR B2038      37.104  48.326  46.451  1.00 21.91     0.010 A 
ATOM   1473  CD2 TYR B2038      37.367  47.797  44.131  1.00 19.11     0.010 A 
ATOM   1474  CE1 TYR B2038      38.366  48.899  46.479  1.00 25.42     0.037 A 
ATOM   1475  CE2 TYR B2038      38.643  48.363  44.144  1.00 19.69     0.037 A 
ATOM   1476  CZ  TYR B2038      39.147  48.889  45.322  1.00 23.07     0.065 A 
ATOM   1477  OH  TYR B2038      40.405  49.442  45.319  1.00 24.82    -0.361 OA
ATOM   1478  HH  TYR B2038      40.751  49.803  46.127  1.00  0.00     0.217 HD
ATOM   1479  N   PHE B2039      33.923  49.320  43.474  1.00 16.30    -0.346 N 
ATOM   1480  HN  PHE B2039      33.629  48.421  43.092  1.00  0.00     0.163 HD
ATOM   1481  CA  PHE B2039      34.083  50.473  42.586  1.00 17.64     0.180 C 
ATOM   1482  C   PHE B2039      32.894  51.423  42.676  1.00 20.19     0.241 C 
ATOM   1483  O   PHE B2039      33.081  52.614  42.549  1.00 21.95    -0.271 OA
ATOM   1484  CB  PHE B2039      34.267  49.998  41.141  1.00 16.66     0.073 C 
ATOM   1485  CG  PHE B2039      35.509  49.196  40.945  1.00 15.31    -0.056 A 
ATOM   1486  CD1 PHE B2039      36.751  49.824  40.880  1.00 15.98     0.007 A 
ATOM   1487  CD2 PHE B2039      35.433  47.810  40.810  1.00 13.76     0.007 A 
ATOM   1488  CE1 PHE B2039      37.928  49.089  40.712  1.00 15.61     0.001 A 
ATOM   1489  CE2 PHE B2039      36.581  47.084  40.632  1.00 14.14     0.001 A 
ATOM   1490  CZ  PHE B2039      37.837  47.704  40.565  1.00 14.56     0.000 A 
ATOM   1491  N   GLY B2040      31.705  50.886  42.907  1.00 21.49    -0.351 N 
ATOM   1492  HN  GLY B2040      31.624  49.877  43.032  1.00  0.00     0.163 HD
ATOM   1493  CA  GLY B2040      30.503  51.724  42.985  1.00 23.87     0.225 C 
ATOM   1494  C   GLY B2040      30.327  52.371  44.350  1.00 25.91     0.236 C 
ATOM   1495  O   GLY B2040      30.078  53.577  44.432  1.00 28.14    -0.272 OA
ATOM   1496  N   GLU B2041      30.485  51.576  45.411  1.00 26.85    -0.346 N 
ATOM   1497  HN  GLU B2041      30.853  50.635  45.273  1.00  0.00     0.163 HD
ATOM   1498  CA  GLU B2041      30.147  52.014  46.764  1.00 29.21     0.177 C 
ATOM   1499  C   GLU B2041      31.347  52.197  47.706  1.00 29.00     0.241 C 
ATOM   1500  O   GLU B2041      31.164  52.580  48.879  1.00 30.84    -0.271 OA
ATOM   1501  CB  GLU B2041      29.123  51.055  47.378  1.00 31.77     0.045 C 
ATOM   1502  CG  GLU B2041      27.908  50.825  46.489  1.00 35.06     0.116 C 
ATOM   1503  CD  GLU B2041      26.692  50.431  47.272  1.00 42.67     0.172 C 
ATOM   1504  OE1 GLU B2041      26.788  49.515  48.118  1.00 43.87    -0.648 OA
ATOM   1505  OE2 GLU B2041      25.633  51.047  47.039  1.00 46.24    -0.648 OA
ATOM   1506  N   ARG B2042      32.563  51.930  47.200  1.00 26.04    -0.346 N 
ATOM   1507  HN  ARG B2042      32.632  51.555  46.254  1.00  0.00     0.163 HD
ATOM   1508  CA  ARG B2042      33.798  52.161  47.967  1.00 26.56     0.176 C 
ATOM   1509  C   ARG B2042      33.785  51.348  49.273  1.00 27.39     0.241 C 
ATOM   1510  O   ARG B2042      34.196  51.839  50.327  1.00 29.01    -0.271 OA
ATOM   1511  CB  ARG B2042      34.016  53.655  48.259  1.00 29.76     0.036 C 
ATOM   1512  CG  ARG B2042      34.339  54.479  47.034  1.00 32.78     0.023 C 
ATOM   1513  CD  ARG B2042      33.085  54.865  46.277  1.00 39.87     0.138 C 
ATOM   1514  NE  ARG B2042      32.604  56.184  46.698  1.00 46.17    -0.227 N 
ATOM   1515  HE  ARG B2042      33.302  56.907  46.870  1.00  0.00     0.177 HD
ATOM   1516  CZ  ARG B2042      31.325  56.510  46.873  1.00 49.76     0.665 C 
ATOM   1517  NH1 ARG B2042      30.360  55.614  46.682  1.00 50.44    -0.235 N 
ATOM   1518 1HH1 ARG B2042      30.601  54.668  46.387  1.00  0.00     0.174 HD
ATOM   1519 2HH1 ARG B2042      29.380  55.864  46.816  1.00  0.00     0.174 HD
ATOM   1520  NH2 ARG B2042      31.012  57.739  47.256  1.00 53.39    -0.235 N 
ATOM   1521 1HH2 ARG B2042      31.752  58.426  47.402  1.00  0.00     0.174 HD
ATOM   1522 2HH2 ARG B2042      30.032  57.989  47.390  1.00  0.00     0.174 HD
ATOM   1523  N   ASN B2043      33.321  50.103  49.172  1.00 24.33    -0.346 N 
ATOM   1524  HN  ASN B2043      33.144  49.725  48.241  1.00  0.00     0.163 HD
ATOM   1525  CA  ASN B2043      33.057  49.266  50.312  1.00 26.34     0.185 C 
ATOM   1526  C   ASN B2043      33.909  48.015  50.204  1.00 24.26     0.241 C 
ATOM   1527  O   ASN B2043      33.450  46.965  49.713  1.00 23.77    -0.271 OA
ATOM   1528  CB  ASN B2043      31.541  48.943  50.424  1.00 27.32     0.137 C 
ATOM   1529  CG  ASN B2043      31.224  48.058  51.598  1.00 29.47     0.217 C 
ATOM   1530  OD1 ASN B2043      32.112  47.689  52.364  1.00 29.69    -0.274 OA
ATOM   1531  ND2 ASN B2043      29.946  47.738  51.775  1.00 31.36    -0.370 N 
ATOM   1532 1HD2 ASN B2043      29.209  48.044  51.139  1.00  0.00     0.159 HD
ATOM   1533 2HD2 ASN B2043      29.731  47.138  52.571  1.00  0.00     0.159 HD
ATOM   1534  N   VAL B2044      35.156  48.142  50.663  1.00 24.92    -0.347 N 
ATOM   1535  HN  VAL B2044      35.446  49.028  51.078  1.00  0.00     0.163 HD
ATOM   1536  CA  VAL B2044      36.127  47.031  50.585  1.00 24.98     0.166 C 
ATOM   1537  C   VAL B2044      35.681  45.858  51.465  1.00 26.16     0.219 C 
ATOM   1538  O   VAL B2044      35.809  44.697  51.073  1.00 24.26    -0.287 OA
ATOM   1539  CB  VAL B2044      37.561  47.483  50.976  1.00 27.22     0.008 C 
ATOM   1540  CG1 VAL B2044      38.517  46.296  51.103  1.00 27.70     0.012 C 
ATOM   1541  CG2 VAL B2044      38.088  48.444  49.958  1.00 28.13     0.012 C 
ATOM   1542  N   LYS B2045      35.146  46.167  52.642  0.50 28.41     0.000 N 
ATOM   1543  H   LYS B2045      35.075  47.148  52.911  1.00  0.00     0.000 HD
ATOM   1544  N   LYS B2045      35.129  46.148  52.639  0.50 28.46     0.000 N 
ATOM   1545  H   LYS B2045      35.005  47.122  52.917  1.00  0.00     0.000 HD
ATOM   1546  CA  LYS B2045      34.659  45.147  53.559  0.50 30.18     0.029 A 
ATOM   1547  CA  LYS B2045      34.700  45.076  53.530  0.50 30.21     0.029 A 
ATOM   1548  C   LYS B2045      33.606  44.272  52.870  0.50 28.87     0.058 A 
ATOM   1549  C   LYS B2045      33.569  44.248  52.910  0.50 29.07     0.001 A 
ATOM   1550  O   LYS B2045      33.734  43.043  52.835  0.50 28.36     0.000 OA
ATOM   1551  O   LYS B2045      33.603  43.015  52.972  0.50 28.96     0.000 OA
ATOM   1552  CB  LYS B2045      34.084  45.815  54.817  0.50 33.40     0.014 A 
ATOM   1553  CB  LYS B2045      34.306  45.626  54.906  0.50 33.64     0.023 A 
ATOM   1554  CG  LYS B2045      33.721  44.877  55.947  0.50 36.75     0.010 A 
ATOM   1555  CG  LYS B2045      34.267  44.571  55.997  0.50 37.40     0.001 A 
ATOM   1556  CD  LYS B2045      32.988  45.636  57.042  0.50 40.54     0.023 C 
ATOM   1557  CD  LYS B2045      34.695  45.146  57.331  0.50 42.57     0.026 C 
ATOM   1558  CE  LYS B2045      32.877  44.819  58.321  0.50 44.86     0.226 C 
ATOM   1559  CE  LYS B2045      36.209  45.301  57.418  0.50 43.22     0.229 C 
ATOM   1560  NZ  LYS B2045      31.916  43.688  58.202  0.50 45.81    -0.079 N 
ATOM   1561  HZ1 LYS B2045      31.842  43.140  59.059  1.00  0.00     0.274 HD
ATOM   1562  HZ2 LYS B2045      32.149  43.093  57.407  1.00  0.00     0.274 HD
ATOM   1563  HZ3 LYS B2045      31.000  44.018  57.899  1.00  0.00     0.274 HD
ATOM   1564  NZ  LYS B2045      36.618  45.962  58.683  0.50 47.33    -0.079 N 
ATOM   1565  HZ1 LYS B2045      37.631  46.066  58.741  1.00  0.00     0.274 HD
ATOM   1566  HZ2 LYS B2045      36.246  45.472  59.497  1.00  0.00     0.274 HD
ATOM   1567  HZ3 LYS B2045      36.144  46.857  58.806  1.00  0.00     0.274 HD
ATOM   1568  N   GLY B2046      32.595  44.922  52.294  1.00 28.39    -0.309 NA
ATOM   1569  CA  GLY B2046      31.500  44.234  51.600  1.00 27.86     0.246 C 
ATOM   1570  C   GLY B2046      32.014  43.423  50.424  1.00 24.61     0.237 C 
ATOM   1571  O   GLY B2046      31.593  42.288  50.189  1.00 24.16    -0.272 OA
ATOM   1572  N   MET B2047      32.962  43.994  49.697  1.00 21.97    -0.346 N 
ATOM   1573  HN  MET B2047      33.277  44.935  49.935  1.00  0.00     0.163 HD
ATOM   1574  CA  MET B2047      33.559  43.308  48.572  1.00 20.22     0.177 C 
ATOM   1575  C   MET B2047      34.173  41.989  49.060  1.00 20.46     0.241 C 
ATOM   1576  O   MET B2047      33.933  40.941  48.454  1.00 19.53    -0.271 OA
ATOM   1577  CB  MET B2047      34.615  44.204  47.939  1.00 19.11     0.045 C 
ATOM   1578  CG  MET B2047      35.395  43.576  46.802  1.00 19.78     0.076 C 
ATOM   1579  SD  MET B2047      36.999  44.385  46.582  1.00 18.74    -0.173 SA
ATOM   1580  CE  MET B2047      37.833  43.643  47.969  1.00 19.75     0.089 C 
ATOM   1581  N   PHE B2048      34.921  42.050  50.157  1.00 21.88    -0.346 N 
ATOM   1582  HN  PHE B2048      35.050  42.940  50.639  1.00  0.00     0.163 HD
ATOM   1583  CA  PHE B2048      35.556  40.842  50.669  1.00 22.94     0.180 C 
ATOM   1584  C   PHE B2048      34.528  39.825  51.159  1.00 24.26     0.241 C 
ATOM   1585  O   PHE B2048      34.722  38.620  50.992  1.00 24.65    -0.271 OA
ATOM   1586  CB  PHE B2048      36.605  41.179  51.731  1.00 24.83     0.073 C 
ATOM   1587  CG  PHE B2048      37.928  41.587  51.147  1.00 24.99    -0.056 A 
ATOM   1588  CD1 PHE B2048      38.529  40.791  50.164  1.00 27.25     0.007 A 
ATOM   1589  CD2 PHE B2048      38.585  42.749  51.567  1.00 26.95     0.007 A 
ATOM   1590  CE1 PHE B2048      39.752  41.148  49.597  1.00 27.10     0.001 A 
ATOM   1591  CE2 PHE B2048      39.837  43.105  51.025  1.00 26.55     0.001 A 
ATOM   1592  CZ  PHE B2048      40.424  42.288  50.041  1.00 26.22     0.000 A 
ATOM   1593  N   GLU B2049      33.423  40.300  51.730  1.00 25.22    -0.346 N 
ATOM   1594  HN  GLU B2049      33.305  41.306  51.846  1.00  0.00     0.163 HD
ATOM   1595  CA  GLU B2049      32.376  39.387  52.192  1.00 27.46     0.177 C 
ATOM   1596  C   GLU B2049      31.747  38.577  51.048  1.00 25.72     0.241 C 
ATOM   1597  O   GLU B2049      31.281  37.460  51.263  1.00 29.26    -0.271 OA
ATOM   1598  CB  GLU B2049      31.318  40.135  53.013  1.00 30.46     0.045 C 
ATOM   1599  CG  GLU B2049      31.807  40.492  54.395  1.00 37.07     0.116 C 
ATOM   1600  CD  GLU B2049      30.872  41.408  55.150  1.00 43.58     0.172 C 
ATOM   1601  OE1 GLU B2049      29.927  41.962  54.538  1.00 44.40    -0.648 OA
ATOM   1602  OE2 GLU B2049      31.111  41.594  56.357  1.00 48.90    -0.648 OA
ATOM   1603  N   VAL B2050      31.755  39.138  49.838  1.00 23.99    -0.346 N 
ATOM   1604  HN  VAL B2050      32.116  40.086  49.729  1.00  0.00     0.163 HD
ATOM   1605  CA  VAL B2050      31.260  38.428  48.673  1.00 23.83     0.180 C 
ATOM   1606  C   VAL B2050      32.341  37.485  48.114  1.00 22.46     0.241 C 
ATOM   1607  O   VAL B2050      32.047  36.332  47.788  1.00 23.95    -0.271 OA
ATOM   1608  CB  VAL B2050      30.801  39.446  47.572  1.00 21.35     0.009 C 
ATOM   1609  CG1 VAL B2050      30.436  38.731  46.276  1.00 22.24     0.012 C 
ATOM   1610  CG2 VAL B2050      29.589  40.225  48.081  1.00 23.39     0.012 C 
ATOM   1611  N   LEU B2051      33.579  37.969  48.013  1.00 21.50    -0.346 N 
ATOM   1612  HN  LEU B2051      33.790  38.898  48.377  1.00  0.00     0.163 HD
ATOM   1613  CA  LEU B2051      34.640  37.177  47.383  1.00 21.60     0.177 C 
ATOM   1614  C   LEU B2051      35.090  35.979  48.207  1.00 24.14     0.241 C 
ATOM   1615  O   LEU B2051      35.373  34.906  47.643  1.00 24.18    -0.271 OA
ATOM   1616  CB  LEU B2051      35.861  38.049  47.095  1.00 20.94     0.038 C 
ATOM   1617  CG  LEU B2051      35.714  39.245  46.138  1.00 20.90    -0.020 C 
ATOM   1618  CD1 LEU B2051      36.990  40.098  46.198  1.00 21.98     0.009 C 
ATOM   1619  CD2 LEU B2051      35.484  38.782  44.712  1.00 23.96     0.009 C 
ATOM   1620  N   GLU B2052      35.153  36.126  49.532  1.00 25.18    -0.346 N 
ATOM   1621  HN  GLU B2052      34.812  36.983  49.968  1.00  0.00     0.163 HD
ATOM   1622  CA  GLU B2052      35.715  35.051  50.362  1.00 29.32     0.177 C 
ATOM   1623  C   GLU B2052      34.984  33.694  50.276  1.00 30.09     0.243 C 
ATOM   1624  O   GLU B2052      35.638  32.665  50.121  1.00 30.15    -0.271 OA
ATOM   1625  CB  GLU B2052      35.952  35.533  51.802  1.00 31.40     0.045 C 
ATOM   1626  CG  GLU B2052      37.130  36.541  51.865  1.00 32.85     0.116 C 
ATOM   1627  CD  GLU B2052      37.288  37.264  53.220  1.00 36.49     0.172 C 
ATOM   1628  OE1 GLU B2052      36.517  37.004  54.168  1.00 42.78    -0.648 OA
ATOM   1629  OE2 GLU B2052      38.204  38.112  53.321  1.00 41.85    -0.648 OA
ATOM   1630  N   PRO B2053      33.640  33.676  50.362  1.00 30.99    -0.337 N 
ATOM   1631  CA  PRO B2053      32.931  32.401  50.177  1.00 32.32     0.179 C 
ATOM   1632  C   PRO B2053      33.112  31.779  48.783  1.00 30.94     0.241 C 
ATOM   1633  O   PRO B2053      33.084  30.551  48.648  1.00 34.11    -0.271 OA
ATOM   1634  CB  PRO B2053      31.458  32.765  50.387  1.00 34.48     0.037 C 
ATOM   1635  CG  PRO B2053      31.435  34.133  50.946  1.00 33.33     0.022 C 
ATOM   1636  CD  PRO B2053      32.721  34.793  50.652  1.00 31.49     0.127 C 
ATOM   1637  N   LEU B2054      33.298  32.620  47.762  1.00 28.07    -0.346 N 
ATOM   1638  HN  LEU B2054      33.274  33.624  47.940  1.00  0.00     0.163 HD
ATOM   1639  CA  LEU B2054      33.535  32.149  46.395  1.00 26.53     0.177 C 
ATOM   1640  C   LEU B2054      34.878  31.426  46.282  1.00 26.36     0.241 C 
ATOM   1641  O   LEU B2054      34.967  30.375  45.659  1.00 25.48    -0.271 OA
ATOM   1642  CB  LEU B2054      33.458  33.295  45.391  1.00 25.35     0.038 C 
ATOM   1643  CG  LEU B2054      32.024  33.821  45.218  1.00 27.03    -0.020 C 
ATOM   1644  CD1 LEU B2054      32.079  35.066  44.354  1.00 27.93     0.009 C 
ATOM   1645  CD2 LEU B2054      31.079  32.768  44.634  1.00 32.29     0.009 C 
ATOM   1646  N   HIS B2055      35.935  31.987  46.878  1.00 24.16    -0.346 N 
ATOM   1647  HN  HIS B2055      35.858  32.908  47.310  1.00  0.00     0.163 HD
ATOM   1648  CA  HIS B2055      37.203  31.261  46.902  1.00 23.83     0.182 C 
ATOM   1649  C   HIS B2055      37.101  30.003  47.759  1.00 27.15     0.241 C 
ATOM   1650  O   HIS B2055      37.686  28.971  47.421  1.00 27.48    -0.271 OA
ATOM   1651  CB  HIS B2055      38.333  32.170  47.397  1.00 23.01     0.093 C 
ATOM   1652  CG  HIS B2055      38.710  33.249  46.425  1.00 19.62     0.028 A 
ATOM   1653  ND1 HIS B2055      39.379  32.982  45.255  1.00 20.46    -0.354 N 
ATOM   1654  HD1 HIS B2055      39.656  32.054  44.936  1.00  0.00     0.166 HD
ATOM   1655  CD2 HIS B2055      38.479  34.589  46.427  1.00 19.64     0.114 A 
ATOM   1656  CE1 HIS B2055      39.610  34.110  44.606  1.00 18.36     0.180 A 
ATOM   1657  NE2 HIS B2055      39.062  35.100  45.290  1.00 18.20    -0.360 N 
ATOM   1658  HE2 HIS B2055      39.070  36.083  45.019  1.00  0.00     0.166 HD
ATOM   1659  N   ALA B2056      36.351  30.089  48.859  1.00 28.02    -0.346 N 
ATOM   1660  HN  ALA B2056      35.852  30.956  49.057  1.00  0.00     0.163 HD
ATOM   1661  CA  ALA B2056      36.232  28.971  49.780  1.00 32.31     0.172 C 
ATOM   1662  C   ALA B2056      35.493  27.811  49.131  1.00 34.79     0.240 C 
ATOM   1663  O   ALA B2056      35.766  26.670  49.457  1.00 36.73    -0.271 OA
ATOM   1664  CB  ALA B2056      35.548  29.401  51.057  1.00 34.34     0.042 C 
ATOM   1665  N   MET B2057      34.570  28.091  48.219  1.00 44.09    -0.346 N 
ATOM   1666  HN  MET B2057      34.360  29.064  47.998  1.00  0.00     0.163 HD
ATOM   1667  CA  MET B2057      33.847  27.019  47.524  1.00 45.85     0.177 C 
ATOM   1668  C   MET B2057      34.728  26.273  46.513  1.00 42.19     0.241 C 
ATOM   1669  O   MET B2057      34.502  25.083  46.233  1.00 43.59    -0.271 OA
ATOM   1670  CB  MET B2057      32.604  27.571  46.824  1.00 44.57     0.045 C 
ATOM   1671  CG  MET B2057      32.741  27.691  45.303  1.00 42.80     0.076 C 
ATOM   1672  SD  MET B2057      31.267  28.328  44.528  1.00 43.86    -0.173 SA
ATOM   1673  CE  MET B2057      30.257  26.839  44.593  1.00 49.24     0.089 C 
ATOM   1674  N   MET B2058      35.722  26.970  45.949  1.00 39.16    -0.346 N 
ATOM   1675  HN  MET B2058      35.854  27.949  46.202  1.00  0.00     0.163 HD
ATOM   1676  CA  MET B2058      36.626  26.348  44.972  1.00 36.91     0.177 C 
ATOM   1677  C   MET B2058      37.427  25.216  45.614  1.00 41.36     0.241 C 
ATOM   1678  O   MET B2058      37.807  24.255  44.936  1.00 41.73    -0.271 OA
ATOM   1679  CB  MET B2058      37.558  27.374  44.325  1.00 33.72     0.045 C 
ATOM   1680  CG  MET B2058      36.834  28.408  43.459  1.00 29.82     0.076 C 
ATOM   1681  SD  MET B2058      35.889  27.696  42.075  1.00 29.04    -0.173 SA
ATOM   1682  CE  MET B2058      37.187  27.299  40.923  1.00 27.63     0.089 C 
ATOM   1683  N   GLU B2059      37.634  25.311  46.926  1.00 45.44    -0.346 N 
ATOM   1684  HN  GLU B2059      37.245  26.109  47.428  1.00  0.00     0.163 HD
ATOM   1685  CA  GLU B2059      38.400  24.310  47.676  1.00 51.41     0.177 C 
ATOM   1686  C   GLU B2059      37.756  22.916  47.694  1.00 55.24     0.241 C 
ATOM   1687  O   GLU B2059      38.470  21.912  47.725  1.00 58.85    -0.271 OA
ATOM   1688  CB  GLU B2059      38.692  24.804  49.096  1.00 55.66     0.045 C 
ATOM   1689  CG  GLU B2059      39.613  26.024  49.145  1.00 54.02     0.116 C 
ATOM   1690  CD  GLU B2059      39.639  26.710  50.506  1.00 58.95     0.172 C 
ATOM   1691  OE1 GLU B2059      39.070  26.167  51.482  1.00 65.83    -0.648 OA
ATOM   1692  OE2 GLU B2059      40.237  27.803  50.605  1.00 59.42    -0.648 OA
ATOM   1693  N   ARG B2060      36.422  22.851  47.655  1.00 55.47    -0.346 N 
ATOM   1694  HN  ARG B2060      35.881  23.715  47.694  1.00  0.00     0.163 HD
ATOM   1695  CA  ARG B2060      35.712  21.565  47.557  1.00 59.57     0.172 C 
ATOM   1696  C   ARG B2060      35.944  20.873  46.208  1.00 57.27     0.240 C 
ATOM   1697  O   ARG B2060      35.721  19.671  46.083  1.00 61.07    -0.271 OA
ATOM   1698  CB  ARG B2060      34.211  21.741  47.807  1.00 60.45     0.042 C 
ATOM   1699  N   GLY B2061      36.385  21.638  45.207  1.00 52.19    -0.351 N 
ATOM   1700  HN  GLY B2061      36.491  22.640  45.366  1.00  0.00     0.163 HD
ATOM   1701  CA  GLY B2061      36.723  21.094  43.886  1.00 50.80     0.225 C 
ATOM   1702  C   GLY B2061      35.526  20.943  42.959  1.00 49.74     0.238 C 
ATOM   1703  O   GLY B2061      34.379  20.974  43.420  1.00 51.63    -0.272 OA
ATOM   1704  N   PRO B2062      35.782  20.752  41.642  1.00 47.78    -0.337 N 
ATOM   1705  CA  PRO B2062      34.700  20.618  40.652  1.00 46.88     0.179 C 
ATOM   1706  C   PRO B2062      33.905  19.317  40.872  1.00 51.42     0.241 C 
ATOM   1707  O   PRO B2062      34.494  18.250  41.098  1.00 55.20    -0.271 OA
ATOM   1708  CB  PRO B2062      35.454  20.544  39.319  1.00 45.67     0.037 C 
ATOM   1709  CG  PRO B2062      36.805  19.975  39.678  1.00 45.99     0.022 C 
ATOM   1710  CD  PRO B2062      37.116  20.607  41.019  1.00 47.38     0.127 C 
ATOM   1711  N   GLN B2063      32.580  19.423  40.830  1.00 51.72    -0.346 N 
ATOM   1712  HN  GLN B2063      32.163  20.333  40.634  1.00  0.00     0.163 HD
ATOM   1713  CA  GLN B2063      31.705  18.277  41.056  1.00 56.35     0.172 C 
ATOM   1714  C   GLN B2063      30.942  17.922  39.781  1.00 56.62     0.240 C 
ATOM   1715  O   GLN B2063      30.154  16.990  39.779  1.00 61.14    -0.271 OA
ATOM   1716  CB  GLN B2063      30.735  18.565  42.212  1.00 58.42     0.042 C 
ATOM   1717  N   THR B2064      31.164  18.685  38.707  1.00 52.35    -0.344 N 
ATOM   1718  HN  THR B2064      31.816  19.465  38.790  1.00  0.00     0.163 HD
ATOM   1719  CA  THR B2064      30.508  18.449  37.406  1.00 53.20     0.205 C 
ATOM   1720  C   THR B2064      31.489  18.668  36.246  1.00 50.99     0.243 C 
ATOM   1721  O   THR B2064      32.552  19.282  36.420  1.00 47.10    -0.271 OA
ATOM   1722  CB  THR B2064      29.272  19.385  37.163  1.00 53.16     0.146 C 
ATOM   1723  OG1 THR B2064      29.724  20.715  36.884  1.00 47.96    -0.393 OA
ATOM   1724  HG1 THR B2064      30.324  20.702  36.147  1.00  0.00     0.210 HD
ATOM   1725  CG2 THR B2064      28.298  19.406  38.359  1.00 55.59     0.042 C 
ATOM   1726  N   LEU B2065      31.116  18.157  35.067  1.00 53.46    -0.346 N 
ATOM   1727  HN  LEU B2065      30.295  17.552  35.037  1.00  0.00     0.163 HD
ATOM   1728  CA  LEU B2065      31.833  18.426  33.816  1.00 52.58     0.177 C 
ATOM   1729  C   LEU B2065      32.052  19.934  33.591  1.00 48.97     0.241 C 
ATOM   1730  O   LEU B2065      33.182  20.376  33.345  1.00 46.51    -0.271 OA
ATOM   1731  CB  LEU B2065      31.093  17.784  32.620  1.00 57.11     0.038 C 
ATOM   1732  CG  LEU B2065      31.112  16.279  32.341  1.00 63.86    -0.020 C 
ATOM   1733  CD1 LEU B2065      30.269  16.018  31.119  1.00 68.92     0.009 C 
ATOM   1734  CD2 LEU B2065      32.532  15.783  32.108  1.00 65.38     0.009 C 
ATOM   1735  N   LYS B2066      30.981  20.721  33.708  1.00 48.68    -0.346 N 
ATOM   1736  HN  LYS B2066      30.074  20.299  33.908  1.00  0.00     0.163 HD
ATOM   1737  CA  LYS B2066      31.074  22.176  33.557  1.00 46.68     0.176 C 
ATOM   1738  C   LYS B2066      32.023  22.782  34.592  1.00 42.41     0.241 C 
ATOM   1739  O   LYS B2066      32.815  23.674  34.257  1.00 40.56    -0.271 OA
ATOM   1740  CB  LYS B2066      29.690  22.838  33.624  1.00 48.29     0.035 C 
ATOM   1741  CG  LYS B2066      28.733  22.348  32.528  1.00 54.21     0.004 C 
ATOM   1742  CD  LYS B2066      27.288  22.859  32.663  1.00 58.86     0.027 C 
ATOM   1743  CE  LYS B2066      26.521  22.282  33.869  1.00 61.42     0.229 C 
ATOM   1744  NZ  LYS B2066      26.437  20.800  33.937  1.00 64.39    -0.079 N 
ATOM   1745  HZ1 LYS B2066      25.929  20.418  34.735  1.00  0.00     0.274 HD
ATOM   1746  HZ2 LYS B2066      27.373  20.398  33.897  1.00  0.00     0.274 HD
ATOM   1747  HZ3 LYS B2066      26.044  20.435  33.069  1.00  0.00     0.274 HD
ATOM   1748  N   GLU B2067      31.974  22.291  35.833  1.00 41.75    -0.346 N 
ATOM   1749  HN  GLU B2067      31.331  21.530  36.051  1.00  0.00     0.163 HD
ATOM   1750  CA  GLU B2067      32.844  22.841  36.891  1.00 38.29     0.177 C 
ATOM   1751  C   GLU B2067      34.324  22.490  36.689  1.00 37.67     0.241 C 
ATOM   1752  O   GLU B2067      35.215  23.299  36.926  1.00 33.74    -0.271 OA
ATOM   1753  CB  GLU B2067      32.351  22.416  38.276  1.00 39.65     0.045 C 
ATOM   1754  CG  GLU B2067      31.143  23.251  38.743  1.00 39.23     0.116 C 
ATOM   1755  CD  GLU B2067      30.692  22.948  40.159  1.00 42.63     0.172 C 
ATOM   1756  OE1 GLU B2067      31.096  21.904  40.744  1.00 41.85    -0.648 OA
ATOM   1757  OE2 GLU B2067      29.910  23.767  40.692  1.00 44.23    -0.648 OA
ATOM   1758  N   THR B2068      34.584  21.282  36.207  1.00 40.33    -0.344 N 
ATOM   1759  HN  THR B2068      33.813  20.637  36.035  1.00  0.00     0.163 HD
ATOM   1760  CA  THR B2068      35.950  20.857  35.918  1.00 41.43     0.205 C 
ATOM   1761  C   THR B2068      36.554  21.706  34.800  1.00 40.18     0.243 C 
ATOM   1762  O   THR B2068      37.689  22.181  34.926  1.00 38.98    -0.271 OA
ATOM   1763  CB  THR B2068      35.990  19.354  35.553  1.00 45.62     0.146 C 
ATOM   1764  OG1 THR B2068      35.384  18.593  36.604  1.00 50.09    -0.393 OA
ATOM   1765  HG1 THR B2068      34.499  18.910  36.738  1.00  0.00     0.210 HD
ATOM   1766  CG2 THR B2068      37.428  18.839  35.336  1.00 48.35     0.042 C 
ATOM   1767  N   SER B2069      35.799  21.926  33.721  1.00 41.57    -0.344 N 
ATOM   1768  HN  SER B2069      34.896  21.460  33.636  1.00  0.00     0.163 HD
ATOM   1769  CA  SER B2069      36.251  22.833  32.650  1.00 41.57     0.200 C 
ATOM   1770  C   SER B2069      36.523  24.231  33.184  1.00 38.03     0.243 C 
ATOM   1771  O   SER B2069      37.562  24.830  32.873  1.00 37.00    -0.271 OA
ATOM   1772  CB  SER B2069      35.252  22.893  31.490  1.00 44.99     0.199 C 
ATOM   1773  OG  SER B2069      33.913  22.852  31.951  1.00 48.55    -0.398 OA
ATOM   1774  HG  SER B2069      33.294  22.889  31.232  1.00  0.00     0.209 HD
ATOM   1775  N   PHE B2070      35.572  24.748  33.963  1.00 35.93    -0.346 N 
ATOM   1776  HN  PHE B2070      34.715  24.217  34.120  1.00  0.00     0.163 HD
ATOM   1777  CA  PHE B2070      35.726  26.062  34.601  1.00 33.13     0.180 C 
ATOM   1778  C   PHE B2070      36.987  26.109  35.467  1.00 32.07     0.241 C 
ATOM   1779  O   PHE B2070      37.779  27.048  35.373  1.00 30.57    -0.271 OA
ATOM   1780  CB  PHE B2070      34.487  26.424  35.440  1.00 32.96     0.073 C 
ATOM   1781  CG  PHE B2070      34.585  27.780  36.124  1.00 30.36    -0.056 A 
ATOM   1782  CD1 PHE B2070      34.045  28.926  35.533  1.00 31.68     0.007 A 
ATOM   1783  CD2 PHE B2070      35.228  27.903  37.350  1.00 30.41     0.007 A 
ATOM   1784  CE1 PHE B2070      34.146  30.172  36.163  1.00 33.80     0.001 A 
ATOM   1785  CE2 PHE B2070      35.339  29.149  37.983  1.00 29.14     0.001 A 
ATOM   1786  CZ  PHE B2070      34.799  30.280  37.386  1.00 30.39     0.000 A 
ATOM   1787  N   ASN B2071      37.164  25.109  36.323  1.00 32.76    -0.346 N 
ATOM   1788  HN  ASN B2071      36.467  24.367  36.385  1.00  0.00     0.163 HD
ATOM   1789  CA  ASN B2071      38.350  25.062  37.178  1.00 33.32     0.185 C 
ATOM   1790  C   ASN B2071      39.671  24.949  36.395  1.00 33.52     0.241 C 
ATOM   1791  O   ASN B2071      40.679  25.559  36.778  1.00 33.08    -0.271 OA
ATOM   1792  CB  ASN B2071      38.209  23.962  38.227  1.00 35.50     0.137 C 
ATOM   1793  CG  ASN B2071      39.285  24.027  39.295  1.00 37.25     0.217 C 
ATOM   1794  OD1 ASN B2071      39.306  24.946  40.121  1.00 37.54    -0.274 OA
ATOM   1795  ND2 ASN B2071      40.183  23.041  39.291  1.00 41.21    -0.370 N 
ATOM   1796 1HD2 ASN B2071      40.906  23.085  40.009  1.00  0.00     0.159 HD
ATOM   1797 2HD2 ASN B2071      40.166  22.282  38.609  1.00  0.00     0.159 HD
ATOM   1798  N   GLN B2072      39.667  24.165  35.316  1.00 36.00    -0.346 N 
ATOM   1799  HN  GLN B2072      38.835  23.617  35.097  1.00  0.00     0.163 HD
ATOM   1800  CA  GLN B2072      40.834  24.077  34.442  1.00 37.13     0.172 C 
ATOM   1801  C   GLN B2072      41.147  25.398  33.743  1.00 36.41     0.240 C 
ATOM   1802  O   GLN B2072      42.311  25.764  33.602  1.00 38.27    -0.271 OA
ATOM   1803  CB  GLN B2072      40.640  22.977  33.395  1.00 40.20     0.042 C 
ATOM   1804  N   ALA B2073      40.106  26.114  33.310  1.00 34.09    -0.346 N 
ATOM   1805  HN  ALA B2073      39.159  25.782  33.495  1.00  0.00     0.163 HD
ATOM   1806  CA  ALA B2073      40.296  27.361  32.578  1.00 34.45     0.172 C 
ATOM   1807  C   ALA B2073      40.691  28.483  33.521  1.00 31.59     0.240 C 
ATOM   1808  O   ALA B2073      41.572  29.295  33.195  1.00 33.43    -0.271 OA
ATOM   1809  CB  ALA B2073      39.031  27.737  31.843  1.00 35.42     0.042 C 
ATOM   1810  N   TYR B2074      40.047  28.530  34.685  1.00 29.38    -0.346 N 
ATOM   1811  HN  TYR B2074      39.545  27.707  35.018  1.00  0.00     0.163 HD
ATOM   1812  CA  TYR B2074      40.052  29.771  35.504  1.00 27.27     0.180 C 
ATOM   1813  C   TYR B2074      40.596  29.636  36.923  1.00 26.16     0.241 C 
ATOM   1814  O   TYR B2074      40.842  30.621  37.585  1.00 25.70    -0.271 OA
ATOM   1815  CB  TYR B2074      38.624  30.335  35.561  1.00 27.49     0.073 C 
ATOM   1816  CG  TYR B2074      38.033  30.552  34.182  1.00 29.87    -0.056 A 
ATOM   1817  CD1 TYR B2074      38.656  31.390  33.252  1.00 32.84     0.010 A 
ATOM   1818  CD2 TYR B2074      36.858  29.906  33.801  1.00 30.90     0.010 A 
ATOM   1819  CE1 TYR B2074      38.102  31.573  31.965  1.00 34.62     0.037 A 
ATOM   1820  CE2 TYR B2074      36.308  30.076  32.538  1.00 33.31     0.037 A 
ATOM   1821  CZ  TYR B2074      36.928  30.909  31.628  1.00 36.68     0.065 A 
ATOM   1822  OH  TYR B2074      36.365  31.064  30.370  1.00 41.78    -0.361 OA
ATOM   1823  HH  TYR B2074      36.792  31.637  29.744  1.00  0.00     0.217 HD
ATOM   1824  N   GLY B2075      40.795  28.392  37.370  1.00 29.82    -0.351 N 
ATOM   1825  HN  GLY B2075      40.683  27.604  36.732  1.00  0.00     0.163 HD
ATOM   1826  CA  GLY B2075      41.170  28.146  38.759  1.00 30.27     0.225 C 
ATOM   1827  C   GLY B2075      42.469  28.794  39.192  1.00 28.68     0.236 C 
ATOM   1828  O   GLY B2075      42.544  29.395  40.277  1.00 26.86    -0.272 OA
ATOM   1829  N   ARG B2076      43.496  28.676  38.344  1.00 29.99    -0.346 N 
ATOM   1830  HN  ARG B2076      43.365  28.156  37.476  1.00  0.00     0.163 HD
ATOM   1831  CA  ARG B2076      44.812  29.276  38.628  1.00 29.29     0.176 C 
ATOM   1832  C   ARG B2076      44.675  30.805  38.756  1.00 25.31     0.241 C 
ATOM   1833  O   ARG B2076      45.229  31.440  39.686  1.00 23.08    -0.271 OA
ATOM   1834  CB  ARG B2076      45.804  28.979  37.514  1.00 32.25     0.036 C 
ATOM   1835  CG  ARG B2076      47.256  29.270  37.900  1.00 38.18     0.023 C 
ATOM   1836  CD  ARG B2076      47.996  29.916  36.731  1.00 43.15     0.138 C 
ATOM   1837  NE  ARG B2076      47.408  31.212  36.405  1.00 41.13    -0.227 N 
ATOM   1838  HE  ARG B2076      46.730  31.249  35.644  1.00  0.00     0.177 HD
ATOM   1839  CZ  ARG B2076      47.698  32.351  37.035  1.00 38.07     0.665 C 
ATOM   1840  NH1 ARG B2076      48.598  32.360  38.012  1.00 39.50    -0.235 N 
ATOM   1841 1HH1 ARG B2076      48.820  33.231  38.494  1.00  0.00     0.174 HD
ATOM   1842 2HH1 ARG B2076      49.057  31.492  38.288  1.00  0.00     0.174 HD
ATOM   1843  NH2 ARG B2076      47.102  33.479  36.676  1.00 36.04    -0.235 N 
ATOM   1844 1HH2 ARG B2076      47.324  34.350  37.158  1.00  0.00     0.174 HD
ATOM   1845 2HH2 ARG B2076      46.411  33.472  35.926  1.00  0.00     0.174 HD
ATOM   1846  N   ASP B2077      43.945  31.418  37.821  1.00 23.75    -0.346 N 
ATOM   1847  HN  ASP B2077      43.515  30.865  37.080  1.00  0.00     0.163 HD
ATOM   1848  CA  ASP B2077      43.749  32.876  37.840  1.00 21.22     0.186 C 
ATOM   1849  C   ASP B2077      43.039  33.344  39.124  1.00 19.37     0.241 C 
ATOM   1850  O   ASP B2077      43.391  34.374  39.709  1.00 19.12    -0.271 OA
ATOM   1851  CB  ASP B2077      42.964  33.339  36.592  1.00 22.56     0.147 C 
ATOM   1852  CG  ASP B2077      43.810  33.334  35.323  1.00 26.54     0.175 C 
ATOM   1853  OD1 ASP B2077      45.053  33.408  35.420  1.00 30.00    -0.648 OA
ATOM   1854  OD2 ASP B2077      43.208  33.242  34.227  1.00 35.67    -0.648 OA
ATOM   1855  N   LEU B2078      42.014  32.592  39.528  1.00 19.70    -0.347 N 
ATOM   1856  HN  LEU B2078      41.732  31.773  38.990  1.00  0.00     0.163 HD
ATOM   1857  CA  LEU B2078      41.299  32.956  40.752  1.00 17.49     0.163 C 
ATOM   1858  C   LEU B2078      42.149  32.775  41.992  1.00 18.82     0.219 C 
ATOM   1859  O   LEU B2078      42.095  33.592  42.887  1.00 17.98    -0.287 OA
ATOM   1860  CB  LEU B2078      39.968  32.204  40.865  1.00 20.25     0.037 C 
ATOM   1861  CG  LEU B2078      38.988  32.550  39.744  1.00 19.91    -0.020 C 
ATOM   1862  CD1 LEU B2078      37.888  31.504  39.544  1.00 21.90     0.009 C 
ATOM   1863  CD2 LEU B2078      38.337  33.905  39.988  1.00 20.34     0.009 C 
ATOM   1864  N   MET B2079      42.971  31.733  42.012  0.50 19.99     0.000 N 
ATOM   1865  H   MET B2079      42.970  31.075  41.233  1.00  0.00     0.000 HD
ATOM   1866  N   MET B2079      42.944  31.708  42.032  0.50 19.56     0.000 N 
ATOM   1867  H   MET B2079      42.900  31.018  41.282  1.00  0.00     0.000 HD
ATOM   1868  CA  MET B2079      43.882  31.518  43.145  0.50 21.67     0.034 A 
ATOM   1869  CA  MET B2079      43.887  31.513  43.147  0.50 20.33     0.034 A 
ATOM   1870  C   MET B2079      44.932  32.615  43.220  0.50 20.05     0.059 A 
ATOM   1871  C   MET B2079      44.812  32.731  43.220  0.50 19.14     0.001 A 
ATOM   1872  O   MET B2079      45.392  32.994  44.316  0.50 19.04     0.000 OA
ATOM   1873  O   MET B2079      45.054  33.316  44.301  0.50 17.75     0.000 OA
ATOM   1874  CB  MET B2079      44.529  30.138  43.050  0.50 24.18     0.052 A 
ATOM   1875  CB  MET B2079      44.669  30.189  42.978  0.50 23.48     0.038 A 
ATOM   1876  CG  MET B2079      43.548  29.017  43.317  0.50 28.93     0.120 A 
ATOM   1877  CG  MET B2079      43.905  28.932  43.431  0.50 29.49     0.174 A 
ATOM   1878  SD  MET B2079      44.406  27.494  43.634  0.50 36.07    -0.284 SA
ATOM   1879  SD  MET B2079      43.512  28.938  45.200  0.50 35.54    -0.300 SA
ATOM   1880  CE  MET B2079      45.040  27.764  45.288  0.50 36.74     0.159 A 
ATOM   1881  CE  MET B2079      45.109  28.623  45.959  0.50 37.19     0.067 A 
ATOM   1882  N   GLU B2080      45.303  33.152  42.059  1.00 17.79    -0.304 NA
ATOM   1883  CA  GLU B2080      46.257  34.272  42.033  1.00 18.11     0.195 C 
ATOM   1884  C   GLU B2080      45.565  35.541  42.532  1.00 16.18     0.242 C 
ATOM   1885  O   GLU B2080      46.117  36.341  43.297  1.00 16.57    -0.271 OA
ATOM   1886  CB  GLU B2080      46.881  34.482  40.645  1.00 18.62     0.047 C 
ATOM   1887  CG  GLU B2080      48.021  35.505  40.735  1.00 19.48     0.116 C 
ATOM   1888  CD  GLU B2080      48.551  35.956  39.386  1.00 22.29     0.172 C 
ATOM   1889  OE1 GLU B2080      48.524  35.181  38.408  1.00 24.61    -0.648 OA
ATOM   1890  OE2 GLU B2080      48.975  37.129  39.320  1.00 21.49    -0.648 OA
ATOM   1891  N   ALA B2081      44.336  35.764  42.087  1.00 16.08    -0.346 N 
ATOM   1892  HN  ALA B2081      43.922  35.144  41.390  1.00  0.00     0.163 HD
ATOM   1893  CA  ALA B2081      43.587  36.888  42.594  1.00 13.61     0.172 C 
ATOM   1894  C   ALA B2081      43.448  36.872  44.123  1.00 14.23     0.240 C 
ATOM   1895  O   ALA B2081      43.619  37.915  44.772  1.00 14.20    -0.271 OA
ATOM   1896  CB  ALA B2081      42.210  36.976  41.889  1.00 14.73     0.042 C 
ATOM   1897  N   GLN B2082      43.179  35.710  44.694  1.00 14.92    -0.347 N 
ATOM   1898  HN  GLN B2082      43.014  34.888  44.113  1.00  0.00     0.163 HD
ATOM   1899  CA  GLN B2082      43.116  35.591  46.154  1.00 16.36     0.163 C 
ATOM   1900  C   GLN B2082      44.476  35.926  46.792  1.00 16.85     0.219 C 
ATOM   1901  O   GLN B2082      44.520  36.539  47.871  1.00 17.07    -0.287 OA
ATOM   1902  CB  GLN B2082      42.684  34.179  46.528  1.00 18.07     0.043 C 
ATOM   1903  CG  GLN B2082      42.729  33.894  48.040  1.00 20.87     0.105 C 
ATOM   1904  CD  GLN B2082      42.199  32.511  48.372  1.00 23.83     0.215 C 
ATOM   1905  OE1 GLN B2082      42.772  31.492  47.983  1.00 31.94    -0.274 OA
ATOM   1906  NE2 GLN B2082      41.112  32.475  49.085  1.00 29.32    -0.370 N 
ATOM   1907 1HE2 GLN B2082      40.638  33.319  49.407  1.00  0.00     0.159 HD
ATOM   1908 2HE2 GLN B2082      40.756  31.546  49.308  1.00  0.00     0.159 HD
ATOM   1909  N   GLU B2083      45.571  35.537  46.144  0.70 16.98     0.000 N 
ATOM   1910  H   GLU B2083      45.491  35.026  45.265  1.00  0.00     0.000 HD
ATOM   1911  N   GLU B2083      45.566  35.539  46.127  0.30 16.63     0.000 N 
ATOM   1912  H   GLU B2083      45.458  35.027  45.251  1.00  0.00     0.000 HD
ATOM   1913  CA  GLU B2083      46.897  35.846  46.699  0.70 17.71     0.030 A 
ATOM   1914  CA  GLU B2083      46.920  35.831  46.624  0.30 16.95     0.030 A 
ATOM   1915  C   GLU B2083      47.081  37.370  46.741  0.70 15.81     0.058 A 
ATOM   1916  C   GLU B2083      47.213  37.326  46.652  0.30 15.54     0.000 A 
ATOM   1917  O   GLU B2083      47.542  37.914  47.743  0.70 15.34     0.000 OA
ATOM   1918  O   GLU B2083      47.911  37.803  47.548  0.30 15.96     0.000 OA
ATOM   1919  CB  GLU B2083      47.994  35.188  45.870  0.70 18.97     0.075 A 
ATOM   1920  CB  GLU B2083      47.986  35.097  45.805  0.30 18.04     0.079 A 
ATOM   1921  CG  GLU B2083      49.280  34.973  46.618  0.70 22.72     0.355 A 
ATOM   1922  CG  GLU B2083      48.097  33.632  46.148  0.30 19.40     0.071 A 
ATOM   1923  CD  GLU B2083      50.323  34.310  45.754  0.70 27.06     0.170 C 
ATOM   1924  CD  GLU B2083      48.317  33.399  47.641  0.30 23.76     0.113 C 
ATOM   1925  OE1 GLU B2083      49.945  33.747  44.689  0.70 27.84    -0.648 OA
ATOM   1926  OE1 GLU B2083      49.402  33.768  48.144  0.30 26.35    -0.880 OA
ATOM   1927  OE2 GLU B2083      51.497  34.366  46.151  0.70 30.90    -0.648 OA
ATOM   1928  OE2 GLU B2083      47.410  32.848  48.311  0.30 26.11    -0.651 OA
ATOM   1929  N   TRP B2084      46.672  38.060  45.685  1.00 13.93    -0.303 NA
ATOM   1930  CA  TRP B2084      46.812  39.511  45.685  1.00 13.45     0.199 C 
ATOM   1931  C   TRP B2084      45.914  40.128  46.772  1.00 15.01     0.243 C 
ATOM   1932  O   TRP B2084      46.308  41.106  47.418  1.00 15.81    -0.271 OA
ATOM   1933  CB  TRP B2084      46.389  40.102  44.331  1.00 14.00     0.077 C 
ATOM   1934  CG  TRP B2084      47.433  39.901  43.263  1.00 13.65    -0.028 A 
ATOM   1935  CD1 TRP B2084      47.350  39.055  42.190  1.00 15.33     0.096 A 
ATOM   1936  CD2 TRP B2084      48.707  40.561  43.147  1.00 12.69    -0.002 A 
ATOM   1937  NE1 TRP B2084      48.475  39.172  41.407  1.00 15.36    -0.365 N 
ATOM   1938  HE1 TRP B2084      48.654  38.647  40.551  1.00  0.00     0.165 HD
ATOM   1939  CE2 TRP B2084      49.318  40.103  41.956  1.00 16.05     0.042 A 
ATOM   1940  CE3 TRP B2084      49.371  41.543  43.910  1.00 14.13     0.014 A 
ATOM   1941  CZ2 TRP B2084      50.575  40.522  41.534  1.00 18.79     0.030 A 
ATOM   1942  CZ3 TRP B2084      50.616  41.978  43.456  1.00 16.64     0.001 A 
ATOM   1943  CH2 TRP B2084      51.193  41.479  42.265  1.00 17.14     0.002 A 
ATOM   1944  N   CYS B2085      44.701  39.592  46.976  1.00 14.45    -0.345 N 
ATOM   1945  HN  CYS B2085      44.375  38.821  46.393  1.00  0.00     0.163 HD
ATOM   1946  CA  CYS B2085      43.842  40.126  48.049  1.00 16.71     0.186 C 
ATOM   1947  C   CYS B2085      44.462  39.892  49.436  1.00 17.91     0.241 C 
ATOM   1948  O   CYS B2085      44.386  40.749  50.309  1.00 18.14    -0.271 OA
ATOM   1949  CB  CYS B2085      42.494  39.430  48.041  1.00 15.63     0.121 C 
ATOM   1950  SG  CYS B2085      41.477  39.953  46.625  1.00 19.20    -0.095 SA
ATOM   1951  N   ARG B2086      45.045  38.716  49.661  1.00 18.07    -0.346 N 
ATOM   1952  HN  ARG B2086      45.036  38.010  48.925  1.00  0.00     0.163 HD
ATOM   1953  CA  ARG B2086      45.699  38.407  50.935  1.00 19.85     0.176 C 
ATOM   1954  C   ARG B2086      46.872  39.342  51.134  1.00 19.26     0.241 C 
ATOM   1955  O   ARG B2086      47.122  39.800  52.257  1.00 21.93    -0.271 OA
ATOM   1956  CB  ARG B2086      46.123  36.946  50.976  1.00 21.24     0.036 C 
ATOM   1957  CG  ARG B2086      44.941  36.022  51.210  1.00 23.88     0.023 C 
ATOM   1958  CD  ARG B2086      45.338  34.570  51.138  1.00 27.61     0.138 C 
ATOM   1959  NE  ARG B2086      44.187  33.722  51.421  1.00 33.46    -0.227 N 
ATOM   1960  HE  ARG B2086      43.327  34.172  51.734  1.00  0.00     0.177 HD
ATOM   1961  CZ  ARG B2086      44.189  32.399  51.297  1.00 36.63     0.665 C 
ATOM   1962  NH1 ARG B2086      45.288  31.782  50.882  1.00 39.88    -0.235 N 
ATOM   1963 1HH1 ARG B2086      45.290  30.766  50.787  1.00  0.00     0.174 HD
ATOM   1964 2HH1 ARG B2086      46.119  32.327  50.650  1.00  0.00     0.174 HD
ATOM   1965  NH2 ARG B2086      43.106  31.689  51.599  1.00 41.21    -0.235 N 
ATOM   1966 1HH2 ARG B2086      43.108  30.673  51.504  1.00  0.00     0.174 HD
ATOM   1967 2HH2 ARG B2086      42.261  32.163  51.918  1.00  0.00     0.174 HD
ATOM   1968  N   LYS B2087      47.579  39.673  50.056  1.00 17.88    -0.346 N 
ATOM   1969  HN  LYS B2087      47.375  39.250  49.151  1.00  0.00     0.163 HD
ATOM   1970  CA  LYS B2087      48.648  40.650  50.194  1.00 19.41     0.176 C 
ATOM   1971  C   LYS B2087      48.096  42.026  50.579  1.00 18.72     0.241 C 
ATOM   1972  O   LYS B2087      48.635  42.690  51.501  1.00 20.86    -0.271 OA
ATOM   1973  CB  LYS B2087      49.428  40.800  48.914  1.00 18.59     0.035 C 
ATOM   1974  CG  LYS B2087      50.509  41.772  49.138  1.00 23.82     0.004 C 
ATOM   1975  CD  LYS B2087      51.425  41.845  47.970  1.00 22.65     0.027 C 
ATOM   1976  CE  LYS B2087      52.575  42.707  48.366  1.00 24.25     0.229 C 
ATOM   1977  NZ  LYS B2087      53.577  42.774  47.244  1.00 24.98    -0.079 N 
ATOM   1978  HZ1 LYS B2087      54.364  43.364  47.515  1.00  0.00     0.274 HD
ATOM   1979  HZ2 LYS B2087      53.152  43.081  46.369  1.00  0.00     0.274 HD
ATOM   1980  HZ3 LYS B2087      53.879  41.847  46.945  1.00  0.00     0.274 HD
ATOM   1981  N   TYR B2088      47.046  42.456  49.879  1.00 18.06    -0.347 N 
ATOM   1982  HN  TYR B2088      46.707  41.913  49.085  1.00  0.00     0.163 HD
ATOM   1983  CA  TYR B2088      46.377  43.709  50.248  1.00 18.56     0.166 C 
ATOM   1984  C   TYR B2088      46.030  43.771  51.738  1.00 20.58     0.219 C 
ATOM   1985  O   TYR B2088      46.158  44.828  52.367  1.00 21.41    -0.287 OA
ATOM   1986  CB  TYR B2088      45.121  43.946  49.384  1.00 18.72     0.072 C 
ATOM   1987  CG  TYR B2088      44.368  45.143  49.853  1.00 20.70    -0.056 A 
ATOM   1988  CD1 TYR B2088      44.772  46.421  49.484  1.00 21.16     0.010 A 
ATOM   1989  CD2 TYR B2088      43.296  45.004  50.728  1.00 21.97     0.010 A 
ATOM   1990  CE1 TYR B2088      44.084  47.522  49.918  1.00 24.70     0.037 A 
ATOM   1991  CE2 TYR B2088      42.618  46.108  51.194  1.00 28.15     0.037 A 
ATOM   1992  CZ  TYR B2088      43.034  47.358  50.787  1.00 27.73     0.065 A 
ATOM   1993  OH  TYR B2088      42.378  48.458  51.231  1.00 31.48    -0.361 OA
ATOM   1994  HH  TYR B2088      42.665  49.319  50.951  1.00  0.00     0.217 HD
ATOM   1995  N   MET B2089      45.572  42.661  52.312  0.50 21.06     0.000 N 
ATOM   1996  H   MET B2089      45.476  41.808  51.762  1.00  0.00     0.000 HD
ATOM   1997  N   MET B2089      45.577  42.668  52.325  0.50 21.46     0.000 N 
ATOM   1998  H   MET B2089      45.502  41.800  51.794  1.00  0.00     0.000 HD
ATOM   1999  CA  MET B2089      45.206  42.659  53.729  0.50 24.00     0.033 A 
ATOM   2000  CA  MET B2089      45.186  42.702  53.737  0.50 25.12     0.033 A 
ATOM   2001  C   MET B2089      46.375  43.083  54.609  0.50 24.63     0.059 A 
ATOM   2002  C   MET B2089      46.371  43.001  54.669  0.50 25.26     0.001 A 
ATOM   2003  O   MET B2089      46.187  43.746  55.629  0.50 27.26     0.000 OA
ATOM   2004  O   MET B2089      46.188  43.488  55.792  0.50 28.12     0.000 OA
ATOM   2005  CB  MET B2089      44.691  41.289  54.171  0.50 26.07     0.033 A 
ATOM   2006  CB  MET B2089      44.501  41.402  54.142  0.50 26.49     0.051 A 
ATOM   2007  CG  MET B2089      43.341  40.932  53.589  0.50 28.02     0.202 A 
ATOM   2008  CG  MET B2089      43.156  41.169  53.475  0.50 27.84     0.157 A 
ATOM   2009  SD  MET B2089      42.105  42.230  53.800  0.50 32.32    -0.269 SA
ATOM   2010  SD  MET B2089      42.689  39.426  53.566  0.50 30.83    -0.268 SA
ATOM   2011  CE  MET B2089      41.817  42.173  55.566  0.50 38.13     0.061 C 
ATOM   2012  CE  MET B2089      42.740  39.107  55.328  0.50 36.70     0.061 C 
ATOM   2013  N   LYS B2090      47.584  42.693  54.208  1.00 22.73    -0.304 NA
ATOM   2014  CA  LYS B2090      48.808  43.061  54.928  1.00 24.17     0.195 C 
ATOM   2015  C   LYS B2090      49.367  44.437  54.484  1.00 22.38     0.242 C 
ATOM   2016  O   LYS B2090      49.802  45.221  55.319  1.00 23.98    -0.271 OA
ATOM   2017  CB  LYS B2090      49.858  41.989  54.673  1.00 25.31     0.037 C 
ATOM   2018  CG  LYS B2090      49.709  40.741  55.545  1.00 31.99     0.004 C 
ATOM   2019  CD  LYS B2090      50.926  39.830  55.408  1.00 38.33     0.027 C 
ATOM   2020  CE  LYS B2090      50.526  38.375  55.531  1.00 43.85     0.229 C 
ATOM   2021  NZ  LYS B2090      49.646  37.972  54.381  1.00 44.26    -0.079 N 
ATOM   2022  HZ1 LYS B2090      49.377  36.992  54.464  1.00  0.00     0.274 HD
ATOM   2023  HZ2 LYS B2090      50.083  38.170  53.481  1.00  0.00     0.274 HD
ATOM   2024  HZ3 LYS B2090      48.834  38.583  54.293  1.00  0.00     0.274 HD
ATOM   2025  N   SER B2091      49.334  44.717  53.182  1.00 20.22    -0.344 N 
ATOM   2026  HN  SER B2091      48.849  44.094  52.536  1.00  0.00     0.163 HD
ATOM   2027  CA  SER B2091      50.000  45.927  52.681  1.00 20.49     0.200 C 
ATOM   2028  C   SER B2091      49.152  47.179  52.756  1.00 20.37     0.242 C 
ATOM   2029  O   SER B2091      49.718  48.272  52.952  1.00 22.50    -0.271 OA
ATOM   2030  CB  SER B2091      50.404  45.743  51.219  1.00 19.66     0.199 C 
ATOM   2031  OG  SER B2091      49.286  45.744  50.344  1.00 18.79    -0.398 OA
ATOM   2032  HG  SER B2091      49.537  45.630  49.435  1.00  0.00     0.209 HD
ATOM   2033  N   GLY B2092      47.844  47.028  52.583  1.00 21.55    -0.350 N 
ATOM   2034  HN  GLY B2092      47.452  46.087  52.571  1.00  0.00     0.163 HD
ATOM   2035  CA  GLY B2092      46.954  48.166  52.410  1.00 23.17     0.225 C 
ATOM   2036  C   GLY B2092      47.199  48.919  51.106  1.00 21.68     0.236 C 
ATOM   2037  O   GLY B2092      46.649  49.991  50.910  1.00 24.94    -0.272 OA
ATOM   2038  N   ASN B2093      48.068  48.387  50.238  1.00 21.79    -0.346 N 
ATOM   2039  HN  ASN B2093      48.508  47.492  50.450  1.00  0.00     0.163 HD
ATOM   2040  CA  ASN B2093      48.394  49.073  48.991  1.00 21.45     0.185 C 
ATOM   2041  C   ASN B2093      47.305  48.776  47.971  1.00 20.11     0.241 C 
ATOM   2042  O   ASN B2093      47.155  47.619  47.565  1.00 19.03    -0.271 OA
ATOM   2043  CB  ASN B2093      49.733  48.541  48.462  1.00 22.34     0.137 C 
ATOM   2044  CG  ASN B2093      50.275  49.369  47.306  1.00 24.92     0.217 C 
ATOM   2045  OD1 ASN B2093      49.532  50.106  46.653  1.00 25.06    -0.274 OA
ATOM   2046  ND2 ASN B2093      51.585  49.276  47.070  1.00 33.47    -0.370 N 
ATOM   2047 1HD2 ASN B2093      52.199  48.667  47.610  1.00  0.00     0.159 HD
ATOM   2048 2HD2 ASN B2093      51.948  49.831  46.295  1.00  0.00     0.159 HD
ATOM   2049  N   VAL B2094      46.563  49.783  47.535  1.00 20.97    -0.346 N 
ATOM   2050  HN  VAL B2094      46.744  50.732  47.861  1.00  0.00     0.163 HD
ATOM   2051  CA  VAL B2094      45.480  49.525  46.582  1.00 19.55     0.180 C 
ATOM   2052  C   VAL B2094      45.955  48.915  45.256  1.00 19.08     0.241 C 
ATOM   2053  O   VAL B2094      45.183  48.200  44.611  1.00 19.35    -0.271 OA
ATOM   2054  CB  VAL B2094      44.680  50.826  46.386  1.00 21.65     0.009 C 
ATOM   2055  CG1 VAL B2094      43.626  50.651  45.336  1.00 21.99     0.012 C 
ATOM   2056  CG2 VAL B2094      44.077  51.311  47.733  1.00 24.87     0.012 C 
ATOM   2057  N   LYS B2095      47.209  49.121  44.876  1.00 21.06    -0.346 N 
ATOM   2058  HN  LYS B2095      47.805  49.738  45.429  1.00  0.00     0.163 HD
ATOM   2059  CA  LYS B2095      47.751  48.483  43.684  1.00 21.55     0.176 C 
ATOM   2060  C   LYS B2095      47.626  46.966  43.762  1.00 19.18     0.241 C 
ATOM   2061  O   LYS B2095      47.464  46.308  42.736  1.00 17.93    -0.271 OA
ATOM   2062  CB  LYS B2095      49.228  48.834  43.475  1.00 23.73     0.035 C 
ATOM   2063  CG  LYS B2095      49.542  50.244  43.121  1.00 29.20     0.004 C 
ATOM   2064  CD  LYS B2095      51.027  50.442  42.778  1.00 32.29     0.027 C 
ATOM   2065  CE  LYS B2095      51.315  51.901  42.473  1.00 40.36     0.229 C 
ATOM   2066  NZ  LYS B2095      52.775  52.215  42.538  1.00 46.50    -0.079 N 
ATOM   2067  HZ1 LYS B2095      52.969  53.195  42.333  1.00  0.00     0.274 HD
ATOM   2068  HZ2 LYS B2095      53.312  51.598  41.929  1.00  0.00     0.274 HD
ATOM   2069  HZ3 LYS B2095      53.171  51.941  43.437  1.00  0.00     0.274 HD
ATOM   2070  N   ASP B2096      47.718  46.381  44.967  1.00 17.87    -0.346 N 
ATOM   2071  HN  ASP B2096      47.926  46.956  45.783  1.00  0.00     0.163 HD
ATOM   2072  CA  ASP B2096      47.530  44.954  45.140  1.00 16.62     0.186 C 
ATOM   2073  C   ASP B2096      46.092  44.533  44.869  1.00 15.47     0.241 C 
ATOM   2074  O   ASP B2096      45.850  43.496  44.228  1.00 15.01    -0.271 OA
ATOM   2075  CB  ASP B2096      48.029  44.505  46.541  1.00 16.98     0.147 C 
ATOM   2076  CG  ASP B2096      49.499  44.742  46.727  1.00 21.55     0.175 C 
ATOM   2077  OD1 ASP B2096      50.273  44.576  45.754  1.00 21.99    -0.648 OA
ATOM   2078  OD2 ASP B2096      49.938  45.078  47.864  1.00 22.52    -0.648 OA
ATOM   2079  N   LEU B2097      45.132  45.346  45.287  1.00 17.06    -0.346 N 
ATOM   2080  HN  LEU B2097      45.363  46.185  45.819  1.00  0.00     0.163 HD
ATOM   2081  CA  LEU B2097      43.769  45.035  44.985  1.00 16.15     0.177 C 
ATOM   2082  C   LEU B2097      43.457  45.213  43.489  1.00 16.62     0.241 C 
ATOM   2083  O   LEU B2097      42.641  44.485  42.910  1.00 16.53    -0.271 OA
ATOM   2084  CB  LEU B2097      42.871  45.921  45.841  1.00 19.82     0.038 C 
ATOM   2085  CG  LEU B2097      41.422  45.600  45.949  1.00 20.62    -0.020 C 
ATOM   2086  CD1 LEU B2097      41.180  44.100  46.180  1.00 22.73     0.009 C 
ATOM   2087  CD2 LEU B2097      40.951  46.414  47.161  1.00 26.28     0.009 C 
ATOM   2088  N   THR B2098      44.119  46.173  42.861  1.00 15.73    -0.344 N 
ATOM   2089  HN  THR B2098      44.741  46.780  43.394  1.00  0.00     0.163 HD
ATOM   2090  CA  THR B2098      43.980  46.380  41.439  1.00 16.48     0.205 C 
ATOM   2091  C   THR B2098      44.466  45.175  40.638  1.00 15.02     0.243 C 
ATOM   2092  O   THR B2098      43.858  44.796  39.651  1.00 15.12    -0.271 OA
ATOM   2093  CB  THR B2098      44.796  47.633  41.064  1.00 18.13     0.146 C 
ATOM   2094  OG1 THR B2098      44.285  48.755  41.833  1.00 23.16    -0.393 OA
ATOM   2095  HG1 THR B2098      44.369  48.585  42.764  1.00  0.00     0.210 HD
ATOM   2096  CG2 THR B2098      44.661  47.907  39.565  1.00 24.19     0.042 C 
ATOM   2097  N   GLN B2099      45.581  44.568  41.074  1.00 14.64    -0.346 N 
ATOM   2098  HN  GLN B2099      46.092  44.968  41.861  1.00  0.00     0.163 HD
ATOM   2099  CA  GLN B2099      46.076  43.350  40.446  1.00 14.36     0.177 C 
ATOM   2100  C   GLN B2099      45.023  42.278  40.553  1.00 13.62     0.241 C 
ATOM   2101  O   GLN B2099      44.801  41.518  39.631  1.00 14.16    -0.271 OA
ATOM   2102  CB  GLN B2099      47.404  42.888  41.096  1.00 14.06     0.044 C 
ATOM   2103  CG  GLN B2099      48.575  43.816  40.819  1.00 18.75     0.105 C 
ATOM   2104  CD  GLN B2099      49.298  43.572  39.491  1.00 26.93     0.215 C 
ATOM   2105  OE1 GLN B2099      48.954  42.672  38.706  1.00 28.14    -0.274 OA
ATOM   2106  NE2 GLN B2099      50.356  44.336  39.274  1.00 31.11    -0.370 N 
ATOM   2107 1HE2 GLN B2099      50.638  45.075  39.918  1.00  0.00     0.159 HD
ATOM   2108 2HE2 GLN B2099      50.837  44.174  38.390  1.00  0.00     0.159 HD
ATOM   2109  N   ALA B2100      44.381  42.166  41.722  1.00 13.37    -0.346 N 
ATOM   2110  HN  ALA B2100      44.580  42.813  42.485  1.00  0.00     0.163 HD
ATOM   2111  CA  ALA B2100      43.388  41.101  41.891  1.00 12.12     0.172 C 
ATOM   2112  C   ALA B2100      42.235  41.341  40.897  1.00 11.68     0.240 C 
ATOM   2113  O   ALA B2100      41.764  40.419  40.244  1.00 12.82    -0.271 OA
ATOM   2114  CB  ALA B2100      42.821  41.120  43.311  1.00 13.75     0.042 C 
ATOM   2115  N   TRP B2101      41.771  42.605  40.835  1.00 12.29    -0.346 N 
ATOM   2116  HN  TRP B2101      42.189  43.336  41.410  1.00  0.00     0.163 HD
ATOM   2117  CA  TRP B2101      40.659  42.918  39.933  1.00 12.46     0.181 C 
ATOM   2118  C   TRP B2101      41.014  42.758  38.464  1.00 12.82     0.241 C 
ATOM   2119  O   TRP B2101      40.141  42.427  37.682  1.00 13.27    -0.271 OA
ATOM   2120  CB  TRP B2101      40.078  44.286  40.223  1.00 13.78     0.075 C 
ATOM   2121  CG  TRP B2101      39.067  44.166  41.316  1.00 15.01    -0.028 A 
ATOM   2122  CD1 TRP B2101      39.216  44.521  42.620  1.00 17.29     0.096 A 
ATOM   2123  CD2 TRP B2101      37.809  43.488  41.208  1.00 15.96    -0.002 A 
ATOM   2124  NE1 TRP B2101      38.075  44.166  43.328  1.00 17.70    -0.365 N 
ATOM   2125  HE1 TRP B2101      37.920  44.335  44.322  1.00  0.00     0.165 HD
ATOM   2126  CE2 TRP B2101      37.191  43.553  42.481  1.00 16.37     0.042 A 
ATOM   2127  CE3 TRP B2101      37.101  42.906  40.139  1.00 15.61     0.014 A 
ATOM   2128  CZ2 TRP B2101      35.945  42.969  42.742  1.00 16.69     0.030 A 
ATOM   2129  CZ3 TRP B2101      35.873  42.331  40.393  1.00 17.66     0.001 A 
ATOM   2130  CH2 TRP B2101      35.277  42.396  41.667  1.00 17.89     0.002 A 
ATOM   2131  N   ASP B2102      42.295  42.937  38.087  1.00 13.24    -0.345 N 
ATOM   2132  HN  ASP B2102      42.994  43.282  38.745  1.00  0.00     0.163 HD
ATOM   2133  CA  ASP B2102      42.654  42.619  36.697  1.00 14.68     0.186 C 
ATOM   2134  C   ASP B2102      42.402  41.138  36.413  1.00 14.44     0.241 C 
ATOM   2135  O   ASP B2102      41.934  40.782  35.321  1.00 15.68    -0.271 OA
ATOM   2136  CB  ASP B2102      44.136  42.937  36.410  1.00 15.84     0.147 C 
ATOM   2137  CG  ASP B2102      44.410  44.402  36.203  1.00 20.40     0.175 C 
ATOM   2138  OD1 ASP B2102      43.471  45.181  35.927  1.00 19.52    -0.648 OA
ATOM   2139  OD2 ASP B2102      45.605  44.791  36.252  1.00 25.59    -0.648 OA
ATOM   2140  N   LEU B2103      42.725  40.276  37.394  1.00 14.17    -0.346 N 
ATOM   2141  HN  LEU B2103      43.146  40.620  38.257  1.00  0.00     0.163 HD
ATOM   2142  CA  LEU B2103      42.473  38.847  37.223  1.00 14.42     0.177 C 
ATOM   2143  C   LEU B2103      40.982  38.518  37.275  1.00 13.45     0.241 C 
ATOM   2144  O   LEU B2103      40.477  37.735  36.437  1.00 14.65    -0.271 OA
ATOM   2145  CB  LEU B2103      43.220  38.059  38.299  1.00 15.04     0.038 C 
ATOM   2146  CG  LEU B2103      44.707  37.988  38.010  1.00 15.31    -0.020 C 
ATOM   2147  CD1 LEU B2103      45.455  37.956  39.369  1.00 16.94     0.009 C 
ATOM   2148  CD2 LEU B2103      45.085  36.818  37.054  1.00 17.63     0.009 C 
ATOM   2149  N   TYR B2104      40.254  39.098  38.232  1.00 12.81    -0.346 N 
ATOM   2150  HN  TYR B2104      40.691  39.710  38.921  1.00  0.00     0.163 HD
ATOM   2151  CA  TYR B2104      38.809  38.835  38.271  1.00 13.67     0.180 C 
ATOM   2152  C   TYR B2104      38.164  39.277  36.960  1.00 13.91     0.241 C 
ATOM   2153  O   TYR B2104      37.277  38.582  36.439  1.00 16.02    -0.271 OA
ATOM   2154  CB  TYR B2104      38.180  39.560  39.442  1.00 13.83     0.073 C 
ATOM   2155  CG  TYR B2104      38.544  39.035  40.823  1.00 12.71    -0.056 A 
ATOM   2156  CD1 TYR B2104      38.469  37.656  41.113  1.00 13.66     0.010 A 
ATOM   2157  CD2 TYR B2104      38.809  39.915  41.869  1.00 12.97     0.010 A 
ATOM   2158  CE1 TYR B2104      38.736  37.171  42.411  1.00 14.56     0.037 A 
ATOM   2159  CE2 TYR B2104      39.103  39.486  43.146  1.00 14.44     0.037 A 
ATOM   2160  CZ  TYR B2104      39.040  38.116  43.423  1.00 14.84     0.065 A 
ATOM   2161  OH  TYR B2104      39.308  37.685  44.705  1.00 16.07    -0.361 OA
ATOM   2162  HH  TYR B2104      39.512  38.318  45.383  1.00  0.00     0.217 HD
ATOM   2163  N   TYR B2105      38.586  40.446  36.422  1.00 14.48    -0.346 N 
ATOM   2164  HN  TYR B2105      39.311  40.980  36.901  1.00  0.00     0.163 HD
ATOM   2165  CA  TYR B2105      38.022  40.969  35.157  1.00 15.99     0.180 C 
ATOM   2166  C   TYR B2105      38.375  40.001  34.018  1.00 16.98     0.241 C 
ATOM   2167  O   TYR B2105      37.544  39.713  33.164  1.00 19.32    -0.271 OA
ATOM   2168  CB  TYR B2105      38.637  42.370  34.887  1.00 16.16     0.073 C 
ATOM   2169  CG  TYR B2105      38.328  43.050  33.557  1.00 15.45    -0.056 A 
ATOM   2170  CD1 TYR B2105      37.026  43.206  33.115  1.00 15.16     0.010 A 
ATOM   2171  CD2 TYR B2105      39.354  43.569  32.757  1.00 17.20     0.010 A 
ATOM   2172  CE1 TYR B2105      36.721  43.845  31.930  1.00 17.09     0.037 A 
ATOM   2173  CE2 TYR B2105      39.073  44.221  31.566  1.00 18.79     0.037 A 
ATOM   2174  CZ  TYR B2105      37.751  44.349  31.112  1.00 20.49     0.065 A 
ATOM   2175  OH  TYR B2105      37.484  44.989  29.937  1.00 22.74    -0.361 OA
ATOM   2176  HH  TYR B2105      38.179  45.329  29.385  1.00  0.00     0.217 HD
ATOM   2177  N   HIS B2106      39.606  39.495  34.013  1.00 17.69    -0.346 N 
ATOM   2178  HN  HIS B2106      40.237  39.731  34.779  1.00  0.00     0.163 HD
ATOM   2179  CA  HIS B2106      40.088  38.615  32.953  1.00 19.72     0.182 C 
ATOM   2180  C   HIS B2106      39.198  37.374  32.874  1.00 19.54     0.241 C 
ATOM   2181  O   HIS B2106      38.854  36.906  31.781  1.00 22.08    -0.271 OA
ATOM   2182  CB  HIS B2106      41.535  38.197  33.244  1.00 20.64     0.093 C 
ATOM   2183  CG  HIS B2106      42.154  37.366  32.166  1.00 26.29     0.028 A 
ATOM   2184  ND1 HIS B2106      42.073  35.993  32.154  1.00 30.23    -0.354 N 
ATOM   2185  HD1 HIS B2106      41.606  35.424  32.860  1.00  0.00     0.166 HD
ATOM   2186  CD2 HIS B2106      42.865  37.715  31.068  1.00 30.73     0.114 A 
ATOM   2187  CE1 HIS B2106      42.696  35.525  31.084  1.00 32.41     0.180 A 
ATOM   2188  NE2 HIS B2106      43.190  36.550  30.409  1.00 34.73    -0.360 N 
ATOM   2189  HE2 HIS B2106      43.724  36.488  29.542  1.00  0.00     0.166 HD
ATOM   2190  N   VAL B2107      38.855  36.850  34.058  1.00 18.65    -0.346 N 
ATOM   2191  HN  VAL B2107      39.234  37.279  34.902  1.00  0.00     0.163 HD
ATOM   2192  CA  VAL B2107      37.955  35.681  34.209  1.00 20.39     0.180 C 
ATOM   2193  C   VAL B2107      36.529  36.068  33.794  1.00 20.12     0.241 C 
ATOM   2194  O   VAL B2107      35.897  35.407  32.968  1.00 22.63    -0.271 OA
ATOM   2195  CB  VAL B2107      37.959  35.109  35.661  1.00 20.01     0.009 C 
ATOM   2196  CG1 VAL B2107      36.851  34.065  35.833  1.00 22.26     0.012 C 
ATOM   2197  CG2 VAL B2107      39.322  34.493  35.971  1.00 19.99     0.012 C 
ATOM   2198  N   PHE B2108      36.036  37.163  34.365  1.00 18.59    -0.346 N 
ATOM   2199  HN  PHE B2108      36.629  37.715  34.984  1.00  0.00     0.163 HD
ATOM   2200  CA  PHE B2108      34.660  37.589  34.121  1.00 20.16     0.180 C 
ATOM   2201  C   PHE B2108      34.390  37.819  32.635  1.00 22.04     0.241 C 
ATOM   2202  O   PHE B2108      33.340  37.434  32.135  1.00 24.22    -0.271 OA
ATOM   2203  CB  PHE B2108      34.362  38.873  34.908  1.00 18.68     0.073 C 
ATOM   2204  CG  PHE B2108      32.957  39.353  34.728  1.00 20.19    -0.056 A 
ATOM   2205  CD1 PHE B2108      31.911  38.782  35.461  1.00 22.03     0.007 A 
ATOM   2206  CD2 PHE B2108      32.661  40.339  33.793  1.00 20.58     0.007 A 
ATOM   2207  CE1 PHE B2108      30.609  39.208  35.288  1.00 24.12     0.001 A 
ATOM   2208  CE2 PHE B2108      31.358  40.785  33.616  1.00 22.99     0.001 A 
ATOM   2209  CZ  PHE B2108      30.316  40.208  34.355  1.00 25.67     0.000 A 
ATOM   2210  N   ARG B2109      35.317  38.479  31.930  1.00 22.40    -0.346 N 
ATOM   2211  HN  ARG B2109      36.191  38.765  32.371  1.00  0.00     0.163 HD
ATOM   2212  CA  ARG B2109      35.063  38.791  30.503  1.00 25.10     0.176 C 
ATOM   2213  C   ARG B2109      34.982  37.547  29.616  1.00 28.00     0.241 C 
ATOM   2214  O   ARG B2109      34.384  37.592  28.536  1.00 30.29    -0.271 OA
ATOM   2215  CB  ARG B2109      36.072  39.845  29.990  1.00 25.73     0.036 C 
ATOM   2216  CG  ARG B2109      37.502  39.301  29.890  1.00 26.55     0.023 C 
ATOM   2217  CD  ARG B2109      38.462  40.429  29.521  1.00 26.02     0.138 C 
ATOM   2218  NE  ARG B2109      38.501  40.649  28.101  1.00 27.38    -0.227 N 
ATOM   2219  HE  ARG B2109      38.028  39.977  27.496  1.00  0.00     0.177 HD
ATOM   2220  CZ  ARG B2109      39.117  41.676  27.534  1.00 27.98     0.665 C 
ATOM   2221  NH1 ARG B2109      39.724  42.545  28.351  1.00 24.33    -0.235 N 
ATOM   2222 1HH1 ARG B2109      40.198  43.336  27.915  1.00  0.00     0.174 HD
ATOM   2223 2HH1 ARG B2109      39.709  42.448  29.366  1.00  0.00     0.174 HD
ATOM   2224  NH2 ARG B2109      39.136  41.803  26.211  1.00 30.39    -0.235 N 
ATOM   2225 1HH2 ARG B2109      39.610  42.594  25.775  1.00  0.00     0.174 HD
ATOM   2226 2HH2 ARG B2109      38.673  41.141  25.588  1.00  0.00     0.174 HD
ATOM   2227  N   ARG B2110      35.527  36.430  30.098  1.00 27.91    -0.346 N 
ATOM   2228  HN  ARG B2110      35.960  36.460  31.021  1.00  0.00     0.163 HD
ATOM   2229  CA  ARG B2110      35.534  35.162  29.366  1.00 31.64     0.176 C 
ATOM   2230  C   ARG B2110      34.340  34.292  29.715  1.00 33.09     0.241 C 
ATOM   2231  O   ARG B2110      33.829  33.558  28.852  1.00 35.59    -0.271 OA
ATOM   2232  CB  ARG B2110      36.837  34.421  29.644  1.00 31.42     0.036 C 
ATOM   2233  CG  ARG B2110      38.002  35.010  28.850  1.00 32.52     0.030 C 
ATOM   2234  CD  ARG B2110      39.339  34.634  29.433  1.00 31.08     0.230 C 
ATOM   2235  NE  ARG B2110      40.428  35.088  28.563  1.00 33.84    -0.079 N 
ATOM   2236  HE1 ARG B2110      41.333  34.833  28.958  1.00  0.00     0.274 HD
ATOM   2237  HE2 ARG B2110      40.367  36.088  28.370  1.00  0.00     0.274 HD
ATOM   2238  HE3 ARG B2110      40.320  34.742  27.610  1.00  0.00     0.274 HD
ATOM   2239  N   ILE B2111      33.888  34.358  30.967  1.00 32.27    -0.346 N 
ATOM   2240  HN  ILE B2111      34.362  34.945  31.653  1.00  0.00     0.163 HD
ATOM   2241  CA  ILE B2111      32.699  33.578  31.354  1.00 35.15     0.180 C 
ATOM   2242  C   ILE B2111      31.404  34.272  30.973  1.00 37.66     0.241 C 
ATOM   2243  O   ILE B2111      30.367  33.628  30.851  1.00 41.19    -0.271 OA
ATOM   2244  CB  ILE B2111      32.674  33.166  32.842  1.00 33.71     0.013 C 
ATOM   2245  CG1 ILE B2111      32.594  34.392  33.757  1.00 31.20     0.002 C 
ATOM   2246  CG2 ILE B2111      33.864  32.278  33.175  1.00 33.88     0.012 C 
ATOM   2247  CD1 ILE B2111      32.572  34.052  35.257  1.00 32.00     0.005 C 
ATOM   2248  N   SER B2112      31.466  35.577  30.761  1.00 38.18    -0.346 N 
ATOM   2249  HN  SER B2112      32.367  36.051  30.823  1.00  0.00     0.163 HD
ATOM   2250  CA  SER B2112      30.278  36.349  30.442  1.00 40.99     0.169 C 
ATOM   2251  C   SER B2112      30.153  36.534  28.932  1.00 43.54     0.258 C 
ATOM   2252  O   SER B2112      29.048  36.545  28.379  1.00 47.26    -0.305 OA
ATOM   2253  CB  SER B2112      30.317  37.698  31.170  1.00 39.58     0.196 C 
ATOM   2254  OG  SER B2112      31.367  38.511  30.708  1.00 39.59    -0.398 OA
ATOM   2255  HG  SER B2112      31.391  39.347  31.159  1.00  0.00     0.209 HD
TER    2256      SER B2112 
