# Supplementary material for: Network pharmacology-based mechanism analysis of dauricine on the alleviating Aβ-induced neurotoxicity in Caenorhabditis elegans
Source: BMC Complement Med Ther. 2024 Aug 30;24:321. doi: 10.1186/s12906-024-04589-w (PMC11363685; doi:10.1186/s12906-024-04589-w)
Supplement: Supplementary file 1 — Supplementary Material 1: The original data of Network pharmacology analysis [file 12906_2024_4589_MOESM1_ESM.zip › Supplementary File 1— The original data of Network pharmacology analysis/Molecular docking results/PIK3CA/73400_uff_E=884.42_out.pdbqt]

MODEL 1
REMARK VINA RESULT:     -10.4      0.000      0.000
REMARK  11 active torsions:
REMARK  status: ('A' for Active; 'I' for Inactive)
REMARK    1  A    between atoms: O_1  and  C_29 
REMARK    2  A    between atoms: O_2  and  C_30 
REMARK    3  A    between atoms: O_3  and  C_31 
REMARK    4  A    between atoms: O_4  and  C_32 
REMARK    5  A    between atoms: O_5  and  C_37 
REMARK    6  A    between atoms: O_5  and  C_38 
REMARK    7  A    between atoms: O_6  and  C_42 
REMARK    8  A    between atoms: C_9  and  C_19 
REMARK    9  A    between atoms: C_10  and  C_20 
REMARK   10  A    between atoms: C_19  and  C_25 
REMARK   11  A    between atoms: C_20  and  C_27 
ROOT
HETATM    1  C   UNK N   1       0.708 -23.583  43.127  0.00  0.00    -0.053 A 
HETATM    2  C   UNK N   1       1.273 -22.346  42.791  0.00  0.00     0.047 A 
HETATM    3  C   UNK N   1       1.509 -24.736  43.090  0.00  0.00     0.010 A 
HETATM    4  C   UNK N   1       2.632 -22.252  42.449  0.00  0.00     0.109 A 
HETATM    5  C   UNK N   1       2.858 -24.648  42.734  0.00  0.00     0.040 A 
HETATM    6  C   UNK N   1       3.428 -23.402  42.421  0.00  0.00     0.099 A 
ENDROOT
BRANCH   4   7
HETATM    7  O   UNK N   1       3.168 -21.044  42.144  0.00  0.00    -0.308 OA
BRANCH   7   8
HETATM    8  C   UNK N   1       2.975 -20.465  40.935  0.00  0.00     0.076 A 
HETATM    9  C   UNK N   1       3.010 -19.067  40.807  0.00  0.00     0.038 A 
HETATM   10  C   UNK N   1       2.820 -18.470  39.568  0.00  0.00     0.010 A 
HETATM   11  C   UNK N   1       2.591 -19.256  38.431  0.00  0.00    -0.056 A 
HETATM   12  C   UNK N   1       2.540 -20.656  38.558  0.00  0.00     0.010 A 
HETATM   13  C   UNK N   1       2.731 -21.258  39.808  0.00  0.00     0.038 A 
BRANCH  11  14
HETATM   14  C   UNK N   1       2.412 -18.594  37.089  0.00  0.00     0.079 C 
BRANCH  14  15
HETATM   15  C   UNK N   1       3.779 -18.241  36.432  0.00  0.00     0.260 C 
HETATM   16  N   UNK N   1       4.520 -17.278  37.300  0.00  0.00     0.093 N 
HETATM   17  C   UNK N   1       5.972 -17.291  37.070  0.00  0.00     0.277 C 
HETATM   18  C   UNK N   1       4.011 -15.902  37.149  0.00  0.00     0.310 C 
HETATM   19  C   UNK N   1       6.541 -18.649  37.458  0.00  0.00     0.069 C 
HETATM   20  C   UNK N   1       5.863 -19.732  36.678  0.00  0.00    -0.045 A 
HETATM   21  C   UNK N   1       4.562 -19.536  36.162  0.00  0.00    -0.016 A 
HETATM   22  C   UNK N   1       6.538 -20.939  36.441  0.00  0.00     0.047 A 
HETATM   23  C   UNK N   1       3.978 -20.560  35.388  0.00  0.00     0.049 A 
HETATM   24  C   UNK N   1       4.656 -21.760  35.159  0.00  0.00     0.102 A 
HETATM   25  C   UNK N   1       5.940 -21.949  35.681  0.00  0.00     0.102 A 
BRANCH  24  26
HETATM   26  O   UNK N   1       4.069 -22.736  34.435  0.00  0.00    -0.353 OA
HETATM   27  C   UNK N   1       2.719 -22.705  34.161  0.00  0.00     0.210 C 
ENDBRANCH  24  26
BRANCH  25  28
HETATM   28  O   UNK N   1       6.603 -23.101  35.449  0.00  0.00    -0.353 OA
HETATM   29  C   UNK N   1       6.713 -24.070  36.422  0.00  0.00     0.210 C 
ENDBRANCH  25  28
ENDBRANCH  14  15
ENDBRANCH  11  14
ENDBRANCH   7   8
ENDBRANCH   4   7
BRANCH   6  30
HETATM   30  O   UNK N   1       4.727 -23.311  42.073  0.00  0.00    -0.358 OA
HETATM   31  H   UNK N   1       5.019 -23.428  41.158  0.00  0.00     0.218 HD
ENDBRANCH   6  30
BRANCH   1  32
HETATM   32  C   UNK N   1      -0.744 -23.663  43.543  0.00  0.00     0.079 C 
BRANCH  32  33
HETATM   33  C   UNK N   1      -1.310 -22.265  43.928  0.00  0.00     0.260 C 
HETATM   34  N   UNK N   1      -2.252 -21.814  42.862  0.00  0.00     0.093 N 
HETATM   35  C   UNK N   1      -3.232 -20.830  43.339  0.00  0.00     0.277 C 
HETATM   36  C   UNK N   1      -1.532 -21.271  41.695  0.00  0.00     0.310 C 
HETATM   37  C   UNK N   1      -4.137 -21.474  44.383  0.00  0.00     0.069 C 
HETATM   38  C   UNK N   1      -3.316 -22.005  45.517  0.00  0.00    -0.045 A 
HETATM   39  C   UNK N   1      -1.958 -22.341  45.322  0.00  0.00    -0.016 A 
HETATM   40  C   UNK N   1      -3.903 -22.148  46.783  0.00  0.00     0.047 A 
HETATM   41  C   UNK N   1      -1.198 -22.762  46.434  0.00  0.00     0.049 A 
HETATM   42  C   UNK N   1      -1.787 -22.884  47.699  0.00  0.00     0.102 A 
HETATM   43  C   UNK N   1      -3.144 -22.591  47.869  0.00  0.00     0.102 A 
BRANCH  42  44
HETATM   44  O   UNK N   1      -1.052 -23.292  48.756  0.00  0.00    -0.353 OA
HETATM   45  C   UNK N   1      -0.238 -22.420  49.445  0.00  0.00     0.210 C 
ENDBRANCH  42  44
BRANCH  43  46
HETATM   46  O   UNK N   1      -3.713 -22.713  49.088  0.00  0.00    -0.353 OA
HETATM   47  C   UNK N   1      -5.075 -22.618  49.259  0.00  0.00     0.210 C 
ENDBRANCH  43  46
ENDBRANCH  32  33
ENDBRANCH   1  32
TORSDOF 11
ENDMDL
MODEL 2
REMARK VINA RESULT:     -10.0      2.105     12.049
REMARK  11 active torsions:
REMARK  status: ('A' for Active; 'I' for Inactive)
REMARK    1  A    between atoms: O_1  and  C_29 
REMARK    2  A    between atoms: O_2  and  C_30 
REMARK    3  A    between atoms: O_3  and  C_31 
REMARK    4  A    between atoms: O_4  and  C_32 
REMARK    5  A    between atoms: O_5  and  C_37 
REMARK    6  A    between atoms: O_5  and  C_38 
REMARK    7  A    between atoms: O_6  and  C_42 
REMARK    8  A    between atoms: C_9  and  C_19 
REMARK    9  A    between atoms: C_10  and  C_20 
REMARK   10  A    between atoms: C_19  and  C_25 
REMARK   11  A    between atoms: C_20  and  C_27 
ROOT
HETATM    1  C   UNK N   1       2.571 -22.752  38.192  0.00  0.00    -0.053 A 
HETATM    2  C   UNK N   1       2.164 -21.952  39.268  0.00  0.00     0.047 A 
HETATM    3  C   UNK N   1       3.003 -24.065  38.439  0.00  0.00     0.010 A 
HETATM    4  C   UNK N   1       2.161 -22.463  40.576  0.00  0.00     0.109 A 
HETATM    5  C   UNK N   1       3.017 -24.571  39.742  0.00  0.00     0.040 A 
HETATM    6  C   UNK N   1       2.587 -23.774  40.816  0.00  0.00     0.099 A 
ENDROOT
BRANCH   4   7
HETATM    7  O   UNK N   1       1.749 -21.681  41.604  0.00  0.00    -0.308 OA
BRANCH   7   8
HETATM    8  C   UNK N   1       0.485 -21.745  42.086  0.00  0.00     0.076 A 
HETATM    9  C   UNK N   1       0.255 -22.110  43.422  0.00  0.00     0.038 A 
HETATM   10  C   UNK N   1      -1.039 -22.170  43.921  0.00  0.00     0.010 A 
HETATM   11  C   UNK N   1      -2.131 -21.867  43.096  0.00  0.00    -0.056 A 
HETATM   12  C   UNK N   1      -1.906 -21.517  41.753  0.00  0.00     0.010 A 
HETATM   13  C   UNK N   1      -0.600 -21.457  41.250  0.00  0.00     0.038 A 
BRANCH  11  14
HETATM   14  C   UNK N   1      -3.528 -21.913  43.660  0.00  0.00     0.079 C 
BRANCH  14  15
HETATM   15  C   UNK N   1      -3.832 -20.673  44.551  0.00  0.00     0.260 C 
HETATM   16  N   UNK N   1      -4.944 -19.880  43.947  0.00  0.00     0.093 N 
HETATM   17  C   UNK N   1      -5.648 -19.036  44.923  0.00  0.00     0.277 C 
HETATM   18  C   UNK N   1      -4.474 -19.046  42.824  0.00  0.00     0.310 C 
HETATM   19  C   UNK N   1      -6.342 -19.914  45.956  0.00  0.00     0.069 C 
HETATM   20  C   UNK N   1      -5.341 -20.798  46.633  0.00  0.00    -0.045 A 
HETATM   21  C   UNK N   1      -4.134 -21.140  45.985  0.00  0.00    -0.016 A 
HETATM   22  C   UNK N   1      -5.601 -21.268  47.929  0.00  0.00     0.047 A 
HETATM   23  C   UNK N   1      -3.194 -21.932  46.677  0.00  0.00     0.049 A 
HETATM   24  C   UNK N   1      -3.461 -22.398  47.966  0.00  0.00     0.102 A 
HETATM   25  C   UNK N   1      -4.664 -22.062  48.596  0.00  0.00     0.102 A 
BRANCH  24  26
HETATM   26  O   UNK N   1      -2.557 -23.175  48.601  0.00  0.00    -0.353 OA
HETATM   27  C   UNK N   1      -1.229 -22.815  48.663  0.00  0.00     0.210 C 
ENDBRANCH  24  26
BRANCH  25  28
HETATM   28  O   UNK N   1      -4.917 -22.498  49.848  0.00  0.00    -0.353 OA
HETATM   29  C   UNK N   1      -5.236 -21.619  50.859  0.00  0.00     0.210 C 
ENDBRANCH  25  28
ENDBRANCH  14  15
ENDBRANCH  11  14
ENDBRANCH   7   8
ENDBRANCH   4   7
BRANCH   6  30
HETATM   30  O   UNK N   1       2.601 -24.255  42.075  0.00  0.00    -0.358 OA
HETATM   31  H   UNK N   1       1.812 -24.241  42.635  0.00  0.00     0.218 HD
ENDBRANCH   6  30
BRANCH   1  32
HETATM   32  C   UNK N   1       2.520 -22.206  36.783  0.00  0.00     0.079 C 
BRANCH  32  33
HETATM   33  C   UNK N   1       3.945 -21.944  36.215  0.00  0.00     0.260 C 
HETATM   34  N   UNK N   1       4.708 -21.110  37.190  0.00  0.00     0.093 N 
HETATM   35  C   UNK N   1       6.163 -21.253  37.053  0.00  0.00     0.277 C 
HETATM   36  C   UNK N   1       4.340 -19.685  37.091  0.00  0.00     0.310 C 
HETATM   37  C   UNK N   1       6.571 -22.682  37.393  0.00  0.00     0.069 C 
HETATM   38  C   UNK N   1       5.853 -23.647  36.501  0.00  0.00    -0.045 A 
HETATM   39  C   UNK N   1       4.626 -23.289  35.900  0.00  0.00    -0.016 A 
HETATM   40  C   UNK N   1       6.419 -24.906  36.250  0.00  0.00     0.047 A 
HETATM   41  C   UNK N   1       4.020 -24.195  35.003  0.00  0.00     0.049 A 
HETATM   42  C   UNK N   1       4.603 -25.442  34.744  0.00  0.00     0.102 A 
HETATM   43  C   UNK N   1       5.794 -25.803  35.381  0.00  0.00     0.102 A 
BRANCH  42  44
HETATM   44  O   UNK N   1       4.013 -26.304  33.887  0.00  0.00    -0.353 OA
HETATM   45  C   UNK N   1       3.383 -25.863  32.745  0.00  0.00     0.210 C 
ENDBRANCH  42  44
BRANCH  43  46
HETATM   46  O   UNK N   1       6.353 -27.007  35.135  0.00  0.00    -0.353 OA
HETATM   47  C   UNK N   1       7.467 -27.437  35.818  0.00  0.00     0.210 C 
ENDBRANCH  43  46
ENDBRANCH  32  33
ENDBRANCH   1  32
TORSDOF 11
ENDMDL
MODEL 3
REMARK VINA RESULT:      -9.7     26.080     30.259
REMARK  11 active torsions:
REMARK  status: ('A' for Active; 'I' for Inactive)
REMARK    1  A    between atoms: O_1  and  C_29 
REMARK    2  A    between atoms: O_2  and  C_30 
REMARK    3  A    between atoms: O_3  and  C_31 
REMARK    4  A    between atoms: O_4  and  C_32 
REMARK    5  A    between atoms: O_5  and  C_37 
REMARK    6  A    between atoms: O_5  and  C_38 
REMARK    7  A    between atoms: O_6  and  C_42 
REMARK    8  A    between atoms: C_9  and  C_19 
REMARK    9  A    between atoms: C_10  and  C_20 
REMARK   10  A    between atoms: C_19  and  C_25 
REMARK   11  A    between atoms: C_20  and  C_27 
ROOT
HETATM    1  C   UNK N   1     -26.382 -13.341  40.366  0.00  0.00    -0.053 A 
HETATM    2  C   UNK N   1     -27.001 -14.107  41.363  0.00  0.00     0.047 A 
HETATM    3  C   UNK N   1     -24.981 -13.345  40.268  0.00  0.00     0.010 A 
HETATM    4  C   UNK N   1     -26.233 -14.891  42.239  0.00  0.00     0.109 A 
HETATM    5  C   UNK N   1     -24.214 -14.112  41.150  0.00  0.00     0.040 A 
HETATM    6  C   UNK N   1     -24.837 -14.896  42.134  0.00  0.00     0.099 A 
ENDROOT
BRANCH   4   7
HETATM    7  O   UNK N   1     -26.848 -15.639  43.188  0.00  0.00    -0.308 OA
BRANCH   7   8
HETATM    8  C   UNK N   1     -27.237 -16.913  42.950  0.00  0.00     0.076 A 
HETATM    9  C   UNK N   1     -26.847 -17.562  41.766  0.00  0.00     0.038 A 
HETATM   10  C   UNK N   1     -27.238 -18.871  41.521  0.00  0.00     0.010 A 
HETATM   11  C   UNK N   1     -28.027 -19.561  42.453  0.00  0.00    -0.056 A 
HETATM   12  C   UNK N   1     -28.432 -18.910  43.632  0.00  0.00     0.010 A 
HETATM   13  C   UNK N   1     -28.038 -17.589  43.878  0.00  0.00     0.038 A 
BRANCH  11  14
HETATM   14  C   UNK N   1     -28.422 -20.990  42.183  0.00  0.00     0.079 C 
BRANCH  14  15
HETATM   15  C   UNK N   1     -27.269 -21.982  42.520  0.00  0.00     0.260 C 
HETATM   16  N   UNK N   1     -26.058 -21.637  41.717  0.00  0.00     0.093 N 
HETATM   17  C   UNK N   1     -24.809 -22.131  42.313  0.00  0.00     0.277 C 
HETATM   18  C   UNK N   1     -26.166 -22.123  40.329  0.00  0.00     0.310 C 
HETATM   19  C   UNK N   1     -24.571 -21.443  43.651  0.00  0.00     0.069 C 
HETATM   20  C   UNK N   1     -25.734 -21.680  44.564  0.00  0.00    -0.045 A 
HETATM   21  C   UNK N   1     -27.013 -21.965  44.037  0.00  0.00    -0.016 A 
HETATM   22  C   UNK N   1     -25.539 -21.640  45.953  0.00  0.00     0.047 A 
HETATM   23  C   UNK N   1     -28.070 -22.234  44.930  0.00  0.00     0.049 A 
HETATM   24  C   UNK N   1     -27.870 -22.190  46.311  0.00  0.00     0.102 A 
HETATM   25  C   UNK N   1     -26.602 -21.898  46.825  0.00  0.00     0.102 A 
BRANCH  24  26
HETATM   26  O   UNK N   1     -28.902 -22.427  47.148  0.00  0.00    -0.353 OA
HETATM   27  C   UNK N   1     -30.203 -22.405  46.697  0.00  0.00     0.210 C 
ENDBRANCH  24  26
BRANCH  25  28
HETATM   28  O   UNK N   1     -26.402 -21.869  48.159  0.00  0.00    -0.353 OA
HETATM   29  C   UNK N   1     -26.319 -20.676  48.843  0.00  0.00     0.210 C 
ENDBRANCH  25  28
ENDBRANCH  14  15
ENDBRANCH  11  14
ENDBRANCH   7   8
ENDBRANCH   4   7
BRANCH   6  30
HETATM   30  O   UNK N   1     -24.103 -15.635  42.989  0.00  0.00    -0.358 OA
HETATM   31  H   UNK N   1     -24.357 -16.536  43.232  0.00  0.00     0.218 HD
ENDBRANCH   6  30
BRANCH   1  32
HETATM   32  C   UNK N   1     -27.223 -12.542  39.396  0.00  0.00     0.079 C 
BRANCH  32  33
HETATM   33  C   UNK N   1     -27.067 -11.011  39.626  0.00  0.00     0.260 C 
HETATM   34  N   UNK N   1     -27.091 -10.736  41.093  0.00  0.00     0.093 N 
HETATM   35  C   UNK N   1     -26.426  -9.478  41.454  0.00  0.00     0.277 C 
HETATM   36  C   UNK N   1     -28.467 -10.739  41.623  0.00  0.00     0.310 C 
HETATM   37  C   UNK N   1     -24.942  -9.570  41.120  0.00  0.00     0.069 C 
HETATM   38  C   UNK N   1     -24.760  -9.873  39.666  0.00  0.00    -0.045 A 
HETATM   39  C   UNK N   1     -25.783 -10.517  38.935  0.00  0.00    -0.016 A 
HETATM   40  C   UNK N   1     -23.569  -9.494  39.026  0.00  0.00     0.047 A 
HETATM   41  C   UNK N   1     -25.605 -10.713  37.548  0.00  0.00     0.049 A 
HETATM   42  C   UNK N   1     -24.421 -10.314  36.915  0.00  0.00     0.102 A 
HETATM   43  C   UNK N   1     -23.397  -9.719  37.659  0.00  0.00     0.102 A 
BRANCH  42  44
HETATM   44  O   UNK N   1     -24.259 -10.511  35.589  0.00  0.00    -0.353 OA
HETATM   45  C   UNK N   1     -24.893 -11.542  34.933  0.00  0.00     0.210 C 
ENDBRANCH  42  44
BRANCH  43  46
HETATM   46  O   UNK N   1     -22.254  -9.339  37.049  0.00  0.00    -0.353 OA
HETATM   47  C   UNK N   1     -21.085 -10.049  37.203  0.00  0.00     0.210 C 
ENDBRANCH  43  46
ENDBRANCH  32  33
ENDBRANCH   1  32
TORSDOF 11
ENDMDL
MODEL 4
REMARK VINA RESULT:      -9.4     24.699     30.209
REMARK  11 active torsions:
REMARK  status: ('A' for Active; 'I' for Inactive)
REMARK    1  A    between atoms: O_1  and  C_29 
REMARK    2  A    between atoms: O_2  and  C_30 
REMARK    3  A    between atoms: O_3  and  C_31 
REMARK    4  A    between atoms: O_4  and  C_32 
REMARK    5  A    between atoms: O_5  and  C_37 
REMARK    6  A    between atoms: O_5  and  C_38 
REMARK    7  A    between atoms: O_6  and  C_42 
REMARK    8  A    between atoms: C_9  and  C_19 
REMARK    9  A    between atoms: C_10  and  C_20 
REMARK   10  A    between atoms: C_19  and  C_25 
REMARK   11  A    between atoms: C_20  and  C_27 
ROOT
HETATM    1  C   UNK N   1     -25.062 -12.472  41.485  0.00  0.00    -0.053 A 
HETATM    2  C   UNK N   1     -25.283 -13.842  41.289  0.00  0.00     0.047 A 
HETATM    3  C   UNK N   1     -24.295 -12.053  42.584  0.00  0.00     0.010 A 
HETATM    4  C   UNK N   1     -24.722 -14.787  42.162  0.00  0.00     0.109 A 
HETATM    5  C   UNK N   1     -23.750 -12.991  43.466  0.00  0.00     0.040 A 
HETATM    6  C   UNK N   1     -23.953 -14.364  43.253  0.00  0.00     0.099 A 
ENDROOT
BRANCH   4   7
HETATM    7  O   UNK N   1     -24.932 -16.110  41.948  0.00  0.00    -0.308 OA
BRANCH   7   8
HETATM    8  C   UNK N   1     -26.161 -16.665  42.068  0.00  0.00     0.076 A 
HETATM    9  C   UNK N   1     -26.568 -17.681  41.187  0.00  0.00     0.038 A 
HETATM   10  C   UNK N   1     -27.824 -18.257  41.311  0.00  0.00     0.010 A 
HETATM   11  C   UNK N   1     -28.703 -17.830  42.317  0.00  0.00    -0.056 A 
HETATM   12  C   UNK N   1     -28.306 -16.802  43.191  0.00  0.00     0.010 A 
HETATM   13  C   UNK N   1     -27.037 -16.221  43.065  0.00  0.00     0.038 A 
BRANCH  11  14
HETATM   14  C   UNK N   1     -30.054 -18.482  42.454  0.00  0.00     0.079 C 
BRANCH  14  15
HETATM   15  C   UNK N   1     -29.936 -20.026  42.626  0.00  0.00     0.260 C 
HETATM   16  N   UNK N   1     -29.382 -20.630  41.377  0.00  0.00     0.093 N 
HETATM   17  C   UNK N   1     -28.748 -21.937  41.599  0.00  0.00     0.277 C 
HETATM   18  C   UNK N   1     -30.411 -20.754  40.327  0.00  0.00     0.310 C 
HETATM   19  C   UNK N   1     -27.530 -21.772  42.499  0.00  0.00     0.069 C 
HETATM   20  C   UNK N   1     -27.933 -21.142  43.796  0.00  0.00    -0.045 A 
HETATM   21  C   UNK N   1     -29.089 -20.335  43.872  0.00  0.00    -0.016 A 
HETATM   22  C   UNK N   1     -27.163 -21.377  44.945  0.00  0.00     0.047 A 
HETATM   23  C   UNK N   1     -29.463 -19.802  45.123  0.00  0.00     0.049 A 
HETATM   24  C   UNK N   1     -28.691 -20.039  46.263  0.00  0.00     0.102 A 
HETATM   25  C   UNK N   1     -27.542 -20.832  46.176  0.00  0.00     0.102 A 
BRANCH  24  26
HETATM   26  O   UNK N   1     -29.054 -19.500  47.445  0.00  0.00    -0.353 OA
HETATM   27  C   UNK N   1     -30.191 -19.921  48.100  0.00  0.00     0.210 C 
ENDBRANCH  24  26
BRANCH  25  28
HETATM   28  O   UNK N   1     -26.802 -21.075  47.278  0.00  0.00    -0.353 OA
HETATM   29  C   UNK N   1     -25.652 -21.831  47.214  0.00  0.00     0.210 C 
ENDBRANCH  25  28
ENDBRANCH  14  15
ENDBRANCH  11  14
ENDBRANCH   7   8
ENDBRANCH   4   7
BRANCH   6  30
HETATM   30  O   UNK N   1     -23.433 -15.274  44.100  0.00  0.00    -0.358 OA
HETATM   31  H   UNK N   1     -22.506 -15.244  44.374  0.00  0.00     0.218 HD
ENDBRANCH   6  30
BRANCH   1  32
HETATM   32  C   UNK N   1     -25.628 -11.467  40.508  0.00  0.00     0.079 C 
BRANCH  32  33
HETATM   33  C   UNK N   1     -25.596 -12.003  39.048  0.00  0.00     0.260 C 
HETATM   34  N   UNK N   1     -26.798 -11.498  38.320  0.00  0.00     0.093 N 
HETATM   35  C   UNK N   1     -26.615 -11.462  36.864  0.00  0.00     0.277 C 
HETATM   36  C   UNK N   1     -28.002 -12.284  38.649  0.00  0.00     0.310 C 
HETATM   37  C   UNK N   1     -25.522 -10.460  36.510  0.00  0.00     0.069 C 
HETATM   38  C   UNK N   1     -24.245 -10.828  37.200  0.00  0.00    -0.045 A 
HETATM   39  C   UNK N   1     -24.267 -11.601  38.383  0.00  0.00    -0.016 A 
HETATM   40  C   UNK N   1     -23.021 -10.416  36.651  0.00  0.00     0.047 A 
HETATM   41  C   UNK N   1     -23.040 -11.994  38.959  0.00  0.00     0.049 A 
HETATM   42  C   UNK N   1     -21.823 -11.593  38.392  0.00  0.00     0.102 A 
HETATM   43  C   UNK N   1     -21.816 -10.791  37.247  0.00  0.00     0.102 A 
BRANCH  42  44
HETATM   44  O   UNK N   1     -20.654 -11.971  38.954  0.00  0.00    -0.353 OA
HETATM   45  C   UNK N   1     -20.359 -13.299  39.174  0.00  0.00     0.210 C 
ENDBRANCH  42  44
BRANCH  43  46
HETATM   46  O   UNK N   1     -20.642 -10.401  36.705  0.00  0.00    -0.353 OA
HETATM   47  C   UNK N   1     -20.274  -9.075  36.662  0.00  0.00     0.210 C 
ENDBRANCH  43  46
ENDBRANCH  32  33
ENDBRANCH   1  32
TORSDOF 11
ENDMDL
MODEL 5
REMARK VINA RESULT:      -9.4     22.760     26.789
REMARK  11 active torsions:
REMARK  status: ('A' for Active; 'I' for Inactive)
REMARK    1  A    between atoms: O_1  and  C_29 
REMARK    2  A    between atoms: O_2  and  C_30 
REMARK    3  A    between atoms: O_3  and  C_31 
REMARK    4  A    between atoms: O_4  and  C_32 
REMARK    5  A    between atoms: O_5  and  C_37 
REMARK    6  A    between atoms: O_5  and  C_38 
REMARK    7  A    between atoms: O_6  and  C_42 
REMARK    8  A    between atoms: C_9  and  C_19 
REMARK    9  A    between atoms: C_10  and  C_20 
REMARK   10  A    between atoms: C_19  and  C_25 
REMARK   11  A    between atoms: C_20  and  C_27 
ROOT
HETATM    1  C   UNK N   1     -22.257  -9.931  37.685  0.00  0.00    -0.053 A 
HETATM    2  C   UNK N   1     -21.217  -9.211  37.082  0.00  0.00     0.047 A 
HETATM    3  C   UNK N   1     -22.087 -11.302  37.934  0.00  0.00     0.010 A 
HETATM    4  C   UNK N   1     -20.008  -9.846  36.754  0.00  0.00     0.109 A 
HETATM    5  C   UNK N   1     -20.891 -11.940  37.593  0.00  0.00     0.040 A 
HETATM    6  C   UNK N   1     -19.841 -11.211  37.010  0.00  0.00     0.099 A 
ENDROOT
BRANCH   4   7
HETATM    7  O   UNK N   1     -19.005  -9.131  36.186  0.00  0.00    -0.308 OA
BRANCH   7   8
HETATM    8  C   UNK N   1     -17.884  -8.806  36.872  0.00  0.00     0.076 A 
HETATM    9  C   UNK N   1     -17.853  -8.922  38.271  0.00  0.00     0.038 A 
HETATM   10  C   UNK N   1     -16.703  -8.597  38.977  0.00  0.00     0.010 A 
HETATM   11  C   UNK N   1     -15.560  -8.148  38.301  0.00  0.00    -0.056 A 
HETATM   12  C   UNK N   1     -15.592  -8.015  36.901  0.00  0.00     0.010 A 
HETATM   13  C   UNK N   1     -16.753  -8.343  36.189  0.00  0.00     0.038 A 
BRANCH  11  14
HETATM   14  C   UNK N   1     -14.311  -7.822  39.080  0.00  0.00     0.079 C 
BRANCH  14  15
HETATM   15  C   UNK N   1     -14.370  -6.391  39.692  0.00  0.00     0.260 C 
HETATM   16  N   UNK N   1     -14.678  -5.398  38.620  0.00  0.00     0.093 N 
HETATM   17  C   UNK N   1     -15.265  -4.154  39.137  0.00  0.00     0.277 C 
HETATM   18  C   UNK N   1     -13.487  -5.080  37.810  0.00  0.00     0.310 C 
HETATM   19  C   UNK N   1     -16.620  -4.448  39.766  0.00  0.00     0.069 C 
HETATM   20  C   UNK N   1     -16.471  -5.465  40.855  0.00  0.00    -0.045 A 
HETATM   21  C   UNK N   1     -15.389  -6.373  40.844  0.00  0.00    -0.016 A 
HETATM   22  C   UNK N   1     -17.403  -5.495  41.904  0.00  0.00     0.047 A 
HETATM   23  C   UNK N   1     -15.254  -7.280  41.914  0.00  0.00     0.049 A 
HETATM   24  C   UNK N   1     -16.187  -7.306  42.953  0.00  0.00     0.102 A 
HETATM   25  C   UNK N   1     -17.260  -6.409  42.951  0.00  0.00     0.102 A 
BRANCH  24  26
HETATM   26  O   UNK N   1     -16.052  -8.199  43.956  0.00  0.00    -0.353 OA
HETATM   27  C   UNK N   1     -16.110  -9.555  43.715  0.00  0.00     0.210 C 
ENDBRANCH  24  26
BRANCH  25  28
HETATM   28  O   UNK N   1     -18.155  -6.422  43.962  0.00  0.00    -0.353 OA
HETATM   29  C   UNK N   1     -18.762  -5.263  44.393  0.00  0.00     0.210 C 
ENDBRANCH  25  28
ENDBRANCH  14  15
ENDBRANCH  11  14
ENDBRANCH   7   8
ENDBRANCH   4   7
BRANCH   6  30
HETATM   30  O   UNK N   1     -18.686 -11.820  36.676  0.00  0.00    -0.358 OA
HETATM   31  H   UNK N   1     -18.138 -12.270  37.334  0.00  0.00     0.218 HD
ENDBRANCH   6  30
BRANCH   1  32
HETATM   32  C   UNK N   1     -23.534  -9.225  38.080  0.00  0.00     0.079 C 
BRANCH  32  33
HETATM   33  C   UNK N   1     -24.606 -10.224  38.603  0.00  0.00     0.260 C 
HETATM   34  N   UNK N   1     -24.890  -9.924  40.037  0.00  0.00     0.093 N 
HETATM   35  C   UNK N   1     -26.211 -10.394  40.473  0.00  0.00     0.277 C 
HETATM   36  C   UNK N   1     -23.850 -10.478  40.924  0.00  0.00     0.310 C 
HETATM   37  C   UNK N   1     -27.298  -9.638  39.716  0.00  0.00     0.069 C 
HETATM   38  C   UNK N   1     -27.122  -9.827  38.242  0.00  0.00    -0.045 A 
HETATM   39  C   UNK N   1     -25.856 -10.151  37.706  0.00  0.00    -0.016 A 
HETATM   40  C   UNK N   1     -28.233  -9.699  37.394  0.00  0.00     0.047 A 
HETATM   41  C   UNK N   1     -25.748 -10.399  36.321  0.00  0.00     0.049 A 
HETATM   42  C   UNK N   1     -26.867 -10.288  35.485  0.00  0.00     0.102 A 
HETATM   43  C   UNK N   1     -28.106  -9.921  36.021  0.00  0.00     0.102 A 
BRANCH  42  44
HETATM   44  O   UNK N   1     -26.753 -10.523  34.160  0.00  0.00    -0.353 OA
HETATM   45  C   UNK N   1     -26.643 -11.803  33.665  0.00  0.00     0.210 C 
ENDBRANCH  42  44
BRANCH  43  46
HETATM   46  O   UNK N   1     -29.183  -9.810  35.214  0.00  0.00    -0.353 OA
HETATM   47  C   UNK N   1     -29.836  -8.609  35.048  0.00  0.00     0.210 C 
ENDBRANCH  43  46
ENDBRANCH  32  33
ENDBRANCH   1  32
TORSDOF 11
ENDMDL
MODEL 6
REMARK VINA RESULT:      -9.4     17.179     24.374
REMARK  11 active torsions:
REMARK  status: ('A' for Active; 'I' for Inactive)
REMARK    1  A    between atoms: O_1  and  C_29 
REMARK    2  A    between atoms: O_2  and  C_30 
REMARK    3  A    between atoms: O_3  and  C_31 
REMARK    4  A    between atoms: O_4  and  C_32 
REMARK    5  A    between atoms: O_5  and  C_37 
REMARK    6  A    between atoms: O_5  and  C_38 
REMARK    7  A    between atoms: O_6  and  C_42 
REMARK    8  A    between atoms: C_9  and  C_19 
REMARK    9  A    between atoms: C_10  and  C_20 
REMARK   10  A    between atoms: C_19  and  C_25 
REMARK   11  A    between atoms: C_20  and  C_27 
ROOT
HETATM    1  C   UNK N   1      -7.575 -37.141  50.100  0.00  0.00    -0.053 A 
HETATM    2  C   UNK N   1      -8.599 -36.555  50.856  0.00  0.00     0.047 A 
HETATM    3  C   UNK N   1      -6.718 -38.070  50.711  0.00  0.00     0.010 A 
HETATM    4  C   UNK N   1      -8.785 -36.911  52.201  0.00  0.00     0.109 A 
HETATM    5  C   UNK N   1      -6.890 -38.414  52.055  0.00  0.00     0.040 A 
HETATM    6  C   UNK N   1      -7.932 -37.842  52.804  0.00  0.00     0.099 A 
ENDROOT
BRANCH   4   7
HETATM    7  O   UNK N   1      -9.791 -36.347  52.914  0.00  0.00    -0.308 OA
BRANCH   7   8
HETATM    8  C   UNK N   1     -11.088 -36.667  52.692  0.00  0.00     0.076 A 
HETATM    9  C   UNK N   1     -11.947 -35.748  52.067  0.00  0.00     0.038 A 
HETATM   10  C   UNK N   1     -13.275 -36.075  51.832  0.00  0.00     0.010 A 
HETATM   11  C   UNK N   1     -13.774 -37.327  52.216  0.00  0.00    -0.056 A 
HETATM   12  C   UNK N   1     -12.922 -38.245  52.857  0.00  0.00     0.010 A 
HETATM   13  C   UNK N   1     -11.582 -37.914  53.094  0.00  0.00     0.038 A 
BRANCH  11  14
HETATM   14  C   UNK N   1     -15.212 -37.677  51.931  0.00  0.00     0.079 C 
BRANCH  14  15
HETATM   15  C   UNK N   1     -15.354 -38.533  50.638  0.00  0.00     0.260 C 
HETATM   16  N   UNK N   1     -14.704 -37.826  49.494  0.00  0.00     0.093 N 
HETATM   17  C   UNK N   1     -14.315 -38.730  48.402  0.00  0.00     0.277 C 
HETATM   18  C   UNK N   1     -15.559 -36.749  48.960  0.00  0.00     0.310 C 
HETATM   19  C   UNK N   1     -13.245 -39.697  48.892  0.00  0.00     0.069 C 
HETATM   20  C   UNK N   1     -13.751 -40.466  50.072  0.00  0.00    -0.045 A 
HETATM   21  C   UNK N   1     -14.772 -39.934  50.890  0.00  0.00    -0.016 A 
HETATM   22  C   UNK N   1     -13.218 -41.735  50.349  0.00  0.00     0.047 A 
HETATM   23  C   UNK N   1     -15.257 -40.712  51.962  0.00  0.00     0.049 A 
HETATM   24  C   UNK N   1     -14.721 -41.973  52.232  0.00  0.00     0.102 A 
HETATM   25  C   UNK N   1     -13.703 -42.488  51.422  0.00  0.00     0.102 A 
BRANCH  24  26
HETATM   26  O   UNK N   1     -15.184 -42.690  53.277  0.00  0.00    -0.353 OA
HETATM   27  C   UNK N   1     -16.533 -42.768  53.545  0.00  0.00     0.210 C 
ENDBRANCH  24  26
BRANCH  25  28
HETATM   28  O   UNK N   1     -13.193 -43.712  51.673  0.00  0.00    -0.353 OA
HETATM   29  C   UNK N   1     -12.013 -44.125  51.096  0.00  0.00     0.210 C 
ENDBRANCH  25  28
ENDBRANCH  14  15
ENDBRANCH  11  14
ENDBRANCH   7   8
ENDBRANCH   4   7
BRANCH   6  30
HETATM   30  O   UNK N   1      -8.102 -38.167  54.101  0.00  0.00    -0.358 OA
HETATM   31  H   UNK N   1      -7.548 -37.788  54.798  0.00  0.00     0.218 HD
ENDBRANCH   6  30
BRANCH   1  32
HETATM   32  C   UNK N   1      -7.417 -36.787  48.638  0.00  0.00     0.079 C 
BRANCH  32  33
HETATM   33  C   UNK N   1      -7.630 -35.266  48.388  0.00  0.00     0.260 C 
HETATM   34  N   UNK N   1      -6.299 -34.613  48.213  0.00  0.00     0.093 N 
HETATM   35  C   UNK N   1      -6.369 -33.359  47.454  0.00  0.00     0.277 C 
HETATM   36  C   UNK N   1      -5.638 -34.372  49.510  0.00  0.00     0.310 C 
HETATM   37  C   UNK N   1      -6.828 -33.647  46.030  0.00  0.00     0.069 C 
HETATM   38  C   UNK N   1      -8.157 -34.337  46.048  0.00  0.00    -0.045 A 
HETATM   39  C   UNK N   1      -8.568 -35.071  47.182  0.00  0.00    -0.016 A 
HETATM   40  C   UNK N   1      -9.003 -34.231  44.933  0.00  0.00     0.047 A 
HETATM   41  C   UNK N   1      -9.860 -35.639  47.192  0.00  0.00     0.049 A 
HETATM   42  C   UNK N   1     -10.705 -35.512  46.081  0.00  0.00     0.102 A 
HETATM   43  C   UNK N   1     -10.269 -34.821  44.946  0.00  0.00     0.102 A 
BRANCH  42  44
HETATM   44  O   UNK N   1     -11.938 -36.063  46.098  0.00  0.00    -0.353 OA
HETATM   45  C   UNK N   1     -12.132 -37.397  45.816  0.00  0.00     0.210 C 
ENDBRANCH  42  44
BRANCH  43  46
HETATM   46  O   UNK N   1     -11.082 -34.702  43.875  0.00  0.00    -0.353 OA
HETATM   47  C   UNK N   1     -10.788 -35.313  42.677  0.00  0.00     0.210 C 
ENDBRANCH  43  46
ENDBRANCH  32  33
ENDBRANCH   1  32
TORSDOF 11
ENDMDL
MODEL 7
REMARK VINA RESULT:      -9.4     27.815     31.548
REMARK  11 active torsions:
REMARK  status: ('A' for Active; 'I' for Inactive)
REMARK    1  A    between atoms: O_1  and  C_29 
REMARK    2  A    between atoms: O_2  and  C_30 
REMARK    3  A    between atoms: O_3  and  C_31 
REMARK    4  A    between atoms: O_4  and  C_32 
REMARK    5  A    between atoms: O_5  and  C_37 
REMARK    6  A    between atoms: O_5  and  C_38 
REMARK    7  A    between atoms: O_6  and  C_42 
REMARK    8  A    between atoms: C_9  and  C_19 
REMARK    9  A    between atoms: C_10  and  C_20 
REMARK   10  A    between atoms: C_19  and  C_25 
REMARK   11  A    between atoms: C_20  and  C_27 
ROOT
HETATM    1  C   UNK N   1     -27.334 -12.884  40.202  0.00  0.00    -0.053 A 
HETATM    2  C   UNK N   1     -27.385 -13.683  41.351  0.00  0.00     0.047 A 
HETATM    3  C   UNK N   1     -26.199 -12.943  39.376  0.00  0.00     0.010 A 
HETATM    4  C   UNK N   1     -26.329 -14.553  41.663  0.00  0.00     0.109 A 
HETATM    5  C   UNK N   1     -25.138 -13.796  39.693  0.00  0.00     0.040 A 
HETATM    6  C   UNK N   1     -25.203 -14.613  40.834  0.00  0.00     0.099 A 
ENDROOT
BRANCH   4   7
HETATM    7  O   UNK N   1     -26.402 -15.332  42.771  0.00  0.00    -0.308 OA
BRANCH   7   8
HETATM    8  C   UNK N   1     -27.094 -16.495  42.780  0.00  0.00     0.076 A 
HETATM    9  C   UNK N   1     -28.222 -16.641  43.604  0.00  0.00     0.038 A 
HETATM   10  C   UNK N   1     -28.939 -17.830  43.610  0.00  0.00     0.010 A 
HETATM   11  C   UNK N   1     -28.544 -18.899  42.794  0.00  0.00    -0.056 A 
HETATM   12  C   UNK N   1     -27.406 -18.762  41.978  0.00  0.00     0.010 A 
HETATM   13  C   UNK N   1     -26.683 -17.563  41.973  0.00  0.00     0.038 A 
BRANCH  11  14
HETATM   14  C   UNK N   1     -29.347 -20.174  42.794  0.00  0.00     0.079 C 
BRANCH  14  15
HETATM   15  C   UNK N   1     -28.504 -21.387  43.288  0.00  0.00     0.260 C 
HETATM   16  N   UNK N   1     -27.412 -21.672  42.310  0.00  0.00     0.093 N 
HETATM   17  C   UNK N   1     -26.282 -22.403  42.903  0.00  0.00     0.277 C 
HETATM   18  C   UNK N   1     -27.910 -22.408  41.133  0.00  0.00     0.310 C 
HETATM   19  C   UNK N   1     -25.611 -21.540  43.963  0.00  0.00     0.069 C 
HETATM   20  C   UNK N   1     -26.606 -21.147  45.010  0.00  0.00    -0.045 A 
HETATM   21  C   UNK N   1     -27.985 -21.100  44.707  0.00  0.00    -0.016 A 
HETATM   22  C   UNK N   1     -26.161 -20.847  46.307  0.00  0.00     0.047 A 
HETATM   23  C   UNK N   1     -28.894 -20.776  45.734  0.00  0.00     0.049 A 
HETATM   24  C   UNK N   1     -28.444 -20.476  47.022  0.00  0.00     0.102 A 
HETATM   25  C   UNK N   1     -27.075 -20.516  47.311  0.00  0.00     0.102 A 
BRANCH  24  26
HETATM   26  O   UNK N   1     -29.330 -20.145  47.985  0.00  0.00    -0.353 OA
HETATM   27  C   UNK N   1     -30.588 -19.683  47.665  0.00  0.00     0.210 C 
ENDBRANCH  24  26
BRANCH  25  28
HETATM   28  O   UNK N   1     -26.639 -20.242  48.558  0.00  0.00    -0.353 OA
HETATM   29  C   UNK N   1     -26.539 -21.230  49.513  0.00  0.00     0.210 C 
ENDBRANCH  25  28
ENDBRANCH  14  15
ENDBRANCH  11  14
ENDBRANCH   7   8
ENDBRANCH   4   7
BRANCH   6  30
HETATM   30  O   UNK N   1     -24.182 -15.436  41.147  0.00  0.00    -0.358 OA
HETATM   31  H   UNK N   1     -24.320 -16.250  41.652  0.00  0.00     0.218 HD
ENDBRANCH   6  30
BRANCH   1  32
HETATM   32  C   UNK N   1     -28.500 -11.989  39.850  0.00  0.00     0.079 C 
BRANCH  32  33
HETATM   33  C   UNK N   1     -28.027 -10.580  39.388  0.00  0.00     0.260 C 
HETATM   34  N   UNK N   1     -26.810 -10.200  40.165  0.00  0.00     0.093 N 
HETATM   35  C   UNK N   1     -25.977  -9.205  39.479  0.00  0.00     0.277 C 
HETATM   36  C   UNK N   1     -27.157  -9.711  41.513  0.00  0.00     0.310 C 
HETATM   37  C   UNK N   1     -25.420  -9.803  38.193  0.00  0.00     0.069 C 
HETATM   38  C   UNK N   1     -26.541 -10.262  37.312  0.00  0.00    -0.045 A 
HETATM   39  C   UNK N   1     -27.799 -10.590  37.866  0.00  0.00    -0.016 A 
HETATM   40  C   UNK N   1     -26.339 -10.344  35.926  0.00  0.00     0.047 A 
HETATM   41  C   UNK N   1     -28.853 -10.940  36.995  0.00  0.00     0.049 A 
HETATM   42  C   UNK N   1     -28.646 -11.001  35.610  0.00  0.00     0.102 A 
HETATM   43  C   UNK N   1     -27.384 -10.718  35.079  0.00  0.00     0.102 A 
BRANCH  42  44
HETATM   44  O   UNK N   1     -29.660 -11.342  34.786  0.00  0.00    -0.353 OA
HETATM   45  C   UNK N   1     -30.911 -10.781  34.915  0.00  0.00     0.210 C 
ENDBRANCH  42  44
BRANCH  43  46
HETATM   46  O   UNK N   1     -27.184 -10.781  33.745  0.00  0.00    -0.353 OA
HETATM   47  C   UNK N   1     -26.514 -11.835  33.167  0.00  0.00     0.210 C 
ENDBRANCH  43  46
ENDBRANCH  32  33
ENDBRANCH   1  32
TORSDOF 11
ENDMDL
MODEL 8
REMARK VINA RESULT:      -9.1     27.699     31.672
REMARK  11 active torsions:
REMARK  status: ('A' for Active; 'I' for Inactive)
REMARK    1  A    between atoms: O_1  and  C_29 
REMARK    2  A    between atoms: O_2  and  C_30 
REMARK    3  A    between atoms: O_3  and  C_31 
REMARK    4  A    between atoms: O_4  and  C_32 
REMARK    5  A    between atoms: O_5  and  C_37 
REMARK    6  A    between atoms: O_5  and  C_38 
REMARK    7  A    between atoms: O_6  and  C_42 
REMARK    8  A    between atoms: C_9  and  C_19 
REMARK    9  A    between atoms: C_10  and  C_20 
REMARK   10  A    between atoms: C_19  and  C_25 
REMARK   11  A    between atoms: C_20  and  C_27 
ROOT
HETATM    1  C   UNK N   1     -26.872 -13.186  40.597  0.00  0.00    -0.053 A 
HETATM    2  C   UNK N   1     -27.003 -14.214  41.541  0.00  0.00     0.047 A 
HETATM    3  C   UNK N   1     -25.663 -13.050  39.895  0.00  0.00     0.010 A 
HETATM    4  C   UNK N   1     -25.949 -15.114  41.765  0.00  0.00     0.109 A 
HETATM    5  C   UNK N   1     -24.606 -13.935  40.129  0.00  0.00     0.040 A 
HETATM    6  C   UNK N   1     -24.749 -14.978  41.059  0.00  0.00     0.099 A 
ENDROOT
BRANCH   4   7
HETATM    7  O   UNK N   1     -26.098 -16.113  42.670  0.00  0.00    -0.308 OA
BRANCH   7   8
HETATM    8  C   UNK N   1     -27.148 -16.966  42.623  0.00  0.00     0.076 A 
HETATM    9  C   UNK N   1     -28.098 -16.978  43.658  0.00  0.00     0.038 A 
HETATM   10  C   UNK N   1     -29.179 -17.847  43.609  0.00  0.00     0.010 A 
HETATM   11  C   UNK N   1     -29.336 -18.723  42.526  0.00  0.00    -0.056 A 
HETATM   12  C   UNK N   1     -28.378 -18.726  41.496  0.00  0.00     0.010 A 
HETATM   13  C   UNK N   1     -27.287 -17.849  41.546  0.00  0.00     0.038 A 
BRANCH  11  14
HETATM   14  C   UNK N   1     -30.528 -19.643  42.476  0.00  0.00     0.079 C 
BRANCH  14  15
HETATM   15  C   UNK N   1     -30.103 -21.141  42.493  0.00  0.00     0.260 C 
HETATM   16  N   UNK N   1     -29.360 -21.468  41.239  0.00  0.00     0.093 N 
HETATM   17  C   UNK N   1     -28.484 -22.640  41.375  0.00  0.00     0.277 C 
HETATM   18  C   UNK N   1     -30.273 -21.667  40.098  0.00  0.00     0.310 C 
HETATM   19  C   UNK N   1     -27.385 -22.345  42.388  0.00  0.00     0.069 C 
HETATM   20  C   UNK N   1     -27.989 -21.969  43.705  0.00  0.00    -0.045 A 
HETATM   21  C   UNK N   1     -29.290 -21.423  43.768  0.00  0.00    -0.016 A 
HETATM   22  C   UNK N   1     -27.259 -22.184  44.885  0.00  0.00     0.047 A 
HETATM   23  C   UNK N   1     -29.843 -21.131  45.031  0.00  0.00     0.049 A 
HETATM   24  C   UNK N   1     -29.110 -21.345  46.201  0.00  0.00     0.102 A 
HETATM   25  C   UNK N   1     -27.818 -21.877  46.129  0.00  0.00     0.102 A 
BRANCH  24  26
HETATM   26  O   UNK N   1     -29.650 -21.036  47.399  0.00  0.00    -0.353 OA
HETATM   27  C   UNK N   1     -30.308 -19.841  47.596  0.00  0.00     0.210 C 
ENDBRANCH  24  26
BRANCH  25  28
HETATM   28  O   UNK N   1     -27.114 -22.099  47.259  0.00  0.00    -0.353 OA
HETATM   29  C   UNK N   1     -25.922 -21.451  47.495  0.00  0.00     0.210 C 
ENDBRANCH  25  28
ENDBRANCH  14  15
ENDBRANCH  11  14
ENDBRANCH   7   8
ENDBRANCH   4   7
BRANCH   6  30
HETATM   30  O   UNK N   1     -23.733 -15.833  41.292  0.00  0.00    -0.358 OA
HETATM   31  H   UNK N   1     -23.441 -16.046  42.189  0.00  0.00     0.218 HD
ENDBRANCH   6  30
BRANCH   1  32
HETATM   32  C   UNK N   1     -28.032 -12.255  40.328  0.00  0.00     0.079 C 
BRANCH  32  33
HETATM   33  C   UNK N   1     -27.622 -11.080  39.393  0.00  0.00     0.260 C 
HETATM   34  N   UNK N   1     -28.508 -11.087  38.191  0.00  0.00     0.093 N 
HETATM   35  C   UNK N   1     -28.600  -9.775  37.538  0.00  0.00     0.277 C 
HETATM   36  C   UNK N   1     -28.082 -12.101  37.208  0.00  0.00     0.310 C 
HETATM   37  C   UNK N   1     -29.266  -8.780  38.481  0.00  0.00     0.069 C 
HETATM   38  C   UNK N   1     -28.492  -8.687  39.759  0.00  0.00    -0.045 A 
HETATM   39  C   UNK N   1     -27.672  -9.758  40.179  0.00  0.00    -0.016 A 
HETATM   40  C   UNK N   1     -28.573  -7.517  40.530  0.00  0.00     0.047 A 
HETATM   41  C   UNK N   1     -26.897  -9.600  41.348  0.00  0.00     0.049 A 
HETATM   42  C   UNK N   1     -26.969  -8.421  42.101  0.00  0.00     0.102 A 
HETATM   43  C   UNK N   1     -27.820  -7.386  41.699  0.00  0.00     0.102 A 
BRANCH  42  44
HETATM   44  O   UNK N   1     -26.227  -8.282  43.221  0.00  0.00    -0.353 OA
HETATM   45  C   UNK N   1     -26.376  -9.136  44.292  0.00  0.00     0.210 C 
ENDBRANCH  42  44
BRANCH  43  46
HETATM   46  O   UNK N   1     -27.893  -6.252  42.428  0.00  0.00    -0.353 OA
HETATM   47  C   UNK N   1     -29.098  -5.642  42.691  0.00  0.00     0.210 C 
ENDBRANCH  43  46
ENDBRANCH  32  33
ENDBRANCH   1  32
TORSDOF 11
ENDMDL
MODEL 9
REMARK VINA RESULT:      -9.0     27.200     30.447
REMARK  11 active torsions:
REMARK  status: ('A' for Active; 'I' for Inactive)
REMARK    1  A    between atoms: O_1  and  C_29 
REMARK    2  A    between atoms: O_2  and  C_30 
REMARK    3  A    between atoms: O_3  and  C_31 
REMARK    4  A    between atoms: O_4  and  C_32 
REMARK    5  A    between atoms: O_5  and  C_37 
REMARK    6  A    between atoms: O_5  and  C_38 
REMARK    7  A    between atoms: O_6  and  C_42 
REMARK    8  A    between atoms: C_9  and  C_19 
REMARK    9  A    between atoms: C_10  and  C_20 
REMARK   10  A    between atoms: C_19  and  C_25 
REMARK   11  A    between atoms: C_20  and  C_27 
ROOT
HETATM    1  C   UNK N   1     -28.094 -18.227  41.622  0.00  0.00    -0.053 A 
HETATM    2  C   UNK N   1     -26.945 -17.624  41.092  0.00  0.00     0.047 A 
HETATM    3  C   UNK N   1     -28.602 -17.771  42.850  0.00  0.00     0.010 A 
HETATM    4  C   UNK N   1     -26.324 -16.559  41.763  0.00  0.00     0.109 A 
HETATM    5  C   UNK N   1     -27.975 -16.723  43.529  0.00  0.00     0.040 A 
HETATM    6  C   UNK N   1     -26.838 -16.105  42.983  0.00  0.00     0.099 A 
ENDROOT
BRANCH   4   7
HETATM    7  O   UNK N   1     -25.222 -15.977  41.228  0.00  0.00    -0.308 OA
BRANCH   7   8
HETATM    8  C   UNK N   1     -25.170 -14.647  40.979  0.00  0.00     0.076 A 
HETATM    9  C   UNK N   1     -24.012 -13.915  41.285  0.00  0.00     0.038 A 
HETATM   10  C   UNK N   1     -23.952 -12.552  41.025  0.00  0.00     0.010 A 
HETATM   11  C   UNK N   1     -25.048 -11.892  40.452  0.00  0.00    -0.056 A 
HETATM   12  C   UNK N   1     -26.216 -12.619  40.159  0.00  0.00     0.010 A 
HETATM   13  C   UNK N   1     -26.276 -13.993  40.422  0.00  0.00     0.038 A 
BRANCH  11  14
HETATM   14  C   UNK N   1     -24.959 -10.418  40.153  0.00  0.00     0.079 C 
BRANCH  14  15
HETATM   15  C   UNK N   1     -24.939 -10.140  38.620  0.00  0.00     0.260 C 
HETATM   16  N   UNK N   1     -24.042 -11.124  37.943  0.00  0.00     0.093 N 
HETATM   17  C   UNK N   1     -24.351 -11.299  36.516  0.00  0.00     0.277 C 
HETATM   18  C   UNK N   1     -22.620 -10.765  38.098  0.00  0.00     0.310 C 
HETATM   19  C   UNK N   1     -25.741 -11.901  36.361  0.00  0.00     0.069 C 
HETATM   20  C   UNK N   1     -26.756 -11.026  37.027  0.00  0.00    -0.045 A 
HETATM   21  C   UNK N   1     -26.379 -10.165  38.082  0.00  0.00    -0.016 A 
HETATM   22  C   UNK N   1     -28.087 -11.049  36.580  0.00  0.00     0.047 A 
HETATM   23  C   UNK N   1     -27.354  -9.319  38.648  0.00  0.00     0.049 A 
HETATM   24  C   UNK N   1     -28.677  -9.348  38.199  0.00  0.00     0.102 A 
HETATM   25  C   UNK N   1     -29.043 -10.211  37.160  0.00  0.00     0.102 A 
BRANCH  24  26
HETATM   26  O   UNK N   1     -29.599  -8.546  38.771  0.00  0.00    -0.353 OA
HETATM   27  C   UNK N   1     -30.159  -8.862  39.990  0.00  0.00     0.210 C 
ENDBRANCH  24  26
BRANCH  25  28
HETATM   28  O   UNK N   1     -30.317 -10.231  36.715  0.00  0.00    -0.353 OA
HETATM   29  C   UNK N   1     -30.627  -9.867  35.424  0.00  0.00     0.210 C 
ENDBRANCH  25  28
ENDBRANCH  14  15
ENDBRANCH  11  14
ENDBRANCH   7   8
ENDBRANCH   4   7
BRANCH   6  30
HETATM   30  O   UNK N   1     -26.227 -15.096  43.634  0.00  0.00    -0.358 OA
HETATM   31  H   UNK N   1     -25.314 -14.842  43.439  0.00  0.00     0.218 HD
ENDBRANCH   6  30
BRANCH   1  32
HETATM   32  C   UNK N   1     -28.783 -19.339  40.864  0.00  0.00     0.079 C 
BRANCH  32  33
HETATM   33  C   UNK N   1     -28.446 -20.736  41.459  0.00  0.00     0.260 C 
HETATM   34  N   UNK N   1     -26.963 -20.877  41.555  0.00  0.00     0.093 N 
HETATM   35  C   UNK N   1     -26.542 -21.858  42.562  0.00  0.00     0.277 C 
HETATM   36  C   UNK N   1     -26.364 -21.217  40.251  0.00  0.00     0.310 C 
HETATM   37  C   UNK N   1     -26.958 -21.379  43.948  0.00  0.00     0.069 C 
HETATM   38  C   UNK N   1     -28.439 -21.166  43.995  0.00  0.00    -0.045 A 
HETATM   39  C   UNK N   1     -29.163 -20.905  42.811  0.00  0.00    -0.016 A 
HETATM   40  C   UNK N   1     -29.108 -21.247  45.226  0.00  0.00     0.047 A 
HETATM   41  C   UNK N   1     -30.568 -20.789  42.886  0.00  0.00     0.049 A 
HETATM   42  C   UNK N   1     -31.229 -20.890  44.117  0.00  0.00     0.102 A 
HETATM   43  C   UNK N   1     -30.496 -21.103  45.289  0.00  0.00     0.102 A 
BRANCH  42  44
HETATM   44  O   UNK N   1     -32.573 -20.773  44.178  0.00  0.00    -0.353 OA
HETATM   45  C   UNK N   1     -33.397 -21.864  44.012  0.00  0.00     0.210 C 
ENDBRANCH  42  44
BRANCH  43  46
HETATM   46  O   UNK N   1     -31.134 -21.197  46.475  0.00  0.00    -0.353 OA
HETATM   47  C   UNK N   1     -30.500 -21.682  47.596  0.00  0.00     0.210 C 
ENDBRANCH  43  46
ENDBRANCH  32  33
ENDBRANCH   1  32
TORSDOF 11
ENDMDL
