# Supplementary material for: Network pharmacology-based mechanism analysis of dauricine on the alleviating Aβ-induced neurotoxicity in Caenorhabditis elegans
Source: BMC Complement Med Ther. 2024 Aug 30;24:321. doi: 10.1186/s12906-024-04589-w (PMC11363685; doi:10.1186/s12906-024-04589-w)
Supplement: Supplementary file 1 — Supplementary Material 1: The original data of Network pharmacology analysis [file 12906_2024_4589_MOESM1_ESM.zip › Supplementary File 1— The original data of Network pharmacology analysis/Molecular docking results/PIK3CA/Binding Affinity of PIK3CA receptor and DAU ligand.csv]

Ligand	Binding Affinity	rmsd/ub	rmsd/lb
PIK3CA_73400_uff_E=884.42	-10.4	0.0	0.0
PIK3CA_73400_uff_E=884.42	-10.0	12.049	2.105
PIK3CA_73400_uff_E=884.42	-9.7	30.259	26.08
PIK3CA_73400_uff_E=884.42	-9.4	30.209	24.699
PIK3CA_73400_uff_E=884.42	-9.4	26.789	22.76
PIK3CA_73400_uff_E=884.42	-9.4	24.374	17.179
PIK3CA_73400_uff_E=884.42	-9.4	31.548	27.815
PIK3CA_73400_uff_E=884.42	-9.1	31.672	27.699
PIK3CA_73400_uff_E=884.42	-9.0	30.447	27.2
