# Supplementary material for: Network pharmacology-based mechanism analysis of dauricine on the alleviating Aβ-induced neurotoxicity in Caenorhabditis elegans
Source: BMC Complement Med Ther. 2024 Aug 30;24:321. doi: 10.1186/s12906-024-04589-w (PMC11363685; doi:10.1186/s12906-024-04589-w)
Supplement: Supplementary file 1 — Supplementary Material 1: The original data of Network pharmacology analysis [file 12906_2024_4589_MOESM1_ESM.zip › Supplementary File 1— The original data of Network pharmacology analysis/Molecular docking results/PIK3CA/Docking result of PIK3CA receptor and DAU ligand.pdbqt]

ATOM      1  N   PRO A   2       6.613 -31.495  45.002  1.00 58.74    -0.062 N 
ATOM      2  HN1 PRO A   2       7.425 -31.478  44.385  1.00  0.00     0.278 HD
ATOM      3  HN2 PRO A   2       6.355 -32.477  44.908  1.00  0.00     0.278 HD
ATOM      4  CA  PRO A   2       5.546 -30.617  44.497  1.00 59.12     0.277 C 
ATOM      5  C   PRO A   2       5.906 -30.043  43.116  1.00 65.15     0.251 C 
ATOM      6  O   PRO A   2       7.024 -30.300  42.674  1.00 64.34    -0.271 OA
ATOM      7  CB  PRO A   2       5.456 -29.519  45.565  1.00 60.65     0.044 C 
ATOM      8  CG  PRO A   2       6.012 -30.121  46.801  1.00 64.85     0.030 C 
ATOM      9  CD  PRO A   2       6.996 -31.178  46.391  1.00 60.26     0.233 C 
ATOM     10  N   PRO A   3       5.036 -29.277  42.393  1.00 63.13    -0.337 N 
ATOM     11  CA  PRO A   3       5.483 -28.721  41.100  1.00 62.41     0.179 C 
ATOM     12  C   PRO A   3       6.531 -27.624  41.320  1.00 62.73     0.241 C 
ATOM     13  O   PRO A   3       6.565 -27.021  42.400  1.00 61.26    -0.271 OA
ATOM     14  CB  PRO A   3       4.194 -28.178  40.470  1.00 64.59     0.037 C 
ATOM     15  CG  PRO A   3       3.322 -27.847  41.626  1.00 69.67     0.022 C 
ATOM     16  CD  PRO A   3       3.660 -28.834  42.720  1.00 65.25     0.127 C 
ATOM     17  N   ARG A   4       7.410 -27.406  40.315  1.00 57.49    -0.346 N 
ATOM     18  HN  ARG A   4       7.320 -27.977  39.475  1.00  0.00     0.163 HD
ATOM     19  CA  ARG A   4       8.484 -26.405  40.348  1.00 56.34     0.176 C 
ATOM     20  C   ARG A   4       7.972 -25.006  40.762  1.00 58.74     0.243 C 
ATOM     21  O   ARG A   4       6.969 -24.542  40.207  1.00 57.73    -0.271 OA
ATOM     22  CB  ARG A   4       9.170 -26.293  38.973  1.00 54.38     0.036 C 
ATOM     23  CG  ARG A   4      10.201 -27.352  38.672  1.00 61.72     0.023 C 
ATOM     24  CD  ARG A   4      11.381 -26.754  37.929  1.00 66.67     0.138 C 
ATOM     25  NE  ARG A   4      11.140 -26.575  36.495  1.00 65.68    -0.227 N 
ATOM     26  HE  ARG A   4      10.312 -27.013  36.091  1.00  0.00     0.177 HD
ATOM     27  CZ  ARG A   4      11.931 -25.878  35.687  1.00 69.33     0.665 C 
ATOM     28  NH1 ARG A   4      13.013 -25.271  36.164  1.00 44.67    -0.235 N 
ATOM     29 1HH1 ARG A   4      13.620 -24.736  35.544  1.00  0.00     0.174 HD
ATOM     30 2HH1 ARG A   4      13.232 -25.349  37.157  1.00  0.00     0.174 HD
ATOM     31  NH2 ARG A   4      11.646 -25.777  34.396  1.00 57.57    -0.235 N 
ATOM     32 1HH2 ARG A   4      12.253 -25.242  33.776  1.00  0.00     0.174 HD
ATOM     33 2HH2 ARG A   4      10.816 -26.243  34.030  1.00  0.00     0.174 HD
ATOM     34  N   PRO A   5       8.655 -24.323  41.714  1.00 54.94    -0.337 N 
ATOM     35  CA  PRO A   5       8.241 -22.957  42.093  1.00 54.68     0.179 C 
ATOM     36  C   PRO A   5       8.285 -21.978  40.905  1.00 57.96     0.241 C 
ATOM     37  O   PRO A   5       7.369 -21.173  40.749  1.00 57.41    -0.271 OA
ATOM     38  CB  PRO A   5       9.261 -22.568  43.175  1.00 56.38     0.037 C 
ATOM     39  CG  PRO A   5       9.813 -23.860  43.677  1.00 60.87     0.022 C 
ATOM     40  CD  PRO A   5       9.854 -24.740  42.467  1.00 56.43     0.127 C 
ATOM     41  N   SER A   6       9.338 -22.076  40.058  1.00 53.87    -0.344 N 
ATOM     42  HN  SER A   6      10.047 -22.775  40.277  1.00  0.00     0.163 HD
ATOM     43  CA  SER A   6       9.549 -21.262  38.849  1.00 53.04     0.200 C 
ATOM     44  C   SER A   6      10.044 -22.156  37.684  1.00 53.81     0.243 C 
ATOM     45  O   SER A   6       9.964 -23.378  37.782  1.00 53.05    -0.271 OA
ATOM     46  CB  SER A   6      10.557 -20.149  39.135  1.00 57.26     0.199 C 
ATOM     47  OG  SER A   6      11.894 -20.627  39.122  1.00 69.00    -0.398 OA
ATOM     48  HG  SER A   6      12.520 -19.935  39.300  1.00  0.00     0.209 HD
ATOM     49  N   SER A   7      10.544 -21.554  36.588  1.00 48.53    -0.344 N 
ATOM     50  HN  SER A   7      10.522 -20.536  36.534  1.00  0.00     0.163 HD
ATOM     51  CA  SER A   7      11.120 -22.309  35.466  1.00 46.79     0.200 C 
ATOM     52  C   SER A   7      12.643 -22.067  35.391  1.00 46.75     0.242 C 
ATOM     53  O   SER A   7      13.280 -22.428  34.398  1.00 46.51    -0.271 OA
ATOM     54  CB  SER A   7      10.427 -21.961  34.150  1.00 49.42     0.199 C 
ATOM     55  OG  SER A   7       9.077 -22.392  34.159  1.00 54.32    -0.398 OA
ATOM     56  HG  SER A   7       8.646 -22.176  33.341  1.00  0.00     0.209 HD
ATOM     57  N   GLY A   8      13.201 -21.494  36.464  1.00 40.13    -0.350 N 
ATOM     58  HN  GLY A   8      12.591 -21.260  37.248  1.00  0.00     0.163 HD
ATOM     59  CA  GLY A   8      14.621 -21.180  36.592  1.00 38.30     0.225 C 
ATOM     60  C   GLY A   8      15.565 -22.369  36.629  1.00 38.43     0.236 C 
ATOM     61  O   GLY A   8      15.150 -23.520  36.827  1.00 36.76    -0.272 OA
ATOM     62  N   GLU A   9      16.858 -22.082  36.438  1.00 33.60    -0.346 N 
ATOM     63  HN  GLU A   9      17.116 -21.101  36.332  1.00  0.00     0.163 HD
ATOM     64  CA  GLU A   9      17.927 -23.078  36.371  1.00 33.15     0.177 C 
ATOM     65  C   GLU A   9      18.401 -23.576  37.758  1.00 37.25     0.241 C 
ATOM     66  O   GLU A   9      18.991 -24.645  37.834  1.00 37.75    -0.271 OA
ATOM     67  CB  GLU A   9      19.079 -22.562  35.514  1.00 33.87     0.045 C 
ATOM     68  CG  GLU A   9      18.611 -22.345  34.089  1.00 44.71     0.116 C 
ATOM     69  CD  GLU A   9      19.628 -21.958  33.038  1.00 59.13     0.172 C 
ATOM     70  OE1 GLU A   9      20.743 -21.507  33.390  1.00 51.58    -0.648 OA
ATOM     71  OE2 GLU A   9      19.293 -22.107  31.843  1.00 54.17    -0.648 OA
ATOM     72  N   LEU A  10      18.103 -22.817  38.832  1.00 33.45    -0.346 N 
ATOM     73  HN  LEU A  10      17.645 -21.925  38.644  1.00  0.00     0.163 HD
ATOM     74  CA  LEU A  10      18.365 -23.132  40.241  1.00 32.98     0.177 C 
ATOM     75  C   LEU A  10      17.299 -22.412  41.064  1.00 36.75     0.241 C 
ATOM     76  O   LEU A  10      16.676 -21.495  40.536  1.00 34.95    -0.271 OA
ATOM     77  CB  LEU A  10      19.768 -22.636  40.674  1.00 33.10     0.038 C 
ATOM     78  CG  LEU A  10      21.003 -23.377  40.159  1.00 37.33    -0.020 C 
ATOM     79  CD1 LEU A  10      22.261 -22.593  40.462  1.00 37.72     0.009 C 
ATOM     80  CD2 LEU A  10      21.099 -24.795  40.718  1.00 37.56     0.009 C 
ATOM     81  N   TRP A  11      17.079 -22.801  42.340  1.00 36.24    -0.346 N 
ATOM     82  HN  TRP A  11      17.577 -23.612  42.709  1.00  0.00     0.163 HD
ATOM     83  CA  TRP A  11      16.133 -22.076  43.210  1.00 38.40     0.181 C 
ATOM     84  C   TRP A  11      16.691 -20.665  43.422  1.00 42.89     0.241 C 
ATOM     85  O   TRP A  11      17.884 -20.520  43.683  1.00 42.70    -0.271 OA
ATOM     86  CB  TRP A  11      15.909 -22.798  44.560  1.00 38.00     0.075 C 
ATOM     87  CG  TRP A  11      15.372 -21.953  45.699  1.00 39.76    -0.028 A 
ATOM     88  CD1 TRP A  11      16.077 -21.495  46.774  1.00 42.77     0.096 A 
ATOM     89  CD2 TRP A  11      14.008 -21.526  45.903  1.00 39.98    -0.002 A 
ATOM     90  NE1 TRP A  11      15.250 -20.781  47.618  1.00 42.71    -0.365 N 
ATOM     91  HE1 TRP A  11      15.538 -20.329  48.486  1.00  0.00     0.165 HD
ATOM     92  CE2 TRP A  11      13.979 -20.777  47.102  1.00 44.51     0.042 A 
ATOM     93  CE3 TRP A  11      12.813 -21.686  45.176  1.00 41.84     0.014 A 
ATOM     94  CZ2 TRP A  11      12.796 -20.190  47.597  1.00 44.72     0.030 A 
ATOM     95  CZ3 TRP A  11      11.646 -21.092  45.653  1.00 43.88     0.001 A 
ATOM     96  CH2 TRP A  11      11.641 -20.354  46.851  1.00 44.68     0.002 A 
ATOM     97  N   GLY A  12      15.843 -19.658  43.217  1.00 40.11    -0.351 N 
ATOM     98  HN  GLY A  12      14.889 -19.886  42.937  1.00  0.00     0.163 HD
ATOM     99  CA  GLY A  12      16.193 -18.247  43.368  1.00 40.01     0.225 C 
ATOM    100  C   GLY A  12      17.106 -17.680  42.296  1.00 44.64     0.236 C 
ATOM    101  O   GLY A  12      17.565 -16.547  42.436  1.00 44.75    -0.272 OA
ATOM    102  N   ILE A  13      17.394 -18.457  41.219  1.00 41.70    -0.346 N 
ATOM    103  HN  ILE A  13      16.963 -19.380  41.171  1.00  0.00     0.163 HD
ATOM    104  CA  ILE A  13      18.282 -18.059  40.121  1.00 41.56     0.180 C 
ATOM    105  C   ILE A  13      17.687 -18.510  38.774  1.00 45.54     0.241 C 
ATOM    106  O   ILE A  13      17.749 -19.705  38.447  1.00 45.32    -0.271 OA
ATOM    107  CB  ILE A  13      19.749 -18.593  40.326  1.00 45.15     0.013 C 
ATOM    108  CG1 ILE A  13      20.363 -18.177  41.703  1.00 45.92     0.002 C 
ATOM    109  CG2 ILE A  13      20.664 -18.155  39.182  1.00 45.49     0.012 C 
ATOM    110  CD1 ILE A  13      21.717 -18.877  42.121  1.00 48.29     0.005 C 
ATOM    111  N   HIS A  14      17.159 -17.547  37.967  1.00 40.92    -0.346 N 
ATOM    112  HN  HIS A  14      17.166 -16.580  38.290  1.00  0.00     0.163 HD
ATOM    113  CA  HIS A  14      16.578 -17.847  36.647  1.00 40.05     0.182 C 
ATOM    114  C   HIS A  14      17.586 -18.429  35.691  1.00 41.09     0.241 C 
ATOM    115  O   HIS A  14      17.304 -19.457  35.075  1.00 39.59    -0.271 OA
ATOM    116  CB  HIS A  14      15.859 -16.640  36.031  1.00 40.79     0.093 C 
ATOM    117  CG  HIS A  14      14.589 -16.279  36.726  1.00 44.15     0.028 A 
ATOM    118  ND1 HIS A  14      14.279 -14.964  37.020  1.00 45.87    -0.354 N 
ATOM    119  HD1 HIS A  14      14.835 -14.137  36.802  1.00  0.00     0.166 HD
ATOM    120  CD2 HIS A  14      13.595 -17.077  37.187  1.00 46.15     0.114 A 
ATOM    121  CE1 HIS A  14      13.113 -15.000  37.642  1.00 45.56     0.180 A 
ATOM    122  NE2 HIS A  14      12.664 -16.251  37.771  1.00 46.03    -0.360 N 
ATOM    123  HE2 HIS A  14      11.794 -16.539  38.219  1.00  0.00     0.166 HD
ATOM    124  N   LEU A  15      18.773 -17.820  35.605  1.00 37.50    -0.346 N 
ATOM    125  HN  LEU A  15      18.936 -16.972  36.148  1.00  0.00     0.163 HD
ATOM    126  CA  LEU A  15      19.841 -18.335  34.756  1.00 38.15     0.177 C 
ATOM    127  C   LEU A  15      21.108 -18.570  35.536  1.00 42.94     0.241 C 
ATOM    128  O   LEU A  15      21.510 -17.722  36.330  1.00 43.97    -0.271 OA
ATOM    129  CB  LEU A  15      20.184 -17.366  33.609  1.00 38.79     0.038 C 
ATOM    130  CG  LEU A  15      19.243 -17.286  32.434  1.00 44.99    -0.020 C 
ATOM    131  CD1 LEU A  15      19.593 -16.087  31.581  1.00 45.93     0.009 C 
ATOM    132  CD2 LEU A  15      19.278 -18.570  31.591  1.00 48.10     0.009 C 
ATOM    133  N   MET A  16      21.799 -19.664  35.223  1.00 37.91    -0.346 N 
ATOM    134  HN  MET A  16      21.398 -20.332  34.565  1.00  0.00     0.163 HD
ATOM    135  CA  MET A  16      23.105 -19.932  35.791  1.00 37.62     0.177 C 
ATOM    136  C   MET A  16      24.101 -18.992  35.097  1.00 45.77     0.243 C 
ATOM    137  O   MET A  16      23.952 -18.743  33.895  1.00 45.73    -0.271 OA
ATOM    138  CB  MET A  16      23.528 -21.377  35.515  1.00 38.83     0.045 C 
ATOM    139  CG  MET A  16      22.786 -22.391  36.328  1.00 40.90     0.076 C 
ATOM    140  SD  MET A  16      23.317 -24.018  35.815  1.00 43.07    -0.173 SA
ATOM    141  CE  MET A  16      22.530 -25.013  37.073  1.00 39.95     0.089 C 
ATOM    142  N   PRO A  17      25.147 -18.490  35.795  1.00 44.52    -0.337 N 
ATOM    143  CA  PRO A  17      26.156 -17.660  35.104  1.00 44.22     0.179 C 
ATOM    144  C   PRO A  17      26.914 -18.530  34.089  1.00 46.67     0.243 C 
ATOM    145  O   PRO A  17      26.764 -19.750  34.173  1.00 46.04    -0.271 OA
ATOM    146  CB  PRO A  17      27.073 -17.203  36.249  1.00 46.16     0.037 C 
ATOM    147  CG  PRO A  17      26.263 -17.419  37.518  1.00 50.92     0.022 C 
ATOM    148  CD  PRO A  17      25.501 -18.675  37.215  1.00 46.42     0.127 C 
ATOM    149  N   PRO A  18      27.705 -17.982  33.126  1.00 42.98    -0.337 N 
ATOM    150  CA  PRO A  18      28.406 -18.857  32.161  1.00 42.50     0.179 C 
ATOM    151  C   PRO A  18      29.166 -20.026  32.787  1.00 47.42     0.241 C 
ATOM    152  O   PRO A  18      29.048 -21.148  32.296  1.00 47.78    -0.271 OA
ATOM    153  CB  PRO A  18      29.333 -17.890  31.423  1.00 43.73     0.037 C 
ATOM    154  CG  PRO A  18      28.640 -16.603  31.494  1.00 47.51     0.022 C 
ATOM    155  CD  PRO A  18      27.989 -16.559  32.841  1.00 43.57     0.127 C 
ATOM    156  N   ARG A  19      29.915 -19.771  33.880  1.00 44.01    -0.346 N 
ATOM    157  HN  ARG A  19      29.968 -18.806  34.206  1.00  0.00     0.163 HD
ATOM    158  CA  ARG A  19      30.658 -20.790  34.631  1.00 43.80     0.176 C 
ATOM    159  C   ARG A  19      30.104 -20.848  36.051  1.00 46.43     0.241 C 
ATOM    160  O   ARG A  19      29.710 -19.823  36.611  1.00 46.38    -0.271 OA
ATOM    161  CB  ARG A  19      32.175 -20.537  34.617  1.00 45.36     0.036 C 
ATOM    162  CG  ARG A  19      32.803 -20.649  33.221  1.00 57.60     0.023 C 
ATOM    163  CD  ARG A  19      34.282 -20.990  33.266  1.00 71.73     0.138 C 
ATOM    164  NE  ARG A  19      34.513 -22.407  33.573  1.00 85.51    -0.227 N 
ATOM    165  HE  ARG A  19      34.282 -22.731  34.512  1.00  0.00     0.177 HD
ATOM    166  CZ  ARG A  19      35.002 -23.299  32.715  1.00 98.44     0.665 C 
ATOM    167  NH1 ARG A  19      35.340 -22.932  31.484  1.00 90.30    -0.235 N 
ATOM    168 1HH1 ARG A  19      35.210 -21.961  31.199  1.00  0.00     0.174 HD
ATOM    169 2HH1 ARG A  19      35.715 -23.616  30.826  1.00  0.00     0.174 HD
ATOM    170  NH2 ARG A  19      35.171 -24.561  33.086  1.00 78.53    -0.235 N 
ATOM    171 1HH2 ARG A  19      34.911 -24.843  34.031  1.00  0.00     0.174 HD
ATOM    172 2HH2 ARG A  19      35.546 -25.245  32.428  1.00  0.00     0.174 HD
ATOM    173  N   ILE A  20      30.017 -22.053  36.614  1.00 41.34    -0.346 N 
ATOM    174  HN  ILE A  20      30.376 -22.863  36.109  1.00  0.00     0.163 HD
ATOM    175  CA  ILE A  20      29.421 -22.246  37.937  1.00 40.25     0.180 C 
ATOM    176  C   ILE A  20      30.138 -23.347  38.725  1.00 42.19     0.241 C 
ATOM    177  O   ILE A  20      30.561 -24.353  38.152  1.00 41.16    -0.271 OA
ATOM    178  CB  ILE A  20      27.884 -22.486  37.784  1.00 43.06     0.013 C 
ATOM    179  CG1 ILE A  20      27.165 -22.560  39.143  1.00 43.47     0.002 C 
ATOM    180  CG2 ILE A  20      27.576 -23.720  36.899  1.00 43.85     0.012 C 
ATOM    181  CD1 ILE A  20      25.698 -22.244  39.113  1.00 52.75     0.005 C 
ATOM    182  N   LEU A  21      30.289 -23.141  40.034  1.00 38.78    -0.346 N 
ATOM    183  HN  LEU A  21      29.966 -22.263  40.440  1.00  0.00     0.163 HD
ATOM    184  CA  LEU A  21      30.907 -24.144  40.901  1.00 38.10     0.177 C 
ATOM    185  C   LEU A  21      29.836 -25.135  41.302  1.00 38.54     0.241 C 
ATOM    186  O   LEU A  21      28.763 -24.748  41.774  1.00 37.37    -0.271 OA
ATOM    187  CB  LEU A  21      31.564 -23.521  42.152  1.00 38.21     0.038 C 
ATOM    188  CG  LEU A  21      32.684 -22.505  41.910  1.00 43.37    -0.020 C 
ATOM    189  CD1 LEU A  21      32.991 -21.736  43.187  1.00 43.77     0.009 C 
ATOM    190  CD2 LEU A  21      33.949 -23.176  41.346  1.00 44.95     0.009 C 
ATOM    191  N   VAL A  22      30.124 -26.408  41.068  1.00 33.24    -0.346 N 
ATOM    192  HN  VAL A  22      31.024 -26.623  40.640  1.00  0.00     0.163 HD
ATOM    193  CA  VAL A  22      29.240 -27.513  41.382  1.00 32.63     0.180 C 
ATOM    194  C   VAL A  22      29.901 -28.395  42.446  1.00 37.70     0.241 C 
ATOM    195  O   VAL A  22      31.038 -28.830  42.262  1.00 37.41    -0.271 OA
ATOM    196  CB  VAL A  22      28.814 -28.301  40.098  1.00 35.06     0.009 C 
ATOM    197  CG1 VAL A  22      27.912 -29.494  40.442  1.00 33.97     0.012 C 
ATOM    198  CG2 VAL A  22      28.124 -27.375  39.087  1.00 34.29     0.012 C 
ATOM    199  N   GLU A  23      29.184 -28.641  43.560  1.00 35.50    -0.346 N 
ATOM    200  HN  GLU A  23      28.266 -28.204  43.645  1.00  0.00     0.163 HD
ATOM    201  CA  GLU A  23      29.643 -29.498  44.656  1.00 35.94     0.177 C 
ATOM    202  C   GLU A  23      29.388 -30.937  44.280  1.00 38.71     0.241 C 
ATOM    203  O   GLU A  23      28.241 -31.345  44.142  1.00 38.10    -0.271 OA
ATOM    204  CB  GLU A  23      28.929 -29.155  45.987  1.00 37.64     0.045 C 
ATOM    205  CG  GLU A  23      29.244 -27.768  46.525  1.00 52.22     0.116 C 
ATOM    206  CD  GLU A  23      30.575 -27.597  47.234  1.00 81.40     0.172 C 
ATOM    207  OE1 GLU A  23      31.601 -28.112  46.731  1.00 74.36    -0.648 OA
ATOM    208  OE2 GLU A  23      30.597 -26.910  48.280  1.00 79.21    -0.648 OA
ATOM    209  N   CYS A  24      30.450 -31.704  44.091  1.00 35.99    -0.345 N 
ATOM    210  HN  CYS A  24      31.381 -31.306  44.212  1.00  0.00     0.163 HD
ATOM    211  CA  CYS A  24      30.317 -33.100  43.715  1.00 36.29     0.186 C 
ATOM    212  C   CYS A  24      30.606 -34.029  44.901  1.00 39.29     0.241 C 
ATOM    213  O   CYS A  24      31.681 -33.959  45.491  1.00 38.54    -0.271 OA
ATOM    214  CB  CYS A  24      31.179 -33.418  42.497  1.00 37.25     0.121 C 
ATOM    215  SG  CYS A  24      30.829 -32.369  41.053  1.00 41.55    -0.095 SA
ATOM    216  N   LEU A  25      29.610 -34.861  45.271  1.00 35.22    -0.346 N 
ATOM    217  HN  LEU A  25      28.750 -34.841  44.722  1.00  0.00     0.163 HD
ATOM    218  CA  LEU A  25      29.671 -35.792  46.404  1.00 34.76     0.177 C 
ATOM    219  C   LEU A  25      30.068 -37.190  45.960  1.00 38.61     0.241 C 
ATOM    220  O   LEU A  25      29.247 -37.941  45.436  1.00 38.54    -0.271 OA
ATOM    221  CB  LEU A  25      28.339 -35.818  47.189  1.00 34.35     0.038 C 
ATOM    222  CG  LEU A  25      27.744 -34.476  47.665  1.00 38.70    -0.020 C 
ATOM    223  CD1 LEU A  25      26.599 -34.710  48.614  1.00 37.28     0.009 C 
ATOM    224  CD2 LEU A  25      28.787 -33.590  48.339  1.00 42.57     0.009 C 
ATOM    225  N   LEU A  26      31.344 -37.529  46.152  1.00 35.38    -0.346 N 
ATOM    226  HN  LEU A  26      31.965 -36.856  46.601  1.00  0.00     0.163 HD
ATOM    227  CA  LEU A  26      31.889 -38.821  45.747  1.00 34.86     0.177 C 
ATOM    228  C   LEU A  26      31.448 -39.989  46.654  1.00 38.88     0.243 C 
ATOM    229  O   LEU A  26      31.132 -39.754  47.825  1.00 37.40    -0.271 OA
ATOM    230  CB  LEU A  26      33.414 -38.743  45.622  1.00 34.56     0.038 C 
ATOM    231  CG  LEU A  26      33.958 -37.865  44.508  1.00 38.76    -0.020 C 
ATOM    232  CD1 LEU A  26      35.358 -37.429  44.830  1.00 38.77     0.009 C 
ATOM    233  CD2 LEU A  26      33.893 -38.574  43.141  1.00 39.02     0.009 C 
ATOM    234  N   PRO A  27      31.388 -41.242  46.121  1.00 36.44    -0.337 N 
ATOM    235  CA  PRO A  27      30.924 -42.376  46.944  1.00 37.47     0.179 C 
ATOM    236  C   PRO A  27      31.865 -42.826  48.077  1.00 43.00     0.241 C 
ATOM    237  O   PRO A  27      31.479 -43.700  48.862  1.00 42.92    -0.271 OA
ATOM    238  CB  PRO A  27      30.685 -43.493  45.918  1.00 39.18     0.037 C 
ATOM    239  CG  PRO A  27      31.538 -43.144  44.769  1.00 42.46     0.022 C 
ATOM    240  CD  PRO A  27      31.695 -41.668  44.738  1.00 37.76     0.127 C 
ATOM    241  N   ASN A  28      33.073 -42.229  48.171  1.00 39.21    -0.346 N 
ATOM    242  HN  ASN A  28      33.324 -41.549  47.453  1.00  0.00     0.163 HD
ATOM    243  CA  ASN A  28      34.049 -42.491  49.234  1.00 39.51     0.185 C 
ATOM    244  C   ASN A  28      33.911 -41.448  50.371  1.00 42.96     0.241 C 
ATOM    245  O   ASN A  28      34.714 -41.451  51.305  1.00 42.42    -0.271 OA
ATOM    246  CB  ASN A  28      35.486 -42.502  48.669  1.00 40.35     0.137 C 
ATOM    247  CG  ASN A  28      35.875 -41.248  47.917  1.00 52.32     0.217 C 
ATOM    248  OD1 ASN A  28      35.119 -40.273  47.834  1.00 41.54    -0.274 OA
ATOM    249  ND2 ASN A  28      37.064 -41.255  47.331  1.00 41.09    -0.370 N 
ATOM    250 1HD2 ASN A  28      37.688 -42.059  47.399  1.00  0.00     0.159 HD
ATOM    251 2HD2 ASN A  28      37.326 -40.410  46.824  1.00  0.00     0.159 HD
ATOM    252  N   GLY A  29      32.902 -40.574  50.271  1.00 38.08    -0.351 N 
ATOM    253  HN  GLY A  29      32.289 -40.636  49.458  1.00  0.00     0.163 HD
ATOM    254  CA  GLY A  29      32.633 -39.538  51.262  1.00 37.20     0.225 C 
ATOM    255  C   GLY A  29      33.301 -38.210  50.980  1.00 38.83     0.236 C 
ATOM    256  O   GLY A  29      33.029 -37.229  51.672  1.00 38.36    -0.272 OA
ATOM    257  N   MET A  30      34.164 -38.148  49.958  1.00 34.79    -0.346 N 
ATOM    258  HN  MET A  30      34.358 -38.993  49.420  1.00  0.00     0.163 HD
ATOM    259  CA  MET A  30      34.837 -36.898  49.592  1.00 34.49     0.177 C 
ATOM    260  C   MET A  30      33.909 -35.919  48.844  1.00 39.62     0.241 C 
ATOM    261  O   MET A  30      32.970 -36.339  48.150  1.00 37.56    -0.271 OA
ATOM    262  CB  MET A  30      36.113 -37.157  48.770  1.00 36.71     0.045 C 
ATOM    263  CG  MET A  30      37.114 -38.081  49.454  1.00 40.49     0.076 C 
ATOM    264  SD  MET A  30      37.877 -37.362  50.934  1.00 45.30    -0.173 SA
ATOM    265  CE  MET A  30      37.455 -38.551  52.111  1.00 41.81     0.089 C 
ATOM    266  N   ILE A  31      34.175 -34.611  49.030  1.00 37.00    -0.346 N 
ATOM    267  HN  ILE A  31      34.923 -34.385  49.686  1.00  0.00     0.163 HD
ATOM    268  CA  ILE A  31      33.502 -33.484  48.389  1.00 37.06     0.180 C 
ATOM    269  C   ILE A  31      34.522 -32.762  47.500  1.00 42.91     0.241 C 
ATOM    270  O   ILE A  31      35.582 -32.348  47.979  1.00 42.87    -0.271 OA
ATOM    271  CB  ILE A  31      32.764 -32.521  49.384  1.00 39.65     0.013 C 
ATOM    272  CG1 ILE A  31      31.953 -31.442  48.610  1.00 39.82     0.002 C 
ATOM    273  CG2 ILE A  31      33.719 -31.881  50.429  1.00 39.50     0.012 C 
ATOM    274  CD1 ILE A  31      30.873 -30.693  49.422  1.00 46.98     0.005 C 
ATOM    275  N   VAL A  32      34.220 -32.664  46.198  1.00 39.65    -0.346 N 
ATOM    276  HN  VAL A  32      33.348 -33.081  45.873  1.00  0.00     0.163 HD
ATOM    277  CA  VAL A  32      35.074 -31.990  45.213  1.00 39.05     0.180 C 
ATOM    278  C   VAL A  32      34.278 -30.833  44.609  1.00 43.88     0.241 C 
ATOM    279  O   VAL A  32      33.161 -31.050  44.136  1.00 44.22    -0.271 OA
ATOM    280  CB  VAL A  32      35.611 -32.966  44.116  1.00 41.91     0.009 C 
ATOM    281  CG1 VAL A  32      36.379 -32.226  43.019  1.00 41.39     0.012 C 
ATOM    282  CG2 VAL A  32      36.480 -34.056  44.719  1.00 41.44     0.012 C 
ATOM    283  N   THR A  33      34.831 -29.612  44.645  1.00 40.77    -0.344 N 
ATOM    284  HN  THR A  33      35.720 -29.481  45.128  1.00  0.00     0.163 HD
ATOM    285  CA  THR A  33      34.185 -28.462  44.005  1.00 41.40     0.205 C 
ATOM    286  C   THR A  33      34.726 -28.384  42.575  1.00 46.16     0.243 C 
ATOM    287  O   THR A  33      35.939 -28.273  42.367  1.00 44.75    -0.271 OA
ATOM    288  CB  THR A  33      34.377 -27.154  44.779  1.00 48.01     0.146 C 
ATOM    289  OG1 THR A  33      34.121 -27.379  46.161  1.00 49.97    -0.393 OA
ATOM    290  HG1 THR A  33      34.693 -28.067  46.480  1.00  0.00     0.210 HD
ATOM    291  CG2 THR A  33      33.463 -26.055  44.270  1.00 46.69     0.042 C 
ATOM    292  N   LEU A  34      33.821 -28.475  41.598  1.00 43.66    -0.346 N 
ATOM    293  HN  LEU A  34      32.835 -28.558  41.845  1.00  0.00     0.163 HD
ATOM    294  CA  LEU A  34      34.195 -28.460  40.193  1.00 43.73     0.177 C 
ATOM    295  C   LEU A  34      33.578 -27.266  39.490  1.00 48.38     0.241 C 
ATOM    296  O   LEU A  34      32.361 -27.068  39.560  1.00 48.97    -0.271 OA
ATOM    297  CB  LEU A  34      33.743 -29.785  39.536  1.00 43.97     0.038 C 
ATOM    298  CG  LEU A  34      34.387 -30.167  38.200  1.00 48.83    -0.020 C 
ATOM    299  CD1 LEU A  34      35.793 -30.726  38.395  1.00 48.70     0.009 C 
ATOM    300  CD2 LEU A  34      33.534 -31.173  37.468  1.00 50.93     0.009 C 
ATOM    301  N   GLU A  35      34.410 -26.465  38.818  1.00 44.19    -0.346 N 
ATOM    302  HN  GLU A  35      35.414 -26.642  38.854  1.00  0.00     0.163 HD
ATOM    303  CA  GLU A  35      33.909 -25.344  38.036  1.00 44.08     0.177 C 
ATOM    304  C   GLU A  35      33.450 -25.927  36.688  1.00 46.43     0.241 C 
ATOM    305  O   GLU A  35      34.262 -26.516  35.960  1.00 46.71    -0.271 OA
ATOM    306  CB  GLU A  35      34.985 -24.270  37.838  1.00 45.54     0.045 C 
ATOM    307  CG  GLU A  35      34.406 -22.952  37.352  1.00 56.02     0.116 C 
ATOM    308  CD  GLU A  35      35.401 -21.983  36.747  1.00 75.73     0.172 C 
ATOM    309  OE1 GLU A  35      36.172 -22.394  35.849  1.00 71.59    -0.648 OA
ATOM    310  OE2 GLU A  35      35.359 -20.790  37.122  1.00 72.30    -0.648 OA
ATOM    311  N   CYS A  36      32.137 -25.819  36.402  1.00 40.12    -0.345 N 
ATOM    312  HN  CYS A  36      31.541 -25.344  37.081  1.00  0.00     0.163 HD
ATOM    313  CA  CYS A  36      31.503 -26.337  35.181  1.00 38.00     0.186 C 
ATOM    314  C   CYS A  36      30.963 -25.218  34.297  1.00 40.77     0.241 C 
ATOM    315  O   CYS A  36      30.454 -24.218  34.802  1.00 39.27    -0.271 OA
ATOM    316  CB  CYS A  36      30.380 -27.312  35.530  1.00 37.45     0.121 C 
ATOM    317  SG  CYS A  36      30.847 -28.650  36.656  1.00 40.82    -0.095 SA
ATOM    318  N   LEU A  37      30.967 -25.438  32.979  1.00 39.30    -0.346 N 
ATOM    319  HN  LEU A  37      31.441 -26.264  32.615  1.00  0.00     0.163 HD
ATOM    320  CA  LEU A  37      30.306 -24.521  32.041  1.00 39.68     0.177 C 
ATOM    321  C   LEU A  37      28.808 -24.808  32.214  1.00 41.29     0.241 C 
ATOM    322  O   LEU A  37      28.425 -25.961  32.410  1.00 40.28    -0.271 OA
ATOM    323  CB  LEU A  37      30.712 -24.805  30.579  1.00 40.07     0.038 C 
ATOM    324  CG  LEU A  37      32.095 -24.339  30.124  1.00 45.96    -0.020 C 
ATOM    325  CD1 LEU A  37      32.514 -25.075  28.864  1.00 46.30     0.009 C 
ATOM    326  CD2 LEU A  37      32.121 -22.829  29.856  1.00 49.78     0.009 C 
ATOM    327  N   ARG A  38      27.991 -23.763  32.218  1.00 36.88    -0.346 N 
ATOM    328  HN  ARG A  38      28.421 -22.847  32.093  1.00  0.00     0.163 HD
ATOM    329  CA  ARG A  38      26.541 -23.788  32.383  1.00 37.18     0.176 C 
ATOM    330  C   ARG A  38      25.830 -24.829  31.474  1.00 43.09     0.241 C 
ATOM    331  O   ARG A  38      24.915 -25.519  31.935  1.00 44.42    -0.271 OA
ATOM    332  CB  ARG A  38      26.029 -22.374  32.085  1.00 37.09     0.036 C 
ATOM    333  CG  ARG A  38      24.546 -22.206  32.073  1.00 47.14     0.023 C 
ATOM    334  CD  ARG A  38      24.163 -20.875  31.475  1.00 44.48     0.138 C 
ATOM    335  NE  ARG A  38      22.726 -20.846  31.208  1.00 46.31    -0.227 N 
ATOM    336  HE  ARG A  38      22.103 -20.555  31.961  1.00  0.00     0.177 HD
ATOM    337  CZ  ARG A  38      22.186 -21.176  30.042  1.00 56.20     0.665 C 
ATOM    338  NH1 ARG A  38      22.951 -21.529  29.021  1.00 44.26    -0.235 N 
ATOM    339 1HH1 ARG A  38      23.964 -21.557  29.141  1.00  0.00     0.174 HD
ATOM    340 2HH1 ARG A  38      22.536 -21.783  28.125  1.00  0.00     0.174 HD
ATOM    341  NH2 ARG A  38      20.870 -21.139  29.886  1.00 42.68    -0.235 N 
ATOM    342 1HH2 ARG A  38      20.281 -20.867  30.673  1.00  0.00     0.174 HD
ATOM    343 2HH2 ARG A  38      20.455 -21.393  28.990  1.00  0.00     0.174 HD
ATOM    344  N   GLU A  39      26.265 -24.935  30.208  1.00 38.53    -0.346 N 
ATOM    345  HN  GLU A  39      27.060 -24.353  29.944  1.00  0.00     0.163 HD
ATOM    346  CA  GLU A  39      25.706 -25.808  29.166  1.00 38.46     0.177 C 
ATOM    347  C   GLU A  39      26.365 -27.190  29.097  1.00 42.11     0.241 C 
ATOM    348  O   GLU A  39      25.964 -28.007  28.264  1.00 42.00    -0.271 OA
ATOM    349  CB  GLU A  39      25.814 -25.131  27.771  1.00 39.63     0.045 C 
ATOM    350  CG  GLU A  39      25.167 -23.755  27.665  1.00 52.49     0.116 C 
ATOM    351  CD  GLU A  39      26.050 -22.574  28.033  1.00 80.86     0.172 C 
ATOM    352  OE1 GLU A  39      27.238 -22.790  28.371  1.00 74.10    -0.648 OA
ATOM    353  OE2 GLU A  39      25.549 -21.427  27.981  1.00 76.69    -0.648 OA
ATOM    354  N   ALA A  40      27.394 -27.444  29.920  1.00 38.05    -0.346 N 
ATOM    355  HN  ALA A  40      27.685 -26.725  30.583  1.00  0.00     0.163 HD
ATOM    356  CA  ALA A  40      28.112 -28.719  29.897  1.00 37.37     0.172 C 
ATOM    357  C   ALA A  40      27.185 -29.906  30.177  1.00 39.90     0.240 C 
ATOM    358  O   ALA A  40      26.252 -29.786  30.970  1.00 38.56    -0.271 OA
ATOM    359  CB  ALA A  40      29.272 -28.703  30.882  1.00 37.78     0.042 C 
ATOM    360  N   THR A  41      27.419 -31.026  29.477  1.00 35.91    -0.344 N 
ATOM    361  HN  THR A  41      28.182 -31.030  28.800  1.00  0.00     0.163 HD
ATOM    362  CA  THR A  41      26.628 -32.237  29.645  1.00 35.11     0.205 C 
ATOM    363  C   THR A  41      27.157 -33.003  30.863  1.00 38.98     0.243 C 
ATOM    364  O   THR A  41      28.295 -32.773  31.290  1.00 38.72    -0.271 OA
ATOM    365  CB  THR A  41      26.613 -33.104  28.356  1.00 35.65     0.146 C 
ATOM    366  OG1 THR A  41      27.903 -33.662  28.141  1.00 34.94    -0.393 OA
ATOM    367  HG1 THR A  41      28.198 -34.134  28.911  1.00  0.00     0.210 HD
ATOM    368  CG2 THR A  41      26.134 -32.338  27.107  1.00 32.16     0.042 C 
ATOM    369  N   LEU A  42      26.344 -33.920  31.404  1.00 34.44    -0.346 N 
ATOM    370  HN  LEU A  42      25.414 -34.041  31.004  1.00  0.00     0.163 HD
ATOM    371  CA  LEU A  42      26.728 -34.758  32.544  1.00 33.33     0.177 C 
ATOM    372  C   LEU A  42      27.886 -35.713  32.227  1.00 37.47     0.241 C 
ATOM    373  O   LEU A  42      28.697 -35.957  33.106  1.00 34.21    -0.271 OA
ATOM    374  CB  LEU A  42      25.517 -35.508  33.126  1.00 32.57     0.038 C 
ATOM    375  CG  LEU A  42      24.475 -34.629  33.818  1.00 35.57    -0.020 C 
ATOM    376  CD1 LEU A  42      23.305 -35.445  34.257  1.00 34.23     0.009 C 
ATOM    377  CD2 LEU A  42      25.070 -33.858  35.004  1.00 37.05     0.009 C 
ATOM    378  N   ILE A  43      28.007 -36.203  30.974  1.00 38.74    -0.346 N 
ATOM    379  HN  ILE A  43      27.295 -35.973  30.281  1.00  0.00     0.163 HD
ATOM    380  CA  ILE A  43      29.144 -37.064  30.578  1.00 40.33     0.180 C 
ATOM    381  C   ILE A  43      30.487 -36.289  30.703  1.00 43.58     0.241 C 
ATOM    382  O   ILE A  43      31.464 -36.839  31.209  1.00 43.54    -0.271 OA
ATOM    383  CB  ILE A  43      28.947 -37.747  29.181  1.00 44.80     0.013 C 
ATOM    384  CG1 ILE A  43      30.018 -38.829  28.909  1.00 46.42     0.002 C 
ATOM    385  CG2 ILE A  43      28.901 -36.749  28.039  1.00 46.19     0.012 C 
ATOM    386  CD1 ILE A  43      29.627 -40.254  29.359  1.00 55.81     0.005 C 
ATOM    387  N   THR A  44      30.493 -35.004  30.297  1.00 39.62    -0.344 N 
ATOM    388  HN  THR A  44      29.628 -34.635  29.902  1.00  0.00     0.163 HD
ATOM    389  CA  THR A  44      31.640 -34.090  30.375  1.00 39.89     0.205 C 
ATOM    390  C   THR A  44      31.995 -33.840  31.843  1.00 44.02     0.243 C 
ATOM    391  O   THR A  44      33.148 -34.030  32.234  1.00 43.71    -0.271 OA
ATOM    392  CB  THR A  44      31.313 -32.780  29.622  1.00 45.14     0.146 C 
ATOM    393  OG1 THR A  44      31.298 -33.057  28.224  1.00 46.21    -0.393 OA
ATOM    394  HG1 THR A  44      31.097 -32.252  27.761  1.00  0.00     0.210 HD
ATOM    395  CG2 THR A  44      32.308 -31.656  29.906  1.00 45.08     0.042 C 
ATOM    396  N   ILE A  45      30.990 -33.416  32.643  1.00 40.13    -0.346 N 
ATOM    397  HN  ILE A  45      30.070 -33.290  32.221  1.00  0.00     0.163 HD
ATOM    398  CA  ILE A  45      31.129 -33.126  34.068  1.00 38.54     0.180 C 
ATOM    399  C   ILE A  45      31.639 -34.362  34.815  1.00 41.25     0.241 C 
ATOM    400  O   ILE A  45      32.559 -34.230  35.618  1.00 40.86    -0.271 OA
ATOM    401  CB  ILE A  45      29.829 -32.511  34.658  1.00 40.31     0.013 C 
ATOM    402  CG1 ILE A  45      29.564 -31.117  34.054  1.00 39.19     0.002 C 
ATOM    403  CG2 ILE A  45      29.867 -32.452  36.201  1.00 40.56     0.012 C 
ATOM    404  CD1 ILE A  45      28.117 -30.604  34.194  1.00 38.45     0.005 C 
ATOM    405  N   LYS A  46      31.097 -35.553  34.510  1.00 38.30    -0.346 N 
ATOM    406  HN  LYS A  46      30.357 -35.592  33.809  1.00  0.00     0.163 HD
ATOM    407  CA  LYS A  46      31.534 -36.802  35.151  1.00 38.33     0.176 C 
ATOM    408  C   LYS A  46      32.989 -37.124  34.820  1.00 44.51     0.241 C 
ATOM    409  O   LYS A  46      33.735 -37.527  35.711  1.00 44.35    -0.271 OA
ATOM    410  CB  LYS A  46      30.611 -37.977  34.806  1.00 39.86     0.035 C 
ATOM    411  CG  LYS A  46      30.836 -39.223  35.685  1.00 44.33     0.004 C 
ATOM    412  CD  LYS A  46      29.819 -40.340  35.422  1.00 46.75     0.027 C 
ATOM    413  CE  LYS A  46      29.948 -40.964  34.051  1.00 46.63     0.229 C 
ATOM    414  NZ  LYS A  46      29.027 -42.112  33.894  1.00 47.88    -0.079 N 
ATOM    415  HZ1 LYS A  46      29.114 -42.533  32.969  1.00  0.00     0.274 HD
ATOM    416  HZ2 LYS A  46      28.063 -41.849  34.096  1.00  0.00     0.274 HD
ATOM    417  HZ3 LYS A  46      29.159 -42.802  34.633  1.00  0.00     0.274 HD
ATOM    418  N   HIS A  47      33.405 -36.909  33.561  1.00 42.95    -0.346 N 
ATOM    419  HN  HIS A  47      32.736 -36.572  32.869  1.00  0.00     0.163 HD
ATOM    420  CA  HIS A  47      34.793 -37.145  33.154  1.00 43.33     0.182 C 
ATOM    421  C   HIS A  47      35.749 -36.147  33.829  1.00 45.42     0.241 C 
ATOM    422  O   HIS A  47      36.821 -36.540  34.301  1.00 43.89    -0.271 OA
ATOM    423  CB  HIS A  47      34.936 -37.102  31.633  1.00 44.94     0.093 C 
ATOM    424  CG  HIS A  47      36.288 -37.527  31.161  1.00 48.84     0.028 A 
ATOM    425  ND1 HIS A  47      36.761 -38.810  31.390  1.00 50.80    -0.354 N 
ATOM    426  HD1 HIS A  47      36.277 -39.570  31.868  1.00  0.00     0.166 HD
ATOM    427  CD2 HIS A  47      37.229 -36.820  30.495  1.00 51.01     0.114 A 
ATOM    428  CE1 HIS A  47      37.972 -38.842  30.858  1.00 50.78     0.180 A 
ATOM    429  NE2 HIS A  47      38.298 -37.667  30.310  1.00 51.12    -0.360 N 
ATOM    430  HE2 HIS A  47      39.175 -37.440  29.842  1.00  0.00     0.166 HD
ATOM    431  N   GLU A  48      35.342 -34.873  33.885  1.00 41.32    -0.346 N 
ATOM    432  HN  GLU A  48      34.450 -34.631  33.454  1.00  0.00     0.163 HD
ATOM    433  CA  GLU A  48      36.111 -33.809  34.532  1.00 41.67     0.177 C 
ATOM    434  C   GLU A  48      36.256 -34.098  36.030  1.00 46.32     0.241 C 
ATOM    435  O   GLU A  48      37.363 -33.998  36.552  1.00 46.98    -0.271 OA
ATOM    436  CB  GLU A  48      35.467 -32.430  34.294  1.00 43.08     0.045 C 
ATOM    437  CG  GLU A  48      35.631 -31.894  32.877  1.00 55.51     0.116 C 
ATOM    438  CD  GLU A  48      37.057 -31.788  32.368  1.00 81.27     0.172 C 
ATOM    439  OE1 GLU A  48      37.881 -31.116  33.033  1.00 76.86    -0.648 OA
ATOM    440  OE2 GLU A  48      37.354 -32.390  31.310  1.00 73.31    -0.648 OA
ATOM    441  N   LEU A  49      35.162 -34.546  36.685  1.00 41.87    -0.346 N 
ATOM    442  HN  LEU A  49      34.294 -34.639  36.157  1.00  0.00     0.163 HD
ATOM    443  CA  LEU A  49      35.143 -34.906  38.104  1.00 41.10     0.177 C 
ATOM    444  C   LEU A  49      36.080 -36.071  38.450  1.00 45.93     0.241 C 
ATOM    445  O   LEU A  49      36.845 -35.955  39.405  1.00 44.99    -0.271 OA
ATOM    446  CB  LEU A  49      33.700 -35.206  38.594  1.00 40.18     0.038 C 
ATOM    447  CG  LEU A  49      33.540 -35.845  39.995  1.00 43.31    -0.020 C 
ATOM    448  CD1 LEU A  49      34.102 -34.941  41.118  1.00 42.95     0.009 C 
ATOM    449  CD2 LEU A  49      32.113 -36.226  40.253  1.00 42.31     0.009 C 
ATOM    450  N   PHE A  50      35.992 -37.191  37.713  1.00 43.22    -0.346 N 
ATOM    451  HN  PHE A  50      35.349 -37.215  36.921  1.00  0.00     0.163 HD
ATOM    452  CA  PHE A  50      36.790 -38.373  38.014  1.00 43.69     0.180 C 
ATOM    453  C   PHE A  50      38.299 -38.170  37.776  1.00 50.79     0.241 C 
ATOM    454  O   PHE A  50      39.097 -38.841  38.440  1.00 51.38    -0.271 OA
ATOM    455  CB  PHE A  50      36.233 -39.617  37.324  1.00 44.99     0.073 C 
ATOM    456  CG  PHE A  50      35.120 -40.209  38.159  1.00 46.35    -0.056 A 
ATOM    457  CD1 PHE A  50      33.839 -39.658  38.135  1.00 48.74     0.007 A 
ATOM    458  CD2 PHE A  50      35.363 -41.281  39.013  1.00 47.89     0.007 A 
ATOM    459  CE1 PHE A  50      32.826 -40.168  38.947  1.00 49.59     0.001 A 
ATOM    460  CE2 PHE A  50      34.346 -41.797  39.818  1.00 50.94     0.001 A 
ATOM    461  CZ  PHE A  50      33.088 -41.224  39.793  1.00 49.04     0.000 A 
ATOM    462  N   LYS A  51      38.689 -37.196  36.924  1.00 47.99    -0.346 N 
ATOM    463  HN  LYS A  51      37.972 -36.697  36.398  1.00  0.00     0.163 HD
ATOM    464  CA  LYS A  51      40.091 -36.821  36.718  1.00 48.68     0.176 C 
ATOM    465  C   LYS A  51      40.551 -36.033  37.966  1.00 54.60     0.241 C 
ATOM    466  O   LYS A  51      41.598 -36.338  38.546  1.00 55.02    -0.271 OA
ATOM    467  CB  LYS A  51      40.245 -35.947  35.461  1.00 50.96     0.035 C 
ATOM    468  CG  LYS A  51      40.392 -36.740  34.162  1.00 66.41     0.004 C 
ATOM    469  CD  LYS A  51      39.862 -35.979  32.942  1.00 76.66     0.027 C 
ATOM    470  CE  LYS A  51      40.793 -34.918  32.400  1.00 88.91     0.229 C 
ATOM    471  NZ  LYS A  51      40.123 -34.081  31.367  1.00 98.96    -0.079 N 
ATOM    472  HZ1 LYS A  51      40.751 -33.365  31.001  1.00  0.00     0.274 HD
ATOM    473  HZ2 LYS A  51      39.258 -33.673  31.721  1.00  0.00     0.274 HD
ATOM    474  HZ3 LYS A  51      39.733 -34.653  30.618  1.00  0.00     0.274 HD
ATOM    475  N   GLU A  52      39.731 -35.056  38.397  1.00 51.55    -0.346 N 
ATOM    476  HN  GLU A  52      38.875 -34.892  37.867  1.00  0.00     0.163 HD
ATOM    477  CA  GLU A  52      39.972 -34.211  39.567  1.00 51.86     0.177 C 
ATOM    478  C   GLU A  52      39.973 -35.006  40.884  1.00 55.89     0.241 C 
ATOM    479  O   GLU A  52      40.761 -34.688  41.776  1.00 56.49    -0.271 OA
ATOM    480  CB  GLU A  52      38.947 -33.064  39.610  1.00 53.34     0.045 C 
ATOM    481  CG  GLU A  52      39.308 -31.913  40.539  1.00 64.44     0.116 C 
ATOM    482  CD  GLU A  52      40.545 -31.101  40.195  1.00 85.66     0.172 C 
ATOM    483  OE1 GLU A  52      40.848 -30.942  38.990  1.00 75.49    -0.648 OA
ATOM    484  OE2 GLU A  52      41.193 -30.593  41.139  1.00 82.41    -0.648 OA
ATOM    485  N   ALA A  53      39.123 -36.050  40.987  1.00 51.01    -0.346 N 
ATOM    486  HN  ALA A  53      38.540 -36.262  40.177  1.00  0.00     0.163 HD
ATOM    487  CA  ALA A  53      38.971 -36.904  42.169  1.00 50.87     0.172 C 
ATOM    488  C   ALA A  53      40.250 -37.673  42.555  1.00 56.96     0.240 C 
ATOM    489  O   ALA A  53      40.374 -38.132  43.698  1.00 57.06    -0.271 OA
ATOM    490  CB  ALA A  53      37.816 -37.869  41.963  1.00 51.42     0.042 C 
ATOM    491  N   ARG A  54      41.199 -37.803  41.609  1.00 53.93    -0.346 N 
ATOM    492  HN  ARG A  54      41.013 -37.399  40.691  1.00  0.00     0.163 HD
ATOM    493  CA  ARG A  54      42.482 -38.485  41.807  1.00 53.77     0.176 C 
ATOM    494  C   ARG A  54      43.392 -37.669  42.724  1.00 56.78     0.241 C 
ATOM    495  O   ARG A  54      44.247 -38.243  43.397  1.00 57.49    -0.271 OA
ATOM    496  CB  ARG A  54      43.180 -38.744  40.462  1.00 53.97     0.036 C 
ATOM    497  CG  ARG A  54      42.470 -39.767  39.576  1.00 63.34     0.023 C 
ATOM    498  CD  ARG A  54      43.090 -39.867  38.189  1.00 74.81     0.138 C 
ATOM    499  NE  ARG A  54      43.194 -38.562  37.528  1.00 80.05    -0.227 N 
ATOM    500  HE  ARG A  54      43.084 -37.728  38.105  1.00  0.00     0.177 HD
ATOM    501  CZ  ARG A  54      43.421 -38.389  36.230  1.00 91.55     0.665 C 
ATOM    502  NH1 ARG A  54      43.548 -39.437  35.424  1.00 77.45    -0.235 N 
ATOM    503 1HH1 ARG A  54      43.722 -39.304  34.428  1.00  0.00     0.174 HD
ATOM    504 2HH1 ARG A  54      43.483 -40.378  35.813  1.00  0.00     0.174 HD
ATOM    505  NH2 ARG A  54      43.506 -37.165  35.724  1.00 75.33    -0.235 N 
ATOM    506 1HH2 ARG A  54      43.680 -37.032  34.728  1.00  0.00     0.174 HD
ATOM    507 2HH2 ARG A  54      43.408 -36.360  36.343  1.00  0.00     0.174 HD
ATOM    508  N   LYS A  55      43.180 -36.337  42.763  1.00 51.75    -0.346 N 
ATOM    509  HN  LYS A  55      42.440 -35.973  42.163  1.00  0.00     0.163 HD
ATOM    510  CA  LYS A  55      43.908 -35.359  43.582  1.00 50.75     0.176 C 
ATOM    511  C   LYS A  55      43.335 -35.286  45.027  1.00 53.84     0.241 C 
ATOM    512  O   LYS A  55      43.745 -34.424  45.814  1.00 53.67    -0.271 OA
ATOM    513  CB  LYS A  55      43.831 -33.959  42.929  1.00 52.63     0.035 C 
ATOM    514  CG  LYS A  55      44.343 -33.864  41.493  1.00 62.16     0.004 C 
ATOM    515  CD  LYS A  55      44.244 -32.425  40.986  1.00 71.57     0.027 C 
ATOM    516  CE  LYS A  55      44.680 -32.260  39.550  1.00 80.11     0.229 C 
ATOM    517  NZ  LYS A  55      43.627 -32.685  38.590  1.00 88.12    -0.079 N 
ATOM    518  HZ1 LYS A  55      43.922 -32.574  37.620  1.00  0.00     0.274 HD
ATOM    519  HZ2 LYS A  55      42.748 -32.198  38.767  1.00  0.00     0.274 HD
ATOM    520  HZ3 LYS A  55      43.323 -33.641  38.776  1.00  0.00     0.274 HD
ATOM    521  N   TYR A  56      42.377 -36.172  45.362  1.00 48.92    -0.346 N 
ATOM    522  HN  TYR A  56      42.101 -36.870  44.671  1.00  0.00     0.163 HD
ATOM    523  CA  TYR A  56      41.711 -36.186  46.665  1.00 48.09     0.181 C 
ATOM    524  C   TYR A  56      41.930 -37.508  47.396  1.00 52.27     0.243 C 
ATOM    525  O   TYR A  56      42.146 -38.520  46.735  1.00 52.31    -0.271 OA
ATOM    526  CB  TYR A  56      40.201 -35.888  46.498  1.00 48.21     0.073 C 
ATOM    527  CG  TYR A  56      39.913 -34.442  46.156  1.00 48.63    -0.056 A 
ATOM    528  CD1 TYR A  56      40.159 -33.945  44.878  1.00 50.44     0.010 A 
ATOM    529  CD2 TYR A  56      39.402 -33.568  47.108  1.00 48.96     0.010 A 
ATOM    530  CE1 TYR A  56      39.926 -32.609  44.564  1.00 51.28     0.037 A 
ATOM    531  CE2 TYR A  56      39.156 -32.228  46.803  1.00 49.41     0.037 A 
ATOM    532  CZ  TYR A  56      39.409 -31.757  45.526  1.00 55.70     0.065 A 
ATOM    533  OH  TYR A  56      39.178 -30.440  45.212  1.00 54.69    -0.361 OA
ATOM    534  HH  TYR A  56      38.823 -29.856  45.872  1.00  0.00     0.217 HD
ATOM    535  N   PRO A  57      41.865 -37.542  48.747  1.00 49.43    -0.337 N 
ATOM    536  CA  PRO A  57      42.065 -38.814  49.461  1.00 49.52     0.179 C 
ATOM    537  C   PRO A  57      40.997 -39.865  49.166  1.00 53.94     0.241 C 
ATOM    538  O   PRO A  57      39.921 -39.542  48.654  1.00 53.32    -0.271 OA
ATOM    539  CB  PRO A  57      42.020 -38.394  50.938  1.00 51.34     0.037 C 
ATOM    540  CG  PRO A  57      42.316 -36.926  50.937  1.00 55.38     0.022 C 
ATOM    541  CD  PRO A  57      41.641 -36.437  49.702  1.00 51.04     0.127 C 
ATOM    542  N   LEU A  58      41.312 -41.133  49.488  1.00 50.87    -0.346 N 
ATOM    543  HN  LEU A  58      42.236 -41.285  49.892  1.00  0.00     0.163 HD
ATOM    544  CA  LEU A  58      40.465 -42.322  49.319  1.00 51.17     0.177 C 
ATOM    545  C   LEU A  58      40.069 -42.618  47.851  1.00 56.01     0.241 C 
ATOM    546  O   LEU A  58      39.128 -43.390  47.630  1.00 55.00    -0.271 OA
ATOM    547  CB  LEU A  58      39.203 -42.280  50.230  1.00 51.37     0.038 C 
ATOM    548  CG  LEU A  58      39.374 -42.029  51.745  1.00 56.06    -0.020 C 
ATOM    549  CD1 LEU A  58      38.057 -42.242  52.478  1.00 55.52     0.009 C 
ATOM    550  CD2 LEU A  58      40.419 -42.938  52.348  1.00 58.34     0.009 C 
ATOM    551  N   HIS A  59      40.808 -42.051  46.860  1.00 54.03    -0.346 N 
ATOM    552  HN  HIS A  59      41.592 -41.456  47.127  1.00  0.00     0.163 HD
ATOM    553  CA  HIS A  59      40.544 -42.245  45.421  1.00 55.79     0.182 C 
ATOM    554  C   HIS A  59      40.518 -43.728  44.987  1.00 57.71     0.241 C 
ATOM    555  O   HIS A  59      39.778 -44.074  44.071  1.00 56.75    -0.271 OA
ATOM    556  CB  HIS A  59      41.515 -41.431  44.549  1.00 58.13     0.093 C 
ATOM    557  CG  HIS A  59      42.958 -41.711  44.831  1.00 63.05     0.028 A 
ATOM    558  ND1 HIS A  59      43.699 -40.900  45.679  1.00 65.46    -0.354 N 
ATOM    559  HD1 HIS A  59      43.380 -40.063  46.167  1.00  0.00     0.166 HD
ATOM    560  CD2 HIS A  59      43.744 -42.725  44.394  1.00 65.81     0.114 A 
ATOM    561  CE1 HIS A  59      44.908 -41.440  45.723  1.00 65.38     0.180 A 
ATOM    562  NE2 HIS A  59      44.983 -42.540  44.966  1.00 65.78    -0.360 N 
ATOM    563  HE2 HIS A  59      45.804 -43.131  44.837  1.00  0.00     0.166 HD
ATOM    564  N   GLN A  60      41.292 -44.595  45.674  1.00 52.97    -0.346 N 
ATOM    565  HN  GLN A  60      41.870 -44.211  46.422  1.00  0.00     0.163 HD
ATOM    566  CA  GLN A  60      41.376 -46.044  45.440  1.00 52.33     0.177 C 
ATOM    567  C   GLN A  60      40.033 -46.771  45.652  1.00 55.19     0.241 C 
ATOM    568  O   GLN A  60      39.825 -47.858  45.104  1.00 54.76    -0.271 OA
ATOM    569  CB  GLN A  60      42.498 -46.683  46.290  1.00 54.01     0.044 C 
ATOM    570  CG  GLN A  60      42.419 -46.405  47.809  1.00 75.41     0.105 C 
ATOM    571  CD  GLN A  60      43.104 -45.128  48.279  1.00 97.59     0.215 C 
ATOM    572  OE1 GLN A  60      43.528 -44.266  47.494  1.00 92.66    -0.274 OA
ATOM    573  NE2 GLN A  60      43.208 -44.967  49.590  1.00 91.92    -0.370 N 
ATOM    574 1HE2 GLN A  60      43.667 -44.112  49.905  1.00  0.00     0.159 HD
ATOM    575 2HE2 GLN A  60      42.859 -45.676  50.235  1.00  0.00     0.159 HD
ATOM    576  N   LEU A  61      39.122 -46.168  46.439  1.00 50.59    -0.346 N 
ATOM    577  HN  LEU A  61      39.370 -45.284  46.884  1.00  0.00     0.163 HD
ATOM    578  CA  LEU A  61      37.798 -46.723  46.683  1.00 49.75     0.177 C 
ATOM    579  C   LEU A  61      36.849 -46.448  45.497  1.00 52.44     0.241 C 
ATOM    580  O   LEU A  61      35.767 -47.041  45.430  1.00 52.32    -0.271 OA
ATOM    581  CB  LEU A  61      37.213 -46.175  47.999  1.00 49.82     0.038 C 
ATOM    582  CG  LEU A  61      37.865 -46.671  49.296  1.00 54.51    -0.020 C 
ATOM    583  CD1 LEU A  61      37.610 -45.697  50.437  1.00 54.44     0.009 C 
ATOM    584  CD2 LEU A  61      37.372 -48.067  49.670  1.00 56.43     0.009 C 
ATOM    585  N   LEU A  62      37.271 -45.579  44.551  1.00 47.35    -0.346 N 
ATOM    586  HN  LEU A  62      38.191 -45.153  44.659  1.00  0.00     0.163 HD
ATOM    587  CA  LEU A  62      36.470 -45.220  43.378  1.00 46.77     0.177 C 
ATOM    588  C   LEU A  62      36.601 -46.219  42.227  1.00 51.69     0.241 C 
ATOM    589  O   LEU A  62      37.691 -46.428  41.686  1.00 51.02    -0.271 OA
ATOM    590  CB  LEU A  62      36.760 -43.783  42.875  1.00 46.08     0.038 C 
ATOM    591  CG  LEU A  62      36.674 -42.622  43.880  1.00 49.55    -0.020 C 
ATOM    592  CD1 LEU A  62      37.074 -41.327  43.229  1.00 49.39     0.009 C 
ATOM    593  CD2 LEU A  62      35.290 -42.471  44.457  1.00 50.05     0.009 C 
ATOM    594  N   GLN A  63      35.461 -46.798  41.830  1.00 48.49    -0.346 N 
ATOM    595  HN  GLN A  63      34.611 -46.587  42.353  1.00  0.00     0.163 HD
ATOM    596  CA  GLN A  63      35.355 -47.713  40.695  1.00 47.71     0.177 C 
ATOM    597  C   GLN A  63      35.488 -46.895  39.402  1.00 51.46     0.241 C 
ATOM    598  O   GLN A  63      35.608 -45.670  39.470  1.00 50.45    -0.271 OA
ATOM    599  CB  GLN A  63      34.003 -48.433  40.723  1.00 48.81     0.044 C 
ATOM    600  CG  GLN A  63      33.767 -49.286  41.960  1.00 57.30     0.105 C 
ATOM    601  CD  GLN A  63      32.375 -49.855  41.949  1.00 77.67     0.215 C 
ATOM    602  OE1 GLN A  63      32.021 -50.684  41.102  1.00 74.89    -0.274 OA
ATOM    603  NE2 GLN A  63      31.558 -49.425  42.896  1.00 69.33    -0.370 N 
ATOM    604 1HE2 GLN A  63      31.850 -48.741  43.594  1.00  0.00     0.159 HD
ATOM    605 2HE2 GLN A  63      30.614 -49.811  42.889  1.00  0.00     0.159 HD
ATOM    606  N   ASP A  64      35.466 -47.558  38.232  1.00 49.46    -0.346 N 
ATOM    607  HN  ASP A  64      35.386 -48.575  38.247  1.00  0.00     0.163 HD
ATOM    608  CA  ASP A  64      35.552 -46.878  36.938  1.00 50.06     0.186 C 
ATOM    609  C   ASP A  64      34.441 -45.826  36.830  1.00 52.53     0.241 C 
ATOM    610  O   ASP A  64      33.330 -46.039  37.316  1.00 52.67    -0.271 OA
ATOM    611  CB  ASP A  64      35.412 -47.876  35.764  1.00 53.06     0.147 C 
ATOM    612  CG  ASP A  64      36.405 -49.027  35.707  1.00 69.45     0.175 C 
ATOM    613  OD1 ASP A  64      37.612 -48.788  35.945  1.00 70.14    -0.648 OA
ATOM    614  OD2 ASP A  64      35.991 -50.149  35.333  1.00 78.22    -0.648 OA
ATOM    615  N   GLU A  65      34.765 -44.692  36.216  1.00 47.34    -0.346 N 
ATOM    616  HN  GLU A  65      35.736 -44.605  35.917  1.00  0.00     0.163 HD
ATOM    617  CA  GLU A  65      33.894 -43.552  35.917  1.00 46.41     0.177 C 
ATOM    618  C   GLU A  65      32.539 -44.025  35.312  1.00 48.34     0.241 C 
ATOM    619  O   GLU A  65      31.477 -43.554  35.723  1.00 47.88    -0.271 OA
ATOM    620  CB  GLU A  65      34.664 -42.692  34.909  1.00 47.89     0.045 C 
ATOM    621  CG  GLU A  65      34.036 -41.391  34.459  1.00 58.85     0.116 C 
ATOM    622  CD  GLU A  65      34.880 -40.724  33.391  1.00 68.50     0.172 C 
ATOM    623  OE1 GLU A  65      34.340 -40.424  32.302  1.00 58.45    -0.648 OA
ATOM    624  OE2 GLU A  65      36.099 -40.549  33.621  1.00 55.52    -0.648 OA
ATOM    625  N   SER A  66      32.598 -44.997  34.377  1.00 43.14    -0.344 N 
ATOM    626  HN  SER A  66      33.525 -45.354  34.144  1.00  0.00     0.163 HD
ATOM    627  CA  SER A  66      31.463 -45.593  33.661  1.00 42.38     0.200 C 
ATOM    628  C   SER A  66      30.524 -46.412  34.554  1.00 46.34     0.243 C 
ATOM    629  O   SER A  66      29.409 -46.729  34.132  1.00 46.00    -0.271 OA
ATOM    630  CB  SER A  66      31.965 -46.451  32.504  1.00 44.63     0.199 C 
ATOM    631  OG  SER A  66      32.796 -47.499  32.974  1.00 51.22    -0.398 OA
ATOM    632  HG  SER A  66      33.109 -48.033  32.253  1.00  0.00     0.209 HD
ATOM    633  N   SER A  67      30.972 -46.756  35.778  1.00 42.67    -0.344 N 
ATOM    634  HN  SER A  67      31.915 -46.471  36.042  1.00  0.00     0.163 HD
ATOM    635  CA  SER A  67      30.181 -47.518  36.753  1.00 41.95     0.200 C 
ATOM    636  C   SER A  67      29.173 -46.632  37.501  1.00 42.45     0.243 C 
ATOM    637  O   SER A  67      28.336 -47.150  38.233  1.00 42.49    -0.271 OA
ATOM    638  CB  SER A  67      31.099 -48.204  37.762  1.00 46.42     0.199 C 
ATOM    639  OG  SER A  67      32.021 -49.072  37.125  1.00 58.85    -0.398 OA
ATOM    640  HG  SER A  67      32.592 -49.499  37.753  1.00  0.00     0.209 HD
ATOM    641  N   TYR A  68      29.251 -45.313  37.326  1.00 37.41    -0.346 N 
ATOM    642  HN  TYR A  68      29.927 -44.932  36.664  1.00  0.00     0.163 HD
ATOM    643  CA  TYR A  68      28.382 -44.407  38.070  1.00 37.13     0.180 C 
ATOM    644  C   TYR A  68      27.513 -43.484  37.238  1.00 39.85     0.241 C 
ATOM    645  O   TYR A  68      27.809 -43.205  36.079  1.00 39.82    -0.271 OA
ATOM    646  CB  TYR A  68      29.216 -43.519  39.010  1.00 37.98     0.073 C 
ATOM    647  CG  TYR A  68      30.171 -44.221  39.949  1.00 39.99    -0.056 A 
ATOM    648  CD1 TYR A  68      29.720 -44.787  41.139  1.00 41.77     0.010 A 
ATOM    649  CD2 TYR A  68      31.543 -44.190  39.723  1.00 41.17     0.010 A 
ATOM    650  CE1 TYR A  68      30.605 -45.374  42.041  1.00 43.15     0.037 A 
ATOM    651  CE2 TYR A  68      32.440 -44.767  40.620  1.00 42.17     0.037 A 
ATOM    652  CZ  TYR A  68      31.968 -45.351  41.783  1.00 49.76     0.065 A 
ATOM    653  OH  TYR A  68      32.860 -45.913  42.662  1.00 49.20    -0.361 OA
ATOM    654  HH  TYR A  68      33.793 -45.897  42.485  1.00  0.00     0.217 HD
ATOM    655  N   ILE A  69      26.465 -42.959  37.882  1.00 35.57    -0.346 N 
ATOM    656  HN  ILE A  69      26.274 -43.312  38.820  1.00  0.00     0.163 HD
ATOM    657  CA  ILE A  69      25.565 -41.923  37.365  1.00 34.90     0.180 C 
ATOM    658  C   ILE A  69      25.483 -40.849  38.458  1.00 37.14     0.241 C 
ATOM    659  O   ILE A  69      25.940 -41.079  39.585  1.00 36.18    -0.271 OA
ATOM    660  CB  ILE A  69      24.149 -42.441  36.932  1.00 37.71     0.013 C 
ATOM    661  CG1 ILE A  69      23.357 -43.033  38.120  1.00 38.41     0.002 C 
ATOM    662  CG2 ILE A  69      24.238 -43.417  35.741  1.00 38.56     0.012 C 
ATOM    663  CD1 ILE A  69      21.853 -42.986  38.007  1.00 44.69     0.005 C 
ATOM    664  N   PHE A  70      24.930 -39.675  38.125  1.00 32.26    -0.346 N 
ATOM    665  HN  PHE A  70      24.649 -39.516  37.157  1.00  0.00     0.163 HD
ATOM    666  CA  PHE A  70      24.720 -38.623  39.102  1.00 31.49     0.180 C 
ATOM    667  C   PHE A  70      23.272 -38.665  39.563  1.00 35.86     0.241 C 
ATOM    668  O   PHE A  70      22.378 -39.126  38.841  1.00 34.60    -0.271 OA
ATOM    669  CB  PHE A  70      25.018 -37.232  38.522  1.00 32.97     0.073 C 
ATOM    670  CG  PHE A  70      26.468 -36.886  38.279  1.00 33.93    -0.056 A 
ATOM    671  CD1 PHE A  70      27.354 -36.745  39.341  1.00 36.21     0.007 A 
ATOM    672  CD2 PHE A  70      26.928 -36.614  36.996  1.00 35.58     0.007 A 
ATOM    673  CE1 PHE A  70      28.676 -36.356  39.121  1.00 36.48     0.001 A 
ATOM    674  CE2 PHE A  70      28.247 -36.221  36.779  1.00 38.14     0.001 A 
ATOM    675  CZ  PHE A  70      29.112 -36.092  37.846  1.00 36.13     0.000 A 
ATOM    676  N   VAL A  71      23.053 -38.159  40.776  1.00 32.69    -0.346 N 
ATOM    677  HN  VAL A  71      23.869 -37.859  41.309  1.00  0.00     0.163 HD
ATOM    678  CA  VAL A  71      21.753 -37.997  41.408  1.00 31.82     0.180 C 
ATOM    679  C   VAL A  71      21.804 -36.628  42.088  1.00 34.11     0.241 C 
ATOM    680  O   VAL A  71      22.890 -36.182  42.462  1.00 34.12    -0.271 OA
ATOM    681  CB  VAL A  71      21.377 -39.179  42.368  1.00 35.67     0.009 C 
ATOM    682  CG1 VAL A  71      22.275 -39.227  43.605  1.00 36.14     0.012 C 
ATOM    683  CG2 VAL A  71      19.911 -39.132  42.781  1.00 34.96     0.012 C 
ATOM    684  N   SER A  72      20.663 -35.927  42.166  1.00 28.63    -0.344 N 
ATOM    685  HN  SER A  72      19.822 -36.314  41.739  1.00  0.00     0.163 HD
ATOM    686  CA  SER A  72      20.574 -34.627  42.840  1.00 27.57     0.200 C 
ATOM    687  C   SER A  72      19.129 -34.324  43.187  1.00 30.55     0.243 C 
ATOM    688  O   SER A  72      18.228 -35.036  42.756  1.00 29.43    -0.271 OA
ATOM    689  CB  SER A  72      21.164 -33.510  41.976  1.00 28.28     0.199 C 
ATOM    690  OG  SER A  72      21.379 -32.342  42.751  1.00 30.56    -0.398 OA
ATOM    691  HG  SER A  72      21.745 -31.649  42.215  1.00  0.00     0.209 HD
ATOM    692  N   VAL A  73      18.921 -33.280  43.983  1.00 27.97    -0.346 N 
ATOM    693  HN  VAL A  73      19.738 -32.795  44.354  1.00  0.00     0.163 HD
ATOM    694  CA  VAL A  73      17.609 -32.784  44.360  1.00 27.69     0.180 C 
ATOM    695  C   VAL A  73      17.216 -31.771  43.282  1.00 33.24     0.241 C 
ATOM    696  O   VAL A  73      18.012 -30.887  42.926  1.00 31.78    -0.271 OA
ATOM    697  CB  VAL A  73      17.586 -32.151  45.782  1.00 30.94     0.009 C 
ATOM    698  CG1 VAL A  73      16.198 -31.601  46.127  1.00 29.91     0.012 C 
ATOM    699  CG2 VAL A  73      18.034 -33.157  46.834  1.00 30.90     0.012 C 
ATOM    700  N   THR A  74      15.997 -31.921  42.756  1.00 31.89    -0.344 N 
ATOM    701  HN  THR A  74      15.424 -32.703  43.075  1.00  0.00     0.163 HD
ATOM    702  CA  THR A  74      15.441 -31.018  41.743  1.00 31.98     0.205 C 
ATOM    703  C   THR A  74      14.580 -29.974  42.420  1.00 36.65     0.243 C 
ATOM    704  O   THR A  74      14.287 -30.082  43.618  1.00 35.39    -0.271 OA
ATOM    705  CB  THR A  74      14.642 -31.795  40.693  1.00 35.11     0.146 C 
ATOM    706  OG1 THR A  74      13.561 -32.449  41.341  1.00 35.15    -0.393 OA
ATOM    707  HG1 THR A  74      13.029 -31.820  41.814  1.00  0.00     0.210 HD
ATOM    708  CG2 THR A  74      15.496 -32.805  39.933  1.00 30.91     0.042 C 
ATOM    709  N   GLN A  75      14.131 -28.978  41.646  1.00 34.07    -0.346 N 
ATOM    710  HN  GLN A  75      14.401 -28.970  40.663  1.00  0.00     0.163 HD
ATOM    711  CA  GLN A  75      13.274 -27.902  42.137  1.00 33.37     0.177 C 
ATOM    712  C   GLN A  75      11.891 -28.416  42.559  1.00 37.02     0.241 C 
ATOM    713  O   GLN A  75      11.134 -27.699  43.216  1.00 36.71    -0.271 OA
ATOM    714  CB  GLN A  75      13.202 -26.759  41.118  1.00 34.33     0.044 C 
ATOM    715  CG  GLN A  75      14.553 -26.056  40.921  1.00 37.30     0.105 C 
ATOM    716  CD  GLN A  75      14.671 -25.386  39.580  1.00 45.14     0.215 C 
ATOM    717  OE1 GLN A  75      13.702 -24.881  39.024  1.00 39.05    -0.274 OA
ATOM    718  NE2 GLN A  75      15.873 -25.333  39.041  1.00 38.73    -0.370 N 
ATOM    719 1HE2 GLN A  75      15.953 -24.879  38.131  1.00  0.00     0.159 HD
ATOM    720 2HE2 GLN A  75      16.679 -25.753  39.504  1.00  0.00     0.159 HD
ATOM    721  N   GLU A  76      11.610 -29.692  42.268  1.00 33.48    -0.346 N 
ATOM    722  HN  GLU A  76      12.291 -30.222  41.725  1.00  0.00     0.163 HD
ATOM    723  CA  GLU A  76      10.386 -30.367  42.683  1.00 33.85     0.177 C 
ATOM    724  C   GLU A  76      10.575 -31.128  44.007  1.00 39.46     0.241 C 
ATOM    725  O   GLU A  76       9.668 -31.852  44.428  1.00 40.10    -0.271 OA
ATOM    726  CB  GLU A  76       9.909 -31.321  41.587  1.00 35.71     0.045 C 
ATOM    727  CG  GLU A  76       9.372 -30.618  40.352  1.00 46.16     0.116 C 
ATOM    728  CD  GLU A  76       8.681 -31.527  39.359  1.00 74.50     0.172 C 
ATOM    729  OE1 GLU A  76       9.113 -32.693  39.202  1.00 82.29    -0.648 OA
ATOM    730  OE2 GLU A  76       7.732 -31.051  38.696  1.00 70.72    -0.648 OA
ATOM    731  N   ALA A  77      11.747 -30.948  44.669  1.00 35.53    -0.346 N 
ATOM    732  HN  ALA A  77      12.410 -30.293  44.254  1.00  0.00     0.163 HD
ATOM    733  CA  ALA A  77      12.161 -31.598  45.920  1.00 35.06     0.172 C 
ATOM    734  C   ALA A  77      12.326 -33.125  45.747  1.00 38.56     0.240 C 
ATOM    735  O   ALA A  77      12.298 -33.880  46.721  1.00 38.07    -0.271 OA
ATOM    736  CB  ALA A  77      11.201 -31.256  47.070  1.00 35.78     0.042 C 
ATOM    737  N   GLU A  78      12.520 -33.568  44.497  1.00 35.79    -0.346 N 
ATOM    738  HN  GLU A  78      12.524 -32.890  43.735  1.00  0.00     0.163 HD
ATOM    739  CA  GLU A  78      12.726 -34.981  44.175  1.00 35.77     0.177 C 
ATOM    740  C   GLU A  78      14.214 -35.261  44.013  1.00 38.35     0.241 C 
ATOM    741  O   GLU A  78      14.961 -34.422  43.515  1.00 36.08    -0.271 OA
ATOM    742  CB  GLU A  78      11.987 -35.362  42.882  1.00 37.47     0.045 C 
ATOM    743  CG  GLU A  78      11.846 -36.862  42.645  1.00 46.04     0.116 C 
ATOM    744  CD  GLU A  78      11.492 -37.292  41.233  1.00 57.11     0.172 C 
ATOM    745  OE1 GLU A  78      11.429 -36.423  40.334  1.00 46.61    -0.648 OA
ATOM    746  OE2 GLU A  78      11.275 -38.506  41.026  1.00 52.69    -0.648 OA
ATOM    747  N   ARG A  79      14.623 -36.454  44.443  1.00 35.20    -0.346 N 
ATOM    748  HN  ARG A  79      13.932 -37.040  44.911  1.00  0.00     0.163 HD
ATOM    749  CA  ARG A  79      15.962 -36.994  44.306  1.00 35.47     0.176 C 
ATOM    750  C   ARG A  79      15.908 -37.674  42.928  1.00 39.21     0.241 C 
ATOM    751  O   ARG A  79      15.340 -38.766  42.795  1.00 39.23    -0.271 OA
ATOM    752  CB  ARG A  79      16.167 -38.029  45.416  1.00 37.25     0.036 C 
ATOM    753  CG  ARG A  79      17.586 -38.301  45.823  1.00 50.35     0.023 C 
ATOM    754  CD  ARG A  79      17.563 -38.617  47.304  1.00 59.46     0.138 C 
ATOM    755  NE  ARG A  79      18.648 -39.504  47.702  1.00 68.99    -0.227 N 
ATOM    756  HE  ARG A  79      19.145 -40.008  46.968  1.00  0.00     0.177 HD
ATOM    757  CZ  ARG A  79      19.033 -39.700  48.959  1.00 77.47     0.665 C 
ATOM    758  NH1 ARG A  79      18.438 -39.048  49.952  1.00 54.69    -0.235 N 
ATOM    759 1HH1 ARG A  79      18.733 -39.198  50.917  1.00  0.00     0.174 HD
ATOM    760 2HH1 ARG A  79      17.674 -38.405  49.743  1.00  0.00     0.174 HD
ATOM    761  NH2 ARG A  79      20.024 -40.535  49.230  1.00 65.70    -0.235 N 
ATOM    762 1HH2 ARG A  79      20.319 -40.685  50.195  1.00  0.00     0.174 HD
ATOM    763 2HH2 ARG A  79      20.481 -41.036  48.468  1.00  0.00     0.174 HD
ATOM    764  N   GLU A  80      16.399 -36.981  41.887  1.00 34.18    -0.346 N 
ATOM    765  HN  GLU A  80      16.813 -36.064  42.053  1.00  0.00     0.163 HD
ATOM    766  CA  GLU A  80      16.356 -37.507  40.520  1.00 32.62     0.177 C 
ATOM    767  C   GLU A  80      17.671 -38.131  40.115  1.00 33.98     0.241 C 
ATOM    768  O   GLU A  80      18.719 -37.515  40.274  1.00 32.56    -0.271 OA
ATOM    769  CB  GLU A  80      15.931 -36.425  39.509  1.00 33.69     0.045 C 
ATOM    770  CG  GLU A  80      15.747 -36.943  38.086  1.00 39.17     0.116 C 
ATOM    771  CD  GLU A  80      15.385 -35.913  37.036  1.00 48.04     0.172 C 
ATOM    772  OE1 GLU A  80      14.701 -34.925  37.383  1.00 33.93    -0.648 OA
ATOM    773  OE2 GLU A  80      15.729 -36.127  35.852  1.00 40.44    -0.648 OA
ATOM    774  N   GLU A  81      17.598 -39.345  39.562  1.00 31.19    -0.346 N 
ATOM    775  HN  GLU A  81      16.678 -39.776  39.475  1.00  0.00     0.163 HD
ATOM    776  CA  GLU A  81      18.752 -40.093  39.074  1.00 31.65     0.177 C 
ATOM    777  C   GLU A  81      18.901 -39.759  37.602  1.00 34.61     0.241 C 
ATOM    778  O   GLU A  81      17.975 -39.968  36.822  1.00 34.40    -0.271 OA
ATOM    779  CB  GLU A  81      18.541 -41.600  39.262  1.00 32.93     0.045 C 
ATOM    780  CG  GLU A  81      18.350 -42.007  40.715  1.00 43.63     0.116 C 
ATOM    781  CD  GLU A  81      17.920 -43.449  40.889  1.00 63.36     0.172 C 
ATOM    782  OE1 GLU A  81      18.372 -44.312  40.104  1.00 70.54    -0.648 OA
ATOM    783  OE2 GLU A  81      17.117 -43.716  41.809  1.00 61.57    -0.648 OA
ATOM    784  N   PHE A  82      20.054 -39.239  37.224  1.00 30.37    -0.346 N 
ATOM    785  HN  PHE A  82      20.801 -39.127  37.910  1.00  0.00     0.163 HD
ATOM    786  CA  PHE A  82      20.282 -38.821  35.844  1.00 29.50     0.180 C 
ATOM    787  C   PHE A  82      20.909 -39.911  34.966  1.00 34.61     0.241 C 
ATOM    788  O   PHE A  82      22.124 -39.931  34.753  1.00 34.51    -0.271 OA
ATOM    789  CB  PHE A  82      21.089 -37.521  35.822  1.00 30.61     0.073 C 
ATOM    790  CG  PHE A  82      20.489 -36.407  36.649  1.00 31.90    -0.056 A 
ATOM    791  CD1 PHE A  82      19.304 -35.792  36.261  1.00 34.92     0.007 A 
ATOM    792  CD2 PHE A  82      21.133 -35.938  37.782  1.00 34.47     0.007 A 
ATOM    793  CE1 PHE A  82      18.756 -34.760  37.020  1.00 36.17     0.001 A 
ATOM    794  CE2 PHE A  82      20.586 -34.896  38.540  1.00 37.28     0.001 A 
ATOM    795  CZ  PHE A  82      19.400 -34.320  38.158  1.00 35.29     0.000 A 
ATOM    796  N   PHE A  83      20.054 -40.815  34.443  1.00 32.79    -0.346 N 
ATOM    797  HN  PHE A  83      19.067 -40.745  34.690  1.00  0.00     0.163 HD
ATOM    798  CA  PHE A  83      20.469 -41.892  33.538  1.00 32.93     0.180 C 
ATOM    799  C   PHE A  83      20.862 -41.344  32.162  1.00 36.95     0.241 C 
ATOM    800  O   PHE A  83      21.742 -41.898  31.515  1.00 36.45    -0.271 OA
ATOM    801  CB  PHE A  83      19.378 -42.956  33.413  1.00 34.59     0.073 C 
ATOM    802  CG  PHE A  83      19.210 -43.799  34.655  1.00 35.86    -0.056 A 
ATOM    803  CD1 PHE A  83      20.143 -44.778  34.983  1.00 38.76     0.007 A 
ATOM    804  CD2 PHE A  83      18.112 -43.622  35.493  1.00 37.54     0.007 A 
ATOM    805  CE1 PHE A  83      19.982 -45.562  36.132  1.00 39.91     0.001 A 
ATOM    806  CE2 PHE A  83      17.954 -44.402  36.642  1.00 40.60     0.001 A 
ATOM    807  CZ  PHE A  83      18.893 -45.363  36.958  1.00 38.79     0.000 A 
ATOM    808  N   ASP A  84      20.214 -40.256  31.720  1.00 33.84    -0.345 N 
ATOM    809  HN  ASP A  84      19.465 -39.859  32.288  1.00  0.00     0.163 HD
ATOM    810  CA  ASP A  84      20.551 -39.625  30.449  1.00 33.26     0.186 C 
ATOM    811  C   ASP A  84      21.641 -38.565  30.719  1.00 38.08     0.241 C 
ATOM    812  O   ASP A  84      21.350 -37.420  31.081  1.00 38.72    -0.271 OA
ATOM    813  CB  ASP A  84      19.298 -39.026  29.770  1.00 34.37     0.147 C 
ATOM    814  CG  ASP A  84      19.546 -38.328  28.443  1.00 36.63     0.175 C 
ATOM    815  OD1 ASP A  84      20.683 -38.409  27.928  1.00 36.58    -0.648 OA
ATOM    816  OD2 ASP A  84      18.590 -37.762  27.891  1.00 39.31    -0.648 OA
ATOM    817  N   GLU A  85      22.896 -38.969  30.511  1.00 33.59    -0.346 N 
ATOM    818  HN  GLU A  85      23.029 -39.931  30.199  1.00  0.00     0.163 HD
ATOM    819  CA  GLU A  85      24.094 -38.158  30.690  1.00 33.13     0.177 C 
ATOM    820  C   GLU A  85      24.391 -37.206  29.527  1.00 36.87     0.241 C 
ATOM    821  O   GLU A  85      25.413 -36.498  29.573  1.00 36.88    -0.271 OA
ATOM    822  CB  GLU A  85      25.305 -39.053  30.991  1.00 34.38     0.045 C 
ATOM    823  CG  GLU A  85      25.089 -39.933  32.208  1.00 43.19     0.116 C 
ATOM    824  CD  GLU A  85      26.356 -40.502  32.805  1.00 59.77     0.172 C 
ATOM    825  OE1 GLU A  85      27.051 -41.264  32.099  1.00 56.36    -0.648 OA
ATOM    826  OE2 GLU A  85      26.647 -40.197  33.983  1.00 56.12    -0.648 OA
ATOM    827  N   THR A  86      23.495 -37.154  28.505  1.00 32.88    -0.344 N 
ATOM    828  HN  THR A  86      22.696 -37.788  28.522  1.00  0.00     0.163 HD
ATOM    829  CA  THR A  86      23.631 -36.220  27.377  1.00 33.10     0.205 C 
ATOM    830  C   THR A  86      22.992 -34.886  27.749  1.00 37.72     0.243 C 
ATOM    831  O   THR A  86      23.185 -33.894  27.041  1.00 38.74    -0.271 OA
ATOM    832  CB  THR A  86      23.046 -36.771  26.052  1.00 40.00     0.146 C 
ATOM    833  OG1 THR A  86      21.619 -36.725  26.085  1.00 37.18    -0.393 OA
ATOM    834  HG1 THR A  86      21.302 -35.856  26.300  1.00  0.00     0.210 HD
ATOM    835  CG2 THR A  86      23.553 -38.161  25.708  1.00 38.73     0.042 C 
ATOM    836  N   ARG A  87      22.209 -34.870  28.850  1.00 33.83    -0.346 N 
ATOM    837  HN  ARG A  87      22.084 -35.744  29.361  1.00  0.00     0.163 HD
ATOM    838  CA  ARG A  87      21.528 -33.675  29.356  1.00 32.73     0.176 C 
ATOM    839  C   ARG A  87      22.539 -32.670  29.880  1.00 34.99     0.241 C 
ATOM    840  O   ARG A  87      23.585 -33.063  30.399  1.00 33.96    -0.271 OA
ATOM    841  CB  ARG A  87      20.505 -34.035  30.441  1.00 32.08     0.036 C 
ATOM    842  CG  ARG A  87      19.330 -34.872  29.906  1.00 35.86     0.023 C 
ATOM    843  CD  ARG A  87      18.385 -35.269  31.022  1.00 37.19     0.138 C 
ATOM    844  NE  ARG A  87      17.685 -34.104  31.565  1.00 37.41    -0.227 N 
ATOM    845  HE  ARG A  87      17.694 -33.246  31.013  1.00  0.00     0.177 HD
ATOM    846  CZ  ARG A  87      17.040 -34.085  32.723  1.00 46.48     0.665 C 
ATOM    847  NH1 ARG A  87      16.995 -35.173  33.485  1.00 29.79    -0.235 N 
ATOM    848 1HH1 ARG A  87      17.473 -36.020  33.177  1.00  0.00     0.174 HD
ATOM    849 2HH1 ARG A  87      16.499 -35.158  34.376  1.00  0.00     0.174 HD
ATOM    850  NH2 ARG A  87      16.418 -32.984  33.124  1.00 35.58    -0.235 N 
ATOM    851 1HH2 ARG A  87      16.453 -32.149  32.539  1.00  0.00     0.174 HD
ATOM    852 2HH2 ARG A  87      15.922 -32.969  34.015  1.00  0.00     0.174 HD
ATOM    853  N   ARG A  88      22.227 -31.377  29.718  1.00 30.72    -0.346 N 
ATOM    854  HN  ARG A  88      21.331 -31.164  29.279  1.00  0.00     0.163 HD
ATOM    855  CA  ARG A  88      23.060 -30.247  30.117  1.00 29.76     0.176 C 
ATOM    856  C   ARG A  88      22.731 -29.834  31.535  1.00 32.18     0.241 C 
ATOM    857  O   ARG A  88      21.570 -29.904  31.931  1.00 29.64    -0.271 OA
ATOM    858  CB  ARG A  88      22.820 -29.038  29.188  1.00 29.57     0.036 C 
ATOM    859  CG  ARG A  88      23.043 -29.285  27.696  1.00 35.86     0.023 C 
ATOM    860  CD  ARG A  88      22.716 -28.020  26.931  1.00 39.66     0.138 C 
ATOM    861  NE  ARG A  88      22.780 -28.200  25.476  1.00 46.62    -0.227 N 
ATOM    862  HE  ARG A  88      21.926 -28.486  24.998  1.00  0.00     0.177 HD
ATOM    863  CZ  ARG A  88      23.870 -28.018  24.734  1.00 57.56     0.665 C 
ATOM    864  NH1 ARG A  88      25.017 -27.661  25.302  1.00 43.72    -0.235 N 
ATOM    865 1HH1 ARG A  88      25.055 -27.526  26.312  1.00  0.00     0.174 HD
ATOM    866 2HH1 ARG A  88      25.852 -27.522  24.733  1.00  0.00     0.174 HD
ATOM    867  NH2 ARG A  88      23.821 -28.193  23.423  1.00 44.65    -0.235 N 
ATOM    868 1HH2 ARG A  88      22.941 -28.467  22.987  1.00  0.00     0.174 HD
ATOM    869 2HH2 ARG A  88      24.656 -28.054  22.854  1.00  0.00     0.174 HD
ATOM    870  N   LEU A  89      23.751 -29.346  32.283  1.00 29.68    -0.346 N 
ATOM    871  HN  LEU A  89      24.674 -29.308  31.850  1.00  0.00     0.163 HD
ATOM    872  CA  LEU A  89      23.633 -28.867  33.667  1.00 29.17     0.177 C 
ATOM    873  C   LEU A  89      22.525 -27.822  33.849  1.00 33.41     0.241 C 
ATOM    874  O   LEU A  89      21.783 -27.881  34.836  1.00 32.44    -0.271 OA
ATOM    875  CB  LEU A  89      24.998 -28.306  34.117  1.00 29.20     0.038 C 
ATOM    876  CG  LEU A  89      25.102 -27.687  35.518  1.00 32.86    -0.020 C 
ATOM    877  CD1 LEU A  89      24.826 -28.722  36.606  1.00 32.93     0.009 C 
ATOM    878  CD2 LEU A  89      26.466 -27.087  35.713  1.00 33.81     0.009 C 
ATOM    879  N   CYS A  90      22.400 -26.876  32.883  1.00 30.65    -0.345 N 
ATOM    880  HN  CYS A  90      23.048 -26.904  32.096  1.00  0.00     0.163 HD
ATOM    881  CA  CYS A  90      21.392 -25.822  32.906  1.00 31.26     0.186 C 
ATOM    882  C   CYS A  90      19.946 -26.337  32.721  1.00 35.53     0.242 C 
ATOM    883  O   CYS A  90      19.008 -25.624  33.087  1.00 34.65    -0.271 OA
ATOM    884  CB  CYS A  90      21.731 -24.730  31.895  1.00 32.19     0.121 C 
ATOM    885  SG  CYS A  90      21.861 -25.326  30.195  1.00 36.38    -0.095 SA
ATOM    886  N   ASP A  91      19.770 -27.575  32.194  1.00 32.85    -0.345 N 
ATOM    887  HN  ASP A  91      20.608 -28.106  31.956  1.00  0.00     0.163 HD
ATOM    888  CA  ASP A  91      18.463 -28.218  31.936  1.00 32.15     0.186 C 
ATOM    889  C   ASP A  91      18.044 -29.274  32.984  1.00 35.69     0.241 C 
ATOM    890  O   ASP A  91      17.009 -29.927  32.814  1.00 35.02    -0.271 OA
ATOM    891  CB  ASP A  91      18.487 -28.870  30.538  1.00 33.66     0.147 C 
ATOM    892  CG  ASP A  91      18.756 -27.897  29.398  1.00 37.59     0.175 C 
ATOM    893  OD1 ASP A  91      18.406 -26.711  29.536  1.00 35.41    -0.648 OA
ATOM    894  OD2 ASP A  91      19.268 -28.337  28.353  1.00 40.72    -0.648 OA
ATOM    895  N   LEU A  92      18.825 -29.436  34.064  1.00 31.58    -0.346 N 
ATOM    896  HN  LEU A  92      19.632 -28.824  34.186  1.00  0.00     0.163 HD
ATOM    897  CA  LEU A  92      18.555 -30.466  35.075  1.00 30.62     0.177 C 
ATOM    898  C   LEU A  92      17.516 -30.076  36.124  1.00 35.58     0.241 C 
ATOM    899  O   LEU A  92      17.109 -30.930  36.920  1.00 36.05    -0.271 OA
ATOM    900  CB  LEU A  92      19.867 -30.920  35.752  1.00 30.11     0.038 C 
ATOM    901  CG  LEU A  92      20.984 -31.510  34.875  1.00 34.09    -0.020 C 
ATOM    902  CD1 LEU A  92      22.158 -31.925  35.733  1.00 33.50     0.009 C 
ATOM    903  CD2 LEU A  92      20.493 -32.719  34.047  1.00 36.84     0.009 C 
ATOM    904  N   ARG A  93      17.087 -28.799  36.137  1.00 31.69    -0.346 N 
ATOM    905  HN  ARG A  93      17.456 -28.168  35.425  1.00  0.00     0.163 HD
ATOM    906  CA  ARG A  93      16.122 -28.247  37.107  1.00 31.09     0.176 C 
ATOM    907  C   ARG A  93      16.623 -28.468  38.551  1.00 33.19     0.241 C 
ATOM    908  O   ARG A  93      15.838 -28.752  39.452  1.00 33.17    -0.271 OA
ATOM    909  CB  ARG A  93      14.686 -28.810  36.907  1.00 29.72     0.036 C 
ATOM    910  CG  ARG A  93      14.142 -28.686  35.480  1.00 37.31     0.023 C 
ATOM    911  CD  ARG A  93      12.822 -29.430  35.307  1.00 46.26     0.138 C 
ATOM    912  NE  ARG A  93      12.942 -30.875  35.538  1.00 51.00    -0.227 N 
ATOM    913  HE  ARG A  93      13.574 -31.403  34.936  1.00  0.00     0.177 HD
ATOM    914  CZ  ARG A  93      12.281 -31.541  36.481  1.00 73.24     0.665 C 
ATOM    915  NH1 ARG A  93      11.445 -30.904  37.294  1.00 69.06    -0.235 N 
ATOM    916 1HH1 ARG A  93      11.316 -29.898  37.189  1.00  0.00     0.174 HD
ATOM    917 2HH1 ARG A  93      10.938 -31.415  38.017  1.00  0.00     0.174 HD
ATOM    918  NH2 ARG A  93      12.449 -32.848  36.617  1.00 61.20    -0.235 N 
ATOM    919 1HH2 ARG A  93      13.091 -33.337  35.993  1.00  0.00     0.174 HD
ATOM    920 2HH2 ARG A  93      11.942 -33.359  37.340  1.00  0.00     0.174 HD
ATOM    921  N   LEU A  94      17.929 -28.349  38.751  1.00 29.60    -0.346 N 
ATOM    922  HN  LEU A  94      18.525 -28.121  37.955  1.00  0.00     0.163 HD
ATOM    923  CA  LEU A  94      18.556 -28.531  40.068  1.00 29.67     0.177 C 
ATOM    924  C   LEU A  94      18.078 -27.497  41.057  1.00 34.17     0.241 C 
ATOM    925  O   LEU A  94      17.887 -26.336  40.695  1.00 33.16    -0.271 OA
ATOM    926  CB  LEU A  94      20.095 -28.453  39.979  1.00 28.84     0.038 C 
ATOM    927  CG  LEU A  94      20.821 -29.537  39.182  1.00 32.42    -0.020 C 
ATOM    928  CD1 LEU A  94      22.336 -29.449  39.407  1.00 32.23     0.009 C 
ATOM    929  CD2 LEU A  94      20.310 -30.929  39.521  1.00 30.21     0.009 C 
ATOM    930  N   PHE A  95      17.911 -27.913  42.307  1.00 31.20    -0.346 N 
ATOM    931  HN  PHE A  95      18.040 -28.902  42.520  1.00  0.00     0.163 HD
ATOM    932  CA  PHE A  95      17.550 -27.003  43.382  1.00 31.21     0.180 C 
ATOM    933  C   PHE A  95      18.797 -26.186  43.757  1.00 34.88     0.241 C 
ATOM    934  O   PHE A  95      18.753 -24.952  43.747  1.00 36.09    -0.271 OA
ATOM    935  CB  PHE A  95      16.958 -27.786  44.568  1.00 33.70     0.073 C 
ATOM    936  CG  PHE A  95      16.865 -27.023  45.865  1.00 36.17    -0.056 A 
ATOM    937  CD1 PHE A  95      16.010 -25.933  45.989  1.00 39.24     0.007 A 
ATOM    938  CD2 PHE A  95      17.604 -27.416  46.975  1.00 38.59     0.007 A 
ATOM    939  CE1 PHE A  95      15.938 -25.217  47.185  1.00 40.44     0.001 A 
ATOM    940  CE2 PHE A  95      17.528 -26.699  48.171  1.00 41.57     0.001 A 
ATOM    941  CZ  PHE A  95      16.705 -25.601  48.262  1.00 39.77     0.000 A 
ATOM    942  N   GLN A  96      19.923 -26.873  43.997  1.00 30.09    -0.346 N 
ATOM    943  HN  GLN A  96      19.882 -27.890  43.923  1.00  0.00     0.163 HD
ATOM    944  CA  GLN A  96      21.209 -26.268  44.358  1.00 29.61     0.177 C 
ATOM    945  C   GLN A  96      22.285 -26.849  43.470  1.00 32.93     0.243 C 
ATOM    946  O   GLN A  96      22.104 -27.975  42.997  1.00 32.20    -0.271 OA
ATOM    947  CB  GLN A  96      21.544 -26.542  45.838  1.00 31.24     0.044 C 
ATOM    948  CG  GLN A  96      20.648 -25.789  46.818  1.00 49.16     0.105 C 
ATOM    949  CD  GLN A  96      21.333 -24.675  47.560  1.00 74.40     0.215 C 
ATOM    950  OE1 GLN A  96      21.928 -24.879  48.625  1.00 70.55    -0.274 OA
ATOM    951  NE2 GLN A  96      21.190 -23.457  47.059  1.00 69.01    -0.370 N 
ATOM    952 1HE2 GLN A  96      20.699 -23.289  46.181  1.00  0.00     0.159 HD
ATOM    953 2HE2 GLN A  96      21.655 -22.701  47.562  1.00  0.00     0.159 HD
ATOM    954  N   PRO A  97      23.419 -26.139  43.230  1.00 29.93    -0.337 N 
ATOM    955  CA  PRO A  97      24.452 -26.710  42.359  1.00 29.48     0.179 C 
ATOM    956  C   PRO A  97      25.312 -27.790  43.036  1.00 33.98     0.241 C 
ATOM    957  O   PRO A  97      26.479 -27.581  43.375  1.00 33.40    -0.271 OA
ATOM    958  CB  PRO A  97      25.240 -25.480  41.902  1.00 31.00     0.037 C 
ATOM    959  CG  PRO A  97      25.113 -24.528  43.028  1.00 35.13     0.022 C 
ATOM    960  CD  PRO A  97      23.819 -24.801  43.725  1.00 30.94     0.127 C 
ATOM    961  N   PHE A  98      24.729 -28.971  43.190  1.00 30.67    -0.346 N 
ATOM    962  HN  PHE A  98      23.749 -29.076  42.926  1.00  0.00     0.163 HD
ATOM    963  CA  PHE A  98      25.441 -30.123  43.724  1.00 29.49     0.180 C 
ATOM    964  C   PHE A  98      25.016 -31.366  42.971  1.00 33.16     0.241 C 
ATOM    965  O   PHE A  98      23.883 -31.443  42.514  1.00 32.59    -0.271 OA
ATOM    966  CB  PHE A  98      25.240 -30.274  45.262  1.00 29.77     0.073 C 
ATOM    967  CG  PHE A  98      24.038 -31.073  45.690  1.00 28.93    -0.056 A 
ATOM    968  CD1 PHE A  98      24.101 -32.455  45.788  1.00 30.59     0.007 A 
ATOM    969  CD2 PHE A  98      22.844 -30.442  46.006  1.00 29.56     0.007 A 
ATOM    970  CE1 PHE A  98      22.983 -33.197  46.161  1.00 31.22     0.001 A 
ATOM    971  CE2 PHE A  98      21.730 -31.185  46.397  1.00 31.51     0.001 A 
ATOM    972  CZ  PHE A  98      21.808 -32.556  46.475  1.00 29.92     0.000 A 
ATOM    973  N   LEU A  99      25.908 -32.352  42.884  1.00 30.77    -0.346 N 
ATOM    974  HN  LEU A  99      26.834 -32.197  43.284  1.00  0.00     0.163 HD
ATOM    975  CA  LEU A  99      25.641 -33.639  42.252  1.00 30.66     0.177 C 
ATOM    976  C   LEU A  99      26.232 -34.731  43.136  1.00 35.42     0.241 C 
ATOM    977  O   LEU A  99      27.362 -34.602  43.591  1.00 34.93    -0.271 OA
ATOM    978  CB  LEU A  99      26.275 -33.702  40.845  1.00 30.63     0.038 C 
ATOM    979  CG  LEU A  99      25.734 -32.747  39.756  1.00 33.88    -0.020 C 
ATOM    980  CD1 LEU A  99      26.703 -32.656  38.617  1.00 33.48     0.009 C 
ATOM    981  CD2 LEU A  99      24.361 -33.200  39.240  1.00 32.44     0.009 C 
ATOM    982  N   LYS A 100      25.469 -35.790  43.391  1.00 33.11    -0.346 N 
ATOM    983  HN  LYS A 100      24.521 -35.813  43.015  1.00  0.00     0.163 HD
ATOM    984  CA  LYS A 100      25.934 -36.919  44.187  1.00 33.40     0.176 C 
ATOM    985  C   LYS A 100      26.218 -38.108  43.247  1.00 38.87     0.241 C 
ATOM    986  O   LYS A 100      25.406 -38.408  42.374  1.00 37.89    -0.271 OA
ATOM    987  CB  LYS A 100      24.916 -37.264  45.283  1.00 35.10     0.035 C 
ATOM    988  CG  LYS A 100      25.317 -38.446  46.163  1.00 43.92     0.004 C 
ATOM    989  CD  LYS A 100      24.288 -38.719  47.249  1.00 51.29     0.027 C 
ATOM    990  CE  LYS A 100      24.238 -40.164  47.698  1.00 60.80     0.229 C 
ATOM    991  NZ  LYS A 100      25.549 -40.641  48.221  1.00 61.26    -0.079 N 
ATOM    992  HZ1 LYS A 100      25.515 -41.615  48.524  1.00  0.00     0.274 HD
ATOM    993  HZ2 LYS A 100      25.890 -40.035  48.968  1.00  0.00     0.274 HD
ATOM    994  HZ3 LYS A 100      26.293 -40.493  47.539  1.00  0.00     0.274 HD
ATOM    995  N   VAL A 101      27.368 -38.782  43.437  1.00 36.96    -0.346 N 
ATOM    996  HN  VAL A 101      27.982 -38.482  44.194  1.00  0.00     0.163 HD
ATOM    997  CA  VAL A 101      27.789 -39.927  42.613  1.00 36.35     0.180 C 
ATOM    998  C   VAL A 101      27.301 -41.257  43.199  1.00 42.70     0.241 C 
ATOM    999  O   VAL A 101      27.696 -41.629  44.303  1.00 43.32    -0.271 OA
ATOM   1000  CB  VAL A 101      29.319 -39.906  42.380  1.00 39.32     0.009 C 
ATOM   1001  CG1 VAL A 101      29.771 -41.082  41.528  1.00 39.13     0.012 C 
ATOM   1002  CG2 VAL A 101      29.763 -38.599  41.754  1.00 38.49     0.012 C 
ATOM   1003  N   ILE A 102      26.445 -41.976  42.456  1.00 40.16    -0.346 N 
ATOM   1004  HN  ILE A 102      26.149 -41.601  41.555  1.00  0.00     0.163 HD
ATOM   1005  CA  ILE A 102      25.917 -43.276  42.882  1.00 40.40     0.180 C 
ATOM   1006  C   ILE A 102      26.059 -44.333  41.777  1.00 45.00     0.241 C 
ATOM   1007  O   ILE A 102      26.253 -43.998  40.606  1.00 42.98    -0.271 OA
ATOM   1008  CB  ILE A 102      24.431 -43.213  43.370  1.00 43.66     0.013 C 
ATOM   1009  CG1 ILE A 102      23.472 -42.778  42.226  1.00 43.96     0.002 C 
ATOM   1010  CG2 ILE A 102      24.249 -42.369  44.640  1.00 43.50     0.012 C 
ATOM   1011  CD1 ILE A 102      22.112 -43.376  42.290  1.00 47.85     0.005 C 
ATOM   1012  N   GLU A 103      25.888 -45.603  42.160  1.00 43.14    -0.346 N 
ATOM   1013  HN  GLU A 103      25.780 -45.796  43.156  1.00  0.00     0.163 HD
ATOM   1014  CA  GLU A 103      25.848 -46.718  41.238  1.00 44.16     0.177 C 
ATOM   1015  C   GLU A 103      24.380 -46.932  40.883  1.00 50.18     0.243 C 
ATOM   1016  O   GLU A 103      23.534 -46.933  41.782  1.00 49.80    -0.271 OA
ATOM   1017  CB  GLU A 103      26.418 -47.995  41.861  1.00 45.44     0.045 C 
ATOM   1018  CG  GLU A 103      27.925 -48.090  41.766  1.00 56.39     0.116 C 
ATOM   1019  CD  GLU A 103      28.437 -49.497  42.000  1.00 68.66     0.172 C 
ATOM   1020  OE1 GLU A 103      28.791 -49.817  43.157  1.00 62.57    -0.648 OA
ATOM   1021  OE2 GLU A 103      28.454 -50.289  41.030  1.00 52.81    -0.648 OA
ATOM   1022  N   PRO A 104      24.050 -47.111  39.591  1.00 48.63    -0.337 N 
ATOM   1023  CA  PRO A 104      22.644 -47.340  39.220  1.00 48.87     0.179 C 
ATOM   1024  C   PRO A 104      22.063 -48.613  39.843  1.00 52.87     0.241 C 
ATOM   1025  O   PRO A 104      22.668 -49.681  39.757  1.00 53.15    -0.271 OA
ATOM   1026  CB  PRO A 104      22.684 -47.427  37.692  1.00 50.81     0.037 C 
ATOM   1027  CG  PRO A 104      23.999 -46.839  37.294  1.00 55.78     0.022 C 
ATOM   1028  CD  PRO A 104      24.932 -47.135  38.408  1.00 50.96     0.127 C 
ATOM   1029  N   VAL A 105      20.912 -48.478  40.518  1.00 48.39    -0.346 N 
ATOM   1030  HN  VAL A 105      20.517 -47.541  40.594  1.00  0.00     0.163 HD
ATOM   1031  CA  VAL A 105      20.178 -49.577  41.156  1.00 47.85     0.180 C 
ATOM   1032  C   VAL A 105      18.708 -49.574  40.668  1.00 51.64     0.241 C 
ATOM   1033  O   VAL A 105      18.289 -48.640  39.976  1.00 51.84    -0.271 OA
ATOM   1034  CB  VAL A 105      20.290 -49.587  42.719  1.00 51.63     0.009 C 
ATOM   1035  CG1 VAL A 105      21.729 -49.812  43.187  1.00 51.37     0.012 C 
ATOM   1036  CG2 VAL A 105      19.698 -48.326  43.347  1.00 51.48     0.012 C 
ATOM   1037  N   GLY A 106      17.963 -50.620  41.020  1.00 46.73    -0.351 N 
ATOM   1038  HN  GLY A 106      18.414 -51.368  41.547  1.00  0.00     0.163 HD
ATOM   1039  CA  GLY A 106      16.546 -50.771  40.705  1.00 45.62     0.225 C 
ATOM   1040  C   GLY A 106      16.212 -50.946  39.240  1.00 46.63     0.236 C 
ATOM   1041  O   GLY A 106      17.091 -51.211  38.418  1.00 46.07    -0.272 OA
ATOM   1042  N   ASN A 107      14.920 -50.816  38.915  1.00 41.16    -0.346 N 
ATOM   1043  HN  ASN A 107      14.255 -50.596  39.656  1.00  0.00     0.163 HD
ATOM   1044  CA  ASN A 107      14.415 -50.972  37.558  1.00 39.69     0.185 C 
ATOM   1045  C   ASN A 107      14.710 -49.707  36.726  1.00 41.59     0.241 C 
ATOM   1046  O   ASN A 107      13.940 -48.743  36.763  1.00 40.41    -0.271 OA
ATOM   1047  CB  ASN A 107      12.920 -51.315  37.586  1.00 37.60     0.137 C 
ATOM   1048  CG  ASN A 107      12.354 -51.767  36.258  1.00 55.58     0.217 C 
ATOM   1049  OD1 ASN A 107      12.891 -51.487  35.181  1.00 41.08    -0.274 OA
ATOM   1050  ND2 ASN A 107      11.210 -52.422  36.305  1.00 53.48    -0.370 N 
ATOM   1051 1HD2 ASN A 107      10.828 -52.727  35.410  1.00  0.00     0.159 HD
ATOM   1052 2HD2 ASN A 107      10.767 -52.653  37.194  1.00  0.00     0.159 HD
ATOM   1053  N   ARG A 108      15.832 -49.732  35.984  1.00 37.71    -0.346 N 
ATOM   1054  HN  ARG A 108      16.388 -50.587  36.014  1.00  0.00     0.163 HD
ATOM   1055  CA  ARG A 108      16.330 -48.642  35.135  1.00 37.36     0.176 C 
ATOM   1056  C   ARG A 108      15.294 -48.134  34.133  1.00 42.19     0.241 C 
ATOM   1057  O   ARG A 108      15.058 -46.930  34.072  1.00 41.12    -0.271 OA
ATOM   1058  CB  ARG A 108      17.638 -49.045  34.441  1.00 33.96     0.036 C 
ATOM   1059  CG  ARG A 108      18.342 -47.896  33.735  1.00 43.02     0.023 C 
ATOM   1060  CD  ARG A 108      19.685 -48.289  33.169  1.00 51.57     0.138 C 
ATOM   1061  NE  ARG A 108      20.166 -47.296  32.208  1.00 61.26    -0.227 N 
ATOM   1062  HE  ARG A 108      19.564 -47.073  31.415  1.00  0.00     0.177 HD
ATOM   1063  CZ  ARG A 108      21.332 -46.664  32.295  1.00 74.89     0.665 C 
ATOM   1064  NH1 ARG A 108      22.166 -46.926  33.296  1.00 56.59    -0.235 N 
ATOM   1065 1HH1 ARG A 108      21.900 -47.614  34.000  1.00  0.00     0.174 HD
ATOM   1066 2HH1 ARG A 108      23.061 -46.441  33.363  1.00  0.00     0.174 HD
ATOM   1067  NH2 ARG A 108      21.678 -45.769  31.379  1.00 65.21    -0.235 N 
ATOM   1068 1HH2 ARG A 108      21.038 -45.568  30.611  1.00  0.00     0.174 HD
ATOM   1069 2HH2 ARG A 108      22.573 -45.284  31.446  1.00  0.00     0.174 HD
ATOM   1070  N   GLU A 109      14.654 -49.055  33.396  1.00 40.51    -0.346 N 
ATOM   1071  HN  GLU A 109      14.890 -50.033  33.564  1.00  0.00     0.163 HD
ATOM   1072  CA  GLU A 109      13.645 -48.777  32.370  1.00 41.11     0.177 C 
ATOM   1073  C   GLU A 109      12.420 -48.051  32.944  1.00 44.23     0.241 C 
ATOM   1074  O   GLU A 109      11.943 -47.078  32.357  1.00 44.29    -0.271 OA
ATOM   1075  CB  GLU A 109      13.225 -50.090  31.697  1.00 42.84     0.045 C 
ATOM   1076  CG  GLU A 109      12.576 -49.913  30.335  1.00 57.80     0.116 C 
ATOM   1077  CD  GLU A 109      11.712 -51.070  29.864  1.00 84.37     0.172 C 
ATOM   1078  OE1 GLU A 109      12.143 -52.239  29.984  1.00 72.57    -0.648 OA
ATOM   1079  OE2 GLU A 109      10.612 -50.800  29.331  1.00 85.93    -0.648 OA
ATOM   1080  N   GLU A 110      11.933 -48.525  34.090  1.00 39.41    -0.346 N 
ATOM   1081  HN  GLU A 110      12.393 -49.338  34.500  1.00  0.00     0.163 HD
ATOM   1082  CA  GLU A 110      10.794 -47.968  34.798  1.00 38.91     0.177 C 
ATOM   1083  C   GLU A 110      11.116 -46.566  35.336  1.00 39.74     0.241 C 
ATOM   1084  O   GLU A 110      10.299 -45.665  35.183  1.00 39.75    -0.271 OA
ATOM   1085  CB  GLU A 110      10.357 -48.931  35.912  1.00 40.69     0.045 C 
ATOM   1086  CG  GLU A 110       9.180 -48.464  36.755  1.00 55.61     0.116 C 
ATOM   1087  CD  GLU A 110       8.198 -49.555  37.130  1.00 85.55     0.172 C 
ATOM   1088  OE1 GLU A 110       8.646 -50.666  37.500  1.00 83.98    -0.648 OA
ATOM   1089  OE2 GLU A 110       6.975 -49.294  37.052  1.00 82.76    -0.648 OA
ATOM   1090  N   LYS A 111      12.295 -46.385  35.941  1.00 34.48    -0.346 N 
ATOM   1091  HN  LYS A 111      12.913 -47.190  36.043  1.00  0.00     0.163 HD
ATOM   1092  CA  LYS A 111      12.748 -45.095  36.465  1.00 34.03     0.176 C 
ATOM   1093  C   LYS A 111      12.835 -44.055  35.342  1.00 37.92     0.241 C 
ATOM   1094  O   LYS A 111      12.363 -42.937  35.526  1.00 37.65    -0.271 OA
ATOM   1095  CB  LYS A 111      14.106 -45.226  37.179  1.00 35.68     0.035 C 
ATOM   1096  CG  LYS A 111      14.055 -45.969  38.520  1.00 36.64     0.004 C 
ATOM   1097  CD  LYS A 111      15.463 -46.139  39.065  1.00 37.99     0.027 C 
ATOM   1098  CE  LYS A 111      15.486 -46.613  40.489  1.00 45.19     0.229 C 
ATOM   1099  NZ  LYS A 111      16.859 -46.528  41.056  1.00 48.42    -0.079 N 
ATOM   1100  HZ1 LYS A 111      16.875 -46.850  42.024  1.00  0.00     0.274 HD
ATOM   1101  HZ2 LYS A 111      17.246 -45.589  40.966  1.00  0.00     0.274 HD
ATOM   1102  HZ3 LYS A 111      17.535 -47.030  40.481  1.00  0.00     0.274 HD
ATOM   1103  N   ILE A 112      13.397 -44.439  34.173  1.00 34.83    -0.346 N 
ATOM   1104  HN  ILE A 112      13.738 -45.397  34.098  1.00  0.00     0.163 HD
ATOM   1105  CA  ILE A 112      13.547 -43.558  33.001  1.00 34.61     0.180 C 
ATOM   1106  C   ILE A 112      12.181 -43.109  32.496  1.00 37.98     0.241 C 
ATOM   1107  O   ILE A 112      11.982 -41.912  32.313  1.00 38.68    -0.271 OA
ATOM   1108  CB  ILE A 112      14.459 -44.170  31.891  1.00 37.46     0.013 C 
ATOM   1109  CG1 ILE A 112      15.929 -44.220  32.379  1.00 37.21     0.002 C 
ATOM   1110  CG2 ILE A 112      14.345 -43.381  30.549  1.00 38.33     0.012 C 
ATOM   1111  CD1 ILE A 112      16.853 -45.156  31.611  1.00 42.63     0.005 C 
ATOM   1112  N   LEU A 113      11.235 -44.051  32.332  1.00 33.28    -0.346 N 
ATOM   1113  HN  LEU A 113      11.472 -45.025  32.523  1.00  0.00     0.163 HD
ATOM   1114  CA  LEU A 113       9.885 -43.731  31.892  1.00 32.97     0.177 C 
ATOM   1115  C   LEU A 113       9.130 -42.859  32.905  1.00 36.06     0.241 C 
ATOM   1116  O   LEU A 113       8.461 -41.902  32.502  1.00 34.74    -0.271 OA
ATOM   1117  CB  LEU A 113       9.078 -44.992  31.529  1.00 32.92     0.038 C 
ATOM   1118  CG  LEU A 113       7.645 -44.715  31.020  1.00 37.41    -0.020 C 
ATOM   1119  CD1 LEU A 113       7.649 -43.997  29.659  1.00 36.70     0.009 C 
ATOM   1120  CD2 LEU A 113       6.813 -45.983  30.997  1.00 39.50     0.009 C 
ATOM   1121  N   ASN A 114       9.244 -43.181  34.209  1.00 32.82    -0.346 N 
ATOM   1122  HN  ASN A 114       9.793 -44.001  34.466  1.00  0.00     0.163 HD
ATOM   1123  CA  ASN A 114       8.609 -42.398  35.270  1.00 34.01     0.185 C 
ATOM   1124  C   ASN A 114       9.114 -40.942  35.278  1.00 39.04     0.241 C 
ATOM   1125  O   ASN A 114       8.315 -40.036  35.497  1.00 38.34    -0.271 OA
ATOM   1126  CB  ASN A 114       8.785 -43.072  36.637  1.00 34.99     0.137 C 
ATOM   1127  CG  ASN A 114       7.856 -44.245  36.886  1.00 52.78     0.217 C 
ATOM   1128  OD1 ASN A 114       6.891 -44.495  36.154  1.00 42.87    -0.274 OA
ATOM   1129  ND2 ASN A 114       8.103 -44.973  37.964  1.00 47.09    -0.370 N 
ATOM   1130 1HD2 ASN A 114       7.478 -45.762  38.131  1.00  0.00     0.159 HD
ATOM   1131 2HD2 ASN A 114       8.899 -44.767  38.568  1.00  0.00     0.159 HD
ATOM   1132  N   ARG A 115      10.414 -40.720  34.954  1.00 37.08    -0.346 N 
ATOM   1133  HN  ARG A 115      11.004 -41.530  34.763  1.00  0.00     0.163 HD
ATOM   1134  CA  ARG A 115      11.023 -39.386  34.862  1.00 36.90     0.176 C 
ATOM   1135  C   ARG A 115      10.401 -38.617  33.685  1.00 38.80     0.241 C 
ATOM   1136  O   ARG A 115       9.977 -37.474  33.859  1.00 37.12    -0.271 OA
ATOM   1137  CB  ARG A 115      12.558 -39.475  34.732  1.00 37.93     0.036 C 
ATOM   1138  CG  ARG A 115      13.268 -38.113  34.637  1.00 51.49     0.023 C 
ATOM   1139  CD  ARG A 115      13.948 -37.872  33.291  1.00 61.77     0.138 C 
ATOM   1140  NE  ARG A 115      13.026 -37.422  32.242  1.00 73.11    -0.227 N 
ATOM   1141  HE  ARG A 115      12.218 -38.011  32.040  1.00  0.00     0.177 HD
ATOM   1142  CZ  ARG A 115      13.164 -36.301  31.533  1.00 80.78     0.665 C 
ATOM   1143  NH1 ARG A 115      14.188 -35.487  31.754  1.00 56.72    -0.235 N 
ATOM   1144 1HH1 ARG A 115      14.870 -35.727  32.474  1.00  0.00     0.174 HD
ATOM   1145 2HH1 ARG A 115      14.294 -34.630  31.212  1.00  0.00     0.174 HD
ATOM   1146  NH2 ARG A 115      12.278 -35.989  30.598  1.00 71.30    -0.235 N 
ATOM   1147 1HH2 ARG A 115      11.491 -36.615  30.428  1.00  0.00     0.174 HD
ATOM   1148 2HH2 ARG A 115      12.384 -35.132  30.056  1.00  0.00     0.174 HD
ATOM   1149  N   GLU A 116      10.318 -39.276  32.508  1.00 35.70    -0.346 N 
ATOM   1150  HN  GLU A 116      10.692 -40.224  32.479  1.00  0.00     0.163 HD
ATOM   1151  CA  GLU A 116       9.740 -38.750  31.274  1.00 34.68     0.177 C 
ATOM   1152  C   GLU A 116       8.273 -38.364  31.454  1.00 37.53     0.241 C 
ATOM   1153  O   GLU A 116       7.855 -37.331  30.936  1.00 37.30    -0.271 OA
ATOM   1154  CB  GLU A 116       9.910 -39.752  30.134  1.00 36.07     0.045 C 
ATOM   1155  CG  GLU A 116      11.356 -39.896  29.689  1.00 45.34     0.116 C 
ATOM   1156  CD  GLU A 116      11.659 -40.997  28.695  1.00 65.87     0.172 C 
ATOM   1157  OE1 GLU A 116      10.779 -41.854  28.449  1.00 54.91    -0.648 OA
ATOM   1158  OE2 GLU A 116      12.796 -41.011  28.173  1.00 68.66    -0.648 OA
ATOM   1159  N   ILE A 117       7.511 -39.171  32.218  1.00 33.32    -0.346 N 
ATOM   1160  HN  ILE A 117       7.938 -40.021  32.586  1.00  0.00     0.163 HD
ATOM   1161  CA  ILE A 117       6.113 -38.910  32.555  1.00 32.64     0.180 C 
ATOM   1162  C   ILE A 117       6.032 -37.725  33.537  1.00 36.27     0.241 C 
ATOM   1163  O   ILE A 117       5.219 -36.820  33.339  1.00 36.18    -0.271 OA
ATOM   1164  CB  ILE A 117       5.399 -40.183  33.102  1.00 35.11     0.013 C 
ATOM   1165  CG1 ILE A 117       5.252 -41.277  32.014  1.00 34.20     0.002 C 
ATOM   1166  CG2 ILE A 117       4.034 -39.839  33.710  1.00 34.88     0.012 C 
ATOM   1167  CD1 ILE A 117       4.682 -42.647  32.571  1.00 32.22     0.005 C 
ATOM   1168  N   GLY A 118       6.864 -37.748  34.582  1.00 32.49    -0.351 N 
ATOM   1169  HN  GLY A 118       7.494 -38.544  34.685  1.00  0.00     0.163 HD
ATOM   1170  CA  GLY A 118       6.914 -36.685  35.585  1.00 31.57     0.225 C 
ATOM   1171  C   GLY A 118       7.195 -35.315  34.976  1.00 35.51     0.236 C 
ATOM   1172  O   GLY A 118       6.590 -34.316  35.377  1.00 34.86    -0.272 OA
ATOM   1173  N   PHE A 119       8.086 -35.279  33.970  1.00 31.62    -0.346 N 
ATOM   1174  HN  PHE A 119       8.516 -36.162  33.694  1.00  0.00     0.163 HD
ATOM   1175  CA  PHE A 119       8.489 -34.083  33.241  1.00 32.35     0.180 C 
ATOM   1176  C   PHE A 119       7.314 -33.523  32.429  1.00 36.66     0.241 C 
ATOM   1177  O   PHE A 119       7.048 -32.326  32.501  1.00 34.72    -0.271 OA
ATOM   1178  CB  PHE A 119       9.686 -34.402  32.325  1.00 34.72     0.073 C 
ATOM   1179  CG  PHE A 119      10.322 -33.186  31.691  1.00 37.10    -0.056 A 
ATOM   1180  CD1 PHE A 119      11.338 -32.493  32.345  1.00 40.77     0.007 A 
ATOM   1181  CD2 PHE A 119       9.914 -32.739  30.438  1.00 39.19     0.007 A 
ATOM   1182  CE1 PHE A 119      11.928 -31.368  31.755  1.00 42.03     0.001 A 
ATOM   1183  CE2 PHE A 119      10.490 -31.602  29.858  1.00 42.41     0.001 A 
ATOM   1184  CZ  PHE A 119      11.496 -30.926  30.519  1.00 40.59     0.000 A 
ATOM   1185  N   ALA A 120       6.598 -34.397  31.682  1.00 34.21    -0.346 N 
ATOM   1186  HN  ALA A 120       6.886 -35.376  31.682  1.00  0.00     0.163 HD
ATOM   1187  CA  ALA A 120       5.436 -34.021  30.875  1.00 33.99     0.172 C 
ATOM   1188  C   ALA A 120       4.329 -33.394  31.706  1.00 38.21     0.240 C 
ATOM   1189  O   ALA A 120       3.780 -32.364  31.319  1.00 37.97    -0.271 OA
ATOM   1190  CB  ALA A 120       4.898 -35.238  30.130  1.00 34.41     0.042 C 
ATOM   1191  N   ILE A 121       4.045 -33.987  32.868  1.00 34.57    -0.345 N 
ATOM   1192  HN  ILE A 121       4.650 -34.755  33.160  1.00  0.00     0.163 HD
ATOM   1193  CA  ILE A 121       2.941 -33.630  33.758  1.00 34.79     0.184 C 
ATOM   1194  C   ILE A 121       3.250 -32.515  34.773  1.00 38.95     0.241 C 
ATOM   1195  O   ILE A 121       2.312 -31.912  35.297  1.00 39.53    -0.271 OA
ATOM   1196  CB  ILE A 121       2.476 -34.950  34.416  1.00 38.36     0.035 C 
ATOM   1197  CG1 ILE A 121       1.888 -35.844  33.321  1.00 38.68    -0.030 C 
ATOM   1198  CG2 ILE A 121       1.493 -34.757  35.562  1.00 41.26     0.016 C 
ATOM   1199  CD1 ILE A 121       1.967 -37.198  33.570  1.00 51.76     0.007 C 
ATOM   1200  N   GLY A 122       4.519 -32.206  34.999  1.00 36.06    -0.351 N 
ATOM   1201  HN  GLY A 122       5.255 -32.719  34.514  1.00  0.00     0.163 HD
ATOM   1202  CA  GLY A 122       4.878 -31.140  35.933  1.00 36.34     0.225 C 
ATOM   1203  C   GLY A 122       4.854 -31.550  37.391  1.00 43.82     0.236 C 
ATOM   1204  O   GLY A 122       4.796 -30.692  38.271  1.00 43.95    -0.272 OA
ATOM   1205  N   MET A 123       4.899 -32.865  37.667  1.00 42.32    -0.346 N 
ATOM   1206  HN  MET A 123       4.913 -33.525  36.889  1.00  0.00     0.163 HD
ATOM   1207  CA  MET A 123       4.929 -33.394  39.032  1.00 42.62     0.177 C 
ATOM   1208  C   MET A 123       5.513 -34.813  39.061  1.00 45.08     0.243 C 
ATOM   1209  O   MET A 123       5.213 -35.603  38.160  1.00 43.60    -0.271 OA
ATOM   1210  CB  MET A 123       3.571 -33.287  39.756  1.00 45.53     0.045 C 
ATOM   1211  CG  MET A 123       2.495 -34.214  39.237  1.00 50.21     0.076 C 
ATOM   1212  SD  MET A 123       1.160 -34.403  40.433  1.00 55.51    -0.173 SA
ATOM   1213  CE  MET A 123       1.959 -35.463  41.653  1.00 52.53     0.089 C 
ATOM   1214  N   PRO A 124       6.386 -35.136  40.046  1.00 41.54    -0.337 N 
ATOM   1215  CA  PRO A 124       6.971 -36.496  40.096  1.00 40.80     0.179 C 
ATOM   1216  C   PRO A 124       5.908 -37.563  40.358  1.00 42.09     0.241 C 
ATOM   1217  O   PRO A 124       5.090 -37.399  41.263  1.00 40.02    -0.271 OA
ATOM   1218  CB  PRO A 124       7.983 -36.414  41.252  1.00 42.61     0.037 C 
ATOM   1219  CG  PRO A 124       8.148 -34.954  41.549  1.00 47.49     0.022 C 
ATOM   1220  CD  PRO A 124       6.855 -34.310  41.178  1.00 43.24     0.127 C 
ATOM   1221  N   VAL A 125       5.905 -38.645  39.554  1.00 39.15    -0.346 N 
ATOM   1222  HN  VAL A 125       6.607 -38.711  38.817  1.00  0.00     0.163 HD
ATOM   1223  CA  VAL A 125       4.922 -39.739  39.701  1.00 39.25     0.180 C 
ATOM   1224  C   VAL A 125       5.025 -40.438  41.059  1.00 43.63     0.241 C 
ATOM   1225  O   VAL A 125       4.006 -40.942  41.531  1.00 42.09    -0.271 OA
ATOM   1226  CB  VAL A 125       4.902 -40.763  38.537  1.00 43.33     0.009 C 
ATOM   1227  CG1 VAL A 125       4.490 -40.106  37.234  1.00 43.31     0.012 C 
ATOM   1228  CG2 VAL A 125       6.230 -41.476  38.389  1.00 43.09     0.012 C 
ATOM   1229  N   CYS A 126       6.235 -40.417  41.708  1.00 42.58    -0.345 N 
ATOM   1230  HN  CYS A 126       7.017 -39.969  41.230  1.00  0.00     0.163 HD
ATOM   1231  CA  CYS A 126       6.494 -40.993  43.045  1.00 43.60     0.186 C 
ATOM   1232  C   CYS A 126       5.593 -40.389  44.129  1.00 48.09     0.241 C 
ATOM   1233  O   CYS A 126       5.346 -41.032  45.148  1.00 47.64    -0.271 OA
ATOM   1234  CB  CYS A 126       7.973 -40.901  43.426  1.00 44.48     0.121 C 
ATOM   1235  SG  CYS A 126       8.588 -39.208  43.656  1.00 49.03    -0.095 SA
ATOM   1236  N   GLU A 127       5.057 -39.179  43.881  1.00 45.00    -0.346 N 
ATOM   1237  HN  GLU A 127       5.301 -38.710  43.008  1.00  0.00     0.163 HD
ATOM   1238  CA  GLU A 127       4.141 -38.502  44.802  1.00 44.99     0.177 C 
ATOM   1239  C   GLU A 127       2.798 -39.231  44.906  1.00 49.27     0.241 C 
ATOM   1240  O   GLU A 127       2.127 -39.128  45.930  1.00 48.33    -0.271 OA
ATOM   1241  CB  GLU A 127       3.928 -37.040  44.394  1.00 46.17     0.045 C 
ATOM   1242  CG  GLU A 127       5.213 -36.237  44.393  1.00 55.09     0.116 C 
ATOM   1243  CD  GLU A 127       5.082 -34.733  44.507  1.00 62.85     0.172 C 
ATOM   1244  OE1 GLU A 127       4.077 -34.153  44.037  1.00 60.45    -0.648 OA
ATOM   1245  OE2 GLU A 127       6.031 -34.126  45.045  1.00 52.78    -0.648 OA
ATOM   1246  N   PHE A 128       2.414 -39.964  43.846  1.00 47.28    -0.346 N 
ATOM   1247  HN  PHE A 128       3.015 -39.971  43.022  1.00  0.00     0.163 HD
ATOM   1248  CA  PHE A 128       1.182 -40.752  43.809  1.00 47.09     0.180 C 
ATOM   1249  C   PHE A 128       1.287 -42.010  44.657  1.00 53.90     0.241 C 
ATOM   1250  O   PHE A 128       0.301 -42.384  45.282  1.00 54.06    -0.271 OA
ATOM   1251  CB  PHE A 128       0.801 -41.111  42.374  1.00 47.98     0.073 C 
ATOM   1252  CG  PHE A 128       0.534 -39.939  41.462  1.00 48.40    -0.056 A 
ATOM   1253  CD1 PHE A 128      -0.325 -38.914  41.848  1.00 50.72     0.007 A 
ATOM   1254  CD2 PHE A 128       1.095 -39.887  40.194  1.00 49.35     0.007 A 
ATOM   1255  CE1 PHE A 128      -0.608 -37.856  40.985  1.00 51.07     0.001 A 
ATOM   1256  CE2 PHE A 128       0.823 -38.819  39.338  1.00 52.08     0.001 A 
ATOM   1257  CZ  PHE A 128      -0.022 -37.809  39.740  1.00 49.99     0.000 A 
ATOM   1258  N   ASP A 129       2.479 -42.648  44.703  1.00 52.80    -0.345 N 
ATOM   1259  HN  ASP A 129       3.248 -42.263  44.155  1.00  0.00     0.163 HD
ATOM   1260  CA  ASP A 129       2.736 -43.862  45.494  1.00 53.77     0.186 C 
ATOM   1261  C   ASP A 129       2.577 -43.602  46.989  1.00 59.93     0.241 C 
ATOM   1262  O   ASP A 129       2.179 -44.501  47.732  1.00 59.55    -0.271 OA
ATOM   1263  CB  ASP A 129       4.135 -44.422  45.201  1.00 55.85     0.147 C 
ATOM   1264  CG  ASP A 129       4.329 -44.868  43.768  1.00 65.42     0.175 C 
ATOM   1265  OD1 ASP A 129       3.658 -45.835  43.353  1.00 65.41    -0.648 OA
ATOM   1266  OD2 ASP A 129       5.153 -44.252  43.063  1.00 73.63    -0.648 OA
ATOM   1267  N   MET A 130       2.866 -42.361  47.413  1.00 57.88    -0.346 N 
ATOM   1268  HN  MET A 130       3.186 -41.692  46.713  1.00  0.00     0.163 HD
ATOM   1269  CA  MET A 130       2.761 -41.889  48.787  1.00 58.35     0.172 C 
ATOM   1270  C   MET A 130       1.302 -41.859  49.295  1.00 63.07     0.240 C 
ATOM   1271  O   MET A 130       1.043 -42.333  50.406  1.00 63.76    -0.271 OA
ATOM   1272  CB  MET A 130       3.407 -40.495  48.909  1.00 60.68     0.042 C 
ATOM   1273  N   VAL A 131       0.363 -41.330  48.466  1.00 57.93    -0.346 N 
ATOM   1274  HN  VAL A 131       0.691 -41.048  47.542  1.00  0.00     0.163 HD
ATOM   1275  CA  VAL A 131      -1.074 -41.113  48.736  1.00 56.86     0.180 C 
ATOM   1276  C   VAL A 131      -1.777 -42.336  49.382  1.00 59.77     0.241 C 
ATOM   1277  O   VAL A 131      -1.835 -43.415  48.787  1.00 58.99    -0.271 OA
ATOM   1278  CB  VAL A 131      -1.847 -40.601  47.480  1.00 59.55     0.009 C 
ATOM   1279  CG1 VAL A 131      -3.268 -40.168  47.839  1.00 58.93     0.012 C 
ATOM   1280  CG2 VAL A 131      -1.104 -39.453  46.805  1.00 59.05     0.012 C 
ATOM   1281  N   LYS A 132      -2.338 -42.117  50.595  1.00 55.87    -0.346 N 
ATOM   1282  HN  LYS A 132      -2.276 -41.171  50.970  1.00  0.00     0.163 HD
ATOM   1283  CA  LYS A 132      -3.027 -43.117  51.419  1.00 55.29     0.172 C 
ATOM   1284  C   LYS A 132      -4.472 -43.426  50.999  1.00 57.39     0.240 C 
ATOM   1285  O   LYS A 132      -4.975 -44.501  51.342  1.00 57.36    -0.271 OA
ATOM   1286  CB  LYS A 132      -2.981 -42.717  52.900  1.00 57.52     0.042 C 
ATOM   1287  N   ASP A 133      -5.141 -42.498  50.279  1.00 51.36    -0.346 N 
ATOM   1288  HN  ASP A 133      -4.655 -41.633  50.041  1.00  0.00     0.163 HD
ATOM   1289  CA  ASP A 133      -6.521 -42.661  49.821  1.00 49.92     0.187 C 
ATOM   1290  C   ASP A 133      -6.670 -43.900  48.926  1.00 51.65     0.243 C 
ATOM   1291  O   ASP A 133      -6.049 -43.949  47.861  1.00 52.29    -0.271 OA
ATOM   1292  CB  ASP A 133      -6.995 -41.388  49.088  1.00 51.97     0.147 C 
ATOM   1293  CG  ASP A 133      -8.474 -41.283  48.722  1.00 59.16     0.175 C 
ATOM   1294  OD1 ASP A 133      -9.218 -42.275  48.919  1.00 58.49    -0.648 OA
ATOM   1295  OD2 ASP A 133      -8.887 -40.209  48.231  1.00 66.08    -0.648 OA
ATOM   1296  N   PRO A 134      -7.484 -44.914  49.333  1.00 45.94    -0.337 N 
ATOM   1297  CA  PRO A 134      -7.657 -46.105  48.469  1.00 44.33     0.179 C 
ATOM   1298  C   PRO A 134      -8.345 -45.808  47.136  1.00 44.42     0.241 C 
ATOM   1299  O   PRO A 134      -8.173 -46.577  46.193  1.00 44.21    -0.271 OA
ATOM   1300  CB  PRO A 134      -8.465 -47.080  49.335  1.00 45.94     0.037 C 
ATOM   1301  CG  PRO A 134      -9.123 -46.246  50.352  1.00 50.85     0.022 C 
ATOM   1302  CD  PRO A 134      -8.276 -45.027  50.576  1.00 46.75     0.127 C 
ATOM   1303  N   GLU A 135      -9.102 -44.693  47.037  1.00 38.32    -0.346 N 
ATOM   1304  HN  GLU A 135      -9.233 -44.104  47.859  1.00  0.00     0.163 HD
ATOM   1305  CA  GLU A 135      -9.739 -44.313  45.771  1.00 36.36     0.177 C 
ATOM   1306  C   GLU A 135      -8.654 -44.006  44.718  1.00 37.31     0.241 C 
ATOM   1307  O   GLU A 135      -8.751 -44.463  43.578  1.00 35.41    -0.271 OA
ATOM   1308  CB  GLU A 135     -10.682 -43.115  45.949  1.00 37.31     0.045 C 
ATOM   1309  CG  GLU A 135     -11.523 -42.921  44.704  1.00 39.82     0.116 C 
ATOM   1310  CD  GLU A 135     -12.522 -41.791  44.631  1.00 45.27     0.172 C 
ATOM   1311  OE1 GLU A 135     -12.715 -41.056  45.627  1.00 38.07    -0.648 OA
ATOM   1312  OE2 GLU A 135     -13.161 -41.681  43.565  1.00 37.49    -0.648 OA
ATOM   1313  N   VAL A 136      -7.590 -43.309  45.148  1.00 34.70    -0.346 N 
ATOM   1314  HN  VAL A 136      -7.586 -43.014  46.124  1.00  0.00     0.163 HD
ATOM   1315  CA  VAL A 136      -6.433 -42.938  44.325  1.00 35.04     0.180 C 
ATOM   1316  C   VAL A 136      -5.683 -44.195  43.827  1.00 39.51     0.241 C 
ATOM   1317  O   VAL A 136      -5.486 -44.347  42.620  1.00 38.93    -0.271 OA
ATOM   1318  CB  VAL A 136      -5.525 -41.935  45.092  1.00 38.46     0.009 C 
ATOM   1319  CG1 VAL A 136      -4.165 -41.745  44.407  1.00 37.84     0.012 C 
ATOM   1320  CG2 VAL A 136      -6.234 -40.591  45.276  1.00 38.20     0.012 C 
ATOM   1321  N   GLN A 137      -5.306 -45.106  44.750  1.00 37.35    -0.346 N 
ATOM   1322  HN  GLN A 137      -5.518 -44.935  45.733  1.00  0.00     0.163 HD
ATOM   1323  CA  GLN A 137      -4.600 -46.333  44.375  1.00 37.22     0.177 C 
ATOM   1324  C   GLN A 137      -5.461 -47.243  43.484  1.00 40.41     0.241 C 
ATOM   1325  O   GLN A 137      -4.936 -47.815  42.528  1.00 39.94    -0.271 OA
ATOM   1326  CB  GLN A 137      -4.025 -47.067  45.606  1.00 38.75     0.044 C 
ATOM   1327  CG  GLN A 137      -2.892 -46.308  46.356  1.00 45.22     0.105 C 
ATOM   1328  CD  GLN A 137      -1.884 -45.542  45.500  1.00 61.57     0.215 C 
ATOM   1329  OE1 GLN A 137      -1.356 -46.021  44.484  1.00 54.82    -0.274 OA
ATOM   1330  NE2 GLN A 137      -1.570 -44.329  45.925  1.00 51.93    -0.370 N 
ATOM   1331 1HE2 GLN A 137      -2.004 -43.935  46.760  1.00  0.00     0.159 HD
ATOM   1332 2HE2 GLN A 137      -0.897 -43.818  45.354  1.00  0.00     0.159 HD
ATOM   1333  N   ASP A 138      -6.790 -47.308  43.744  1.00 37.29    -0.346 N 
ATOM   1334  HN  ASP A 138      -7.156 -46.806  44.553  1.00  0.00     0.163 HD
ATOM   1335  CA  ASP A 138      -7.721 -48.070  42.911  1.00 36.70     0.186 C 
ATOM   1336  C   ASP A 138      -7.789 -47.465  41.508  1.00 38.63     0.241 C 
ATOM   1337  O   ASP A 138      -7.767 -48.222  40.539  1.00 38.11    -0.271 OA
ATOM   1338  CB  ASP A 138      -9.119 -48.151  43.544  1.00 39.20     0.147 C 
ATOM   1339  CG  ASP A 138      -9.258 -49.162  44.679  1.00 59.60     0.175 C 
ATOM   1340  OD1 ASP A 138      -8.250 -49.409  45.390  1.00 62.88    -0.648 OA
ATOM   1341  OD2 ASP A 138     -10.393 -49.626  44.924  1.00 65.23    -0.648 OA
ATOM   1342  N   PHE A 139      -7.829 -46.109  41.386  1.00 34.06    -0.346 N 
ATOM   1343  HN  PHE A 139      -7.843 -45.531  42.226  1.00  0.00     0.163 HD
ATOM   1344  CA  PHE A 139      -7.853 -45.462  40.060  1.00 32.46     0.180 C 
ATOM   1345  C   PHE A 139      -6.607 -45.820  39.258  1.00 33.88     0.241 C 
ATOM   1346  O   PHE A 139      -6.740 -46.176  38.095  1.00 33.17    -0.271 OA
ATOM   1347  CB  PHE A 139      -8.022 -43.914  40.130  1.00 33.48     0.073 C 
ATOM   1348  CG  PHE A 139      -7.962 -43.251  38.759  1.00 34.11    -0.056 A 
ATOM   1349  CD1 PHE A 139      -9.109 -43.106  37.986  1.00 36.04     0.007 A 
ATOM   1350  CD2 PHE A 139      -6.746 -42.823  38.223  1.00 35.17     0.007 A 
ATOM   1351  CE1 PHE A 139      -9.048 -42.515  36.713  1.00 36.84     0.001 A 
ATOM   1352  CE2 PHE A 139      -6.684 -42.253  36.942  1.00 37.53     0.001 A 
ATOM   1353  CZ  PHE A 139      -7.837 -42.091  36.202  1.00 35.32     0.000 A 
ATOM   1354  N   ARG A 140      -5.404 -45.671  39.857  1.00 32.22    -0.346 N 
ATOM   1355  HN  ARG A 140      -5.391 -45.345  40.823  1.00  0.00     0.163 HD
ATOM   1356  CA  ARG A 140      -4.114 -45.948  39.209  1.00 32.61     0.176 C 
ATOM   1357  C   ARG A 140      -4.049 -47.353  38.636  1.00 38.46     0.241 C 
ATOM   1358  O   ARG A 140      -3.601 -47.516  37.507  1.00 39.05    -0.271 OA
ATOM   1359  CB  ARG A 140      -2.936 -45.719  40.162  1.00 33.38     0.036 C 
ATOM   1360  CG  ARG A 140      -2.565 -44.277  40.395  1.00 40.78     0.023 C 
ATOM   1361  CD  ARG A 140      -1.338 -44.159  41.287  1.00 43.98     0.138 C 
ATOM   1362  NE  ARG A 140      -0.106 -43.970  40.511  1.00 44.16    -0.227 N 
ATOM   1363  HE  ARG A 140      -0.188 -43.552  39.584  1.00  0.00     0.177 HD
ATOM   1364  CZ  ARG A 140       1.109 -44.306  40.933  1.00 50.53     0.665 C 
ATOM   1365  NH1 ARG A 140       1.273 -44.885  42.113  1.00 35.91    -0.235 N 
ATOM   1366 1HH1 ARG A 140       2.205 -45.143  42.437  1.00  0.00     0.174 HD
ATOM   1367 2HH1 ARG A 140       0.456 -45.069  42.696  1.00  0.00     0.174 HD
ATOM   1368  NH2 ARG A 140       2.172 -44.067  40.175  1.00 35.84    -0.235 N 
ATOM   1369 1HH2 ARG A 140       3.104 -44.325  40.499  1.00  0.00     0.174 HD
ATOM   1370 2HH2 ARG A 140       2.046 -43.621  39.266  1.00  0.00     0.174 HD
ATOM   1371  N   ARG A 141      -4.552 -48.350  39.381  1.00 35.58    -0.346 N 
ATOM   1372  HN  ARG A 141      -4.923 -48.133  40.306  1.00  0.00     0.163 HD
ATOM   1373  CA  ARG A 141      -4.587 -49.735  38.915  1.00 36.08     0.176 C 
ATOM   1374  C   ARG A 141      -5.679 -49.978  37.886  1.00 39.50     0.241 C 
ATOM   1375  O   ARG A 141      -5.403 -50.587  36.856  1.00 38.91    -0.271 OA
ATOM   1376  CB  ARG A 141      -4.819 -50.704  40.088  1.00 37.24     0.036 C 
ATOM   1377  CG  ARG A 141      -3.619 -50.948  40.989  1.00 45.02     0.023 C 
ATOM   1378  CD  ARG A 141      -3.908 -52.102  41.947  1.00 50.57     0.138 C 
ATOM   1379  NE  ARG A 141      -5.071 -51.839  42.804  1.00 54.30    -0.227 N 
ATOM   1380  HE  ARG A 141      -5.987 -52.137  42.468  1.00  0.00     0.177 HD
ATOM   1381  CZ  ARG A 141      -5.011 -51.239  43.989  1.00 69.87     0.665 C 
ATOM   1382  NH1 ARG A 141      -3.842 -50.853  44.489  1.00 59.62    -0.235 N 
ATOM   1383 1HH1 ARG A 141      -3.796 -50.393  45.398  1.00  0.00     0.174 HD
ATOM   1384 2HH1 ARG A 141      -2.991 -51.016  43.951  1.00  0.00     0.174 HD
ATOM   1385  NH2 ARG A 141      -6.116 -51.027  44.688  1.00 57.57    -0.235 N 
ATOM   1386 1HH2 ARG A 141      -6.070 -50.567  45.597  1.00  0.00     0.174 HD
ATOM   1387 2HH2 ARG A 141      -7.013 -51.323  44.304  1.00  0.00     0.174 HD
ATOM   1388  N   ASN A 142      -6.936 -49.576  38.190  1.00 37.03    -0.346 N 
ATOM   1389  HN  ASN A 142      -7.087 -49.036  39.042  1.00  0.00     0.163 HD
ATOM   1390  CA  ASN A 142      -8.089 -49.890  37.337  1.00 37.17     0.185 C 
ATOM   1391  C   ASN A 142      -8.107 -49.202  35.990  1.00 40.93     0.241 C 
ATOM   1392  O   ASN A 142      -8.622 -49.785  35.033  1.00 41.21    -0.271 OA
ATOM   1393  CB  ASN A 142      -9.407 -49.653  38.073  1.00 40.94     0.137 C 
ATOM   1394  CG  ASN A 142      -9.575 -50.541  39.294  1.00 62.48     0.217 C 
ATOM   1395  OD1 ASN A 142      -8.725 -51.379  39.613  1.00 48.28    -0.274 OA
ATOM   1396  ND2 ASN A 142     -10.655 -50.343  40.037  1.00 58.92    -0.370 N 
ATOM   1397 1HD2 ASN A 142     -10.768 -50.939  40.857  1.00  0.00     0.159 HD
ATOM   1398 2HD2 ASN A 142     -11.357 -49.651  39.774  1.00  0.00     0.159 HD
ATOM   1399  N   ILE A 143      -7.544 -47.987  35.887  1.00 36.24    -0.346 N 
ATOM   1400  HN  ILE A 143      -7.112 -47.562  36.707  1.00  0.00     0.163 HD
ATOM   1401  CA  ILE A 143      -7.542 -47.261  34.608  1.00 34.86     0.180 C 
ATOM   1402  C   ILE A 143      -6.657 -47.948  33.560  1.00 37.24     0.241 C 
ATOM   1403  O   ILE A 143      -6.887 -47.775  32.371  1.00 36.37    -0.271 OA
ATOM   1404  CB  ILE A 143      -7.191 -45.758  34.810  1.00 37.03     0.013 C 
ATOM   1405  CG1 ILE A 143      -7.698 -44.881  33.638  1.00 37.98     0.002 C 
ATOM   1406  CG2 ILE A 143      -5.692 -45.555  35.080  1.00 34.76     0.012 C 
ATOM   1407  CD1 ILE A 143      -9.289 -44.756  33.430  1.00 42.66     0.005 C 
ATOM   1408  N   LEU A 144      -5.688 -48.765  34.004  1.00 34.25    -0.346 N 
ATOM   1409  HN  LEU A 144      -5.594 -48.892  35.012  1.00  0.00     0.163 HD
ATOM   1410  CA  LEU A 144      -4.756 -49.486  33.131  1.00 34.76     0.177 C 
ATOM   1411  C   LEU A 144      -5.434 -50.422  32.099  1.00 38.78     0.241 C 
ATOM   1412  O   LEU A 144      -4.841 -50.709  31.056  1.00 37.91    -0.271 OA
ATOM   1413  CB  LEU A 144      -3.713 -50.233  33.971  1.00 35.03     0.038 C 
ATOM   1414  CG  LEU A 144      -2.801 -49.330  34.816  1.00 39.08    -0.020 C 
ATOM   1415  CD1 LEU A 144      -2.060 -50.136  35.866  1.00 39.19     0.009 C 
ATOM   1416  CD2 LEU A 144      -1.840 -48.508  33.936  1.00 39.02     0.009 C 
ATOM   1417  N   ASN A 145      -6.692 -50.820  32.352  1.00 36.85    -0.346 N 
ATOM   1418  HN  ASN A 145      -7.116 -50.545  33.238  1.00  0.00     0.163 HD
ATOM   1419  CA  ASN A 145      -7.491 -51.630  31.422  1.00 37.62     0.185 C 
ATOM   1420  C   ASN A 145      -7.785 -50.804  30.163  1.00 41.48     0.241 C 
ATOM   1421  O   ASN A 145      -7.721 -51.344  29.061  1.00 41.04    -0.271 OA
ATOM   1422  CB  ASN A 145      -8.801 -52.092  32.087  1.00 40.95     0.137 C 
ATOM   1423  CG  ASN A 145      -8.600 -53.030  33.264  1.00 71.16     0.217 C 
ATOM   1424  OD1 ASN A 145      -8.886 -52.692  34.423  1.00 63.13    -0.274 OA
ATOM   1425  ND2 ASN A 145      -8.120 -54.241  32.992  1.00 67.98    -0.370 N 
ATOM   1426 1HD2 ASN A 145      -7.885 -54.519  32.039  1.00  0.00     0.159 HD
ATOM   1427 2HD2 ASN A 145      -7.985 -54.871  33.783  1.00  0.00     0.159 HD
ATOM   1428  N   VAL A 146      -8.021 -49.471  30.329  1.00 37.73    -0.346 N 
ATOM   1429  HN  VAL A 146      -8.030 -49.104  31.281  1.00  0.00     0.163 HD
ATOM   1430  CA  VAL A 146      -8.263 -48.528  29.226  1.00 36.98     0.180 C 
ATOM   1431  C   VAL A 146      -6.979 -48.396  28.411  1.00 39.94     0.241 C 
ATOM   1432  O   VAL A 146      -7.031 -48.441  27.180  1.00 39.52    -0.271 OA
ATOM   1433  CB  VAL A 146      -8.773 -47.134  29.713  1.00 40.28     0.009 C 
ATOM   1434  CG1 VAL A 146      -8.982 -46.177  28.543  1.00 39.99     0.012 C 
ATOM   1435  CG2 VAL A 146     -10.047 -47.259  30.529  1.00 39.74     0.012 C 
ATOM   1436  N   CYS A 147      -5.831 -48.229  29.106  1.00 37.16    -0.345 N 
ATOM   1437  HN  CYS A 147      -5.895 -48.195  30.123  1.00  0.00     0.163 HD
ATOM   1438  CA  CYS A 147      -4.499 -48.093  28.503  1.00 37.80     0.186 C 
ATOM   1439  C   CYS A 147      -4.204 -49.299  27.613  1.00 44.10     0.241 C 
ATOM   1440  O   CYS A 147      -3.782 -49.130  26.473  1.00 43.73    -0.271 OA
ATOM   1441  CB  CYS A 147      -3.428 -47.936  29.583  1.00 38.19     0.121 C 
ATOM   1442  SG  CYS A 147      -3.604 -46.454  30.608  1.00 42.13    -0.095 SA
ATOM   1443  N   LYS A 148      -4.448 -50.513  28.146  1.00 42.68    -0.346 N 
ATOM   1444  HN  LYS A 148      -4.812 -50.538  29.099  1.00  0.00     0.163 HD
ATOM   1445  CA  LYS A 148      -4.237 -51.797  27.478  1.00 43.31     0.176 C 
ATOM   1446  C   LYS A 148      -5.153 -51.942  26.261  1.00 47.22     0.241 C 
ATOM   1447  O   LYS A 148      -4.669 -52.257  25.172  1.00 46.30    -0.271 OA
ATOM   1448  CB  LYS A 148      -4.426 -52.950  28.496  1.00 47.05     0.035 C 
ATOM   1449  CG  LYS A 148      -4.163 -54.362  27.964  1.00 71.98     0.004 C 
ATOM   1450  CD  LYS A 148      -2.708 -54.617  27.578  1.00 85.97     0.027 C 
ATOM   1451  CE  LYS A 148      -2.563 -55.934  26.860  1.00100.60     0.229 C 
ATOM   1452  NZ  LYS A 148      -1.379 -55.941  25.962  1.00112.27    -0.079 N 
ATOM   1453  HZ1 LYS A 148      -1.281 -56.832  25.476  1.00  0.00     0.274 HD
ATOM   1454  HZ2 LYS A 148      -0.527 -55.696  26.467  1.00  0.00     0.274 HD
ATOM   1455  HZ3 LYS A 148      -1.404 -55.160  25.306  1.00  0.00     0.274 HD
ATOM   1456  N   GLU A 149      -6.461 -51.671  26.441  1.00 45.17    -0.346 N 
ATOM   1457  HN  GLU A 149      -6.760 -51.406  27.379  1.00  0.00     0.163 HD
ATOM   1458  CA  GLU A 149      -7.489 -51.726  25.395  1.00 46.03     0.177 C 
ATOM   1459  C   GLU A 149      -7.099 -50.859  24.182  1.00 50.02     0.241 C 
ATOM   1460  O   GLU A 149      -7.101 -51.351  23.051  1.00 49.78    -0.271 OA
ATOM   1461  CB  GLU A 149      -8.839 -51.259  25.976  1.00 48.02     0.045 C 
ATOM   1462  CG  GLU A 149     -10.066 -51.983  25.444  1.00 62.04     0.116 C 
ATOM   1463  CD  GLU A 149     -11.398 -51.327  25.774  1.00 87.78     0.172 C 
ATOM   1464  OE1 GLU A 149     -11.584 -50.877  26.930  1.00 79.34    -0.648 OA
ATOM   1465  OE2 GLU A 149     -12.254 -51.243  24.863  1.00 84.06    -0.648 OA
ATOM   1466  N   ALA A 150      -6.709 -49.589  24.429  1.00 46.38    -0.346 N 
ATOM   1467  HN  ALA A 150      -6.684 -49.276  25.399  1.00  0.00     0.163 HD
ATOM   1468  CA  ALA A 150      -6.321 -48.637  23.389  1.00 45.93     0.172 C 
ATOM   1469  C   ALA A 150      -5.051 -49.018  22.628  1.00 50.49     0.240 C 
ATOM   1470  O   ALA A 150      -5.022 -48.883  21.401  1.00 48.67    -0.271 OA
ATOM   1471  CB  ALA A 150      -6.173 -47.250  23.985  1.00 46.53     0.042 C 
ATOM   1472  N   VAL A 151      -3.998 -49.459  23.350  1.00 49.50    -0.346 N 
ATOM   1473  HN  VAL A 151      -4.110 -49.539  24.361  1.00  0.00     0.163 HD
ATOM   1474  CA  VAL A 151      -2.704 -49.830  22.768  1.00 50.97     0.180 C 
ATOM   1475  C   VAL A 151      -2.834 -51.078  21.856  1.00 58.22     0.241 C 
ATOM   1476  O   VAL A 151      -2.219 -51.104  20.781  1.00 57.88    -0.271 OA
ATOM   1477  CB  VAL A 151      -1.589 -49.958  23.848  1.00 55.41     0.009 C 
ATOM   1478  CG1 VAL A 151      -0.275 -50.473  23.257  1.00 55.19     0.012 C 
ATOM   1479  CG2 VAL A 151      -1.354 -48.622  24.545  1.00 55.33     0.012 C 
ATOM   1480  N   ASP A 152      -3.662 -52.074  22.256  1.00 56.33    -0.345 N 
ATOM   1481  HN  ASP A 152      -4.153 -51.975  23.145  1.00  0.00     0.163 HD
ATOM   1482  CA  ASP A 152      -3.882 -53.291  21.462  1.00 57.28     0.186 C 
ATOM   1483  C   ASP A 152      -4.570 -52.936  20.149  1.00 64.09     0.241 C 
ATOM   1484  O   ASP A 152      -4.104 -53.343  19.084  1.00 64.63    -0.271 OA
ATOM   1485  CB  ASP A 152      -4.709 -54.335  22.244  1.00 58.96     0.147 C 
ATOM   1486  CG  ASP A 152      -4.059 -54.904  23.500  1.00 67.23     0.175 C 
ATOM   1487  OD1 ASP A 152      -2.842 -54.664  23.710  1.00 67.17    -0.648 OA
ATOM   1488  OD2 ASP A 152      -4.765 -55.582  24.276  1.00 73.03    -0.648 OA
ATOM   1489  N   LEU A 153      -5.636 -52.112  20.236  1.00 61.60    -0.346 N 
ATOM   1490  HN  LEU A 153      -5.907 -51.819  21.175  1.00  0.00     0.163 HD
ATOM   1491  CA  LEU A 153      -6.448 -51.592  19.131  1.00 61.83     0.177 C 
ATOM   1492  C   LEU A 153      -5.611 -50.767  18.115  1.00 67.10     0.241 C 
ATOM   1493  O   LEU A 153      -6.005 -50.644  16.954  1.00 67.34    -0.271 OA
ATOM   1494  CB  LEU A 153      -7.588 -50.749  19.743  1.00 61.69     0.038 C 
ATOM   1495  CG  LEU A 153      -8.758 -50.289  18.871  1.00 66.70    -0.020 C 
ATOM   1496  CD1 LEU A 153      -9.517 -51.467  18.257  1.00 67.06     0.009 C 
ATOM   1497  CD2 LEU A 153      -9.726 -49.454  19.689  1.00 69.43     0.009 C 
ATOM   1498  N   ARG A 154      -4.452 -50.245  18.553  1.00 63.94    -0.346 N 
ATOM   1499  HN  ARG A 154      -4.210 -50.420  19.528  1.00  0.00     0.163 HD
ATOM   1500  CA  ARG A 154      -3.499 -49.448  17.768  1.00 64.43     0.176 C 
ATOM   1501  C   ARG A 154      -2.526 -50.345  16.984  1.00 70.03     0.241 C 
ATOM   1502  O   ARG A 154      -2.065 -49.957  15.913  1.00 68.93    -0.271 OA
ATOM   1503  CB  ARG A 154      -2.724 -48.523  18.724  1.00 63.46     0.036 C 
ATOM   1504  CG  ARG A 154      -1.886 -47.428  18.076  1.00 67.20     0.023 C 
ATOM   1505  CD  ARG A 154      -0.965 -46.773  19.099  1.00 66.61     0.138 C 
ATOM   1506  NE  ARG A 154      -1.715 -46.101  20.162  1.00 60.02    -0.227 N 
ATOM   1507  HE  ARG A 154      -2.671 -45.811  19.956  1.00  0.00     0.177 HD
ATOM   1508  CZ  ARG A 154      -1.240 -45.841  21.376  1.00 68.46     0.665 C 
ATOM   1509  NH1 ARG A 154      -0.004 -46.193  21.702  1.00 58.52    -0.235 N 
ATOM   1510 1HH1 ARG A 154       0.360 -45.993  22.634  1.00  0.00     0.174 HD
ATOM   1511 2HH1 ARG A 154       0.583 -46.655  21.007  1.00  0.00     0.174 HD
ATOM   1512  NH2 ARG A 154      -2.003 -45.241  22.279  1.00 50.17    -0.235 N 
ATOM   1513 1HH2 ARG A 154      -1.639 -45.041  23.211  1.00  0.00     0.174 HD
ATOM   1514 2HH2 ARG A 154      -2.954 -44.970  22.028  1.00  0.00     0.174 HD
ATOM   1515  N   ASP A 155      -2.178 -51.513  17.545  1.00 69.18    -0.346 N 
ATOM   1516  HN  ASP A 155      -2.562 -51.742  18.462  1.00  0.00     0.163 HD
ATOM   1517  CA  ASP A 155      -1.278 -52.475  16.911  1.00 70.25     0.186 C 
ATOM   1518  C   ASP A 155      -2.053 -53.587  16.141  1.00 75.59     0.241 C 
ATOM   1519  O   ASP A 155      -1.417 -54.380  15.438  1.00 75.87    -0.271 OA
ATOM   1520  CB  ASP A 155      -0.321 -53.070  17.976  1.00 72.73     0.147 C 
ATOM   1521  CG  ASP A 155       0.905 -53.786  17.427  1.00 86.48     0.175 C 
ATOM   1522  OD1 ASP A 155       1.670 -53.157  16.654  1.00 86.75    -0.648 OA
ATOM   1523  OD2 ASP A 155       1.091 -54.978  17.760  1.00 94.57    -0.648 OA
ATOM   1524  N   LEU A 156      -3.414 -53.608  16.259  1.00 72.43    -0.346 N 
ATOM   1525  HN  LEU A 156      -3.830 -52.857  16.810  1.00  0.00     0.163 HD
ATOM   1526  CA  LEU A 156      -4.352 -54.589  15.684  1.00 72.30     0.177 C 
ATOM   1527  C   LEU A 156      -4.220 -54.744  14.162  1.00 75.56     0.241 C 
ATOM   1528  O   LEU A 156      -4.059 -55.863  13.669  1.00 76.16    -0.271 OA
ATOM   1529  CB  LEU A 156      -5.803 -54.238  16.102  1.00 72.52     0.038 C 
ATOM   1530  CG  LEU A 156      -6.920 -55.039  15.421  1.00 77.38    -0.020 C 
ATOM   1531  CD1 LEU A 156      -6.925 -56.487  15.897  1.00 77.65     0.009 C 
ATOM   1532  CD2 LEU A 156      -8.249 -54.373  15.629  1.00 79.73     0.009 C 
ATOM   1533  N   ASN A 157      -4.254 -53.657  13.460  1.00 70.25    -0.346 N 
ATOM   1534  HN  ASN A 157      -4.423 -52.766  13.928  1.00  0.00     0.163 HD
ATOM   1535  CA  ASN A 157      -4.056 -53.677  12.010  1.00 69.37     0.185 C 
ATOM   1536  C   ASN A 157      -2.869 -52.763  11.596  1.00 71.38     0.241 C 
ATOM   1537  O   ASN A 157      -3.004 -51.823  10.761  1.00 70.58    -0.271 OA
ATOM   1538  CB  ASN A 157      -5.342 -53.384  11.239  1.00 71.18     0.137 C 
ATOM   1539  CG  ASN A 157      -5.310 -53.640   9.696  1.00 98.11     0.217 C 
ATOM   1540  OD1 ASN A 157      -4.931 -54.720   9.178  1.00 95.36    -0.274 OA
ATOM   1541  ND2 ASN A 157      -5.888 -52.704   8.942  1.00 87.58    -0.370 N 
ATOM   1542 1HD2 ASN A 157      -6.196 -51.827   9.363  1.00  0.00     0.159 HD
ATOM   1543 2HD2 ASN A 157      -5.867 -52.871   7.936  1.00  0.00     0.159 HD
ATOM   1544  N   SER A 158      -1.699 -53.122  12.073  1.00 67.04    -0.344 N 
ATOM   1545  HN  SER A 158      -1.695 -53.955  12.662  1.00  0.00     0.163 HD
ATOM   1546  CA  SER A 158      -0.396 -52.477  11.867  1.00 66.45     0.200 C 
ATOM   1547  C   SER A 158       0.127 -52.619  10.410  1.00 69.13     0.245 C 
ATOM   1548  O   SER A 158       0.115 -53.729   9.920  1.00 69.47    -0.271 OA
ATOM   1549  CB  SER A 158       0.606 -53.164  12.773  1.00 70.16     0.199 C 
ATOM   1550  OG  SER A 158       1.607 -52.219  13.073  1.00 79.19    -0.398 OA
ATOM   1551  HG  SER A 158       2.235 -52.650  13.641  1.00  0.00     0.209 HD
ATOM   1552  N   PRO A 159       0.763 -51.614   9.744  1.00 63.77    -0.337 N 
ATOM   1553  CA  PRO A 159       0.996 -50.280  10.259  1.00 62.51     0.179 C 
ATOM   1554  C   PRO A 159      -0.117 -49.263  10.010  1.00 62.57     0.241 C 
ATOM   1555  O   PRO A 159      -0.012 -48.176  10.569  1.00 62.00    -0.271 OA
ATOM   1556  CB  PRO A 159       2.332 -49.884   9.599  1.00 64.53     0.037 C 
ATOM   1557  CG  PRO A 159       2.521 -50.825   8.417  1.00 69.42     0.022 C 
ATOM   1558  CD  PRO A 159       1.320 -51.731   8.372  1.00 65.07     0.127 C 
ATOM   1559  N   HIS A 160      -1.211 -49.630   9.304  1.00 55.93    -0.346 N 
ATOM   1560  HN  HIS A 160      -1.264 -50.587   8.955  1.00  0.00     0.163 HD
ATOM   1561  CA  HIS A 160      -2.326 -48.718   9.016  1.00 54.19     0.182 C 
ATOM   1562  C   HIS A 160      -2.973 -48.121  10.267  1.00 55.61     0.241 C 
ATOM   1563  O   HIS A 160      -3.209 -46.914  10.310  1.00 54.78    -0.271 OA
ATOM   1564  CB  HIS A 160      -3.377 -49.378   8.114  1.00 54.62     0.093 C 
ATOM   1565  CG  HIS A 160      -4.548 -48.496   7.815  1.00 57.80     0.028 A 
ATOM   1566  ND1 HIS A 160      -4.464 -47.463   6.892  1.00 59.35    -0.354 N 
ATOM   1567  HD1 HIS A 160      -3.649 -47.191   6.343  1.00  0.00     0.166 HD
ATOM   1568  CD2 HIS A 160      -5.800 -48.525   8.327  1.00 59.24     0.114 A 
ATOM   1569  CE1 HIS A 160      -5.665 -46.904   6.874  1.00 58.64     0.180 A 
ATOM   1570  NE2 HIS A 160      -6.500 -47.510   7.721  1.00 59.00    -0.360 N 
ATOM   1571  HE2 HIS A 160      -7.476 -47.265   7.887  1.00  0.00     0.166 HD
ATOM   1572  N   SER A 161      -3.224 -48.966  11.279  1.00 50.73    -0.344 N 
ATOM   1573  HN  SER A 161      -2.983 -49.948  11.147  1.00  0.00     0.163 HD
ATOM   1574  CA  SER A 161      -3.816 -48.580  12.550  1.00 50.05     0.200 C 
ATOM   1575  C   SER A 161      -2.858 -47.703  13.376  1.00 53.94     0.243 C 
ATOM   1576  O   SER A 161      -3.320 -46.935  14.218  1.00 53.75    -0.271 OA
ATOM   1577  CB  SER A 161      -4.266 -49.812  13.326  1.00 52.00     0.199 C 
ATOM   1578  OG  SER A 161      -3.177 -50.679  13.589  1.00 56.10    -0.398 OA
ATOM   1579  HG  SER A 161      -3.458 -51.447  14.073  1.00  0.00     0.209 HD
ATOM   1580  N   ARG A 162      -1.539 -47.809  13.123  1.00 50.12    -0.346 N 
ATOM   1581  HN  ARG A 162      -1.232 -48.505  12.444  1.00  0.00     0.163 HD
ATOM   1582  CA  ARG A 162      -0.525 -46.981  13.769  1.00 49.79     0.176 C 
ATOM   1583  C   ARG A 162      -0.533 -45.614  13.096  1.00 51.68     0.241 C 
ATOM   1584  O   ARG A 162      -0.450 -44.603  13.781  1.00 52.36    -0.271 OA
ATOM   1585  CB  ARG A 162       0.871 -47.623  13.687  1.00 50.82     0.036 C 
ATOM   1586  CG  ARG A 162       1.195 -48.538  14.862  1.00 65.23     0.023 C 
ATOM   1587  CD  ARG A 162       2.664 -48.932  14.886  1.00 81.27     0.138 C 
ATOM   1588  NE  ARG A 162       2.956 -50.021  13.954  1.00 95.26    -0.227 N 
ATOM   1589  HE  ARG A 162       2.205 -50.679  13.746  1.00  0.00     0.177 HD
ATOM   1590  CZ  ARG A 162       4.132 -50.216  13.356  1.00116.69     0.665 C 
ATOM   1591  NH1 ARG A 162       5.142 -49.389  13.581  1.00106.15    -0.235 N 
ATOM   1592 1HH1 ARG A 162       5.019 -48.605  14.221  1.00  0.00     0.174 HD
ATOM   1593 2HH1 ARG A 162       6.041 -49.538  13.124  1.00  0.00     0.174 HD
ATOM   1594  NH2 ARG A 162       4.292 -51.236  12.523  1.00106.41    -0.235 N 
ATOM   1595 1HH2 ARG A 162       3.514 -51.873  12.350  1.00  0.00     0.174 HD
ATOM   1596 2HH2 ARG A 162       5.191 -51.385  12.066  1.00  0.00     0.174 HD
ATOM   1597  N   ALA A 163      -0.663 -45.590  11.759  1.00 46.28    -0.346 N 
ATOM   1598  HN  ALA A 163      -0.716 -46.487  11.277  1.00  0.00     0.163 HD
ATOM   1599  CA  ALA A 163      -0.734 -44.384  10.940  1.00 45.03     0.172 C 
ATOM   1600  C   ALA A 163      -2.015 -43.593  11.236  1.00 46.59     0.240 C 
ATOM   1601  O   ALA A 163      -1.962 -42.366  11.277  1.00 46.02    -0.271 OA
ATOM   1602  CB  ALA A 163      -0.675 -44.751   9.468  1.00 45.82     0.042 C 
ATOM   1603  N   MET A 164      -3.154 -44.302  11.450  1.00 40.53    -0.346 N 
ATOM   1604  HN  MET A 164      -3.091 -45.318  11.384  1.00  0.00     0.163 HD
ATOM   1605  CA  MET A 164      -4.466 -43.731  11.767  1.00 38.97     0.177 C 
ATOM   1606  C   MET A 164      -4.465 -43.110  13.169  1.00 41.71     0.241 C 
ATOM   1607  O   MET A 164      -5.222 -42.174  13.411  1.00 40.44    -0.271 OA
ATOM   1608  CB  MET A 164      -5.579 -44.791  11.653  1.00 40.86     0.045 C 
ATOM   1609  CG  MET A 164      -5.973 -45.131  10.214  1.00 43.90     0.076 C 
ATOM   1610  SD  MET A 164      -6.915 -43.850   9.334  1.00 47.60    -0.173 SA
ATOM   1611  CE  MET A 164      -8.482 -43.928  10.223  1.00 44.04     0.089 C 
ATOM   1612  N   TYR A 165      -3.617 -43.629  14.084  1.00 38.24    -0.346 N 
ATOM   1613  HN  TYR A 165      -3.046 -44.429  13.812  1.00  0.00     0.163 HD
ATOM   1614  CA  TYR A 165      -3.472 -43.108  15.443  1.00 38.46     0.180 C 
ATOM   1615  C   TYR A 165      -2.749 -41.762  15.417  1.00 41.65     0.241 C 
ATOM   1616  O   TYR A 165      -3.282 -40.771  15.914  1.00 40.22    -0.271 OA
ATOM   1617  CB  TYR A 165      -2.697 -44.099  16.350  1.00 39.60     0.073 C 
ATOM   1618  CG  TYR A 165      -2.278 -43.508  17.684  1.00 41.43    -0.056 A 
ATOM   1619  CD1 TYR A 165      -3.229 -43.049  18.595  1.00 43.20     0.010 A 
ATOM   1620  CD2 TYR A 165      -0.935 -43.384  18.029  1.00 42.00     0.010 A 
ATOM   1621  CE1 TYR A 165      -2.853 -42.480  19.811  1.00 42.84     0.037 A 
ATOM   1622  CE2 TYR A 165      -0.548 -42.840  19.256  1.00 42.41     0.037 A 
ATOM   1623  CZ  TYR A 165      -1.514 -42.379  20.140  1.00 45.31     0.065 A 
ATOM   1624  OH  TYR A 165      -1.164 -41.857  21.368  1.00 39.51    -0.361 OA
ATOM   1625  HH  TYR A 165      -0.244 -41.788  21.594  1.00  0.00     0.217 HD
ATOM   1626  N   VAL A 166      -1.530 -41.756  14.843  1.00 38.52    -0.346 N 
ATOM   1627  HN  VAL A 166      -1.218 -42.637  14.434  1.00  0.00     0.163 HD
ATOM   1628  CA  VAL A 166      -0.604 -40.629  14.741  1.00 38.81     0.180 C 
ATOM   1629  C   VAL A 166      -1.127 -39.543  13.809  1.00 43.13     0.241 C 
ATOM   1630  O   VAL A 166      -0.973 -38.359  14.113  1.00 42.77    -0.271 OA
ATOM   1631  CB  VAL A 166       0.815 -41.123  14.320  1.00 42.83     0.009 C 
ATOM   1632  CG1 VAL A 166       1.797 -39.965  14.179  1.00 42.40     0.012 C 
ATOM   1633  CG2 VAL A 166       1.358 -42.158  15.312  1.00 42.65     0.012 C 
ATOM   1634  N   TYR A 167      -1.699 -39.945  12.657  1.00 39.39    -0.346 N 
ATOM   1635  HN  TYR A 167      -1.784 -40.948  12.490  1.00  0.00     0.163 HD
ATOM   1636  CA  TYR A 167      -2.203 -39.039  11.637  1.00 39.44     0.181 C 
ATOM   1637  C   TYR A 167      -3.670 -39.364  11.305  1.00 44.47     0.243 C 
ATOM   1638  O   TYR A 167      -3.959 -39.937  10.254  1.00 44.94    -0.271 OA
ATOM   1639  CB  TYR A 167      -1.304 -39.069  10.385  1.00 41.29     0.073 C 
ATOM   1640  CG  TYR A 167       0.161 -38.766  10.635  1.00 44.29    -0.056 A 
ATOM   1641  CD1 TYR A 167       0.585 -37.473  10.945  1.00 46.81     0.010 A 
ATOM   1642  CD2 TYR A 167       1.132 -39.751  10.485  1.00 45.32     0.010 A 
ATOM   1643  CE1 TYR A 167       1.938 -37.182  11.146  1.00 47.08     0.037 A 
ATOM   1644  CE2 TYR A 167       2.487 -39.471  10.679  1.00 46.35     0.037 A 
ATOM   1645  CZ  TYR A 167       2.885 -38.184  11.007  1.00 54.02     0.065 A 
ATOM   1646  OH  TYR A 167       4.218 -37.906  11.198  1.00 55.77    -0.361 OA
ATOM   1647  HH  TYR A 167       4.491 -37.024  11.423  1.00  0.00     0.217 HD
ATOM   1648  N   PRO A 168      -4.620 -39.015  12.198  1.00 41.43    -0.337 N 
ATOM   1649  CA  PRO A 168      -6.034 -39.321  11.907  1.00 41.19     0.179 C 
ATOM   1650  C   PRO A 168      -6.639 -38.414  10.827  1.00 44.77     0.243 C 
ATOM   1651  O   PRO A 168      -6.093 -37.334  10.571  1.00 42.81    -0.271 OA
ATOM   1652  CB  PRO A 168      -6.725 -39.190  13.266  1.00 43.07     0.037 C 
ATOM   1653  CG  PRO A 168      -5.829 -38.317  14.071  1.00 47.57     0.022 C 
ATOM   1654  CD  PRO A 168      -4.462 -38.308  13.488  1.00 42.82     0.127 C 
ATOM   1655  N   PRO A 169      -7.716 -38.853  10.128  1.00 41.87    -0.337 N 
ATOM   1656  CA  PRO A 169      -8.292 -38.001   9.077  1.00 41.70     0.179 C 
ATOM   1657  C   PRO A 169      -8.946 -36.745   9.654  1.00 43.48     0.241 C 
ATOM   1658  O   PRO A 169      -9.795 -36.837  10.536  1.00 41.96    -0.271 OA
ATOM   1659  CB  PRO A 169      -9.317 -38.913   8.384  1.00 43.96     0.037 C 
ATOM   1660  CG  PRO A 169      -9.103 -40.267   8.946  1.00 48.57     0.022 C 
ATOM   1661  CD  PRO A 169      -8.483 -40.104  10.279  1.00 43.78     0.127 C 
ATOM   1662  N   ASN A 170      -8.503 -35.572   9.198  1.00 39.67    -0.346 N 
ATOM   1663  HN  ASN A 170      -7.746 -35.553   8.514  1.00  0.00     0.163 HD
ATOM   1664  CA  ASN A 170      -9.081 -34.320   9.660  1.00 39.69     0.185 C 
ATOM   1665  C   ASN A 170     -10.276 -34.046   8.741  1.00 43.11     0.241 C 
ATOM   1666  O   ASN A 170     -10.129 -33.416   7.685  1.00 42.27    -0.271 OA
ATOM   1667  CB  ASN A 170      -8.042 -33.183   9.658  1.00 37.25     0.137 C 
ATOM   1668  CG  ASN A 170      -8.572 -31.883  10.219  1.00 52.30     0.217 C 
ATOM   1669  OD1 ASN A 170      -9.531 -31.845  11.005  1.00 44.49    -0.274 OA
ATOM   1670  ND2 ASN A 170      -7.986 -30.781   9.788  1.00 45.79    -0.370 N 
ATOM   1671 1HD2 ASN A 170      -8.344 -29.904  10.166  1.00  0.00     0.159 HD
ATOM   1672 2HD2 ASN A 170      -7.197 -30.812   9.142  1.00  0.00     0.159 HD
ATOM   1673  N   VAL A 171     -11.445 -34.599   9.132  1.00 40.76    -0.346 N 
ATOM   1674  HN  VAL A 171     -11.463 -35.069  10.037  1.00  0.00     0.163 HD
ATOM   1675  CA  VAL A 171     -12.692 -34.577   8.357  1.00 41.14     0.180 C 
ATOM   1676  C   VAL A 171     -13.885 -33.918   9.066  1.00 48.89     0.241 C 
ATOM   1677  O   VAL A 171     -13.977 -33.914  10.297  1.00 49.46    -0.271 OA
ATOM   1678  CB  VAL A 171     -13.095 -36.001   7.854  1.00 43.71     0.009 C 
ATOM   1679  CG1 VAL A 171     -12.092 -36.552   6.848  1.00 43.13     0.012 C 
ATOM   1680  CG2 VAL A 171     -13.316 -36.983   9.006  1.00 43.19     0.012 C 
ATOM   1681  N   GLU A 172     -14.841 -33.437   8.254  1.00 46.57    -0.346 N 
ATOM   1682  HN  GLU A 172     -14.668 -33.472   7.249  1.00  0.00     0.163 HD
ATOM   1683  CA  GLU A 172     -16.111 -32.867   8.701  1.00 46.48     0.177 C 
ATOM   1684  C   GLU A 172     -17.004 -34.026   9.152  1.00 51.47     0.241 C 
ATOM   1685  O   GLU A 172     -16.750 -35.163   8.760  1.00 51.41    -0.271 OA
ATOM   1686  CB  GLU A 172     -16.773 -32.080   7.555  1.00 47.47     0.045 C 
ATOM   1687  CG  GLU A 172     -15.910 -30.955   6.993  1.00 54.31     0.116 C 
ATOM   1688  CD  GLU A 172     -15.762 -29.680   7.809  1.00 70.15     0.172 C 
ATOM   1689  OE1 GLU A 172     -16.307 -29.600   8.935  1.00 56.05    -0.648 OA
ATOM   1690  OE2 GLU A 172     -15.103 -28.745   7.302  1.00 67.92    -0.648 OA
ATOM   1691  N   SER A 173     -18.024 -33.760   9.985  1.00 49.70    -0.344 N 
ATOM   1692  HN  SER A 173     -18.185 -32.795  10.273  1.00  0.00     0.163 HD
ATOM   1693  CA  SER A 173     -18.919 -34.812  10.498  1.00 50.14     0.200 C 
ATOM   1694  C   SER A 173     -19.842 -35.456   9.431  1.00 56.38     0.243 C 
ATOM   1695  O   SER A 173     -20.278 -36.596   9.621  1.00 55.59    -0.271 OA
ATOM   1696  CB  SER A 173     -19.737 -34.301  11.680  1.00 51.93     0.199 C 
ATOM   1697  OG  SER A 173     -18.968 -34.340  12.872  1.00 54.72    -0.398 OA
ATOM   1698  HG  SER A 173     -19.477 -34.022  13.608  1.00  0.00     0.209 HD
ATOM   1699  N   SER A 174     -20.108 -34.747   8.314  1.00 54.80    -0.344 N 
ATOM   1700  HN  SER A 174     -19.690 -33.822   8.213  1.00  0.00     0.163 HD
ATOM   1701  CA  SER A 174     -20.971 -35.248   7.239  1.00 56.13     0.200 C 
ATOM   1702  C   SER A 174     -20.404 -35.003   5.828  1.00 60.42     0.245 C 
ATOM   1703  O   SER A 174     -19.896 -33.911   5.572  1.00 58.75    -0.271 OA
ATOM   1704  CB  SER A 174     -22.365 -34.630   7.353  1.00 61.35     0.199 C 
ATOM   1705  OG  SER A 174     -23.205 -34.946   6.251  1.00 70.53    -0.398 OA
ATOM   1706  HG  SER A 174     -24.071 -34.562   6.322  1.00  0.00     0.209 HD
ATOM   1707  N   PRO A 175     -20.573 -35.966   4.876  1.00 58.98    -0.337 N 
ATOM   1708  CA  PRO A 175     -20.108 -35.723   3.490  1.00 59.44     0.179 C 
ATOM   1709  C   PRO A 175     -20.999 -34.774   2.674  1.00 64.44     0.241 C 
ATOM   1710  O   PRO A 175     -20.606 -34.363   1.580  1.00 63.81    -0.271 OA
ATOM   1711  CB  PRO A 175     -20.081 -37.124   2.879  1.00 61.19     0.037 C 
ATOM   1712  CG  PRO A 175     -21.113 -37.882   3.630  1.00 65.30     0.022 C 
ATOM   1713  CD  PRO A 175     -21.167 -37.313   5.018  1.00 60.66     0.127 C 
ATOM   1714  N   GLU A 176     -22.194 -34.428   3.198  1.00 62.52    -0.346 N 
ATOM   1715  HN  GLU A 176     -22.439 -34.819   4.108  1.00  0.00     0.163 HD
ATOM   1716  CA  GLU A 176     -23.168 -33.535   2.564  1.00 63.05     0.177 C 
ATOM   1717  C   GLU A 176     -22.595 -32.128   2.376  1.00 68.03     0.241 C 
ATOM   1718  O   GLU A 176     -22.066 -31.546   3.325  1.00 67.66    -0.271 OA
ATOM   1719  CB  GLU A 176     -24.454 -33.486   3.404  1.00 64.75     0.045 C 
ATOM   1720  CG  GLU A 176     -25.694 -33.052   2.640  1.00 77.09     0.116 C 
ATOM   1721  CD  GLU A 176     -26.937 -32.891   3.497  1.00 95.39     0.172 C 
ATOM   1722  OE1 GLU A 176     -27.509 -33.924   3.918  1.00 81.56    -0.648 OA
ATOM   1723  OE2 GLU A 176     -27.342 -31.731   3.745  1.00 86.46    -0.648 OA
ATOM   1724  N   LEU A 177     -22.689 -31.594   1.147  1.00 65.33    -0.346 N 
ATOM   1725  HN  LEU A 177     -23.140 -32.138   0.411  1.00  0.00     0.163 HD
ATOM   1726  CA  LEU A 177     -22.172 -30.266   0.821  1.00 65.63     0.177 C 
ATOM   1727  C   LEU A 177     -23.228 -29.162   0.855  1.00 70.85     0.243 C 
ATOM   1728  O   LEU A 177     -24.251 -29.274   0.174  1.00 70.33    -0.271 OA
ATOM   1729  CB  LEU A 177     -21.470 -30.245  -0.551  1.00 65.63     0.038 C 
ATOM   1730  CG  LEU A 177     -20.083 -30.859  -0.671  1.00 70.26    -0.020 C 
ATOM   1731  CD1 LEU A 177     -19.594 -30.763  -2.088  1.00 70.39     0.009 C 
ATOM   1732  CD2 LEU A 177     -19.081 -30.149   0.215  1.00 72.80     0.009 C 
ATOM   1733  N   PRO A 178     -22.960 -28.047   1.572  1.00 68.54    -0.337 N 
ATOM   1734  CA  PRO A 178     -23.907 -26.917   1.560  1.00 68.59     0.179 C 
ATOM   1735  C   PRO A 178     -23.996 -26.306   0.160  1.00 72.17     0.241 C 
ATOM   1736  O   PRO A 178     -23.001 -26.302  -0.572  1.00 71.10    -0.271 OA
ATOM   1737  CB  PRO A 178     -23.296 -25.935   2.568  1.00 70.38     0.037 C 
ATOM   1738  CG  PRO A 178     -22.367 -26.776   3.408  1.00 74.76     0.022 C 
ATOM   1739  CD  PRO A 178     -21.796 -27.744   2.425  1.00 70.18     0.127 C 
ATOM   1740  N   LYS A 179     -25.202 -25.835  -0.214  1.00 68.87    -0.346 N 
ATOM   1741  HN  LYS A 179     -25.950 -25.888   0.477  1.00  0.00     0.163 HD
ATOM   1742  CA  LYS A 179     -25.545 -25.254  -1.516  1.00 68.33     0.172 C 
ATOM   1743  C   LYS A 179     -24.471 -24.335  -2.098  1.00 70.98     0.240 C 
ATOM   1744  O   LYS A 179     -23.941 -24.642  -3.164  1.00 70.48    -0.271 OA
ATOM   1745  CB  LYS A 179     -26.906 -24.534  -1.456  1.00 71.01     0.042 C 
ATOM   1746  N   HIS A 180     -24.124 -23.243  -1.386  1.00 66.97    -0.346 N 
ATOM   1747  HN  HIS A 180     -24.581 -23.093  -0.486  1.00  0.00     0.163 HD
ATOM   1748  CA  HIS A 180     -23.128 -22.257  -1.828  1.00 66.53     0.182 C 
ATOM   1749  C   HIS A 180     -21.723 -22.845  -2.048  1.00 70.54     0.241 C 
ATOM   1750  O   HIS A 180     -20.955 -22.285  -2.831  1.00 70.08    -0.271 OA
ATOM   1751  CB  HIS A 180     -23.083 -21.057  -0.867  1.00 66.99     0.093 C 
ATOM   1752  CG  HIS A 180     -22.546 -21.379   0.494  1.00 70.11     0.028 A 
ATOM   1753  ND1 HIS A 180     -23.077 -22.404   1.259  1.00 71.73    -0.354 N 
ATOM   1754  HD1 HIS A 180     -23.845 -23.026   1.008  1.00  0.00     0.166 HD
ATOM   1755  CD2 HIS A 180     -21.548 -20.787   1.190  1.00 71.66     0.114 A 
ATOM   1756  CE1 HIS A 180     -22.380 -22.407   2.382  1.00 71.03     0.180 A 
ATOM   1757  NE2 HIS A 180     -21.455 -21.451   2.389  1.00 71.36    -0.360 N 
ATOM   1758  HE2 HIS A 180     -20.799 -21.249   3.144  1.00  0.00     0.166 HD
ATOM   1759  N   ILE A 181     -21.398 -23.964  -1.362  1.00 66.78    -0.346 N 
ATOM   1760  HN  ILE A 181     -22.094 -24.354  -0.726  1.00  0.00     0.163 HD
ATOM   1761  CA  ILE A 181     -20.110 -24.650  -1.475  1.00 66.64     0.180 C 
ATOM   1762  C   ILE A 181     -20.100 -25.547  -2.729  1.00 71.34     0.241 C 
ATOM   1763  O   ILE A 181     -19.180 -25.430  -3.537  1.00 71.16    -0.271 OA
ATOM   1764  CB  ILE A 181     -19.731 -25.372  -0.146  1.00 69.49     0.013 C 
ATOM   1765  CG1 ILE A 181     -19.412 -24.313   0.935  1.00 70.05     0.002 C 
ATOM   1766  CG2 ILE A 181     -18.551 -26.350  -0.327  1.00 69.20     0.012 C 
ATOM   1767  CD1 ILE A 181     -19.634 -24.710   2.356  1.00 78.39     0.005 C 
ATOM   1768  N   TYR A 182     -21.137 -26.389  -2.914  1.00 68.29    -0.346 N 
ATOM   1769  HN  TYR A 182     -21.863 -26.420  -2.199  1.00  0.00     0.163 HD
ATOM   1770  CA  TYR A 182     -21.283 -27.265  -4.085  1.00 68.50     0.180 C 
ATOM   1771  C   TYR A 182     -21.338 -26.467  -5.401  1.00 70.29     0.241 C 
ATOM   1772  O   TYR A 182     -20.799 -26.921  -6.407  1.00 69.80    -0.271 OA
ATOM   1773  CB  TYR A 182     -22.529 -28.163  -3.946  1.00 70.52     0.073 C 
ATOM   1774  CG  TYR A 182     -22.707 -29.152  -5.079  1.00 73.36    -0.056 A 
ATOM   1775  CD1 TYR A 182     -22.059 -30.384  -5.063  1.00 75.67     0.010 A 
ATOM   1776  CD2 TYR A 182     -23.536 -28.864  -6.160  1.00 74.26     0.010 A 
ATOM   1777  CE1 TYR A 182     -22.219 -31.300  -6.103  1.00 76.50     0.037 A 
ATOM   1778  CE2 TYR A 182     -23.705 -29.772  -7.205  1.00 75.26     0.037 A 
ATOM   1779  CZ  TYR A 182     -23.042 -30.989  -7.173  1.00 82.61     0.065 A 
ATOM   1780  OH  TYR A 182     -23.204 -31.892  -8.196  1.00 83.50    -0.361 OA
ATOM   1781  HH  TYR A 182     -22.750 -32.726  -8.174  1.00  0.00     0.217 HD
ATOM   1782  N   ASN A 183     -21.977 -25.284  -5.383  1.00 65.45    -0.346 N 
ATOM   1783  HN  ASN A 183     -22.393 -24.978  -4.504  1.00  0.00     0.163 HD
ATOM   1784  CA  ASN A 183     -22.112 -24.407  -6.550  1.00 64.76     0.185 C 
ATOM   1785  C   ASN A 183     -20.797 -23.704  -6.930  1.00 67.58     0.241 C 
ATOM   1786  O   ASN A 183     -20.689 -23.182  -8.043  1.00 67.03    -0.271 OA
ATOM   1787  CB  ASN A 183     -23.266 -23.410  -6.361  1.00 65.17     0.137 C 
ATOM   1788  CG  ASN A 183     -24.644 -24.042  -6.244  1.00 87.81     0.217 C 
ATOM   1789  OD1 ASN A 183     -24.865 -25.232  -6.535  1.00 74.94    -0.274 OA
ATOM   1790  ND2 ASN A 183     -25.613 -23.244  -5.816  1.00 83.25    -0.370 N 
ATOM   1791 1HD2 ASN A 183     -25.432 -22.269  -5.578  1.00  0.00     0.159 HD
ATOM   1792 2HD2 ASN A 183     -26.537 -23.668  -5.738  1.00  0.00     0.159 HD
ATOM   1793  N   LYS A 184     -19.791 -23.716  -6.019  1.00 63.24    -0.346 N 
ATOM   1794  HN  LYS A 184     -19.976 -24.126  -5.104  1.00  0.00     0.163 HD
ATOM   1795  CA  LYS A 184     -18.451 -23.172  -6.276  1.00 62.64     0.176 C 
ATOM   1796  C   LYS A 184     -17.676 -24.152  -7.187  1.00 65.40     0.241 C 
ATOM   1797  O   LYS A 184     -16.708 -23.748  -7.836  1.00 64.35    -0.271 OA
ATOM   1798  CB  LYS A 184     -17.677 -22.941  -4.966  1.00 64.72     0.035 C 
ATOM   1799  CG  LYS A 184     -18.039 -21.659  -4.240  1.00 72.20     0.004 C 
ATOM   1800  CD  LYS A 184     -16.951 -20.604  -4.364  1.00 80.20     0.027 C 
ATOM   1801  CE  LYS A 184     -16.981 -19.602  -3.233  1.00 89.37     0.229 C 
ATOM   1802  NZ  LYS A 184     -18.223 -18.777  -3.231  1.00 97.61    -0.079 N 
ATOM   1803  HZ1 LYS A 184     -18.243 -18.101  -2.468  1.00  0.00     0.274 HD
ATOM   1804  HZ2 LYS A 184     -19.055 -19.367  -3.220  1.00  0.00     0.274 HD
ATOM   1805  HZ3 LYS A 184     -18.359 -18.318  -4.131  1.00  0.00     0.274 HD
ATOM   1806  N   LEU A 185     -18.113 -25.437  -7.218  1.00 61.87    -0.346 N 
ATOM   1807  HN  LEU A 185     -18.903 -25.677  -6.619  1.00  0.00     0.163 HD
ATOM   1808  CA  LEU A 185     -17.542 -26.509  -8.043  1.00 62.24     0.177 C 
ATOM   1809  C   LEU A 185     -18.052 -26.413  -9.487  1.00 68.55     0.241 C 
ATOM   1810  O   LEU A 185     -19.142 -25.884  -9.727  1.00 68.32    -0.271 OA
ATOM   1811  CB  LEU A 185     -17.939 -27.901  -7.499  1.00 61.95     0.038 C 
ATOM   1812  CG  LEU A 185     -17.543 -28.298  -6.080  1.00 66.27    -0.020 C 
ATOM   1813  CD1 LEU A 185     -18.382 -29.467  -5.610  1.00 66.13     0.009 C 
ATOM   1814  CD2 LEU A 185     -16.067 -28.661  -5.993  1.00 68.41     0.009 C 
ATOM   1815  N   ASP A 186     -17.292 -26.988 -10.434  1.00 66.50    -0.346 N 
ATOM   1816  HN  ASP A 186     -16.402 -27.403 -10.157  1.00  0.00     0.163 HD
ATOM   1817  CA  ASP A 186     -17.679 -27.047 -11.840  1.00 66.86     0.186 C 
ATOM   1818  C   ASP A 186     -18.369 -28.394 -12.095  1.00 70.98     0.241 C 
ATOM   1819  O   ASP A 186     -17.701 -29.387 -12.391  1.00 71.20    -0.271 OA
ATOM   1820  CB  ASP A 186     -16.463 -26.834 -12.762  1.00 69.02     0.147 C 
ATOM   1821  CG  ASP A 186     -16.809 -26.704 -14.239  1.00 81.47     0.175 C 
ATOM   1822  OD1 ASP A 186     -17.693 -25.875 -14.578  1.00 81.98    -0.648 OA
ATOM   1823  OD2 ASP A 186     -16.172 -27.401 -15.059  1.00 87.46    -0.648 OA
ATOM   1824  N   LYS A 187     -19.715 -28.418 -11.937  1.00 66.90    -0.346 N 
ATOM   1825  HN  LYS A 187     -20.158 -27.534 -11.685  1.00  0.00     0.163 HD
ATOM   1826  CA  LYS A 187     -20.610 -29.579 -12.089  1.00 66.08     0.172 C 
ATOM   1827  C   LYS A 187     -20.239 -30.730 -11.135  1.00 68.45     0.240 C 
ATOM   1828  O   LYS A 187     -20.155 -31.891 -11.543  1.00 68.02    -0.271 OA
ATOM   1829  CB  LYS A 187     -20.709 -30.037 -13.558  1.00 68.84     0.042 C 
ATOM   1830  N   GLY A 188     -20.028 -30.377  -9.864  1.00 63.96    -0.351 N 
ATOM   1831  HN  GLY A 188     -20.141 -29.394  -9.617  1.00  0.00     0.163 HD
ATOM   1832  CA  GLY A 188     -19.646 -31.308  -8.804  1.00 62.81     0.225 C 
ATOM   1833  C   GLY A 188     -18.217 -31.806  -8.907  1.00 63.87     0.236 C 
ATOM   1834  O   GLY A 188     -17.872 -32.831  -8.311  1.00 62.84    -0.272 OA
ATOM   1835  N   GLN A 189     -17.372 -31.082  -9.662  1.00 59.37    -0.346 N 
ATOM   1836  HN  GLN A 189     -17.723 -30.234 -10.108  1.00  0.00     0.163 HD
ATOM   1837  CA  GLN A 189     -15.976 -31.452  -9.874  1.00 58.94     0.177 C 
ATOM   1838  C   GLN A 189     -14.981 -30.422  -9.352  1.00 61.54     0.241 C 
ATOM   1839  O   GLN A 189     -15.149 -29.213  -9.543  1.00 60.48    -0.271 OA
ATOM   1840  CB  GLN A 189     -15.691 -31.787 -11.349  1.00 60.01     0.044 C 
ATOM   1841  CG  GLN A 189     -16.231 -33.152 -11.788  1.00 65.02     0.105 C 
ATOM   1842  CD  GLN A 189     -15.609 -33.656 -13.074  1.00 67.38     0.215 C 
ATOM   1843  OE1 GLN A 189     -15.288 -32.897 -13.995  1.00 60.52    -0.274 OA
ATOM   1844  NE2 GLN A 189     -15.442 -34.961 -13.170  1.00 53.91    -0.370 N 
ATOM   1845 1HE2 GLN A 189     -15.707 -35.587 -12.410  1.00  0.00     0.159 HD
ATOM   1846 2HE2 GLN A 189     -15.023 -35.300 -14.036  1.00  0.00     0.159 HD
ATOM   1847  N   ILE A 190     -13.920 -30.929  -8.728  1.00 57.82    -0.346 N 
ATOM   1848  HN  ILE A 190     -13.851 -31.944  -8.648  1.00  0.00     0.163 HD
ATOM   1849  CA  ILE A 190     -12.852 -30.124  -8.153  1.00 57.62     0.180 C 
ATOM   1850  C   ILE A 190     -11.539 -30.239  -8.945  1.00 60.49     0.241 C 
ATOM   1851  O   ILE A 190     -11.133 -31.339  -9.339  1.00 60.41    -0.271 OA
ATOM   1852  CB  ILE A 190     -12.672 -30.439  -6.631  1.00 60.79     0.013 C 
ATOM   1853  CG1 ILE A 190     -11.672 -29.452  -5.966  1.00 61.92     0.002 C 
ATOM   1854  CG2 ILE A 190     -12.316 -31.921  -6.361  1.00 60.46     0.012 C 
ATOM   1855  CD1 ILE A 190     -11.677 -29.413  -4.452  1.00 71.46     0.005 C 
ATOM   1856  N   ILE A 191     -10.881 -29.088  -9.152  1.00 55.49    -0.346 N 
ATOM   1857  HN  ILE A 191     -11.333 -28.220  -8.864  1.00  0.00     0.163 HD
ATOM   1858  CA  ILE A 191      -9.563 -29.001  -9.761  1.00 55.11     0.180 C 
ATOM   1859  C   ILE A 191      -8.567 -29.075  -8.585  1.00 59.95     0.241 C 
ATOM   1860  O   ILE A 191      -8.585 -28.213  -7.700  1.00 58.97    -0.271 OA
ATOM   1861  CB  ILE A 191      -9.393 -27.726 -10.636  1.00 57.96     0.013 C 
ATOM   1862  CG1 ILE A 191     -10.273 -27.800 -11.912  1.00 58.09     0.002 C 
ATOM   1863  CG2 ILE A 191      -7.922 -27.510 -11.005  1.00 58.59     0.012 C 
ATOM   1864  CD1 ILE A 191     -10.469 -26.451 -12.658  1.00 64.10     0.005 C 
ATOM   1865  N   VAL A 192      -7.753 -30.138  -8.550  1.00 57.14    -0.346 N 
ATOM   1866  HN  VAL A 192      -7.827 -30.823  -9.302  1.00  0.00     0.163 HD
ATOM   1867  CA  VAL A 192      -6.761 -30.377  -7.494  1.00 57.18     0.180 C 
ATOM   1868  C   VAL A 192      -5.350 -30.512  -8.077  1.00 60.91     0.241 C 
ATOM   1869  O   VAL A 192      -5.195 -31.056  -9.169  1.00 60.76    -0.271 OA
ATOM   1870  CB  VAL A 192      -7.135 -31.588  -6.590  1.00 61.23     0.009 C 
ATOM   1871  CG1 VAL A 192      -8.347 -31.279  -5.725  1.00 61.09     0.012 C 
ATOM   1872  CG2 VAL A 192      -7.382 -32.852  -7.407  1.00 61.16     0.012 C 
ATOM   1873  N   VAL A 193      -4.328 -30.014  -7.367  1.00 56.67    -0.346 N 
ATOM   1874  HN  VAL A 193      -4.518 -29.538  -6.485  1.00  0.00     0.163 HD
ATOM   1875  CA  VAL A 193      -2.945 -30.138  -7.830  1.00 56.16     0.180 C 
ATOM   1876  C   VAL A 193      -2.232 -31.201  -6.994  1.00 61.51     0.241 C 
ATOM   1877  O   VAL A 193      -2.141 -31.061  -5.770  1.00 61.56    -0.271 OA
ATOM   1878  CB  VAL A 193      -2.174 -28.797  -7.885  1.00 59.72     0.009 C 
ATOM   1879  CG1 VAL A 193      -0.754 -29.001  -8.408  1.00 59.42     0.012 C 
ATOM   1880  CG2 VAL A 193      -2.906 -27.777  -8.744  1.00 59.50     0.012 C 
ATOM   1881  N   ILE A 194      -1.772 -32.282  -7.653  1.00 58.34    -0.346 N 
ATOM   1882  HN  ILE A 194      -1.934 -32.341  -8.658  1.00  0.00     0.163 HD
ATOM   1883  CA  ILE A 194      -1.051 -33.377  -7.001  1.00 58.43     0.180 C 
ATOM   1884  C   ILE A 194       0.434 -33.260  -7.320  1.00 62.10     0.241 C 
ATOM   1885  O   ILE A 194       0.823 -33.231  -8.490  1.00 61.76    -0.271 OA
ATOM   1886  CB  ILE A 194      -1.663 -34.790  -7.272  1.00 61.58     0.013 C 
ATOM   1887  CG1 ILE A 194      -2.918 -35.027  -6.409  1.00 62.03     0.002 C 
ATOM   1888  CG2 ILE A 194      -0.659 -35.917  -7.001  1.00 62.28     0.012 C 
ATOM   1889  CD1 ILE A 194      -4.171 -34.484  -6.938  1.00 70.22     0.005 C 
ATOM   1890  N   TRP A 195       1.245 -33.134  -6.259  1.00 57.60    -0.346 N 
ATOM   1891  HN  TRP A 195       0.815 -33.136  -5.334  1.00  0.00     0.163 HD
ATOM   1892  CA  TRP A 195       2.690 -32.995  -6.327  1.00 56.77     0.181 C 
ATOM   1893  C   TRP A 195       3.372 -34.308  -5.999  1.00 63.09     0.241 C 
ATOM   1894  O   TRP A 195       2.882 -35.077  -5.168  1.00 62.99    -0.271 OA
ATOM   1895  CB  TRP A 195       3.167 -31.907  -5.358  1.00 54.57     0.075 C 
ATOM   1896  CG  TRP A 195       2.666 -30.536  -5.692  1.00 54.78    -0.028 A 
ATOM   1897  CD1 TRP A 195       1.500 -29.965  -5.275  1.00 57.37     0.096 A 
ATOM   1898  CD2 TRP A 195       3.314 -29.568  -6.525  1.00 54.52    -0.002 A 
ATOM   1899  NE1 TRP A 195       1.386 -28.695  -5.789  1.00 56.32    -0.365 N 
ATOM   1900  HE1 TRP A 195       0.605 -28.059  -5.628  1.00  0.00     0.165 HD
ATOM   1901  CE2 TRP A 195       2.490 -28.421  -6.552  1.00 57.80     0.042 A 
ATOM   1902  CE3 TRP A 195       4.524 -29.551  -7.241  1.00 55.70     0.014 A 
ATOM   1903  CZ2 TRP A 195       2.831 -27.272  -7.272  1.00 57.11     0.030 A 
ATOM   1904  CZ3 TRP A 195       4.863 -28.409  -7.949  1.00 57.02     0.001 A 
ATOM   1905  CH2 TRP A 195       4.024 -27.287  -7.959  1.00 57.63     0.002 A 
ATOM   1906  N   VAL A 196       4.501 -34.571  -6.660  1.00 61.63    -0.346 N 
ATOM   1907  HN  VAL A 196       4.821 -33.904  -7.362  1.00  0.00     0.163 HD
ATOM   1908  CA  VAL A 196       5.301 -35.774  -6.422  1.00 62.23     0.180 C 
ATOM   1909  C   VAL A 196       6.767 -35.422  -6.215  1.00 67.01     0.241 C 
ATOM   1910  O   VAL A 196       7.357 -34.710  -7.040  1.00 65.62    -0.271 OA
ATOM   1911  CB  VAL A 196       5.116 -36.912  -7.470  1.00 66.27     0.009 C 
ATOM   1912  CG1 VAL A 196       3.814 -37.670  -7.248  1.00 66.14     0.012 C 
ATOM   1913  CG2 VAL A 196       5.218 -36.399  -8.905  1.00 66.17     0.012 C 
ATOM   1914  N   ILE A 197       7.351 -35.908  -5.104  1.00 64.87    -0.346 N 
ATOM   1915  HN  ILE A 197       6.787 -36.436  -4.438  1.00  0.00     0.163 HD
ATOM   1916  CA  ILE A 197       8.769 -35.700  -4.827  1.00 65.61     0.180 C 
ATOM   1917  C   ILE A 197       9.498 -36.838  -5.529  1.00 71.00     0.241 C 
ATOM   1918  O   ILE A 197       9.457 -37.985  -5.063  1.00 70.23    -0.271 OA
ATOM   1919  CB  ILE A 197       9.105 -35.592  -3.310  1.00 68.67     0.013 C 
ATOM   1920  CG1 ILE A 197       8.503 -34.317  -2.709  1.00 68.99     0.002 C 
ATOM   1921  CG2 ILE A 197      10.629 -35.643  -3.064  1.00 69.08     0.012 C 
ATOM   1922  CD1 ILE A 197       8.648 -34.255  -1.275  1.00 77.60     0.005 C 
ATOM   1923  N   VAL A 198      10.091 -36.529  -6.692  1.00 68.95    -0.346 N 
ATOM   1924  HN  VAL A 198      10.032 -35.571  -7.036  1.00  0.00     0.163 HD
ATOM   1925  CA  VAL A 198      10.815 -37.516  -7.478  1.00 69.49     0.180 C 
ATOM   1926  C   VAL A 198      12.255 -37.608  -6.972  1.00 74.87     0.241 C 
ATOM   1927  O   VAL A 198      12.960 -36.602  -6.875  1.00 74.49    -0.271 OA
ATOM   1928  CB  VAL A 198      10.681 -37.333  -9.021  1.00 73.60     0.009 C 
ATOM   1929  CG1 VAL A 198      11.349 -36.058  -9.524  1.00 73.42     0.012 C 
ATOM   1930  CG2 VAL A 198      11.196 -38.552  -9.778  1.00 73.55     0.012 C 
ATOM   1931  N   SER A 199      12.650 -38.816  -6.586  1.00 72.72    -0.344 N 
ATOM   1932  HN  SER A 199      11.980 -39.583  -6.640  1.00  0.00     0.163 HD
ATOM   1933  CA  SER A 199      13.990 -39.103  -6.090  1.00 73.26     0.200 C 
ATOM   1934  C   SER A 199      14.929 -39.369  -7.311  1.00 78.08     0.245 C 
ATOM   1935  O   SER A 199      14.412 -39.608  -8.409  1.00 77.24    -0.271 OA
ATOM   1936  CB  SER A 199      13.942 -40.286  -5.120  1.00 77.17     0.199 C 
ATOM   1937  OG  SER A 199      13.274 -39.962  -3.906  1.00 87.07    -0.398 OA
ATOM   1938  HG  SER A 199      13.244 -40.696  -3.304  1.00  0.00     0.209 HD
ATOM   1939  N   PRO A 200      16.281 -39.262  -7.206  1.00 75.74    -0.337 N 
ATOM   1940  CA  PRO A 200      17.108 -39.012  -6.016  1.00 75.65     0.179 C 
ATOM   1941  C   PRO A 200      17.457 -37.544  -5.721  1.00 78.94     0.241 C 
ATOM   1942  O   PRO A 200      18.120 -37.283  -4.714  1.00 78.56    -0.271 OA
ATOM   1943  CB  PRO A 200      18.353 -39.864  -6.298  1.00 77.52     0.037 C 
ATOM   1944  CG  PRO A 200      18.483 -39.881  -7.805  1.00 81.97     0.022 C 
ATOM   1945  CD  PRO A 200      17.129 -39.528  -8.387  1.00 77.53     0.127 C 
ATOM   1946  N   ASN A 201      17.002 -36.592  -6.556  1.00 75.29    -0.346 N 
ATOM   1947  HN  ASN A 201      16.425 -36.863  -7.352  1.00  0.00     0.163 HD
ATOM   1948  CA  ASN A 201      17.314 -35.178  -6.351  1.00 75.19     0.185 C 
ATOM   1949  C   ASN A 201      16.148 -34.362  -5.757  1.00 79.65     0.241 C 
ATOM   1950  O   ASN A 201      16.267 -33.137  -5.617  1.00 79.07    -0.271 OA
ATOM   1951  CB  ASN A 201      17.865 -34.555  -7.638  1.00 75.05     0.137 C 
ATOM   1952  CG  ASN A 201      19.273 -35.017  -7.964  1.00 94.18     0.217 C 
ATOM   1953  OD1 ASN A 201      20.084 -35.329  -7.079  1.00 87.82    -0.274 OA
ATOM   1954  ND2 ASN A 201      19.607 -35.050  -9.246  1.00 84.45    -0.370 N 
ATOM   1955 1HD2 ASN A 201      20.554 -35.361  -9.465  1.00  0.00     0.159 HD
ATOM   1956 2HD2 ASN A 201      18.940 -34.793  -9.974  1.00  0.00     0.159 HD
ATOM   1957  N   ASN A 202      15.061 -35.062  -5.342  1.00 76.62    -0.346 N 
ATOM   1958  HN  ASN A 202      15.090 -36.071  -5.488  1.00  0.00     0.163 HD
ATOM   1959  CA  ASN A 202      13.846 -34.530  -4.705  1.00 76.69     0.185 C 
ATOM   1960  C   ASN A 202      13.201 -33.364  -5.488  1.00 81.38     0.241 C 
ATOM   1961  O   ASN A 202      12.922 -32.306  -4.915  1.00 81.03    -0.271 OA
ATOM   1962  CB  ASN A 202      14.100 -34.166  -3.228  1.00 76.16     0.137 C 
ATOM   1963  CG  ASN A 202      14.369 -35.348  -2.321  1.00 94.71     0.217 C 
ATOM   1964  OD1 ASN A 202      13.901 -36.476  -2.544  1.00 85.99    -0.274 OA
ATOM   1965  ND2 ASN A 202      15.112 -35.105  -1.250  1.00 87.06    -0.370 N 
ATOM   1966 1HD2 ASN A 202      15.293 -35.901  -0.639  1.00  0.00     0.159 HD
ATOM   1967 2HD2 ASN A 202      15.497 -34.178  -1.067  1.00  0.00     0.159 HD
ATOM   1968  N   ASP A 203      12.959 -33.575  -6.800  1.00 78.23    -0.345 N 
ATOM   1969  HN  ASP A 203      13.215 -34.476  -7.203  1.00  0.00     0.163 HD
ATOM   1970  CA  ASP A 203      12.344 -32.566  -7.674  1.00 78.03     0.186 C 
ATOM   1971  C   ASP A 203      10.825 -32.596  -7.542  1.00 80.63     0.241 C 
ATOM   1972  O   ASP A 203      10.248 -33.668  -7.332  1.00 79.95    -0.271 OA
ATOM   1973  CB  ASP A 203      12.766 -32.754  -9.142  1.00 80.22     0.147 C 
ATOM   1974  CG  ASP A 203      14.263 -32.853  -9.354  1.00 92.85     0.175 C 
ATOM   1975  OD1 ASP A 203      14.804 -33.977  -9.250  1.00 94.32    -0.648 OA
ATOM   1976  OD2 ASP A 203      14.892 -31.809  -9.632  1.00 98.44    -0.648 OA
ATOM   1977  N   LYS A 204      10.181 -31.419  -7.657  1.00 76.84    -0.346 N 
ATOM   1978  HN  LYS A 204      10.738 -30.584  -7.840  1.00  0.00     0.163 HD
ATOM   1979  CA  LYS A 204       8.725 -31.265  -7.535  1.00 76.37     0.172 C 
ATOM   1980  C   LYS A 204       8.013 -31.198  -8.893  1.00 78.88     0.240 C 
ATOM   1981  O   LYS A 204       8.227 -30.251  -9.660  1.00 77.78    -0.271 OA
ATOM   1982  CB  LYS A 204       8.374 -30.049  -6.659  1.00 78.71     0.042 C 
ATOM   1983  N   GLN A 205       7.170 -32.217  -9.180  1.00 75.11    -0.346 N 
ATOM   1984  HN  GLN A 205       7.074 -32.960  -8.488  1.00  0.00     0.163 HD
ATOM   1985  CA  GLN A 205       6.383 -32.332 -10.415  1.00 74.69     0.177 C 
ATOM   1986  C   GLN A 205       4.909 -32.004 -10.145  1.00 77.26     0.241 C 
ATOM   1987  O   GLN A 205       4.311 -32.556  -9.218  1.00 76.42    -0.271 OA
ATOM   1988  CB  GLN A 205       6.551 -33.724 -11.052  1.00 76.11     0.044 C 
ATOM   1989  CG  GLN A 205       5.918 -33.864 -12.440  1.00 91.25     0.105 C 
ATOM   1990  CD  GLN A 205       6.247 -35.176 -13.117  1.00111.53     0.215 C 
ATOM   1991  OE1 GLN A 205       6.240 -36.256 -12.508  1.00105.91    -0.274 OA
ATOM   1992  NE2 GLN A 205       6.489 -35.116 -14.418  1.00105.08    -0.370 N 
ATOM   1993 1HE2 GLN A 205       6.711 -36.001 -14.875  1.00  0.00     0.159 HD
ATOM   1994 2HE2 GLN A 205       6.495 -34.228 -14.919  1.00  0.00     0.159 HD
ATOM   1995  N   LYS A 206       4.342 -31.102 -10.970  1.00 73.52    -0.346 N 
ATOM   1996  HN  LYS A 206       4.920 -30.753 -11.734  1.00  0.00     0.163 HD
ATOM   1997  CA  LYS A 206       2.978 -30.571 -10.881  1.00 73.07     0.176 C 
ATOM   1998  C   LYS A 206       1.966 -31.297 -11.788  1.00 77.28     0.241 C 
ATOM   1999  O   LYS A 206       2.134 -31.320 -13.008  1.00 77.01    -0.271 OA
ATOM   2000  CB  LYS A 206       3.017 -29.059 -11.186  1.00 74.84     0.035 C 
ATOM   2001  CG  LYS A 206       1.692 -28.319 -11.103  1.00 80.10     0.004 C 
ATOM   2002  CD  LYS A 206       1.901 -26.841 -11.394  1.00 85.70     0.027 C 
ATOM   2003  CE  LYS A 206       0.726 -25.999 -10.969  1.00 91.95     0.229 C 
ATOM   2004  NZ  LYS A 206       1.070 -24.555 -10.946  1.00 97.37    -0.079 N 
ATOM   2005  HZ1 LYS A 206       0.275 -23.985 -10.658  1.00  0.00     0.274 HD
ATOM   2006  HZ2 LYS A 206       1.445 -24.247 -11.843  1.00  0.00     0.274 HD
ATOM   2007  HZ3 LYS A 206       1.888 -24.376 -10.363  1.00  0.00     0.274 HD
ATOM   2008  N   TYR A 207       0.899 -31.850 -11.186  1.00 73.95    -0.346 N 
ATOM   2009  HN  TYR A 207       0.831 -31.790 -10.170  1.00  0.00     0.163 HD
ATOM   2010  CA  TYR A 207      -0.169 -32.534 -11.915  1.00 73.58     0.180 C 
ATOM   2011  C   TYR A 207      -1.548 -31.976 -11.554  1.00 75.43     0.241 C 
ATOM   2012  O   TYR A 207      -2.009 -32.174 -10.431  1.00 74.98    -0.271 OA
ATOM   2013  CB  TYR A 207      -0.112 -34.057 -11.696  1.00 75.29     0.073 C 
ATOM   2014  CG  TYR A 207       0.982 -34.759 -12.473  1.00 78.38    -0.056 A 
ATOM   2015  CD1 TYR A 207       1.017 -34.707 -13.868  1.00 80.46     0.010 A 
ATOM   2016  CD2 TYR A 207       1.935 -35.539 -11.827  1.00 79.64     0.010 A 
ATOM   2017  CE1 TYR A 207       2.009 -35.367 -14.593  1.00 81.40     0.037 A 
ATOM   2018  CE2 TYR A 207       2.923 -36.217 -12.541  1.00 80.85     0.037 A 
ATOM   2019  CZ  TYR A 207       2.959 -36.123 -13.925  1.00 89.41     0.065 A 
ATOM   2020  OH  TYR A 207       3.929 -36.782 -14.644  1.00 91.08    -0.361 OA
ATOM   2021  HH  TYR A 207       3.954 -36.718 -15.591  1.00  0.00     0.217 HD
ATOM   2022  N   THR A 208      -2.192 -31.260 -12.497  1.00 70.35    -0.344 N 
ATOM   2023  HN  THR A 208      -1.727 -31.114 -13.393  1.00  0.00     0.163 HD
ATOM   2024  CA  THR A 208      -3.525 -30.680 -12.305  1.00 69.66     0.205 C 
ATOM   2025  C   THR A 208      -4.595 -31.714 -12.691  1.00 73.60     0.243 C 
ATOM   2026  O   THR A 208      -4.671 -32.125 -13.851  1.00 74.70    -0.271 OA
ATOM   2027  CB  THR A 208      -3.646 -29.330 -13.040  1.00 75.48     0.146 C 
ATOM   2028  OG1 THR A 208      -2.619 -28.442 -12.587  1.00 73.17    -0.393 OA
ATOM   2029  HG1 THR A 208      -1.773 -28.856 -12.714  1.00  0.00     0.210 HD
ATOM   2030  CG2 THR A 208      -4.999 -28.668 -12.837  1.00 73.54     0.042 C 
ATOM   2031  N   LEU A 209      -5.406 -32.138 -11.712  1.00 68.34    -0.346 N 
ATOM   2032  HN  LEU A 209      -5.274 -31.734 -10.785  1.00  0.00     0.163 HD
ATOM   2033  CA  LEU A 209      -6.469 -33.138 -11.870  1.00 67.72     0.177 C 
ATOM   2034  C   LEU A 209      -7.856 -32.501 -11.739  1.00 71.44     0.241 C 
ATOM   2035  O   LEU A 209      -8.065 -31.663 -10.861  1.00 71.37    -0.271 OA
ATOM   2036  CB  LEU A 209      -6.329 -34.229 -10.788  1.00 67.62     0.038 C 
ATOM   2037  CG  LEU A 209      -5.278 -35.332 -10.958  1.00 72.25    -0.020 C 
ATOM   2038  CD1 LEU A 209      -3.888 -34.837 -10.658  1.00 72.52     0.009 C 
ATOM   2039  CD2 LEU A 209      -5.526 -36.436  -9.977  1.00 74.45     0.009 C 
ATOM   2040  N   LYS A 210      -8.806 -32.913 -12.597  1.00 66.95    -0.346 N 
ATOM   2041  HN  LYS A 210      -8.541 -33.579 -13.322  1.00  0.00     0.163 HD
ATOM   2042  CA  LYS A 210     -10.200 -32.462 -12.553  1.00 65.92     0.176 C 
ATOM   2043  C   LYS A 210     -11.001 -33.728 -12.334  1.00 68.65     0.241 C 
ATOM   2044  O   LYS A 210     -11.126 -34.561 -13.233  1.00 69.53    -0.271 OA
ATOM   2045  CB  LYS A 210     -10.603 -31.713 -13.836  1.00 68.00     0.035 C 
ATOM   2046  CG  LYS A 210     -11.877 -30.882 -13.696  1.00 72.00     0.004 C 
ATOM   2047  CD  LYS A 210     -12.034 -29.939 -14.878  1.00 75.37     0.027 C 
ATOM   2048  CE  LYS A 210     -13.281 -29.098 -14.799  1.00 84.48     0.229 C 
ATOM   2049  NZ  LYS A 210     -14.494 -29.855 -15.214  1.00 94.02    -0.079 N 
ATOM   2050  HZ1 LYS A 210     -15.338 -29.285 -15.160  1.00  0.00     0.274 HD
ATOM   2051  HZ2 LYS A 210     -14.594 -30.716 -14.676  1.00  0.00     0.274 HD
ATOM   2052  HZ3 LYS A 210     -14.378 -30.258 -16.144  1.00  0.00     0.274 HD
ATOM   2053  N   ILE A 211     -11.433 -33.920 -11.091  1.00 63.53    -0.346 N 
ATOM   2054  HN  ILE A 211     -11.264 -33.169 -10.422  1.00  0.00     0.163 HD
ATOM   2055  CA  ILE A 211     -12.129 -35.108 -10.593  1.00 62.91     0.180 C 
ATOM   2056  C   ILE A 211     -13.388 -34.711  -9.838  1.00 66.93     0.241 C 
ATOM   2057  O   ILE A 211     -13.518 -33.545  -9.471  1.00 67.40    -0.271 OA
ATOM   2058  CB  ILE A 211     -11.169 -35.884  -9.639  1.00 65.87     0.013 C 
ATOM   2059  CG1 ILE A 211     -10.481 -34.919  -8.621  1.00 66.22     0.002 C 
ATOM   2060  CG2 ILE A 211     -10.142 -36.693 -10.432  1.00 66.64     0.012 C 
ATOM   2061  CD1 ILE A 211     -10.174 -35.492  -7.299  1.00 74.97     0.005 C 
ATOM   2062  N   ASN A 212     -14.279 -35.686  -9.540  1.00 62.55    -0.346 N 
ATOM   2063  HN  ASN A 212     -14.098 -36.629  -9.884  1.00  0.00     0.163 HD
ATOM   2064  CA  ASN A 212     -15.491 -35.454  -8.747  1.00 61.84     0.185 C 
ATOM   2065  C   ASN A 212     -15.063 -35.084  -7.323  1.00 64.63     0.241 C 
ATOM   2066  O   ASN A 212     -14.023 -35.560  -6.866  1.00 64.03    -0.271 OA
ATOM   2067  CB  ASN A 212     -16.373 -36.713  -8.715  1.00 61.50     0.137 C 
ATOM   2068  CG  ASN A 212     -17.107 -37.036 -10.004  1.00 79.24     0.217 C 
ATOM   2069  OD1 ASN A 212     -17.371 -36.175 -10.859  1.00 70.58    -0.274 OA
ATOM   2070  ND2 ASN A 212     -17.509 -38.291 -10.142  1.00 68.54    -0.370 N 
ATOM   2071 1HD2 ASN A 212     -17.292 -38.998  -9.440  1.00  0.00     0.159 HD
ATOM   2072 2HD2 ASN A 212     -18.002 -38.508 -11.008  1.00  0.00     0.159 HD
ATOM   2073  N   HIS A 213     -15.840 -34.227  -6.635  1.00 60.04    -0.346 N 
ATOM   2074  HN  HIS A 213     -16.685 -33.869  -7.079  1.00  0.00     0.163 HD
ATOM   2075  CA  HIS A 213     -15.521 -33.787  -5.273  1.00 59.03     0.182 C 
ATOM   2076  C   HIS A 213     -15.564 -34.949  -4.274  1.00 60.18     0.241 C 
ATOM   2077  O   HIS A 213     -14.756 -34.991  -3.347  1.00 58.98    -0.271 OA
ATOM   2078  CB  HIS A 213     -16.448 -32.635  -4.826  1.00 59.78     0.093 C 
ATOM   2079  CG  HIS A 213     -17.851 -33.075  -4.537  1.00 63.32     0.028 A 
ATOM   2080  ND1 HIS A 213     -18.172 -33.730  -3.358  1.00 65.19    -0.354 N 
ATOM   2081  HD1 HIS A 213     -17.545 -33.945  -2.583  1.00  0.00     0.166 HD
ATOM   2082  CD2 HIS A 213     -18.961 -32.989  -5.304  1.00 65.25     0.114 A 
ATOM   2083  CE1 HIS A 213     -19.459 -34.019  -3.446  1.00 64.77     0.180 A 
ATOM   2084  NE2 HIS A 213     -19.980 -33.580  -4.592  1.00 65.15    -0.360 N 
ATOM   2085  HE2 HIS A 213     -20.953 -33.666  -4.886  1.00  0.00     0.166 HD
ATOM   2086  N   ASP A 214     -16.515 -35.881  -4.466  1.00 55.70    -0.345 N 
ATOM   2087  HN  ASP A 214     -17.129 -35.782  -5.274  1.00  0.00     0.163 HD
ATOM   2088  CA  ASP A 214     -16.718 -37.026  -3.583  1.00 55.36     0.186 C 
ATOM   2089  C   ASP A 214     -15.787 -38.213  -3.887  1.00 60.20     0.241 C 
ATOM   2090  O   ASP A 214     -15.947 -39.279  -3.286  1.00 59.13    -0.271 OA
ATOM   2091  CB  ASP A 214     -18.198 -37.448  -3.554  1.00 57.11     0.147 C 
ATOM   2092  CG  ASP A 214     -18.748 -37.994  -4.858  1.00 65.38     0.175 C 
ATOM   2093  OD1 ASP A 214     -18.478 -37.388  -5.922  1.00 64.17    -0.648 OA
ATOM   2094  OD2 ASP A 214     -19.486 -38.999  -4.810  1.00 72.84    -0.648 OA
ATOM   2095  N   CYS A 215     -14.782 -38.006  -4.768  1.00 59.47    -0.345 N 
ATOM   2096  HN  CYS A 215     -14.731 -37.100  -5.233  1.00  0.00     0.163 HD
ATOM   2097  CA  CYS A 215     -13.764 -39.005  -5.094  1.00 60.80     0.186 C 
ATOM   2098  C   CYS A 215     -12.966 -39.329  -3.837  1.00 64.40     0.242 C 
ATOM   2099  O   CYS A 215     -12.420 -38.428  -3.202  1.00 64.31    -0.271 OA
ATOM   2100  CB  CYS A 215     -12.848 -38.505  -6.208  1.00 62.15     0.121 C 
ATOM   2101  SG  CYS A 215     -13.362 -39.001  -7.868  1.00 66.79    -0.095 SA
ATOM   2102  N   VAL A 216     -12.928 -40.606  -3.468  1.00 60.33    -0.346 N 
ATOM   2103  HN  VAL A 216     -13.442 -41.276  -4.040  1.00  0.00     0.163 HD
ATOM   2104  CA  VAL A 216     -12.204 -41.126  -2.302  1.00 60.27     0.180 C 
ATOM   2105  C   VAL A 216     -10.653 -40.997  -2.575  1.00 64.45     0.243 C 
ATOM   2106  O   VAL A 216     -10.292 -40.920  -3.752  1.00 63.34    -0.271 OA
ATOM   2107  CB  VAL A 216     -12.765 -42.555  -2.021  1.00 64.09     0.009 C 
ATOM   2108  CG1 VAL A 216     -11.816 -43.448  -1.241  1.00 64.22     0.012 C 
ATOM   2109  CG2 VAL A 216     -14.123 -42.476  -1.326  1.00 63.73     0.012 C 
ATOM   2110  N   PRO A 217      -9.741 -40.833  -1.561  1.00 62.04    -0.337 N 
ATOM   2111  CA  PRO A 217      -8.304 -40.615  -1.878  1.00 61.86     0.179 C 
ATOM   2112  C   PRO A 217      -7.665 -41.558  -2.913  1.00 64.88     0.241 C 
ATOM   2113  O   PRO A 217      -6.874 -41.091  -3.736  1.00 63.49    -0.271 OA
ATOM   2114  CB  PRO A 217      -7.617 -40.734  -0.517  1.00 63.60     0.037 C 
ATOM   2115  CG  PRO A 217      -8.654 -40.303   0.453  1.00 68.12     0.022 C 
ATOM   2116  CD  PRO A 217      -9.963 -40.809  -0.098  1.00 63.59     0.127 C 
ATOM   2117  N   GLU A 218      -8.038 -42.855  -2.903  1.00 62.24    -0.346 N 
ATOM   2118  HN  GLU A 218      -8.715 -43.150  -2.200  1.00  0.00     0.163 HD
ATOM   2119  CA  GLU A 218      -7.532 -43.874  -3.841  1.00 62.35     0.177 C 
ATOM   2120  C   GLU A 218      -7.860 -43.518  -5.298  1.00 65.56     0.241 C 
ATOM   2121  O   GLU A 218      -7.017 -43.698  -6.179  1.00 65.47    -0.271 OA
ATOM   2122  CB  GLU A 218      -8.093 -45.255  -3.478  1.00 63.92     0.045 C 
ATOM   2123  CG  GLU A 218      -7.209 -46.412  -3.900  1.00 76.79     0.116 C 
ATOM   2124  CD  GLU A 218      -7.648 -47.741  -3.317  1.00102.45     0.172 C 
ATOM   2125  OE1 GLU A 218      -8.583 -48.355  -3.878  1.00105.77    -0.648 OA
ATOM   2126  OE2 GLU A 218      -7.069 -48.159  -2.287  1.00 94.02    -0.648 OA
ATOM   2127  N   GLN A 219      -9.072 -42.976  -5.532  1.00 61.09    -0.346 N 
ATOM   2128  HN  GLN A 219      -9.695 -42.857  -4.734  1.00  0.00     0.163 HD
ATOM   2129  CA  GLN A 219      -9.564 -42.545  -6.842  1.00 60.43     0.177 C 
ATOM   2130  C   GLN A 219      -8.772 -41.353  -7.366  1.00 63.45     0.241 C 
ATOM   2131  O   GLN A 219      -8.522 -41.268  -8.571  1.00 63.35    -0.271 OA
ATOM   2132  CB  GLN A 219     -11.066 -42.217  -6.776  1.00 61.70     0.044 C 
ATOM   2133  CG  GLN A 219     -11.946 -43.447  -6.591  1.00 73.59     0.105 C 
ATOM   2134  CD  GLN A 219     -13.385 -43.081  -6.348  1.00 93.23     0.215 C 
ATOM   2135  OE1 GLN A 219     -13.850 -43.026  -5.208  1.00 86.38    -0.274 OA
ATOM   2136  NE2 GLN A 219     -14.132 -42.841  -7.417  1.00 89.15    -0.370 N 
ATOM   2137 1HE2 GLN A 219     -15.108 -42.593  -7.252  1.00  0.00     0.159 HD
ATOM   2138 2HE2 GLN A 219     -13.747 -42.887  -8.361  1.00  0.00     0.159 HD
ATOM   2139  N   VAL A 220      -8.349 -40.449  -6.452  1.00 58.93    -0.346 N 
ATOM   2140  HN  VAL A 220      -8.610 -40.601  -5.478  1.00  0.00     0.163 HD
ATOM   2141  CA  VAL A 220      -7.539 -39.263  -6.768  1.00 57.93     0.180 C 
ATOM   2142  C   VAL A 220      -6.151 -39.737  -7.247  1.00 60.10     0.241 C 
ATOM   2143  O   VAL A 220      -5.591 -39.166  -8.183  1.00 59.09    -0.271 OA
ATOM   2144  CB  VAL A 220      -7.440 -38.276  -5.568  1.00 61.73     0.009 C 
ATOM   2145  CG1 VAL A 220      -6.770 -36.970  -5.980  1.00 61.53     0.012 C 
ATOM   2146  CG2 VAL A 220      -8.811 -37.997  -4.956  1.00 61.57     0.012 C 
ATOM   2147  N   ILE A 221      -5.629 -40.802  -6.618  1.00 56.49    -0.346 N 
ATOM   2148  HN  ILE A 221      -6.165 -41.213  -5.854  1.00  0.00     0.163 HD
ATOM   2149  CA  ILE A 221      -4.345 -41.413  -6.954  1.00 56.81     0.180 C 
ATOM   2150  C   ILE A 221      -4.453 -42.032  -8.363  1.00 62.74     0.241 C 
ATOM   2151  O   ILE A 221      -3.648 -41.698  -9.239  1.00 62.23    -0.271 OA
ATOM   2152  CB  ILE A 221      -3.895 -42.412  -5.836  1.00 59.42     0.013 C 
ATOM   2153  CG1 ILE A 221      -3.539 -41.645  -4.527  1.00 59.32     0.002 C 
ATOM   2154  CG2 ILE A 221      -2.725 -43.314  -6.296  1.00 59.64     0.012 C 
ATOM   2155  CD1 ILE A 221      -3.638 -42.453  -3.229  1.00 63.69     0.005 C 
ATOM   2156  N   ALA A 222      -5.505 -42.848  -8.595  1.00 60.61    -0.346 N 
ATOM   2157  HN  ALA A 222      -6.145 -43.025  -7.820  1.00  0.00     0.163 HD
ATOM   2158  CA  ALA A 222      -5.797 -43.500  -9.879  1.00 60.48     0.172 C 
ATOM   2159  C   ALA A 222      -5.717 -42.524 -11.057  1.00 64.15     0.240 C 
ATOM   2160  O   ALA A 222      -5.066 -42.835 -12.054  1.00 64.52    -0.271 OA
ATOM   2161  CB  ALA A 222      -7.164 -44.161  -9.831  1.00 61.20     0.042 C 
ATOM   2162  N   GLU A 223      -6.313 -41.325 -10.910  1.00 59.67    -0.346 N 
ATOM   2163  HN  GLU A 223      -6.796 -41.133 -10.032  1.00  0.00     0.163 HD
ATOM   2164  CA  GLU A 223      -6.309 -40.282 -11.935  1.00 59.21     0.177 C 
ATOM   2165  C   GLU A 223      -4.912 -39.689 -12.158  1.00 64.30     0.241 C 
ATOM   2166  O   GLU A 223      -4.547 -39.438 -13.311  1.00 64.67    -0.271 OA
ATOM   2167  CB  GLU A 223      -7.354 -39.199 -11.614  1.00 60.38     0.045 C 
ATOM   2168  CG  GLU A 223      -7.486 -38.089 -12.651  1.00 68.99     0.116 C 
ATOM   2169  CD  GLU A 223      -8.110 -38.422 -13.994  1.00 81.50     0.172 C 
ATOM   2170  OE1 GLU A 223      -8.596 -39.562 -14.179  1.00 71.93    -0.648 OA
ATOM   2171  OE2 GLU A 223      -8.128 -37.520 -14.864  1.00 70.26    -0.648 OA
ATOM   2172  N   ALA A 224      -4.128 -39.489 -11.067  1.00 60.22    -0.346 N 
ATOM   2173  HN  ALA A 224      -4.512 -39.721 -10.151  1.00  0.00     0.163 HD
ATOM   2174  CA  ALA A 224      -2.760 -38.959 -11.129  1.00 59.46     0.172 C 
ATOM   2175  C   ALA A 224      -1.854 -39.880 -11.970  1.00 62.36     0.240 C 
ATOM   2176  O   ALA A 224      -1.042 -39.372 -12.747  1.00 61.46    -0.271 OA
ATOM   2177  CB  ALA A 224      -2.192 -38.776  -9.727  1.00 60.05     0.042 C 
ATOM   2178  N   ILE A 225      -2.039 -41.224 -11.845  1.00 58.24    -0.346 N 
ATOM   2179  HN  ILE A 225      -2.722 -41.543 -11.158  1.00  0.00     0.163 HD
ATOM   2180  CA  ILE A 225      -1.331 -42.250 -12.624  1.00 58.58     0.180 C 
ATOM   2181  C   ILE A 225      -1.600 -41.995 -14.137  1.00 63.98     0.241 C 
ATOM   2182  O   ILE A 225      -0.658 -41.838 -14.923  1.00 63.04    -0.271 OA
ATOM   2183  CB  ILE A 225      -1.786 -43.699 -12.229  1.00 61.36     0.013 C 
ATOM   2184  CG1 ILE A 225      -1.790 -43.957 -10.691  1.00 61.25     0.002 C 
ATOM   2185  CG2 ILE A 225      -0.980 -44.777 -12.975  1.00 61.95     0.012 C 
ATOM   2186  CD1 ILE A 225      -0.458 -43.818  -9.918  1.00 67.64     0.005 C 
ATOM   2187  N   ARG A 226      -2.900 -41.924 -14.508  1.00 61.30    -0.346 N 
ATOM   2188  HN  ARG A 226      -3.598 -42.020 -13.771  1.00  0.00     0.163 HD
ATOM   2189  CA  ARG A 226      -3.396 -41.722 -15.875  1.00 61.25     0.176 C 
ATOM   2190  C   ARG A 226      -2.832 -40.464 -16.555  1.00 65.65     0.241 C 
ATOM   2191  O   ARG A 226      -2.556 -40.495 -17.760  1.00 65.60    -0.271 OA
ATOM   2192  CB  ARG A 226      -4.938 -41.724 -15.901  1.00 60.17     0.036 C 
ATOM   2193  CG  ARG A 226      -5.555 -43.035 -15.420  1.00 66.12     0.023 C 
ATOM   2194  CD  ARG A 226      -6.996 -43.195 -15.876  1.00 74.62     0.138 C 
ATOM   2195  NE  ARG A 226      -7.964 -42.872 -14.824  1.00 82.92    -0.227 N 
ATOM   2196  HE  ARG A 226      -8.309 -41.913 -14.775  1.00  0.00     0.177 HD
ATOM   2197  CZ  ARG A 226      -8.424 -43.742 -13.928  1.00 95.25     0.665 C 
ATOM   2198  NH1 ARG A 226      -7.993 -44.999 -13.928  1.00 78.78    -0.235 N 
ATOM   2199 1HH1 ARG A 226      -7.313 -45.294 -14.628  1.00  0.00     0.174 HD
ATOM   2200 2HH1 ARG A 226      -8.346 -45.666 -13.241  1.00  0.00     0.174 HD
ATOM   2201  NH2 ARG A 226      -9.308 -43.359 -13.018  1.00 84.19    -0.235 N 
ATOM   2202 1HH2 ARG A 226      -9.639 -42.394 -13.018  1.00  0.00     0.174 HD
ATOM   2203 2HH2 ARG A 226      -9.661 -44.026 -12.331  1.00  0.00     0.174 HD
ATOM   2204  N   LYS A 227      -2.649 -39.374 -15.785  1.00 61.39    -0.349 N 
ATOM   2205  HN  LYS A 227      -2.892 -39.431 -14.796  1.00  0.00     0.163 HD
ATOM   2206  CA  LYS A 227      -2.118 -38.111 -16.302  1.00 75.88     0.146 C 
ATOM   2207  C   LYS A 227      -0.617 -38.013 -16.079  1.00 98.70     0.256 C 
ATOM   2208  O   LYS A 227       0.070 -37.366 -16.862  1.00 61.33    -0.305 OA
ATOM   2209  CB  LYS A 227      -2.845 -36.899 -15.684  1.00 77.93     0.032 C 
ATOM   2210  CG  LYS A 227      -4.350 -36.838 -15.962  1.00 87.65     0.004 C 
ATOM   2211  CD  LYS A 227      -4.690 -36.479 -17.413  1.00 95.01     0.027 C 
ATOM   2212  CE  LYS A 227      -6.177 -36.402 -17.641  1.00100.61     0.229 C 
ATOM   2213  NZ  LYS A 227      -6.500 -36.126 -19.066  1.00106.03    -0.079 N 
ATOM   2214  HZ1 LYS A 227      -7.507 -36.074 -19.220  1.00  0.00     0.274 HD
ATOM   2215  HZ2 LYS A 227      -6.063 -36.808 -19.686  1.00  0.00     0.274 HD
ATOM   2216  HZ3 LYS A 227      -6.028 -35.285 -19.398  1.00  0.00     0.274 HD
ATOM   2217  N   LEU A 244      -3.535 -50.036 -11.561  1.00 98.71    -0.067 N 
ATOM   2218  HN1 LEU A 244      -4.114 -49.835 -12.376  1.00  0.00     0.275 HD
ATOM   2219  HN2 LEU A 244      -2.638 -49.555 -11.621  1.00  0.00     0.275 HD
ATOM   2220  HN3 LEU A 244      -3.907 -49.584 -10.726  1.00  0.00     0.275 HD
ATOM   2221  CA  LEU A 244      -3.350 -51.468 -11.346  1.00 98.60     0.270 C 
ATOM   2222  C   LEU A 244      -2.475 -51.771 -10.115  1.00102.53     0.248 C 
ATOM   2223  O   LEU A 244      -3.017 -52.034  -9.038  1.00102.35    -0.271 OA
ATOM   2224  CB  LEU A 244      -2.815 -52.152 -12.613  1.00 98.67     0.050 C 
ATOM   2225  N   GLU A 245      -1.137 -51.740 -10.271  1.00 98.73    -0.346 N 
ATOM   2226  HN  GLU A 245      -0.765 -51.548 -11.201  1.00  0.00     0.163 HD
ATOM   2227  CA  GLU A 245      -0.187 -51.967  -9.179  1.00 98.21     0.172 C 
ATOM   2228  C   GLU A 245      -0.122 -50.727  -8.276  1.00100.94     0.240 C 
ATOM   2229  O   GLU A 245      -0.321 -50.817  -7.063  1.00100.50    -0.271 OA
ATOM   2230  CB  GLU A 245       1.207 -52.289  -9.752  1.00 99.59     0.042 C 
ATOM   2231  N   TYR A 246       0.083 -49.569  -8.909  1.00 96.60    -0.346 N 
ATOM   2232  HN  TYR A 246       0.112 -49.613  -9.928  1.00  0.00     0.163 HD
ATOM   2233  CA  TYR A 246       0.270 -48.251  -8.318  1.00 95.98     0.172 C 
ATOM   2234  C   TYR A 246      -0.851 -47.727  -7.375  1.00 98.22     0.240 C 
ATOM   2235  O   TYR A 246      -0.539 -47.337  -6.253  1.00 97.84    -0.271 OA
ATOM   2236  CB  TYR A 246       0.533 -47.245  -9.437  1.00 97.23     0.042 C 
ATOM   2237  N   GLN A 247      -2.124 -47.716  -7.814  1.00 93.38    -0.346 N 
ATOM   2238  HN  GLN A 247      -2.311 -48.118  -8.733  1.00  0.00     0.163 HD
ATOM   2239  CA  GLN A 247      -3.264 -47.167  -7.066  1.00 92.42     0.172 C 
ATOM   2240  C   GLN A 247      -3.221 -47.409  -5.535  1.00 94.23     0.240 C 
ATOM   2241  O   GLN A 247      -3.490 -46.480  -4.762  1.00 94.15    -0.271 OA
ATOM   2242  CB  GLN A 247      -4.600 -47.645  -7.653  1.00 93.71     0.042 C 
ATOM   2243  N   GLY A 248      -2.828 -48.616  -5.123  1.00 88.33    -0.351 N 
ATOM   2244  HN  GLY A 248      -2.542 -49.298  -5.825  1.00  0.00     0.163 HD
ATOM   2245  CA  GLY A 248      -2.787 -49.009  -3.714  1.00 86.78     0.225 C 
ATOM   2246  C   GLY A 248      -1.513 -48.803  -2.911  1.00 86.85     0.236 C 
ATOM   2247  O   GLY A 248      -1.529 -48.995  -1.693  1.00 86.23    -0.272 OA
ATOM   2248  N   LYS A 249      -0.404 -48.423  -3.572  1.00 80.64    -0.347 N 
ATOM   2249  HN  LYS A 249      -0.482 -48.245  -4.573  1.00  0.00     0.163 HD
ATOM   2250  CA  LYS A 249       0.913 -48.248  -2.942  1.00 79.03     0.172 C 
ATOM   2251  C   LYS A 249       1.225 -46.822  -2.451  1.00 78.54     0.240 C 
ATOM   2252  O   LYS A 249       2.303 -46.594  -1.899  1.00 77.37    -0.271 OA
ATOM   2253  CB  LYS A 249       2.018 -48.732  -3.895  1.00 81.50     0.042 C 
ATOM   2254  N   TYR A 250       0.297 -45.865  -2.656  1.00 72.21    -0.346 N 
ATOM   2255  HN  TYR A 250      -0.598 -46.127  -3.069  1.00  0.00     0.163 HD
ATOM   2256  CA  TYR A 250       0.531 -44.462  -2.306  1.00 70.58     0.180 C 
ATOM   2257  C   TYR A 250      -0.497 -43.872  -1.343  1.00 68.14     0.241 C 
ATOM   2258  O   TYR A 250      -1.553 -44.461  -1.116  1.00 67.67    -0.271 OA
ATOM   2259  CB  TYR A 250       0.655 -43.594  -3.570  1.00 72.78     0.073 C 
ATOM   2260  CG  TYR A 250       1.587 -44.170  -4.607  1.00 76.44    -0.056 A 
ATOM   2261  CD1 TYR A 250       1.170 -45.173  -5.467  1.00 78.81     0.010 A 
ATOM   2262  CD2 TYR A 250       2.905 -43.734  -4.702  1.00 77.79     0.010 A 
ATOM   2263  CE1 TYR A 250       2.032 -45.733  -6.401  1.00 79.90     0.037 A 
ATOM   2264  CE2 TYR A 250       3.769 -44.262  -5.656  1.00 79.00     0.037 A 
ATOM   2265  CZ  TYR A 250       3.327 -45.265  -6.504  1.00 87.10     0.065 A 
ATOM   2266  OH  TYR A 250       4.169 -45.809  -7.443  1.00 88.12    -0.361 OA
ATOM   2267  HH  TYR A 250       5.060 -45.487  -7.514  1.00  0.00     0.217 HD
ATOM   2268  N   ILE A 251      -0.142 -42.712  -0.751  1.00 59.87    -0.346 N 
ATOM   2269  HN  ILE A 251       0.778 -42.340  -0.986  1.00  0.00     0.163 HD
ATOM   2270  CA  ILE A 251      -0.949 -41.932   0.198  1.00 56.81     0.180 C 
ATOM   2271  C   ILE A 251      -0.881 -40.457  -0.157  1.00 55.39     0.241 C 
ATOM   2272  O   ILE A 251       0.095 -40.003  -0.765  1.00 53.71    -0.271 OA
ATOM   2273  CB  ILE A 251      -0.585 -42.170   1.693  1.00 59.37     0.013 C 
ATOM   2274  CG1 ILE A 251       0.923 -41.941   1.968  1.00 59.68     0.002 C 
ATOM   2275  CG2 ILE A 251      -1.070 -43.539   2.172  1.00 59.68     0.012 C 
ATOM   2276  CD1 ILE A 251       1.260 -41.560   3.344  1.00 67.12     0.005 C 
ATOM   2277  N   LEU A 252      -1.928 -39.712   0.218  1.00 49.22    -0.346 N 
ATOM   2278  HN  LEU A 252      -2.708 -40.166   0.693  1.00  0.00     0.163 HD
ATOM   2279  CA  LEU A 252      -1.994 -38.278  -0.027  1.00 47.51     0.177 C 
ATOM   2280  C   LEU A 252      -1.741 -37.540   1.270  1.00 47.19     0.241 C 
ATOM   2281  O   LEU A 252      -2.168 -37.982   2.330  1.00 44.92    -0.271 OA
ATOM   2282  CB  LEU A 252      -3.345 -37.862  -0.645  1.00 47.37     0.038 C 
ATOM   2283  CG  LEU A 252      -3.619 -38.370  -2.070  1.00 51.34    -0.020 C 
ATOM   2284  CD1 LEU A 252      -5.095 -38.480  -2.325  1.00 51.00     0.009 C 
ATOM   2285  CD2 LEU A 252      -2.933 -37.498  -3.121  1.00 52.00     0.009 C 
ATOM   2286  N   LYS A 253      -1.027 -36.425   1.171  1.00 43.91    -0.346 N 
ATOM   2287  HN  LYS A 253      -0.709 -36.154   0.241  1.00  0.00     0.163 HD
ATOM   2288  CA  LYS A 253      -0.660 -35.556   2.283  1.00 43.39     0.176 C 
ATOM   2289  C   LYS A 253      -0.912 -34.117   1.830  1.00 46.58     0.241 C 
ATOM   2290  O   LYS A 253      -0.764 -33.825   0.643  1.00 45.62    -0.271 OA
ATOM   2291  CB  LYS A 253       0.831 -35.775   2.602  1.00 45.09     0.035 C 
ATOM   2292  CG  LYS A 253       1.413 -34.932   3.726  1.00 50.02     0.004 C 
ATOM   2293  CD  LYS A 253       2.928 -35.095   3.762  1.00 50.15     0.027 C 
ATOM   2294  CE  LYS A 253       3.615 -34.068   4.616  1.00 51.98     0.229 C 
ATOM   2295  NZ  LYS A 253       3.467 -32.706   4.048  1.00 53.89    -0.079 N 
ATOM   2296  HZ1 LYS A 253       3.934 -32.009   4.628  1.00  0.00     0.274 HD
ATOM   2297  HZ2 LYS A 253       2.487 -32.469   3.894  1.00  0.00     0.274 HD
ATOM   2298  HZ3 LYS A 253       3.792 -32.667   3.082  1.00  0.00     0.274 HD
ATOM   2299  N   VAL A 254      -1.302 -33.226   2.761  1.00 43.21    -0.346 N 
ATOM   2300  HN  VAL A 254      -1.464 -33.556   3.712  1.00  0.00     0.163 HD
ATOM   2301  CA  VAL A 254      -1.505 -31.796   2.468  1.00 42.77     0.180 C 
ATOM   2302  C   VAL A 254      -0.100 -31.188   2.337  1.00 45.92     0.241 C 
ATOM   2303  O   VAL A 254       0.748 -31.488   3.177  1.00 44.67    -0.271 OA
ATOM   2304  CB  VAL A 254      -2.324 -31.082   3.593  1.00 46.07     0.009 C 
ATOM   2305  CG1 VAL A 254      -2.454 -29.584   3.336  1.00 45.62     0.012 C 
ATOM   2306  CG2 VAL A 254      -3.699 -31.706   3.770  1.00 46.02     0.012 C 
ATOM   2307  N   CYS A 255       0.157 -30.356   1.299  1.00 43.83    -0.345 N 
ATOM   2308  HN  CYS A 255      -0.569 -30.179   0.605  1.00  0.00     0.163 HD
ATOM   2309  CA  CYS A 255       1.470 -29.704   1.158  1.00 44.42     0.186 C 
ATOM   2310  C   CYS A 255       1.656 -28.653   2.268  1.00 46.96     0.241 C 
ATOM   2311  O   CYS A 255       0.741 -27.855   2.520  1.00 45.73    -0.271 OA
ATOM   2312  CB  CYS A 255       1.647 -29.077  -0.226  1.00 45.37     0.121 C 
ATOM   2313  SG  CYS A 255       1.657 -30.264  -1.598  1.00 49.80    -0.095 SA
ATOM   2314  N   GLY A 256       2.823 -28.667   2.916  1.00 42.21    -0.351 N 
ATOM   2315  HN  GLY A 256       3.508 -29.387   2.684  1.00  0.00     0.163 HD
ATOM   2316  CA  GLY A 256       3.151 -27.685   3.946  1.00 41.44     0.225 C 
ATOM   2317  C   GLY A 256       2.899 -28.070   5.392  1.00 44.37     0.236 C 
ATOM   2318  O   GLY A 256       3.307 -27.331   6.286  1.00 44.32    -0.272 OA
ATOM   2319  N   CYS A 257       2.199 -29.189   5.646  1.00 40.79    -0.346 N 
ATOM   2320  HN  CYS A 257       1.860 -29.738   4.856  1.00  0.00     0.163 HD
ATOM   2321  CA  CYS A 257       1.897 -29.661   7.006  1.00 41.16     0.186 C 
ATOM   2322  C   CYS A 257       1.730 -31.176   7.059  1.00 45.30     0.242 C 
ATOM   2323  O   CYS A 257       1.627 -31.817   6.016  1.00 45.23    -0.271 OA
ATOM   2324  CB  CYS A 257       0.695 -28.931   7.612  1.00 41.60     0.121 C 
ATOM   2325  SG  CYS A 257      -0.887 -29.284   6.799  1.00 45.43    -0.095 SA
ATOM   2326  N   ASP A 258       1.699 -31.735   8.279  1.00 41.97    -0.345 N 
ATOM   2327  HN  ASP A 258       1.762 -31.110   9.083  1.00  0.00     0.163 HD
ATOM   2328  CA  ASP A 258       1.582 -33.165   8.548  1.00 41.77     0.186 C 
ATOM   2329  C   ASP A 258       0.147 -33.656   8.665  1.00 45.21     0.241 C 
ATOM   2330  O   ASP A 258      -0.227 -34.252   9.673  1.00 44.17    -0.271 OA
ATOM   2331  CB  ASP A 258       2.396 -33.548   9.796  1.00 43.43     0.147 C 
ATOM   2332  CG  ASP A 258       3.897 -33.481   9.630  1.00 51.33     0.175 C 
ATOM   2333  OD1 ASP A 258       4.362 -33.287   8.487  1.00 50.36    -0.648 OA
ATOM   2334  OD2 ASP A 258       4.607 -33.626  10.640  1.00 59.67    -0.648 OA
ATOM   2335  N   GLU A 259      -0.648 -33.414   7.630  1.00 43.06    -0.346 N 
ATOM   2336  HN  GLU A 259      -0.273 -32.887   6.842  1.00  0.00     0.163 HD
ATOM   2337  CA  GLU A 259      -2.032 -33.866   7.567  1.00 43.58     0.177 C 
ATOM   2338  C   GLU A 259      -2.128 -34.850   6.407  1.00 48.51     0.241 C 
ATOM   2339  O   GLU A 259      -1.706 -34.534   5.295  1.00 47.58    -0.271 OA
ATOM   2340  CB  GLU A 259      -3.004 -32.687   7.413  1.00 44.97     0.045 C 
ATOM   2341  CG  GLU A 259      -4.270 -32.883   8.227  1.00 58.75     0.116 C 
ATOM   2342  CD  GLU A 259      -4.839 -31.608   8.815  1.00 83.78     0.172 C 
ATOM   2343  OE1 GLU A 259      -5.490 -30.847   8.062  1.00 83.42    -0.648 OA
ATOM   2344  OE2 GLU A 259      -4.639 -31.372  10.030  1.00 72.95    -0.648 OA
ATOM   2345  N   TYR A 260      -2.628 -36.056   6.689  1.00 46.93    -0.346 N 
ATOM   2346  HN  TYR A 260      -2.969 -36.223   7.636  1.00  0.00     0.163 HD
ATOM   2347  CA  TYR A 260      -2.717 -37.152   5.723  1.00 47.79     0.180 C 
ATOM   2348  C   TYR A 260      -4.154 -37.597   5.430  1.00 52.51     0.241 C 
ATOM   2349  O   TYR A 260      -5.024 -37.491   6.297  1.00 52.33    -0.271 OA
ATOM   2350  CB  TYR A 260      -1.886 -38.344   6.223  1.00 49.05     0.073 C 
ATOM   2351  CG  TYR A 260      -0.402 -38.067   6.298  1.00 50.77    -0.056 A 
ATOM   2352  CD1 TYR A 260       0.158 -37.460   7.420  1.00 52.44     0.010 A 
ATOM   2353  CD2 TYR A 260       0.448 -38.425   5.257  1.00 51.73     0.010 A 
ATOM   2354  CE1 TYR A 260       1.523 -37.194   7.492  1.00 53.07     0.037 A 
ATOM   2355  CE2 TYR A 260       1.820 -38.182   5.327  1.00 52.69     0.037 A 
ATOM   2356  CZ  TYR A 260       2.348 -37.552   6.440  1.00 58.98     0.065 A 
ATOM   2357  OH  TYR A 260       3.696 -37.324   6.523  1.00 61.30    -0.361 OA
ATOM   2358  HH  TYR A 260       4.059 -36.891   7.287  1.00  0.00     0.217 HD
ATOM   2359  N   PHE A 261      -4.379 -38.120   4.210  1.00 49.09    -0.346 N 
ATOM   2360  HN  PHE A 261      -3.586 -38.179   3.571  1.00  0.00     0.163 HD
ATOM   2361  CA  PHE A 261      -5.675 -38.613   3.725  1.00 49.15     0.180 C 
ATOM   2362  C   PHE A 261      -5.629 -40.149   3.715  1.00 52.04     0.241 C 
ATOM   2363  O   PHE A 261      -5.665 -40.775   2.650  1.00 51.55    -0.271 OA
ATOM   2364  CB  PHE A 261      -5.954 -38.060   2.310  1.00 51.26     0.073 C 
ATOM   2365  CG  PHE A 261      -6.034 -36.558   2.174  1.00 53.69    -0.056 A 
ATOM   2366  CD1 PHE A 261      -4.890 -35.773   2.245  1.00 58.08     0.007 A 
ATOM   2367  CD2 PHE A 261      -7.237 -35.938   1.868  1.00 56.36     0.007 A 
ATOM   2368  CE1 PHE A 261      -4.963 -34.389   2.080  1.00 59.48     0.001 A 
ATOM   2369  CE2 PHE A 261      -7.308 -34.552   1.709  1.00 59.49     0.001 A 
ATOM   2370  CZ  PHE A 261      -6.175 -33.785   1.829  1.00 57.91     0.000 A 
ATOM   2371  N   LEU A 262      -5.517 -40.750   4.908  1.00 48.16    -0.346 N 
ATOM   2372  HN  LEU A 262      -5.531 -40.169   5.747  1.00  0.00     0.163 HD
ATOM   2373  CA  LEU A 262      -5.375 -42.199   5.067  1.00 47.69     0.177 C 
ATOM   2374  C   LEU A 262      -6.693 -42.982   5.093  1.00 53.20     0.241 C 
ATOM   2375  O   LEU A 262      -6.653 -44.213   5.037  1.00 53.27    -0.271 OA
ATOM   2376  CB  LEU A 262      -4.521 -42.549   6.313  1.00 47.26     0.038 C 
ATOM   2377  CG  LEU A 262      -3.201 -41.787   6.509  1.00 51.55    -0.020 C 
ATOM   2378  CD1 LEU A 262      -2.659 -41.993   7.892  1.00 52.03     0.009 C 
ATOM   2379  CD2 LEU A 262      -2.161 -42.165   5.483  1.00 52.46     0.009 C 
ATOM   2380  N   GLU A 263      -7.849 -42.303   5.182  1.00 50.47    -0.346 N 
ATOM   2381  HN  GLU A 263      -7.837 -41.283   5.211  1.00  0.00     0.163 HD
ATOM   2382  CA  GLU A 263      -9.127 -43.019   5.238  1.00 50.72     0.177 C 
ATOM   2383  C   GLU A 263      -9.997 -42.782   4.012  1.00 55.71     0.241 C 
ATOM   2384  O   GLU A 263      -9.855 -41.761   3.332  1.00 54.39    -0.271 OA
ATOM   2385  CB  GLU A 263      -9.879 -42.727   6.549  1.00 52.10     0.045 C 
ATOM   2386  CG  GLU A 263     -11.058 -43.639   6.875  1.00 59.68     0.116 C 
ATOM   2387  CD  GLU A 263     -10.789 -45.125   6.956  1.00 72.33     0.172 C 
ATOM   2388  OE1 GLU A 263     -10.807 -45.669   8.083  1.00 74.57    -0.648 OA
ATOM   2389  OE2 GLU A 263     -10.609 -45.756   5.890  1.00 60.18    -0.648 OA
ATOM   2390  N   LYS A 264     -10.873 -43.768   3.711  1.00 54.42    -0.346 N 
ATOM   2391  HN  LYS A 264     -10.904 -44.575   4.334  1.00  0.00     0.163 HD
ATOM   2392  CA  LYS A 264     -11.780 -43.767   2.561  1.00 54.98     0.176 C 
ATOM   2393  C   LYS A 264     -12.999 -42.836   2.766  1.00 59.20     0.241 C 
ATOM   2394  O   LYS A 264     -14.142 -43.287   2.864  1.00 59.73    -0.271 OA
ATOM   2395  CB  LYS A 264     -12.187 -45.207   2.152  1.00 57.70     0.035 C 
ATOM   2396  CG  LYS A 264     -12.746 -46.082   3.279  1.00 74.18     0.004 C 
ATOM   2397  CD  LYS A 264     -13.269 -47.414   2.760  1.00 86.06     0.027 C 
ATOM   2398  CE  LYS A 264     -13.881 -48.261   3.851  1.00100.60     0.229 C 
ATOM   2399  NZ  LYS A 264     -15.205 -47.741   4.296  1.00113.05    -0.079 N 
ATOM   2400  HZ1 LYS A 264     -15.618 -48.313   5.033  1.00  0.00     0.274 HD
ATOM   2401  HZ2 LYS A 264     -15.844 -47.638   3.508  1.00  0.00     0.274 HD
ATOM   2402  HZ3 LYS A 264     -15.140 -46.764   4.581  1.00  0.00     0.274 HD
ATOM   2403  N   TYR A 265     -12.734 -41.527   2.816  1.00 54.41    -0.346 N 
ATOM   2404  HN  TYR A 265     -11.759 -41.233   2.764  1.00  0.00     0.163 HD
ATOM   2405  CA  TYR A 265     -13.759 -40.492   2.941  1.00 53.12     0.181 C 
ATOM   2406  C   TYR A 265     -13.795 -39.748   1.618  1.00 56.03     0.243 C 
ATOM   2407  O   TYR A 265     -12.734 -39.597   1.003  1.00 55.18    -0.271 OA
ATOM   2408  CB  TYR A 265     -13.394 -39.462   4.044  1.00 53.25     0.073 C 
ATOM   2409  CG  TYR A 265     -13.631 -39.912   5.470  1.00 53.49    -0.056 A 
ATOM   2410  CD1 TYR A 265     -14.902 -39.864   6.036  1.00 54.98     0.010 A 
ATOM   2411  CD2 TYR A 265     -12.570 -40.296   6.283  1.00 53.75     0.010 A 
ATOM   2412  CE1 TYR A 265     -15.121 -40.260   7.357  1.00 55.53     0.037 A 
ATOM   2413  CE2 TYR A 265     -12.774 -40.685   7.606  1.00 54.18     0.037 A 
ATOM   2414  CZ  TYR A 265     -14.051 -40.668   8.140  1.00 59.55     0.065 A 
ATOM   2415  OH  TYR A 265     -14.236 -41.051   9.447  1.00 55.81    -0.361 OA
ATOM   2416  HH  TYR A 265     -15.112 -41.039   9.813  1.00  0.00     0.217 HD
ATOM   2417  N   PRO A 266     -14.958 -39.194   1.188  1.00 52.06    -0.337 N 
ATOM   2418  CA  PRO A 266     -14.955 -38.349  -0.019  1.00 51.38     0.179 C 
ATOM   2419  C   PRO A 266     -13.947 -37.214   0.180  1.00 55.14     0.241 C 
ATOM   2420  O   PRO A 266     -13.860 -36.664   1.285  1.00 55.06    -0.271 OA
ATOM   2421  CB  PRO A 266     -16.384 -37.793  -0.061  1.00 52.97     0.037 C 
ATOM   2422  CG  PRO A 266     -17.194 -38.745   0.726  1.00 57.60     0.022 C 
ATOM   2423  CD  PRO A 266     -16.296 -39.233   1.811  1.00 53.43     0.127 C 
ATOM   2424  N   LEU A 267     -13.161 -36.892  -0.860  1.00 50.88    -0.346 N 
ATOM   2425  HN  LEU A 267     -13.288 -37.398  -1.737  1.00  0.00     0.163 HD
ATOM   2426  CA  LEU A 267     -12.131 -35.852  -0.801  1.00 50.18     0.177 C 
ATOM   2427  C   LEU A 267     -12.640 -34.541  -0.195  1.00 54.37     0.241 C 
ATOM   2428  O   LEU A 267     -11.937 -33.948   0.624  1.00 54.79    -0.271 OA
ATOM   2429  CB  LEU A 267     -11.520 -35.609  -2.190  1.00 49.94     0.038 C 
ATOM   2430  CG  LEU A 267     -10.240 -34.788  -2.270  1.00 54.72    -0.020 C 
ATOM   2431  CD1 LEU A 267      -9.025 -35.600  -1.832  1.00 54.67     0.009 C 
ATOM   2432  CD2 LEU A 267     -10.037 -34.267  -3.674  1.00 57.64     0.009 C 
ATOM   2433  N   SER A 268     -13.874 -34.124  -0.562  1.00 48.95    -0.344 N 
ATOM   2434  HN  SER A 268     -14.401 -34.715  -1.205  1.00  0.00     0.163 HD
ATOM   2435  CA  SER A 268     -14.511 -32.883  -0.103  1.00 46.97     0.200 C 
ATOM   2436  C   SER A 268     -14.882 -32.878   1.389  1.00 48.23     0.243 C 
ATOM   2437  O   SER A 268     -15.138 -31.801   1.937  1.00 48.14    -0.271 OA
ATOM   2438  CB  SER A 268     -15.723 -32.549  -0.966  1.00 48.97     0.199 C 
ATOM   2439  OG  SER A 268     -16.697 -33.573  -0.864  1.00 55.46    -0.398 OA
ATOM   2440  HG  SER A 268     -17.452 -33.365  -1.402  1.00  0.00     0.209 HD
ATOM   2441  N   GLN A 269     -14.942 -34.064   2.032  1.00 42.99    -0.346 N 
ATOM   2442  HN  GLN A 269     -14.762 -34.918   1.504  1.00  0.00     0.163 HD
ATOM   2443  CA  GLN A 269     -15.256 -34.171   3.457  1.00 42.71     0.177 C 
ATOM   2444  C   GLN A 269     -14.031 -33.838   4.332  1.00 46.49     0.241 C 
ATOM   2445  O   GLN A 269     -14.190 -33.526   5.517  1.00 45.86    -0.271 OA
ATOM   2446  CB  GLN A 269     -15.837 -35.537   3.815  1.00 43.75     0.044 C 
ATOM   2447  CG  GLN A 269     -16.668 -35.496   5.096  1.00 44.09     0.105 C 
ATOM   2448  CD  GLN A 269     -17.211 -36.834   5.504  1.00 58.38     0.215 C 
ATOM   2449  OE1 GLN A 269     -17.303 -37.772   4.711  1.00 56.00    -0.274 OA
ATOM   2450  NE2 GLN A 269     -17.589 -36.948   6.765  1.00 46.27    -0.370 N 
ATOM   2451 1HE2 GLN A 269     -17.958 -37.858   7.042  1.00  0.00     0.159 HD
ATOM   2452 2HE2 GLN A 269     -17.513 -36.171   7.422  1.00  0.00     0.159 HD
ATOM   2453  N   TYR A 270     -12.818 -33.884   3.740  1.00 42.30    -0.346 N 
ATOM   2454  HN  TYR A 270     -12.762 -34.192   2.769  1.00  0.00     0.163 HD
ATOM   2455  CA  TYR A 270     -11.586 -33.514   4.422  1.00 41.53     0.180 C 
ATOM   2456  C   TYR A 270     -11.599 -32.005   4.549  1.00 45.02     0.241 C 
ATOM   2457  O   TYR A 270     -11.750 -31.296   3.543  1.00 45.12    -0.271 OA
ATOM   2458  CB  TYR A 270     -10.349 -34.001   3.655  1.00 42.22     0.073 C 
ATOM   2459  CG  TYR A 270      -9.980 -35.440   3.951  1.00 43.82    -0.056 A 
ATOM   2460  CD1 TYR A 270      -9.125 -35.759   5.000  1.00 45.38     0.010 A 
ATOM   2461  CD2 TYR A 270     -10.445 -36.480   3.146  1.00 44.60     0.010 A 
ATOM   2462  CE1 TYR A 270      -8.760 -37.078   5.261  1.00 44.91     0.037 A 
ATOM   2463  CE2 TYR A 270     -10.084 -37.805   3.398  1.00 45.15     0.037 A 
ATOM   2464  CZ  TYR A 270      -9.242 -38.098   4.459  1.00 49.41     0.065 A 
ATOM   2465  OH  TYR A 270      -8.865 -39.391   4.716  1.00 45.99    -0.361 OA
ATOM   2466  HH  TYR A 270      -8.288 -39.592   5.443  1.00  0.00     0.217 HD
ATOM   2467  N   LYS A 271     -11.499 -31.519   5.803  1.00 40.13    -0.346 N 
ATOM   2468  HN  LYS A 271     -11.392 -32.194   6.560  1.00  0.00     0.163 HD
ATOM   2469  CA  LYS A 271     -11.532 -30.099   6.165  1.00 38.57     0.176 C 
ATOM   2470  C   LYS A 271     -10.679 -29.228   5.272  1.00 41.61     0.241 C 
ATOM   2471  O   LYS A 271     -11.159 -28.176   4.851  1.00 41.28    -0.271 OA
ATOM   2472  CB  LYS A 271     -11.180 -29.875   7.645  1.00 39.44     0.035 C 
ATOM   2473  CG  LYS A 271     -12.257 -30.377   8.587  1.00 44.97     0.004 C 
ATOM   2474  CD  LYS A 271     -12.109 -29.819  10.002  1.00 42.47     0.027 C 
ATOM   2475  CE  LYS A 271     -13.189 -30.408  10.855  1.00 41.87     0.229 C 
ATOM   2476  NZ  LYS A 271     -12.888 -30.288  12.294  1.00 44.55    -0.079 N 
ATOM   2477  HZ1 LYS A 271     -13.624 -30.689  12.875  1.00  0.00     0.274 HD
ATOM   2478  HZ2 LYS A 271     -12.700 -29.319  12.553  1.00  0.00     0.274 HD
ATOM   2479  HZ3 LYS A 271     -11.979 -30.694  12.516  1.00  0.00     0.274 HD
ATOM   2480  N   TYR A 272      -9.431 -29.661   4.959  1.00 38.35    -0.346 N 
ATOM   2481  HN  TYR A 272      -9.103 -30.545   5.348  1.00  0.00     0.163 HD
ATOM   2482  CA  TYR A 272      -8.536 -28.895   4.076  1.00 38.36     0.180 C 
ATOM   2483  C   TYR A 272      -9.182 -28.654   2.694  1.00 43.82     0.241 C 
ATOM   2484  O   TYR A 272      -9.122 -27.533   2.183  1.00 43.83    -0.271 OA
ATOM   2485  CB  TYR A 272      -7.154 -29.580   3.927  1.00 38.58     0.073 C 
ATOM   2486  CG  TYR A 272      -6.292 -28.960   2.844  1.00 39.15    -0.056 A 
ATOM   2487  CD1 TYR A 272      -5.703 -27.711   3.023  1.00 41.01     0.010 A 
ATOM   2488  CD2 TYR A 272      -6.099 -29.600   1.621  1.00 39.27     0.010 A 
ATOM   2489  CE1 TYR A 272      -4.961 -27.107   2.010  1.00 42.05     0.037 A 
ATOM   2490  CE2 TYR A 272      -5.351 -29.009   0.600  1.00 39.52     0.037 A 
ATOM   2491  CZ  TYR A 272      -4.773 -27.768   0.804  1.00 48.15     0.065 A 
ATOM   2492  OH  TYR A 272      -4.009 -27.186  -0.183  1.00 49.53    -0.361 OA
ATOM   2493  HH  TYR A 272      -3.612 -26.334  -0.043  1.00  0.00     0.217 HD
ATOM   2494  N   ILE A 273      -9.784 -29.709   2.103  1.00 41.46    -0.346 N 
ATOM   2495  HN  ILE A 273      -9.777 -30.602   2.596  1.00  0.00     0.163 HD
ATOM   2496  CA  ILE A 273     -10.450 -29.649   0.791  1.00 42.23     0.180 C 
ATOM   2497  C   ILE A 273     -11.727 -28.782   0.875  1.00 47.14     0.241 C 
ATOM   2498  O   ILE A 273     -11.877 -27.853   0.076  1.00 46.00    -0.271 OA
ATOM   2499  CB  ILE A 273     -10.701 -31.070   0.212  1.00 45.51     0.013 C 
ATOM   2500  CG1 ILE A 273      -9.401 -31.925   0.156  1.00 45.87     0.002 C 
ATOM   2501  CG2 ILE A 273     -11.421 -31.034  -1.146  1.00 47.40     0.012 C 
ATOM   2502  CD1 ILE A 273      -8.221 -31.401  -0.744  1.00 47.15     0.005 C 
ATOM   2503  N   ARG A 274     -12.605 -29.060   1.874  1.00 44.77    -0.346 N 
ATOM   2504  HN  ARG A 274     -12.393 -29.858   2.473  1.00  0.00     0.163 HD
ATOM   2505  CA  ARG A 274     -13.838 -28.307   2.166  1.00 45.03     0.176 C 
ATOM   2506  C   ARG A 274     -13.512 -26.812   2.271  1.00 50.63     0.241 C 
ATOM   2507  O   ARG A 274     -14.164 -25.994   1.619  1.00 50.73    -0.271 OA
ATOM   2508  CB  ARG A 274     -14.474 -28.839   3.471  1.00 44.61     0.036 C 
ATOM   2509  CG  ARG A 274     -15.878 -28.324   3.807  1.00 49.28     0.023 C 
ATOM   2510  CD  ARG A 274     -17.002 -28.912   2.958  1.00 45.08     0.138 C 
ATOM   2511  NE  ARG A 274     -17.244 -30.350   3.165  1.00 41.58    -0.227 N 
ATOM   2512  HE  ARG A 274     -16.715 -31.005   2.589  1.00  0.00     0.177 HD
ATOM   2513  CZ  ARG A 274     -18.102 -30.860   4.048  1.00 52.45     0.665 C 
ATOM   2514  NH1 ARG A 274     -18.764 -30.063   4.877  1.00 40.74    -0.235 N 
ATOM   2515 1HH1 ARG A 274     -18.624 -29.054   4.819  1.00  0.00     0.174 HD
ATOM   2516 2HH1 ARG A 274     -19.421 -30.453   5.553  1.00  0.00     0.174 HD
ATOM   2517  NH2 ARG A 274     -18.284 -32.171   4.124  1.00 36.84    -0.235 N 
ATOM   2518 1HH2 ARG A 274     -17.775 -32.784   3.487  1.00  0.00     0.174 HD
ATOM   2519 2HH2 ARG A 274     -18.941 -32.561   4.800  1.00  0.00     0.174 HD
ATOM   2520  N   SER A 275     -12.444 -26.476   3.026  1.00 48.04    -0.344 N 
ATOM   2521  HN  SER A 275     -11.948 -27.226   3.508  1.00  0.00     0.163 HD
ATOM   2522  CA  SER A 275     -11.951 -25.115   3.199  1.00 47.89     0.200 C 
ATOM   2523  C   SER A 275     -11.461 -24.543   1.857  1.00 52.44     0.243 C 
ATOM   2524  O   SER A 275     -11.740 -23.384   1.570  1.00 51.99    -0.271 OA
ATOM   2525  CB  SER A 275     -10.843 -25.086   4.247  1.00 50.90     0.199 C 
ATOM   2526  OG  SER A 275     -10.263 -23.800   4.387  1.00 62.95    -0.398 OA
ATOM   2527  HG  SER A 275      -9.573 -23.782   5.040  1.00  0.00     0.209 HD
ATOM   2528  N   CYS A 276     -10.775 -25.362   1.028  1.00 50.03    -0.345 N 
ATOM   2529  HN  CYS A 276     -10.598 -26.319   1.335  1.00  0.00     0.163 HD
ATOM   2530  CA  CYS A 276     -10.269 -24.952  -0.291  1.00 50.39     0.186 C 
ATOM   2531  C   CYS A 276     -11.402 -24.589  -1.260  1.00 55.40     0.242 C 
ATOM   2532  O   CYS A 276     -11.317 -23.544  -1.907  1.00 54.74    -0.271 OA
ATOM   2533  CB  CYS A 276      -9.329 -26.001  -0.882  1.00 50.63     0.121 C 
ATOM   2534  SG  CYS A 276      -7.609 -25.862  -0.325  1.00 54.26    -0.095 SA
ATOM   2535  N   ILE A 277     -12.468 -25.426  -1.333  1.00 53.97    -0.346 N 
ATOM   2536  HN  ILE A 277     -12.452 -26.277  -0.771  1.00  0.00     0.163 HD
ATOM   2537  CA  ILE A 277     -13.649 -25.173  -2.180  1.00 55.00     0.180 C 
ATOM   2538  C   ILE A 277     -14.252 -23.827  -1.752  1.00 62.46     0.241 C 
ATOM   2539  O   ILE A 277     -14.394 -22.927  -2.581  1.00 61.80    -0.271 OA
ATOM   2540  CB  ILE A 277     -14.720 -26.310  -2.110  1.00 57.90     0.013 C 
ATOM   2541  CG1 ILE A 277     -14.126 -27.699  -2.401  1.00 57.96     0.002 C 
ATOM   2542  CG2 ILE A 277     -15.901 -26.003  -3.057  1.00 58.72     0.012 C 
ATOM   2543  CD1 ILE A 277     -14.998 -28.888  -1.967  1.00 65.10     0.005 C 
ATOM   2544  N   MET A 278     -14.539 -23.695  -0.435  1.00 61.39    -0.346 N 
ATOM   2545  HN  MET A 278     -14.340 -24.500   0.158  1.00  0.00     0.163 HD
ATOM   2546  CA  MET A 278     -15.105 -22.519   0.226  1.00 62.21     0.177 C 
ATOM   2547  C   MET A 278     -14.362 -21.235  -0.117  1.00 64.95     0.241 C 
ATOM   2548  O   MET A 278     -14.987 -20.261  -0.537  1.00 64.58    -0.271 OA
ATOM   2549  CB  MET A 278     -15.078 -22.716   1.751  1.00 65.39     0.045 C 
ATOM   2550  CG  MET A 278     -16.277 -23.442   2.293  1.00 70.37     0.076 C 
ATOM   2551  SD  MET A 278     -16.273 -23.738   4.091  1.00 75.94    -0.173 SA
ATOM   2552  CE  MET A 278     -15.878 -22.063   4.710  1.00 72.71     0.089 C 
ATOM   2553  N   LEU A 279     -13.030 -21.239   0.063  1.00 60.57    -0.346 N 
ATOM   2554  HN  LEU A 279     -12.591 -22.101   0.385  1.00  0.00     0.163 HD
ATOM   2555  CA  LEU A 279     -12.176 -20.078  -0.176  1.00 59.82     0.177 C 
ATOM   2556  C   LEU A 279     -11.866 -19.839  -1.653  1.00 63.57     0.240 C 
ATOM   2557  O   LEU A 279     -11.216 -18.843  -1.978  1.00 63.30    -0.271 OA
ATOM   2558  CB  LEU A 279     -10.867 -20.192   0.640  1.00 59.63     0.038 C 
ATOM   2559  CG  LEU A 279     -10.985 -20.199   2.175  1.00 63.72    -0.020 C 
ATOM   2560  CD1 LEU A 279      -9.743 -20.771   2.818  1.00 63.44     0.009 C 
ATOM   2561  CD2 LEU A 279     -11.248 -18.815   2.726  1.00 65.13     0.009 C 
ATOM   2562  N   GLY A 280     -12.308 -20.752  -2.524  1.00 60.60    -0.351 N 
ATOM   2563  HN  GLY A 280     -12.872 -21.524  -2.167  1.00  0.00     0.163 HD
ATOM   2564  CA  GLY A 280     -12.029 -20.707  -3.959  1.00 60.76     0.225 C 
ATOM   2565  C   GLY A 280     -10.541 -20.869  -4.224  1.00 64.68     0.236 C 
ATOM   2566  O   GLY A 280     -10.007 -20.318  -5.189  1.00 64.50    -0.272 OA
ATOM   2567  N   ARG A 281      -9.864 -21.595  -3.313  1.00 60.70    -0.346 N 
ATOM   2568  HN  ARG A 281     -10.411 -22.008  -2.558  1.00  0.00     0.163 HD
ATOM   2569  CA  ARG A 281      -8.429 -21.850  -3.298  1.00 60.07     0.176 C 
ATOM   2570  C   ARG A 281      -8.100 -23.156  -3.980  1.00 61.67     0.241 C 
ATOM   2571  O   ARG A 281      -8.928 -24.074  -4.019  1.00 61.10    -0.271 OA
ATOM   2572  CB  ARG A 281      -7.930 -21.916  -1.845  1.00 62.01     0.036 C 
ATOM   2573  CG  ARG A 281      -7.546 -20.580  -1.238  1.00 78.07     0.023 C 
ATOM   2574  CD  ARG A 281      -7.006 -20.808   0.157  1.00 95.45     0.138 C 
ATOM   2575  NE  ARG A 281      -6.306 -19.638   0.686  1.00110.61    -0.227 N 
ATOM   2576  HE  ARG A 281      -6.275 -18.798   0.109  1.00  0.00     0.177 HD
ATOM   2577  CZ  ARG A 281      -5.707 -19.602   1.874  1.00128.91     0.665 C 
ATOM   2578  NH1 ARG A 281      -5.721 -20.668   2.666  1.00117.16    -0.235 N 
ATOM   2579 1HH1 ARG A 281      -5.262 -20.640   3.576  1.00  0.00     0.174 HD
ATOM   2580 2HH1 ARG A 281      -6.194 -21.516   2.355  1.00  0.00     0.174 HD
ATOM   2581  NH2 ARG A 281      -5.092 -18.499   2.279  1.00117.02    -0.235 N 
ATOM   2582 1HH2 ARG A 281      -4.633 -18.471   3.189  1.00  0.00     0.174 HD
ATOM   2583 2HH2 ARG A 281      -5.081 -17.680   1.671  1.00  0.00     0.174 HD
ATOM   2584  N   MET A 282      -6.861 -23.259  -4.468  1.00 56.79    -0.346 N 
ATOM   2585  HN  MET A 282      -6.229 -22.464  -4.376  1.00  0.00     0.163 HD
ATOM   2586  CA  MET A 282      -6.381 -24.461  -5.125  1.00 55.53     0.177 C 
ATOM   2587  C   MET A 282      -5.836 -25.464  -4.106  1.00 54.72     0.243 C 
ATOM   2588  O   MET A 282      -4.869 -25.141  -3.411  1.00 53.95    -0.271 OA
ATOM   2589  CB  MET A 282      -5.310 -24.114  -6.168  1.00 58.31     0.045 C 
ATOM   2590  CG  MET A 282      -4.886 -25.298  -6.997  1.00 62.38     0.076 C 
ATOM   2591  SD  MET A 282      -6.205 -25.878  -8.082  1.00 67.11    -0.173 SA
ATOM   2592  CE  MET A 282      -5.986 -24.728  -9.474  1.00 63.45     0.089 C 
ATOM   2593  N   PRO A 283      -6.418 -26.688  -4.015  1.00 48.85    -0.337 N 
ATOM   2594  CA  PRO A 283      -5.885 -27.687  -3.079  1.00 48.09     0.179 C 
ATOM   2595  C   PRO A 283      -4.561 -28.246  -3.602  1.00 52.47     0.241 C 
ATOM   2596  O   PRO A 283      -4.500 -28.733  -4.741  1.00 52.82    -0.271 OA
ATOM   2597  CB  PRO A 283      -6.983 -28.765  -3.038  1.00 49.26     0.037 C 
ATOM   2598  CG  PRO A 283      -8.157 -28.176  -3.750  1.00 53.02     0.022 C 
ATOM   2599  CD  PRO A 283      -7.579 -27.231  -4.740  1.00 49.12     0.127 C 
ATOM   2600  N   ASN A 284      -3.493 -28.106  -2.797  1.00 47.04    -0.346 N 
ATOM   2601  HN  ASN A 284      -3.623 -27.638  -1.900  1.00  0.00     0.163 HD
ATOM   2602  CA  ASN A 284      -2.159 -28.587  -3.138  1.00 46.47     0.185 C 
ATOM   2603  C   ASN A 284      -1.818 -29.821  -2.322  1.00 51.58     0.241 C 
ATOM   2604  O   ASN A 284      -1.517 -29.729  -1.129  1.00 51.55    -0.271 OA
ATOM   2605  CB  ASN A 284      -1.120 -27.489  -2.990  1.00 43.13     0.137 C 
ATOM   2606  CG  ASN A 284      -1.166 -26.507  -4.127  1.00 60.14     0.217 C 
ATOM   2607  OD1 ASN A 284      -0.788 -26.815  -5.265  1.00 55.87    -0.274 OA
ATOM   2608  ND2 ASN A 284      -1.640 -25.304  -3.846  1.00 48.86    -0.370 N 
ATOM   2609 1HD2 ASN A 284      -1.951 -25.050  -2.908  1.00  0.00     0.159 HD
ATOM   2610 2HD2 ASN A 284      -1.671 -24.638  -4.618  1.00  0.00     0.159 HD
ATOM   2611  N   LEU A 285      -1.942 -30.988  -2.958  1.00 48.06    -0.346 N 
ATOM   2612  HN  LEU A 285      -2.224 -30.985  -3.938  1.00  0.00     0.163 HD
ATOM   2613  CA  LEU A 285      -1.690 -32.264  -2.307  1.00 48.27     0.177 C 
ATOM   2614  C   LEU A 285      -0.366 -32.843  -2.751  1.00 53.63     0.241 C 
ATOM   2615  O   LEU A 285       0.172 -32.438  -3.781  1.00 52.56    -0.271 OA
ATOM   2616  CB  LEU A 285      -2.843 -33.271  -2.537  1.00 48.22     0.038 C 
ATOM   2617  CG  LEU A 285      -4.281 -32.794  -2.273  1.00 52.46    -0.020 C 
ATOM   2618  CD1 LEU A 285      -5.263 -33.929  -2.449  1.00 52.49     0.009 C 
ATOM   2619  CD2 LEU A 285      -4.433 -32.218  -0.881  1.00 54.14     0.009 C 
ATOM   2620  N   MET A 286       0.183 -33.750  -1.937  1.00 52.17    -0.346 N 
ATOM   2621  HN  MET A 286      -0.311 -33.982  -1.075  1.00  0.00     0.163 HD
ATOM   2622  CA  MET A 286       1.442 -34.426  -2.205  1.00 52.27     0.177 C 
ATOM   2623  C   MET A 286       1.248 -35.924  -2.118  1.00 56.63     0.241 C 
ATOM   2624  O   MET A 286       0.732 -36.449  -1.125  1.00 55.95    -0.271 OA
ATOM   2625  CB  MET A 286       2.556 -33.954  -1.260  1.00 54.66     0.045 C 
ATOM   2626  CG  MET A 286       3.949 -34.156  -1.832  1.00 58.19     0.076 C 
ATOM   2627  SD  MET A 286       5.241 -33.889  -0.598  1.00 61.95    -0.173 SA
ATOM   2628  CE  MET A 286       5.252 -35.491   0.221  1.00 58.20     0.089 C 
ATOM   2629  N   LEU A 287       1.643 -36.604  -3.181  1.00 54.76    -0.346 N 
ATOM   2630  HN  LEU A 287       2.034 -36.089  -3.970  1.00  0.00     0.163 HD
ATOM   2631  CA  LEU A 287       1.546 -38.046  -3.276  1.00 55.58     0.177 C 
ATOM   2632  C   LEU A 287       2.903 -38.631  -2.891  1.00 59.63     0.241 C 
ATOM   2633  O   LEU A 287       3.940 -38.171  -3.370  1.00 58.60    -0.271 OA
ATOM   2634  CB  LEU A 287       1.142 -38.427  -4.707  1.00 56.00     0.038 C 
ATOM   2635  CG  LEU A 287       0.716 -39.856  -4.954  1.00 61.18    -0.020 C 
ATOM   2636  CD1 LEU A 287      -0.509 -39.891  -5.823  1.00 61.78     0.009 C 
ATOM   2637  CD2 LEU A 287       1.805 -40.603  -5.666  1.00 65.21     0.009 C 
ATOM   2638  N   MET A 288       2.886 -39.594  -1.966  1.00 57.60    -0.346 N 
ATOM   2639  HN  MET A 288       1.983 -39.863  -1.576  1.00  0.00     0.163 HD
ATOM   2640  CA  MET A 288       4.078 -40.291  -1.474  1.00 58.04     0.177 C 
ATOM   2641  C   MET A 288       3.763 -41.770  -1.260  1.00 61.29     0.241 C 
ATOM   2642  O   MET A 288       2.588 -42.129  -1.153  1.00 61.12    -0.271 OA
ATOM   2643  CB  MET A 288       4.658 -39.622  -0.205  1.00 60.74     0.045 C 
ATOM   2644  CG  MET A 288       3.707 -39.576   0.987  1.00 65.06     0.076 C 
ATOM   2645  SD  MET A 288       4.514 -38.995   2.506  1.00 69.71    -0.173 SA
ATOM   2646  CE  MET A 288       5.111 -40.501   3.139  1.00 66.36     0.089 C 
ATOM   2647  N   ALA A 289       4.797 -42.626  -1.222  1.00 57.01    -0.346 N 
ATOM   2648  HN  ALA A 289       5.743 -42.260  -1.333  1.00  0.00     0.163 HD
ATOM   2649  CA  ALA A 289       4.617 -44.062  -1.028  1.00 56.46     0.172 C 
ATOM   2650  C   ALA A 289       4.201 -44.380   0.400  1.00 59.67     0.240 C 
ATOM   2651  O   ALA A 289       4.725 -43.775   1.336  1.00 59.19    -0.271 OA
ATOM   2652  CB  ALA A 289       5.897 -44.804  -1.382  1.00 57.28     0.042 C 
ATOM   2653  N   LYS A 290       3.256 -45.332   0.562  1.00 56.61    -0.346 N 
ATOM   2654  HN  LYS A 290       2.872 -45.762  -0.280  1.00  0.00     0.163 HD
ATOM   2655  CA  LYS A 290       2.739 -45.796   1.856  1.00 56.55     0.176 C 
ATOM   2656  C   LYS A 290       3.877 -46.152   2.799  1.00 62.53     0.241 C 
ATOM   2657  O   LYS A 290       3.868 -45.694   3.939  1.00 62.38    -0.271 OA
ATOM   2658  CB  LYS A 290       1.828 -47.024   1.691  1.00 58.25     0.035 C 
ATOM   2659  CG  LYS A 290       0.455 -46.746   1.108  1.00 64.18     0.004 C 
ATOM   2660  CD  LYS A 290      -0.460 -47.949   1.276  1.00 72.80     0.027 C 
ATOM   2661  CE  LYS A 290      -1.378 -47.823   2.468  1.00 80.68     0.229 C 
ATOM   2662  NZ  LYS A 290      -1.824 -49.149   2.972  1.00 83.91    -0.079 N 
ATOM   2663  HZ1 LYS A 290      -2.444 -49.064   3.777  1.00  0.00     0.274 HD
ATOM   2664  HZ2 LYS A 290      -1.028 -49.752   3.180  1.00  0.00     0.274 HD
ATOM   2665  HZ3 LYS A 290      -2.255 -49.701   2.230  1.00  0.00     0.274 HD
ATOM   2666  N   GLU A 291       4.867 -46.939   2.308  1.00 60.40    -0.346 N 
ATOM   2667  HN  GLU A 291       4.799 -47.234   1.334  1.00  0.00     0.163 HD
ATOM   2668  CA  GLU A 291       6.029 -47.395   3.080  1.00 60.97     0.177 C 
ATOM   2669  C   GLU A 291       6.919 -46.254   3.588  1.00 64.46     0.241 C 
ATOM   2670  O   GLU A 291       7.453 -46.374   4.688  1.00 64.04    -0.271 OA
ATOM   2671  CB  GLU A 291       6.850 -48.438   2.308  1.00 62.75     0.045 C 
ATOM   2672  CG  GLU A 291       7.187 -49.650   3.162  1.00 76.65     0.116 C 
ATOM   2673  CD  GLU A 291       7.945 -50.761   2.464  1.00103.49     0.172 C 
ATOM   2674  OE1 GLU A 291       9.169 -50.885   2.701  1.00100.33    -0.648 OA
ATOM   2675  OE2 GLU A 291       7.309 -51.531   1.708  1.00100.49    -0.648 OA
ATOM   2676  N   SER A 292       7.041 -45.139   2.826  1.00 60.98    -0.344 N 
ATOM   2677  HN  SER A 292       6.568 -45.117   1.923  1.00  0.00     0.163 HD
ATOM   2678  CA  SER A 292       7.820 -43.958   3.233  1.00 60.91     0.200 C 
ATOM   2679  C   SER A 292       7.296 -43.349   4.545  1.00 64.21     0.243 C 
ATOM   2680  O   SER A 292       8.075 -42.735   5.272  1.00 63.54    -0.271 OA
ATOM   2681  CB  SER A 292       7.839 -42.903   2.131  1.00 65.09     0.199 C 
ATOM   2682  OG  SER A 292       8.721 -43.269   1.083  1.00 78.03    -0.398 OA
ATOM   2683  HG  SER A 292       8.733 -42.612   0.397  1.00  0.00     0.209 HD
ATOM   2684  N   LEU A 293       5.984 -43.534   4.841  1.00 60.72    -0.346 N 
ATOM   2685  HN  LEU A 293       5.408 -44.017   4.152  1.00  0.00     0.163 HD
ATOM   2686  CA  LEU A 293       5.333 -43.091   6.077  1.00 60.71     0.177 C 
ATOM   2687  C   LEU A 293       5.278 -44.246   7.070  1.00 66.44     0.241 C 
ATOM   2688  O   LEU A 293       5.562 -44.048   8.254  1.00 65.50    -0.271 OA
ATOM   2689  CB  LEU A 293       3.904 -42.559   5.828  1.00 60.43     0.038 C 
ATOM   2690  CG  LEU A 293       3.158 -42.061   7.076  1.00 64.87    -0.020 C 
ATOM   2691  CD1 LEU A 293       3.592 -40.669   7.460  1.00 65.07     0.009 C 
ATOM   2692  CD2 LEU A 293       1.668 -42.128   6.898  1.00 67.30     0.009 C 
ATOM   2693  N   TYR A 294       4.882 -45.443   6.585  1.00 65.50    -0.346 N 
ATOM   2694  HN  TYR A 294       4.659 -45.497   5.591  1.00  0.00     0.163 HD
ATOM   2695  CA  TYR A 294       4.748 -46.667   7.373  1.00 67.01     0.180 C 
ATOM   2696  C   TYR A 294       6.011 -47.067   8.122  1.00 72.15     0.241 C 
ATOM   2697  O   TYR A 294       5.910 -47.610   9.222  1.00 71.50    -0.271 OA
ATOM   2698  CB  TYR A 294       4.253 -47.828   6.497  1.00 69.72     0.073 C 
ATOM   2699  CG  TYR A 294       2.751 -47.884   6.294  1.00 73.58    -0.056 A 
ATOM   2700  CD1 TYR A 294       1.898 -46.993   6.933  1.00 75.94     0.010 A 
ATOM   2701  CD2 TYR A 294       2.182 -48.858   5.471  1.00 74.98     0.010 A 
ATOM   2702  CE1 TYR A 294       0.519 -47.053   6.757  1.00 77.45     0.037 A 
ATOM   2703  CE2 TYR A 294       0.801 -48.932   5.294  1.00 76.14     0.037 A 
ATOM   2704  CZ  TYR A 294      -0.025 -48.024   5.932  1.00 84.41     0.065 A 
ATOM   2705  OH  TYR A 294      -1.382 -48.100   5.758  1.00 87.59    -0.361 OA
ATOM   2706  HH  TYR A 294      -1.949 -47.476   6.196  1.00  0.00     0.217 HD
ATOM   2707  N   SER A 295       7.192 -46.787   7.532  1.00 70.16    -0.344 N 
ATOM   2708  HN  SER A 295       7.172 -46.332   6.619  1.00  0.00     0.163 HD
ATOM   2709  CA  SER A 295       8.502 -47.093   8.115  1.00 70.61     0.200 C 
ATOM   2710  C   SER A 295       8.853 -46.123   9.237  1.00 75.62     0.243 C 
ATOM   2711  O   SER A 295       9.402 -46.551  10.253  1.00 75.82    -0.271 OA
ATOM   2712  CB  SER A 295       9.589 -47.080   7.044  1.00 74.06     0.199 C 
ATOM   2713  OG  SER A 295       9.269 -47.961   5.979  1.00 82.56    -0.398 OA
ATOM   2714  HG  SER A 295       9.946 -47.953   5.312  1.00  0.00     0.209 HD
ATOM   2715  N   GLN A 296       8.517 -44.828   9.061  1.00 72.41    -0.346 N 
ATOM   2716  HN  GLN A 296       8.056 -44.576   8.187  1.00  0.00     0.163 HD
ATOM   2717  CA  GLN A 296       8.764 -43.753  10.033  1.00 72.52     0.177 C 
ATOM   2718  C   GLN A 296       7.959 -43.901  11.338  1.00 76.72     0.241 C 
ATOM   2719  O   GLN A 296       8.275 -43.232  12.324  1.00 76.49    -0.271 OA
ATOM   2720  CB  GLN A 296       8.488 -42.372   9.402  1.00 73.98     0.044 C 
ATOM   2721  CG  GLN A 296       9.523 -41.926   8.372  1.00 91.11     0.105 C 
ATOM   2722  CD  GLN A 296       9.373 -40.467   8.012  1.00114.47     0.215 C 
ATOM   2723  OE1 GLN A 296       8.347 -40.025   7.477  1.00110.59    -0.274 OA
ATOM   2724  NE2 GLN A 296      10.410 -39.687   8.278  1.00108.73    -0.370 N 
ATOM   2725 1HE2 GLN A 296      11.255 -40.051   8.719  1.00  0.00     0.159 HD
ATOM   2726 2HE2 GLN A 296      10.309 -38.702   8.035  1.00  0.00     0.159 HD
ATOM   2727  N   LEU A 297       6.917 -44.754  11.338  1.00 73.28    -0.346 N 
ATOM   2728  HN  LEU A 297       6.716 -45.270  10.481  1.00  0.00     0.163 HD
ATOM   2729  CA  LEU A 297       6.057 -44.982  12.500  1.00 73.14     0.177 C 
ATOM   2730  C   LEU A 297       6.673 -45.992  13.477  1.00 77.31     0.243 C 
ATOM   2731  O   LEU A 297       6.802 -47.170  13.133  1.00 76.75    -0.271 OA
ATOM   2732  CB  LEU A 297       4.644 -45.426  12.077  1.00 73.10     0.038 C 
ATOM   2733  CG  LEU A 297       3.846 -44.444  11.228  1.00 77.71    -0.020 C 
ATOM   2734  CD1 LEU A 297       2.948 -45.177  10.278  1.00 78.00     0.009 C 
ATOM   2735  CD2 LEU A 297       3.034 -43.496  12.089  1.00 79.91     0.009 C 
ATOM   2736  N   PRO A 298       7.060 -45.564  14.700  1.00 74.38    -0.337 N 
ATOM   2737  CA  PRO A 298       7.636 -46.522  15.653  1.00 74.38     0.179 C 
ATOM   2738  C   PRO A 298       6.563 -47.420  16.252  1.00 78.73     0.241 C 
ATOM   2739  O   PRO A 298       5.462 -46.956  16.559  1.00 78.50    -0.271 OA
ATOM   2740  CB  PRO A 298       8.293 -45.628  16.716  1.00 76.14     0.037 C 
ATOM   2741  CG  PRO A 298       8.154 -44.210  16.214  1.00 80.64     0.022 C 
ATOM   2742  CD  PRO A 298       6.989 -44.215  15.290  1.00 76.08     0.127 C 
ATOM   2743  N   MET A 299       6.874 -48.715  16.384  1.00 75.59    -0.346 N 
ATOM   2744  HN  MET A 299       7.792 -49.028  16.070  1.00  0.00     0.163 HD
ATOM   2745  CA  MET A 299       5.962 -49.701  16.956  1.00 75.24     0.172 C 
ATOM   2746  C   MET A 299       5.824 -49.429  18.459  1.00 78.32     0.240 C 
ATOM   2747  O   MET A 299       6.745 -49.711  19.233  1.00 78.35    -0.271 OA
ATOM   2748  CB  MET A 299       6.455 -51.122  16.653  1.00 77.62     0.042 C 
ATOM   2749  N   ASP A 300       4.700 -48.786  18.845  1.00 73.52    -0.346 N 
ATOM   2750  HN  ASP A 300       4.009 -48.571  18.126  1.00  0.00     0.163 HD
ATOM   2751  CA  ASP A 300       4.399 -48.374  20.221  1.00 72.41     0.186 C 
ATOM   2752  C   ASP A 300       4.222 -49.530  21.188  1.00 73.24     0.241 C 
ATOM   2753  O   ASP A 300       3.451 -50.457  20.929  1.00 73.10    -0.271 OA
ATOM   2754  CB  ASP A 300       3.178 -47.434  20.282  1.00 74.15     0.147 C 
ATOM   2755  CG  ASP A 300       3.427 -46.019  19.786  1.00 82.22     0.175 C 
ATOM   2756  OD1 ASP A 300       4.560 -45.516  19.963  1.00 81.94    -0.648 OA
ATOM   2757  OD2 ASP A 300       2.470 -45.391  19.289  1.00 86.92    -0.648 OA
ATOM   2758  N   CYS A 301       4.928 -49.451  22.321  1.00 66.93    -0.345 N 
ATOM   2759  HN  CYS A 301       5.539 -48.647  22.462  1.00  0.00     0.163 HD
ATOM   2760  CA  CYS A 301       4.859 -50.465  23.359  1.00 65.36     0.186 C 
ATOM   2761  C   CYS A 301       4.464 -49.878  24.702  1.00 64.56     0.242 C 
ATOM   2762  O   CYS A 301       5.034 -48.884  25.153  1.00 64.69    -0.271 OA
ATOM   2763  CB  CYS A 301       6.163 -51.253  23.448  1.00 66.04     0.121 C 
ATOM   2764  SG  CYS A 301       6.551 -52.215  21.962  1.00 70.18    -0.095 SA
ATOM   2765  N   PHE A 302       3.469 -50.498  25.324  1.00 56.90    -0.346 N 
ATOM   2766  HN  PHE A 302       3.012 -51.268  24.836  1.00  0.00     0.163 HD
ATOM   2767  CA  PHE A 302       2.985 -50.158  26.650  1.00 54.54     0.180 C 
ATOM   2768  C   PHE A 302       3.457 -51.274  27.576  1.00 57.52     0.241 C 
ATOM   2769  O   PHE A 302       3.425 -52.446  27.197  1.00 57.04    -0.271 OA
ATOM   2770  CB  PHE A 302       1.448 -50.061  26.655  1.00 55.20     0.073 C 
ATOM   2771  CG  PHE A 302       0.777 -50.094  28.009  1.00 55.40    -0.056 A 
ATOM   2772  CD1 PHE A 302       0.701 -48.951  28.795  1.00 57.35     0.007 A 
ATOM   2773  CD2 PHE A 302       0.202 -51.264  28.489  1.00 56.42     0.007 A 
ATOM   2774  CE1 PHE A 302       0.086 -48.984  30.047  1.00 57.94     0.001 A 
ATOM   2775  CE2 PHE A 302      -0.416 -51.296  29.741  1.00 58.98     0.001 A 
ATOM   2776  CZ  PHE A 302      -0.474 -50.155  30.510  1.00 57.06     0.000 A 
ATOM   2777  N   THR A 303       3.912 -50.914  28.776  1.00 52.79    -0.344 N 
ATOM   2778  HN  THR A 303       3.971 -49.923  29.009  1.00  0.00     0.163 HD
ATOM   2779  CA  THR A 303       4.326 -51.902  29.761  1.00 51.81     0.205 C 
ATOM   2780  C   THR A 303       3.590 -51.640  31.056  1.00 52.55     0.243 C 
ATOM   2781  O   THR A 303       3.378 -50.482  31.425  1.00 51.12    -0.271 OA
ATOM   2782  CB  THR A 303       5.862 -52.032  29.898  1.00 63.21     0.146 C 
ATOM   2783  OG1 THR A 303       6.458 -50.758  30.095  1.00 64.91    -0.393 OA
ATOM   2784  HG1 THR A 303       6.056 -50.331  30.843  1.00  0.00     0.210 HD
ATOM   2785  CG2 THR A 303       6.508 -52.718  28.696  1.00 64.90     0.042 C 
ATOM   2786  N   MET A 304       3.152 -52.727  31.716  1.00 47.46    -0.346 N 
ATOM   2787  HN  MET A 304       3.327 -53.643  31.303  1.00  0.00     0.163 HD
ATOM   2788  CA  MET A 304       2.443 -52.671  32.986  1.00 46.51     0.177 C 
ATOM   2789  C   MET A 304       3.358 -52.102  34.067  1.00 48.49     0.243 C 
ATOM   2790  O   MET A 304       4.490 -52.562  34.215  1.00 47.93    -0.271 OA
ATOM   2791  CB  MET A 304       1.862 -54.043  33.387  1.00 48.77     0.045 C 
ATOM   2792  CG  MET A 304       0.636 -54.451  32.571  1.00 52.25     0.076 C 
ATOM   2793  SD  MET A 304      -0.807 -53.351  32.716  1.00 56.35    -0.173 SA
ATOM   2794  CE  MET A 304      -1.515 -53.922  34.233  1.00 52.81     0.089 C 
ATOM   2795  N   PRO A 305       2.915 -51.040  34.776  1.00 44.04    -0.337 N 
ATOM   2796  CA  PRO A 305       3.785 -50.428  35.794  1.00 43.07     0.179 C 
ATOM   2797  C   PRO A 305       3.839 -51.239  37.086  1.00 46.60     0.241 C 
ATOM   2798  O   PRO A 305       2.928 -52.012  37.351  1.00 45.22    -0.271 OA
ATOM   2799  CB  PRO A 305       3.155 -49.050  35.997  1.00 44.43     0.037 C 
ATOM   2800  CG  PRO A 305       1.722 -49.245  35.685  1.00 48.44     0.022 C 
ATOM   2801  CD  PRO A 305       1.608 -50.353  34.691  1.00 44.63     0.127 C 
ATOM   2802  N   SER A 306       4.891 -51.025  37.898  1.00 44.29    -0.344 N 
ATOM   2803  HN  SER A 306       5.568 -50.321  37.603  1.00  0.00     0.163 HD
ATOM   2804  CA  SER A 306       5.154 -51.712  39.171  1.00 44.33     0.200 C 
ATOM   2805  C   SER A 306       3.961 -51.706  40.129  1.00 46.24     0.243 C 
ATOM   2806  O   SER A 306       3.694 -52.724  40.768  1.00 44.27    -0.271 OA
ATOM   2807  CB  SER A 306       6.362 -51.092  39.872  1.00 48.57     0.199 C 
ATOM   2808  OG  SER A 306       6.052 -49.784  40.332  1.00 58.70    -0.398 OA
ATOM   2809  HG  SER A 306       6.803 -49.399  40.768  1.00  0.00     0.209 HD
ATOM   2810  N   TYR A 307       3.241 -50.564  40.222  1.00 42.07    -0.346 N 
ATOM   2811  HN  TYR A 307       3.506 -49.766  39.644  1.00  0.00     0.163 HD
ATOM   2812  CA  TYR A 307       2.093 -50.433  41.124  1.00 40.89     0.180 C 
ATOM   2813  C   TYR A 307       0.936 -51.363  40.762  1.00 46.58     0.241 C 
ATOM   2814  O   TYR A 307       0.093 -51.612  41.611  1.00 47.86    -0.271 OA
ATOM   2815  CB  TYR A 307       1.625 -48.973  41.283  1.00 40.88     0.073 C 
ATOM   2816  CG  TYR A 307       1.248 -48.257  40.004  1.00 40.50    -0.056 A 
ATOM   2817  CD1 TYR A 307      -0.038 -48.358  39.477  1.00 41.90     0.010 A 
ATOM   2818  CD2 TYR A 307       2.140 -47.393  39.380  1.00 40.87     0.010 A 
ATOM   2819  CE1 TYR A 307      -0.397 -47.672  38.315  1.00 42.16     0.037 A 
ATOM   2820  CE2 TYR A 307       1.782 -46.681  38.239  1.00 41.33     0.037 A 
ATOM   2821  CZ  TYR A 307       0.512 -46.822  37.711  1.00 47.16     0.065 A 
ATOM   2822  OH  TYR A 307       0.188 -46.142  36.567  1.00 49.90    -0.361 OA
ATOM   2823  HH  TYR A 307       0.812 -45.558  36.152  1.00  0.00     0.217 HD
ATOM   2824  N   SER A 308       0.914 -51.914  39.541  1.00 44.24    -0.344 N 
ATOM   2825  HN  SER A 308       1.632 -51.649  38.866  1.00  0.00     0.163 HD
ATOM   2826  CA  SER A 308      -0.108 -52.884  39.145  1.00 44.96     0.200 C 
ATOM   2827  C   SER A 308       0.263 -54.314  39.617  1.00 53.29     0.243 C 
ATOM   2828  O   SER A 308      -0.511 -55.245  39.401  1.00 53.02    -0.271 OA
ATOM   2829  CB  SER A 308      -0.311 -52.864  37.635  1.00 46.01     0.199 C 
ATOM   2830  OG  SER A 308       0.724 -53.537  36.941  1.00 48.09    -0.398 OA
ATOM   2831  HG  SER A 308       0.597 -53.525  36.000  1.00  0.00     0.209 HD
ATOM   2832  N   ARG A 309       1.446 -54.477  40.249  1.00 53.63    -0.346 N 
ATOM   2833  HN  ARG A 309       2.020 -53.647  40.398  1.00  0.00     0.163 HD
ATOM   2834  CA  ARG A 309       1.967 -55.757  40.737  1.00 55.23     0.176 C 
ATOM   2835  C   ARG A 309       2.400 -55.686  42.215  1.00 61.88     0.241 C 
ATOM   2836  O   ARG A 309       3.368 -56.342  42.620  1.00 63.35    -0.271 OA
ATOM   2837  CB  ARG A 309       3.125 -56.220  39.836  1.00 58.14     0.036 C 
ATOM   2838  CG  ARG A 309       3.230 -57.730  39.736  1.00 74.65     0.023 C 
ATOM   2839  CD  ARG A 309       4.574 -58.173  39.191  1.00 89.34     0.138 C 
ATOM   2840  NE  ARG A 309       4.958 -59.494  39.700  1.00 97.44    -0.227 N 
ATOM   2841  HE  ARG A 309       5.603 -59.529  40.489  1.00  0.00     0.177 HD
ATOM   2842  CZ  ARG A 309       4.523 -60.651  39.204  1.00107.67     0.665 C 
ATOM   2843  NH1 ARG A 309       3.671 -60.668  38.185  1.00 93.28    -0.235 N 
ATOM   2844 1HH1 ARG A 309       3.338 -61.554  37.805  1.00  0.00     0.174 HD
ATOM   2845 2HH1 ARG A 309       3.357 -59.786  37.780  1.00  0.00     0.174 HD
ATOM   2846  NH2 ARG A 309       4.931 -61.798  39.730  1.00 89.65    -0.235 N 
ATOM   2847 1HH2 ARG A 309       4.598 -62.684  39.350  1.00  0.00     0.174 HD
ATOM   2848 2HH2 ARG A 309       5.585 -61.785  40.512  1.00  0.00     0.174 HD
ATOM   2849  N   ARG A 310       1.668 -54.905  43.022  1.00 58.29    -0.346 N 
ATOM   2850  HN  ARG A 310       0.868 -54.414  42.624  1.00  0.00     0.163 HD
ATOM   2851  CA  ARG A 310       1.958 -54.721  44.445  1.00 58.07     0.176 C 
ATOM   2852  C   ARG A 310       0.823 -55.232  45.307  1.00 62.50     0.241 C 
ATOM   2853  O   ARG A 310      -0.345 -55.065  44.944  1.00 62.19    -0.271 OA
ATOM   2854  CB  ARG A 310       2.130 -53.224  44.772  1.00 57.27     0.036 C 
ATOM   2855  CG  ARG A 310       3.435 -52.596  44.354  1.00 63.01     0.023 C 
ATOM   2856  CD  ARG A 310       3.493 -51.207  44.945  1.00 71.05     0.138 C 
ATOM   2857  NE  ARG A 310       4.378 -50.323  44.190  1.00 80.07    -0.227 N 
ATOM   2858  HE  ARG A 310       5.204 -50.733  43.754  1.00  0.00     0.177 HD
ATOM   2859  CZ  ARG A 310       4.176 -49.021  44.036  1.00 92.28     0.665 C 
ATOM   2860  NH1 ARG A 310       5.031 -48.291  43.334  1.00 83.14    -0.235 N 
ATOM   2861 1HH1 ARG A 310       4.876 -47.290  43.216  1.00  0.00     0.174 HD
ATOM   2862 2HH1 ARG A 310       5.849 -48.739  42.920  1.00  0.00     0.174 HD
ATOM   2863  NH2 ARG A 310       3.111 -48.438  44.575  1.00 77.24    -0.235 N 
ATOM   2864 1HH2 ARG A 310       2.956 -47.437  44.457  1.00  0.00     0.174 HD
ATOM   2865 2HH2 ARG A 310       2.453 -49.000  45.115  1.00  0.00     0.174 HD
ATOM   2866  N   ILE A 311       1.161 -55.786  46.489  1.00 59.96    -0.346 N 
ATOM   2867  HN  ILE A 311       2.152 -55.917  46.692  1.00  0.00     0.163 HD
ATOM   2868  CA  ILE A 311       0.187 -56.210  47.498  1.00 60.17     0.180 C 
ATOM   2869  C   ILE A 311      -0.398 -54.875  48.030  1.00 66.57     0.241 C 
ATOM   2870  O   ILE A 311       0.361 -54.034  48.526  1.00 66.29    -0.271 OA
ATOM   2871  CB  ILE A 311       0.864 -57.084  48.609  1.00 62.73     0.013 C 
ATOM   2872  CG1 ILE A 311       1.392 -58.424  48.024  1.00 62.51     0.002 C 
ATOM   2873  CG2 ILE A 311      -0.089 -57.327  49.795  1.00 63.28     0.012 C 
ATOM   2874  CD1 ILE A 311       2.225 -59.300  48.957  1.00 63.00     0.005 C 
ATOM   2875  N   SER A 312      -1.716 -54.651  47.823  1.00 65.20    -0.344 N 
ATOM   2876  HN  SER A 312      -2.254 -55.396  47.381  1.00  0.00     0.163 HD
ATOM   2877  CA  SER A 312      -2.439 -53.415  48.185  1.00 65.81     0.200 C 
ATOM   2878  C   SER A 312      -2.263 -52.971  49.651  1.00 71.21     0.243 C 
ATOM   2879  O   SER A 312      -2.038 -53.810  50.528  1.00 71.27    -0.271 OA
ATOM   2880  CB  SER A 312      -3.922 -53.531  47.837  1.00 69.34     0.199 C 
ATOM   2881  OG  SER A 312      -4.594 -54.443  48.691  1.00 78.62    -0.398 OA
ATOM   2882  HG  SER A 312      -5.516 -54.515  48.475  1.00  0.00     0.209 HD
ATOM   2883  N   THR A 313      -2.391 -51.641  49.893  1.00 67.89    -0.346 N 
ATOM   2884  HN  THR A 313      -2.620 -51.061  49.086  1.00  0.00     0.163 HD
ATOM   2885  CA  THR A 313      -2.241 -50.930  51.176  1.00 92.90     0.174 C 
ATOM   2886  C   THR A 313      -0.809 -51.049  51.699  1.00111.02     0.258 C 
ATOM   2887  O   THR A 313       0.141 -50.869  50.937  1.00 66.70    -0.305 OA
ATOM   2888  CB  THR A 313      -3.312 -51.311  52.233  1.00101.44     0.143 C 
ATOM   2889  OG1 THR A 313      -3.070 -52.626  52.750  1.00101.14    -0.393 OA
ATOM   2890  HG1 THR A 313      -2.181 -52.706  53.075  1.00  0.00     0.210 HD
ATOM   2891  CG2 THR A 313      -4.743 -51.183  51.710  1.00100.17     0.042 C 
ATOM   2892  N   THR A 324     -22.634 -55.339  57.251  1.00 64.81    -0.064 N 
ATOM   2893  HN1 THR A 324     -23.119 -55.128  58.123  1.00  0.00     0.275 HD
ATOM   2894  HN2 THR A 324     -21.622 -55.308  57.371  1.00  0.00     0.275 HD
ATOM   2895  HN3 THR A 324     -22.734 -56.322  56.998  1.00  0.00     0.275 HD
ATOM   2896  CA  THR A 324     -23.070 -54.462  56.166  1.00 64.94     0.302 C 
ATOM   2897  C   THR A 324     -24.618 -54.432  56.046  1.00 68.92     0.251 C 
ATOM   2898  O   THR A 324     -25.255 -55.470  55.857  1.00 68.74    -0.271 OA
ATOM   2899  CB  THR A 324     -22.331 -54.784  54.838  1.00 75.01     0.154 C 
ATOM   2900  OG1 THR A 324     -22.760 -53.891  53.807  1.00 71.53    -0.393 OA
ATOM   2901  HG1 THR A 324     -22.667 -52.988  54.086  1.00  0.00     0.210 HD
ATOM   2902  CG2 THR A 324     -22.482 -56.246  54.386  1.00 76.02     0.042 C 
ATOM   2903  N   LYS A 325     -25.202 -53.225  56.191  1.00 65.09    -0.346 N 
ATOM   2904  HN  LYS A 325     -24.586 -52.434  56.378  1.00  0.00     0.163 HD
ATOM   2905  CA  LYS A 325     -26.639 -52.940  56.105  1.00 64.40     0.176 C 
ATOM   2906  C   LYS A 325     -26.941 -52.098  54.863  1.00 67.21     0.241 C 
ATOM   2907  O   LYS A 325     -26.057 -51.393  54.368  1.00 66.52    -0.271 OA
ATOM   2908  CB  LYS A 325     -27.090 -52.141  57.339  1.00 67.29     0.035 C 
ATOM   2909  CG  LYS A 325     -27.504 -52.973  58.543  1.00 83.12     0.004 C 
ATOM   2910  CD  LYS A 325     -27.945 -52.063  59.693  1.00 92.14     0.027 C 
ATOM   2911  CE  LYS A 325     -28.136 -52.794  61.003  1.00103.75     0.229 C 
ATOM   2912  NZ  LYS A 325     -26.842 -53.171  61.635  1.00112.31    -0.079 N 
ATOM   2913  HZ1 LYS A 325     -26.971 -53.664  62.519  1.00  0.00     0.274 HD
ATOM   2914  HZ2 LYS A 325     -26.239 -52.357  61.752  1.00  0.00     0.274 HD
ATOM   2915  HZ3 LYS A 325     -26.263 -53.712  60.993  1.00  0.00     0.274 HD
ATOM   2916  N   SER A 326     -28.196 -52.136  54.384  1.00 62.88    -0.344 N 
ATOM   2917  HN  SER A 326     -28.875 -52.756  54.826  1.00  0.00     0.163 HD
ATOM   2918  CA  SER A 326     -28.620 -51.318  53.250  1.00 62.01     0.200 C 
ATOM   2919  C   SER A 326     -29.052 -49.947  53.769  1.00 66.31     0.243 C 
ATOM   2920  O   SER A 326     -29.456 -49.826  54.930  1.00 65.70    -0.271 OA
ATOM   2921  CB  SER A 326     -29.767 -51.982  52.496  1.00 64.04     0.199 C 
ATOM   2922  OG  SER A 326     -30.309 -51.133  51.494  1.00 68.14    -0.398 OA
ATOM   2923  HG  SER A 326     -31.024 -51.547  51.024  1.00  0.00     0.209 HD
ATOM   2924  N   LEU A 327     -28.970 -48.917  52.903  1.00 62.89    -0.346 N 
ATOM   2925  HN  LEU A 327     -28.589 -49.107  51.976  1.00  0.00     0.163 HD
ATOM   2926  CA  LEU A 327     -29.388 -47.546  53.198  1.00 62.17     0.177 C 
ATOM   2927  C   LEU A 327     -30.905 -47.489  53.421  1.00 66.19     0.241 C 
ATOM   2928  O   LEU A 327     -31.378 -46.765  54.300  1.00 65.00    -0.271 OA
ATOM   2929  CB  LEU A 327     -28.997 -46.637  52.014  1.00 62.03     0.038 C 
ATOM   2930  CG  LEU A 327     -29.400 -45.163  52.108  1.00 66.22    -0.020 C 
ATOM   2931  CD1 LEU A 327     -28.375 -44.360  52.883  1.00 65.90     0.009 C 
ATOM   2932  CD2 LEU A 327     -29.650 -44.582  50.732  1.00 68.39     0.009 C 
ATOM   2933  N   TRP A 328     -31.652 -48.281  52.628  1.00 64.20    -0.346 N 
ATOM   2934  HN  TRP A 328     -31.154 -48.894  51.982  1.00  0.00     0.163 HD
ATOM   2935  CA  TRP A 328     -33.110 -48.340  52.611  1.00 64.88     0.181 C 
ATOM   2936  C   TRP A 328     -33.738 -48.976  53.869  1.00 68.91     0.241 C 
ATOM   2937  O   TRP A 328     -34.933 -48.772  54.100  1.00 68.98    -0.271 OA
ATOM   2938  CB  TRP A 328     -33.600 -49.007  51.315  1.00 64.03     0.075 C 
ATOM   2939  CG  TRP A 328     -33.447 -48.124  50.104  1.00 65.48    -0.028 A 
ATOM   2940  CD1 TRP A 328     -32.866 -46.888  50.054  1.00 68.50     0.096 A 
ATOM   2941  CD2 TRP A 328     -33.904 -48.404  48.773  1.00 65.57    -0.002 A 
ATOM   2942  NE1 TRP A 328     -32.928 -46.384  48.777  1.00 68.21    -0.365 N 
ATOM   2943  HE1 TRP A 328     -32.553 -45.484  48.477  1.00  0.00     0.165 HD
ATOM   2944  CE2 TRP A 328     -33.575 -47.285  47.972  1.00 69.59     0.042 A 
ATOM   2945  CE3 TRP A 328     -34.570 -49.487  48.177  1.00 66.88     0.014 A 
ATOM   2946  CZ2 TRP A 328     -33.869 -47.229  46.604  1.00 68.90     0.030 A 
ATOM   2947  CZ3 TRP A 328     -34.855 -49.431  46.822  1.00 68.46     0.001 A 
ATOM   2948  CH2 TRP A 328     -34.518 -48.309  46.052  1.00 69.15     0.002 A 
ATOM   2949  N   VAL A 329     -32.937 -49.665  54.714  1.00 64.70    -0.346 N 
ATOM   2950  HN  VAL A 329     -31.954 -49.788  54.473  1.00  0.00     0.163 HD
ATOM   2951  CA  VAL A 329     -33.441 -50.241  55.968  1.00 64.48     0.180 C 
ATOM   2952  C   VAL A 329     -33.103 -49.331  57.179  1.00 69.14     0.241 C 
ATOM   2953  O   VAL A 329     -33.524 -49.633  58.300  1.00 68.92    -0.271 OA
ATOM   2954  CB  VAL A 329     -33.050 -51.733  56.206  1.00 67.90     0.009 C 
ATOM   2955  CG1 VAL A 329     -33.531 -52.631  55.064  1.00 67.50     0.012 C 
ATOM   2956  CG2 VAL A 329     -31.554 -51.910  56.457  1.00 67.66     0.012 C 
ATOM   2957  N   ILE A 330     -32.359 -48.219  56.951  1.00 65.34    -0.346 N 
ATOM   2958  HN  ILE A 330     -32.046 -48.028  55.999  1.00  0.00     0.163 HD
ATOM   2959  CA  ILE A 330     -31.984 -47.278  58.017  1.00 64.92     0.180 C 
ATOM   2960  C   ILE A 330     -33.165 -46.320  58.287  1.00 69.13     0.241 C 
ATOM   2961  O   ILE A 330     -33.352 -45.341  57.564  1.00 68.99    -0.271 OA
ATOM   2962  CB  ILE A 330     -30.620 -46.556  57.741  1.00 67.79     0.013 C 
ATOM   2963  CG1 ILE A 330     -29.463 -47.556  57.427  1.00 67.99     0.002 C 
ATOM   2964  CG2 ILE A 330     -30.236 -45.579  58.870  1.00 68.23     0.012 C 
ATOM   2965  CD1 ILE A 330     -28.923 -48.472  58.595  1.00 73.73     0.005 C 
ATOM   2966  N   ASN A 331     -33.967 -46.632  59.325  1.00 65.22    -0.346 N 
ATOM   2967  HN  ASN A 331     -33.725 -47.454  59.879  1.00  0.00     0.163 HD
ATOM   2968  CA  ASN A 331     -35.160 -45.878  59.716  1.00 64.68     0.185 C 
ATOM   2969  C   ASN A 331     -34.843 -44.723  60.679  1.00 66.45     0.241 C 
ATOM   2970  O   ASN A 331     -35.008 -44.844  61.897  1.00 66.59    -0.271 OA
ATOM   2971  CB  ASN A 331     -36.242 -46.831  60.267  1.00 67.67     0.137 C 
ATOM   2972  CG  ASN A 331     -37.497 -46.160  60.772  1.00 90.04     0.217 C 
ATOM   2973  OD1 ASN A 331     -38.209 -45.470  60.037  1.00 84.02    -0.274 OA
ATOM   2974  ND2 ASN A 331     -37.783 -46.344  62.054  1.00 81.96    -0.370 N 
ATOM   2975 1HD2 ASN A 331     -38.631 -45.891  62.395  1.00  0.00     0.159 HD
ATOM   2976 2HD2 ASN A 331     -37.195 -46.914  62.661  1.00  0.00     0.159 HD
ATOM   2977  N   SER A 332     -34.373 -43.602  60.109  1.00 60.78    -0.344 N 
ATOM   2978  HN  SER A 332     -34.244 -43.617  59.097  1.00  0.00     0.163 HD
ATOM   2979  CA  SER A 332     -34.028 -42.358  60.805  1.00 59.51     0.200 C 
ATOM   2980  C   SER A 332     -33.815 -41.229  59.805  1.00 60.55     0.243 C 
ATOM   2981  O   SER A 332     -33.486 -41.483  58.644  1.00 59.32    -0.271 OA
ATOM   2982  CB  SER A 332     -32.775 -42.527  61.665  1.00 62.99     0.199 C 
ATOM   2983  OG  SER A 332     -31.693 -43.080  60.937  1.00 70.62    -0.398 OA
ATOM   2984  HG  SER A 332     -30.915 -43.185  61.471  1.00  0.00     0.209 HD
ATOM   2985  N   ALA A 333     -34.017 -39.983  60.255  1.00 55.55    -0.346 N 
ATOM   2986  HN  ALA A 333     -34.339 -39.862  61.215  1.00  0.00     0.163 HD
ATOM   2987  CA  ALA A 333     -33.800 -38.790  59.443  1.00 54.59     0.172 C 
ATOM   2988  C   ALA A 333     -32.299 -38.484  59.424  1.00 56.19     0.240 C 
ATOM   2989  O   ALA A 333     -31.567 -38.954  60.306  1.00 55.56    -0.271 OA
ATOM   2990  CB  ALA A 333     -34.568 -37.615  60.028  1.00 55.24     0.042 C 
ATOM   2991  N   LEU A 334     -31.838 -37.718  58.416  1.00 50.71    -0.346 N 
ATOM   2992  HN  LEU A 334     -32.496 -37.385  57.711  1.00  0.00     0.163 HD
ATOM   2993  CA  LEU A 334     -30.424 -37.345  58.296  1.00 49.25     0.177 C 
ATOM   2994  C   LEU A 334     -29.988 -36.317  59.346  1.00 51.57     0.241 C 
ATOM   2995  O   LEU A 334     -30.690 -35.329  59.597  1.00 49.87    -0.271 OA
ATOM   2996  CB  LEU A 334     -30.096 -36.852  56.871  1.00 48.91     0.038 C 
ATOM   2997  CG  LEU A 334     -28.629 -36.484  56.562  1.00 53.02    -0.020 C 
ATOM   2998  CD1 LEU A 334     -27.716 -37.712  56.588  1.00 52.94     0.009 C 
ATOM   2999  CD2 LEU A 334     -28.524 -35.799  55.226  1.00 54.50     0.009 C 
ATOM   3000  N   ARG A 335     -28.811 -36.566  59.953  1.00 48.50    -0.346 N 
ATOM   3001  HN  ARG A 335     -28.315 -37.422  59.704  1.00  0.00     0.163 HD
ATOM   3002  CA  ARG A 335     -28.202 -35.683  60.948  1.00 47.90     0.176 C 
ATOM   3003  C   ARG A 335     -26.667 -35.704  60.871  1.00 50.37     0.241 C 
ATOM   3004  O   ARG A 335     -26.070 -36.761  60.646  1.00 49.71    -0.271 OA
ATOM   3005  CB  ARG A 335     -28.731 -35.947  62.382  1.00 47.25     0.036 C 
ATOM   3006  CG  ARG A 335     -28.392 -37.307  62.974  1.00 51.28     0.023 C 
ATOM   3007  CD  ARG A 335     -28.684 -37.350  64.463  1.00 60.65     0.138 C 
ATOM   3008  NE  ARG A 335     -27.858 -38.346  65.147  1.00 64.51    -0.227 N 
ATOM   3009  HE  ARG A 335     -27.551 -39.158  64.611  1.00  0.00     0.177 HD
ATOM   3010  CZ  ARG A 335     -27.481 -38.265  66.418  1.00 75.74     0.665 C 
ATOM   3011  NH1 ARG A 335     -27.854 -37.233  67.164  1.00 66.66    -0.235 N 
ATOM   3012 1HH1 ARG A 335     -28.437 -36.504  66.753  1.00  0.00     0.174 HD
ATOM   3013 2HH1 ARG A 335     -27.564 -37.171  68.140  1.00  0.00     0.174 HD
ATOM   3014  NH2 ARG A 335     -26.724 -39.211  66.952  1.00 60.30    -0.235 N 
ATOM   3015 1HH2 ARG A 335     -26.437 -40.004  66.379  1.00  0.00     0.174 HD
ATOM   3016 2HH2 ARG A 335     -26.434 -39.149  67.928  1.00  0.00     0.174 HD
ATOM   3017  N   ILE A 336     -26.039 -34.522  61.030  1.00 46.44    -0.346 N 
ATOM   3018  HN  ILE A 336     -26.613 -33.697  61.204  1.00  0.00     0.163 HD
ATOM   3019  CA  ILE A 336     -24.584 -34.344  60.969  1.00 46.16     0.180 C 
ATOM   3020  C   ILE A 336     -24.142 -33.427  62.102  1.00 49.93     0.241 C 
ATOM   3021  O   ILE A 336     -24.728 -32.363  62.288  1.00 49.73    -0.271 OA
ATOM   3022  CB  ILE A 336     -24.115 -33.810  59.568  1.00 49.11     0.013 C 
ATOM   3023  CG1 ILE A 336     -24.449 -34.803  58.422  1.00 49.05     0.002 C 
ATOM   3024  CG2 ILE A 336     -22.616 -33.461  59.568  1.00 49.95     0.012 C 
ATOM   3025  CD1 ILE A 336     -24.731 -34.159  57.039  1.00 54.15     0.005 C 
ATOM   3026  N   LYS A 337     -23.091 -33.825  62.837  1.00 46.27    -0.346 N 
ATOM   3027  HN  LYS A 337     -22.653 -34.721  62.624  1.00  0.00     0.163 HD
ATOM   3028  CA  LYS A 337     -22.555 -33.022  63.927  1.00 45.97     0.176 C 
ATOM   3029  C   LYS A 337     -21.386 -32.143  63.458  1.00 50.05     0.241 C 
ATOM   3030  O   LYS A 337     -20.459 -32.636  62.814  1.00 49.14    -0.271 OA
ATOM   3031  CB  LYS A 337     -22.120 -33.920  65.099  1.00 47.90     0.035 C 
ATOM   3032  CG  LYS A 337     -22.031 -33.187  66.430  1.00 55.21     0.004 C 
ATOM   3033  CD  LYS A 337     -21.458 -34.078  67.517  1.00 63.32     0.027 C 
ATOM   3034  CE  LYS A 337     -21.705 -33.508  68.892  1.00 71.96     0.229 C 
ATOM   3035  NZ  LYS A 337     -21.266 -34.446  69.961  1.00 81.17    -0.079 N 
ATOM   3036  HZ1 LYS A 337     -21.433 -34.061  70.891  1.00  0.00     0.274 HD
ATOM   3037  HZ2 LYS A 337     -20.290 -34.718  69.840  1.00  0.00     0.274 HD
ATOM   3038  HZ3 LYS A 337     -21.701 -35.363  69.854  1.00  0.00     0.274 HD
ATOM   3039  N   ILE A 338     -21.435 -30.848  63.803  1.00 46.92    -0.346 N 
ATOM   3040  HN  ILE A 338     -22.261 -30.517  64.301  1.00  0.00     0.163 HD
ATOM   3041  CA  ILE A 338     -20.380 -29.884  63.511  1.00 47.44     0.180 C 
ATOM   3042  C   ILE A 338     -19.679 -29.682  64.847  1.00 52.75     0.241 C 
ATOM   3043  O   ILE A 338     -20.293 -29.198  65.802  1.00 52.56    -0.271 OA
ATOM   3044  CB  ILE A 338     -20.925 -28.540  62.921  1.00 50.42     0.013 C 
ATOM   3045  CG1 ILE A 338     -21.939 -28.762  61.752  1.00 50.80     0.002 C 
ATOM   3046  CG2 ILE A 338     -19.787 -27.581  62.529  1.00 50.56     0.012 C 
ATOM   3047  CD1 ILE A 338     -21.438 -29.354  60.420  1.00 53.34     0.005 C 
ATOM   3048  N   LEU A 339     -18.414 -30.079  64.927  1.00 49.44    -0.346 N 
ATOM   3049  HN  LEU A 339     -17.951 -30.454  64.099  1.00  0.00     0.163 HD
ATOM   3050  CA  LEU A 339     -17.682 -29.986  66.176  1.00 49.32     0.177 C 
ATOM   3051  C   LEU A 339     -17.018 -28.643  66.358  1.00 54.00     0.241 C 
ATOM   3052  O   LEU A 339     -17.517 -27.814  67.121  1.00 54.74    -0.271 OA
ATOM   3053  CB  LEU A 339     -16.690 -31.149  66.324  1.00 49.39     0.038 C 
ATOM   3054  CG  LEU A 339     -17.321 -32.534  66.465  1.00 54.54    -0.020 C 
ATOM   3055  CD1 LEU A 339     -16.423 -33.604  65.882  1.00 54.63     0.009 C 
ATOM   3056  CD2 LEU A 339     -17.643 -32.842  67.918  1.00 57.77     0.009 C 
ATOM   3057  N   CYS A 340     -15.900 -28.421  65.662  1.00 49.64    -0.345 N 
ATOM   3058  HN  CYS A 340     -15.581 -29.149  65.023  1.00  0.00     0.163 HD
ATOM   3059  CA  CYS A 340     -15.112 -27.208  65.759  1.00 49.11     0.186 C 
ATOM   3060  C   CYS A 340     -14.304 -26.985  64.488  1.00 50.92     0.241 C 
ATOM   3061  O   CYS A 340     -14.106 -27.913  63.703  1.00 50.25    -0.271 OA
ATOM   3062  CB  CYS A 340     -14.192 -27.288  66.976  1.00 49.96     0.121 C 
ATOM   3063  SG  CYS A 340     -12.998 -28.651  66.906  1.00 54.21    -0.095 SA
ATOM   3064  N   ALA A 341     -13.802 -25.757  64.327  1.00 46.16    -0.346 N 
ATOM   3065  HN  ALA A 341     -14.066 -25.051  65.014  1.00  0.00     0.163 HD
ATOM   3066  CA  ALA A 341     -12.911 -25.343  63.255  1.00 45.94     0.172 C 
ATOM   3067  C   ALA A 341     -11.648 -24.882  63.956  1.00 49.54     0.240 C 
ATOM   3068  O   ALA A 341     -11.736 -24.278  65.028  1.00 49.56    -0.271 OA
ATOM   3069  CB  ALA A 341     -13.524 -24.204  62.459  1.00 46.57     0.042 C 
ATOM   3070  N   THR A 342     -10.476 -25.219  63.403  1.00 45.92    -0.344 N 
ATOM   3071  HN  THR A 342     -10.476 -25.749  62.531  1.00  0.00     0.163 HD
ATOM   3072  CA  THR A 342      -9.191 -24.851  64.010  1.00 45.51     0.205 C 
ATOM   3073  C   THR A 342      -9.049 -23.340  64.194  1.00 49.15     0.243 C 
ATOM   3074  O   THR A 342      -8.638 -22.900  65.268  1.00 48.22    -0.271 OA
ATOM   3075  CB  THR A 342      -8.015 -25.461  63.251  1.00 49.81     0.146 C 
ATOM   3076  OG1 THR A 342      -8.205 -25.250  61.852  1.00 45.46    -0.393 OA
ATOM   3077  HG1 THR A 342      -7.473 -25.630  61.380  1.00  0.00     0.210 HD
ATOM   3078  CG2 THR A 342      -7.824 -26.950  63.563  1.00 46.97     0.042 C 
ATOM   3079  N   TYR A 343      -9.417 -22.557  63.153  1.00 45.66    -0.346 N 
ATOM   3080  HN  TYR A 343      -9.756 -23.023  62.311  1.00  0.00     0.163 HD
ATOM   3081  CA  TYR A 343      -9.367 -21.086  63.140  1.00 45.14     0.180 C 
ATOM   3082  C   TYR A 343     -10.098 -20.524  61.909  1.00 47.94     0.241 C 
ATOM   3083  O   TYR A 343     -10.494 -21.279  61.021  1.00 46.16    -0.271 OA
ATOM   3084  CB  TYR A 343      -7.892 -20.590  63.151  1.00 46.50     0.073 C 
ATOM   3085  CG  TYR A 343      -7.156 -20.806  61.845  1.00 49.10    -0.056 A 
ATOM   3086  CD1 TYR A 343      -6.582 -22.038  61.539  1.00 51.31     0.010 A 
ATOM   3087  CD2 TYR A 343      -7.017 -19.774  60.920  1.00 50.07     0.010 A 
ATOM   3088  CE1 TYR A 343      -5.917 -22.248  60.331  1.00 51.05     0.037 A 
ATOM   3089  CE2 TYR A 343      -6.348 -19.969  59.712  1.00 50.94     0.037 A 
ATOM   3090  CZ  TYR A 343      -5.806 -21.212  59.418  1.00 56.60     0.065 A 
ATOM   3091  OH  TYR A 343      -5.140 -21.409  58.234  1.00 54.58    -0.361 OA
ATOM   3092  HH  TYR A 343      -5.064 -20.699  57.608  1.00  0.00     0.217 HD
ATOM   3093  N   VAL A 344     -10.235 -19.183  61.862  1.00 44.47    -0.346 N 
ATOM   3094  HN  VAL A 344      -9.937 -18.671  62.693  1.00  0.00     0.163 HD
ATOM   3095  CA  VAL A 344     -10.761 -18.374  60.759  1.00 44.23     0.180 C 
ATOM   3096  C   VAL A 344      -9.902 -17.104  60.721  1.00 48.21     0.241 C 
ATOM   3097  O   VAL A 344      -9.313 -16.752  61.746  1.00 48.07    -0.271 OA
ATOM   3098  CB  VAL A 344     -12.283 -18.041  60.832  1.00 48.04     0.009 C 
ATOM   3099  CG1 VAL A 344     -13.139 -19.279  60.585  1.00 47.89     0.012 C 
ATOM   3100  CG2 VAL A 344     -12.664 -17.353  62.145  1.00 47.86     0.012 C 
ATOM   3101  N   ASN A 345      -9.794 -16.438  59.561  1.00 44.06    -0.346 N 
ATOM   3102  HN  ASN A 345     -10.250 -16.800  58.723  1.00  0.00     0.163 HD
ATOM   3103  CA  ASN A 345      -9.026 -15.195  59.492  1.00 43.96     0.185 C 
ATOM   3104  C   ASN A 345     -10.008 -14.058  59.361  1.00 49.12     0.241 C 
ATOM   3105  O   ASN A 345     -10.422 -13.727  58.262  1.00 48.14    -0.271 OA
ATOM   3106  CB  ASN A 345      -7.993 -15.187  58.352  1.00 42.69     0.137 C 
ATOM   3107  CG  ASN A 345      -6.964 -16.288  58.418  1.00 57.22     0.217 C 
ATOM   3108  OD1 ASN A 345      -6.501 -16.686  59.488  1.00 53.46    -0.274 OA
ATOM   3109  ND2 ASN A 345      -6.563 -16.789  57.261  1.00 42.55    -0.370 N 
ATOM   3110 1HD2 ASN A 345      -5.867 -17.533  57.306  1.00  0.00     0.159 HD
ATOM   3111 2HD2 ASN A 345      -6.946 -16.459  56.375  1.00  0.00     0.159 HD
ATOM   3112  N   VAL A 346     -10.414 -13.484  60.495  1.00 47.78    -0.346 N 
ATOM   3113  HN  VAL A 346     -10.037 -13.838  61.374  1.00  0.00     0.163 HD
ATOM   3114  CA  VAL A 346     -11.372 -12.373  60.551  1.00 48.44     0.180 C 
ATOM   3115  C   VAL A 346     -10.865 -11.290  61.475  1.00 53.23     0.241 C 
ATOM   3116  O   VAL A 346     -10.150 -11.590  62.433  1.00 53.27    -0.271 OA
ATOM   3117  CB  VAL A 346     -12.814 -12.803  60.957  1.00 52.62     0.009 C 
ATOM   3118  CG1 VAL A 346     -13.484 -13.624  59.869  1.00 52.45     0.012 C 
ATOM   3119  CG2 VAL A 346     -12.839 -13.548  62.289  1.00 52.62     0.012 C 
ATOM   3120  N   ASN A 347     -11.239 -10.036  61.196  1.00 50.10    -0.346 N 
ATOM   3121  HN  ASN A 347     -11.761  -9.856  60.338  1.00  0.00     0.163 HD
ATOM   3122  CA  ASN A 347     -10.926  -8.921  62.075  1.00 50.28     0.185 C 
ATOM   3123  C   ASN A 347     -12.059  -8.920  63.102  1.00 53.85     0.241 C 
ATOM   3124  O   ASN A 347     -13.214  -8.679  62.738  1.00 52.65    -0.271 OA
ATOM   3125  CB  ASN A 347     -10.858  -7.591  61.310  1.00 51.79     0.137 C 
ATOM   3126  CG  ASN A 347     -10.293  -6.442  62.122  1.00 77.92     0.217 C 
ATOM   3127  OD1 ASN A 347     -10.341  -6.422  63.353  1.00 76.60    -0.274 OA
ATOM   3128  ND2 ASN A 347      -9.731  -5.455  61.449  1.00 69.28    -0.370 N 
ATOM   3129 1HD2 ASN A 347      -9.691  -5.472  60.430  1.00  0.00     0.159 HD
ATOM   3130 2HD2 ASN A 347      -9.351  -4.682  61.995  1.00  0.00     0.159 HD
ATOM   3131  N   ILE A 348     -11.730  -9.267  64.365  1.00 51.57    -0.346 N 
ATOM   3132  HN  ILE A 348     -10.748  -9.473  64.547  1.00  0.00     0.163 HD
ATOM   3133  CA  ILE A 348     -12.658  -9.376  65.506  1.00 52.15     0.180 C 
ATOM   3134  C   ILE A 348     -13.509  -8.080  65.730  1.00 55.29     0.241 C 
ATOM   3135  O   ILE A 348     -14.671  -8.183  66.128  1.00 54.95    -0.271 OA
ATOM   3136  CB  ILE A 348     -11.899  -9.846  66.788  1.00 56.00     0.013 C 
ATOM   3137  CG1 ILE A 348     -12.879 -10.322  67.896  1.00 56.96     0.002 C 
ATOM   3138  CG2 ILE A 348     -10.888  -8.797  67.308  1.00 56.82     0.012 C 
ATOM   3139  CD1 ILE A 348     -12.306 -11.343  68.901  1.00 64.67     0.005 C 
ATOM   3140  N   ARG A 349     -12.952  -6.894  65.421  1.00 51.62    -0.346 N 
ATOM   3141  HN  ARG A 349     -11.992  -6.885  65.076  1.00  0.00     0.163 HD
ATOM   3142  CA  ARG A 349     -13.657  -5.614  65.556  1.00 51.84     0.176 C 
ATOM   3143  C   ARG A 349     -14.620  -5.310  64.396  1.00 56.43     0.241 C 
ATOM   3144  O   ARG A 349     -15.406  -4.367  64.510  1.00 56.61    -0.271 OA
ATOM   3145  CB  ARG A 349     -12.674  -4.441  65.778  1.00 53.07     0.036 C 
ATOM   3146  CG  ARG A 349     -11.830  -4.082  64.561  1.00 67.38     0.023 C 
ATOM   3147  CD  ARG A 349     -11.214  -2.700  64.629  1.00 85.43     0.138 C 
ATOM   3148  NE  ARG A 349     -10.308  -2.461  63.499  1.00 97.28    -0.227 N 
ATOM   3149  HE  ARG A 349      -9.319  -2.669  63.634  1.00  0.00     0.177 HD
ATOM   3150  CZ  ARG A 349     -10.683  -1.993  62.310  1.00109.57     0.665 C 
ATOM   3151  NH1 ARG A 349     -11.958  -1.705  62.073  1.00 92.30    -0.235 N 
ATOM   3152 1HH1 ARG A 349     -12.245  -1.347  61.162  1.00  0.00     0.174 HD
ATOM   3153 2HH1 ARG A 349     -12.647  -1.840  62.813  1.00  0.00     0.174 HD
ATOM   3154  NH2 ARG A 349      -9.787  -1.817  61.348  1.00 96.87    -0.235 N 
ATOM   3155 1HH2 ARG A 349     -10.074  -1.459  60.437  1.00  0.00     0.174 HD
ATOM   3156 2HH2 ARG A 349      -8.808  -2.038  61.530  1.00  0.00     0.174 HD
ATOM   3157  N   ASP A 350     -14.545  -6.074  63.279  1.00 52.45    -0.346 N 
ATOM   3158  HN  ASP A 350     -13.863  -6.832  63.255  1.00  0.00     0.163 HD
ATOM   3159  CA  ASP A 350     -15.398  -5.863  62.100  1.00 51.97     0.186 C 
ATOM   3160  C   ASP A 350     -16.564  -6.849  61.982  1.00 55.88     0.241 C 
ATOM   3161  O   ASP A 350     -17.602  -6.501  61.415  1.00 55.51    -0.271 OA
ATOM   3162  CB  ASP A 350     -14.561  -5.852  60.804  1.00 53.53     0.147 C 
ATOM   3163  CG  ASP A 350     -13.572  -4.698  60.694  1.00 62.57     0.175 C 
ATOM   3164  OD1 ASP A 350     -13.882  -3.593  61.197  1.00 64.54    -0.648 OA
ATOM   3165  OD2 ASP A 350     -12.504  -4.890  60.077  1.00 63.31    -0.648 OA
ATOM   3166  N   ILE A 351     -16.392  -8.070  62.498  1.00 52.57    -0.346 N 
ATOM   3167  HN  ILE A 351     -15.509  -8.283  62.961  1.00  0.00     0.163 HD
ATOM   3168  CA  ILE A 351     -17.414  -9.114  62.428  1.00 52.89     0.180 C 
ATOM   3169  C   ILE A 351     -17.961  -9.395  63.831  1.00 55.97     0.241 C 
ATOM   3170  O   ILE A 351     -17.215  -9.289  64.805  1.00 56.24    -0.271 OA
ATOM   3171  CB  ILE A 351     -16.861 -10.383  61.689  1.00 56.32     0.013 C 
ATOM   3172  CG1 ILE A 351     -16.510 -10.065  60.232  1.00 57.36     0.002 C 
ATOM   3173  CG2 ILE A 351     -17.830 -11.558  61.727  1.00 56.99     0.012 C 
ATOM   3174  CD1 ILE A 351     -15.076  -9.893  59.978  1.00 67.29     0.005 C 
ATOM   3175  N   ASP A 352     -19.268  -9.713  63.925  1.00 51.41    -0.345 N 
ATOM   3176  HN  ASP A 352     -19.811  -9.746  63.062  1.00  0.00     0.163 HD
ATOM   3177  CA  ASP A 352     -19.961 -10.014  65.174  1.00 50.91     0.186 C 
ATOM   3178  C   ASP A 352     -19.785 -11.473  65.556  1.00 54.49     0.241 C 
ATOM   3179  O   ASP A 352     -19.254 -11.775  66.626  1.00 55.50    -0.271 OA
ATOM   3180  CB  ASP A 352     -21.473  -9.697  65.060  1.00 52.97     0.147 C 
ATOM   3181  CG  ASP A 352     -21.858  -8.228  64.978  1.00 66.02     0.175 C 
ATOM   3182  OD1 ASP A 352     -21.145  -7.388  65.571  1.00 67.75    -0.648 OA
ATOM   3183  OD2 ASP A 352     -22.887  -7.921  64.338  1.00 72.37    -0.648 OA
ATOM   3184  N   LYS A 353     -20.282 -12.379  64.700  1.00 48.98    -0.346 N 
ATOM   3185  HN  LYS A 353     -20.696 -12.042  63.831  1.00  0.00     0.163 HD
ATOM   3186  CA  LYS A 353     -20.264 -13.821  64.941  1.00 47.41     0.176 C 
ATOM   3187  C   LYS A 353     -19.902 -14.630  63.683  1.00 48.63     0.241 C 
ATOM   3188  O   LYS A 353     -19.939 -14.112  62.567  1.00 47.47    -0.271 OA
ATOM   3189  CB  LYS A 353     -21.658 -14.266  65.433  1.00 49.33     0.035 C 
ATOM   3190  CG  LYS A 353     -22.109 -13.667  66.764  1.00 61.26     0.004 C 
ATOM   3191  CD  LYS A 353     -21.894 -14.622  67.917  1.00 68.77     0.027 C 
ATOM   3192  CE  LYS A 353     -22.382 -14.042  69.215  1.00 78.86     0.229 C 
ATOM   3193  NZ  LYS A 353     -22.849 -15.116  70.128  1.00 90.66    -0.079 N 
ATOM   3194  HZ1 LYS A 353     -23.180 -14.722  71.009  1.00  0.00     0.274 HD
ATOM   3195  HZ2 LYS A 353     -22.130 -15.824  70.277  1.00  0.00     0.274 HD
ATOM   3196  HZ3 LYS A 353     -23.556 -15.705  69.688  1.00  0.00     0.274 HD
ATOM   3197  N   ILE A 354     -19.579 -15.916  63.886  1.00 44.46    -0.346 N 
ATOM   3198  HN  ILE A 354     -19.520 -16.231  64.854  1.00  0.00     0.163 HD
ATOM   3199  CA  ILE A 354     -19.302 -16.911  62.843  1.00 43.28     0.180 C 
ATOM   3200  C   ILE A 354     -20.191 -18.132  63.075  1.00 47.04     0.241 C 
ATOM   3201  O   ILE A 354     -20.511 -18.458  64.221  1.00 47.84    -0.271 OA
ATOM   3202  CB  ILE A 354     -17.801 -17.293  62.696  1.00 45.65     0.013 C 
ATOM   3203  CG1 ILE A 354     -17.214 -17.856  64.026  1.00 46.14     0.002 C 
ATOM   3204  CG2 ILE A 354     -16.984 -16.115  62.137  1.00 44.85     0.012 C 
ATOM   3205  CD1 ILE A 354     -15.908 -18.604  63.916  1.00 49.01     0.005 C 
ATOM   3206  N   TYR A 355     -20.595 -18.797  61.994  1.00 41.65    -0.346 N 
ATOM   3207  HN  TYR A 355     -20.307 -18.453  61.078  1.00  0.00     0.163 HD
ATOM   3208  CA  TYR A 355     -21.428 -19.993  62.054  1.00 40.20     0.180 C 
ATOM   3209  C   TYR A 355     -21.106 -20.918  60.882  1.00 44.20     0.241 C 
ATOM   3210  O   TYR A 355     -20.470 -20.483  59.916  1.00 43.80    -0.271 OA
ATOM   3211  CB  TYR A 355     -22.920 -19.616  62.059  1.00 39.62     0.073 C 
ATOM   3212  CG  TYR A 355     -23.413 -18.966  60.783  1.00 38.89    -0.056 A 
ATOM   3213  CD1 TYR A 355     -23.327 -17.586  60.599  1.00 40.03     0.010 A 
ATOM   3214  CD2 TYR A 355     -24.030 -19.718  59.790  1.00 39.23     0.010 A 
ATOM   3215  CE1 TYR A 355     -23.816 -16.979  59.441  1.00 39.68     0.037 A 
ATOM   3216  CE2 TYR A 355     -24.501 -19.126  58.619  1.00 39.83     0.037 A 
ATOM   3217  CZ  TYR A 355     -24.400 -17.756  58.452  1.00 45.22     0.065 A 
ATOM   3218  OH  TYR A 355     -24.888 -17.188  57.303  1.00 44.46    -0.361 OA
ATOM   3219  HH  TYR A 355     -24.819 -16.247  57.188  1.00  0.00     0.217 HD
ATOM   3220  N   VAL A 356     -21.588 -22.167  60.943  1.00 39.76    -0.346 N 
ATOM   3221  HN  VAL A 356     -22.109 -22.458  61.770  1.00  0.00     0.163 HD
ATOM   3222  CA  VAL A 356     -21.387 -23.121  59.857  1.00 38.74     0.180 C 
ATOM   3223  C   VAL A 356     -22.687 -23.324  59.085  1.00 41.69     0.241 C 
ATOM   3224  O   VAL A 356     -23.672 -23.800  59.651  1.00 41.16    -0.271 OA
ATOM   3225  CB  VAL A 356     -20.724 -24.448  60.311  1.00 41.85     0.009 C 
ATOM   3226  CG1 VAL A 356     -20.691 -25.475  59.179  1.00 41.77     0.012 C 
ATOM   3227  CG2 VAL A 356     -19.320 -24.199  60.842  1.00 41.17     0.012 C 
ATOM   3228  N   ARG A 357     -22.687 -22.926  57.792  1.00 37.10    -0.346 N 
ATOM   3229  HN  ARG A 357     -21.848 -22.476  57.427  1.00  0.00     0.163 HD
ATOM   3230  CA  ARG A 357     -23.821 -23.104  56.891  1.00 35.88     0.176 C 
ATOM   3231  C   ARG A 357     -23.629 -24.449  56.210  1.00 41.26     0.241 C 
ATOM   3232  O   ARG A 357     -22.511 -24.786  55.830  1.00 41.76    -0.271 OA
ATOM   3233  CB  ARG A 357     -23.893 -21.964  55.864  1.00 35.18     0.036 C 
ATOM   3234  CG  ARG A 357     -25.125 -22.001  54.968  1.00 42.27     0.023 C 
ATOM   3235  CD  ARG A 357     -25.736 -20.623  54.822  1.00 45.60     0.138 C 
ATOM   3236  NE  ARG A 357     -26.925 -20.625  53.967  1.00 47.61    -0.227 N 
ATOM   3237  HE  ARG A 357     -26.790 -20.469  52.968  1.00  0.00     0.177 HD
ATOM   3238  CZ  ARG A 357     -28.167 -20.815  54.400  1.00 56.04     0.665 C 
ATOM   3239  NH1 ARG A 357     -28.399 -21.062  55.681  1.00 50.67    -0.235 N 
ATOM   3240 1HH1 ARG A 357     -27.616 -21.086  56.334  1.00  0.00     0.174 HD
ATOM   3241 2HH1 ARG A 357     -29.352 -21.208  56.013  1.00  0.00     0.174 HD
ATOM   3242  NH2 ARG A 357     -29.184 -20.784  53.552  1.00 40.95    -0.235 N 
ATOM   3243 1HH2 ARG A 357     -29.005 -20.594  52.566  1.00  0.00     0.174 HD
ATOM   3244 2HH2 ARG A 357     -30.137 -20.930  53.884  1.00  0.00     0.174 HD
ATOM   3245  N   THR A 358     -24.697 -25.256  56.137  1.00 37.82    -0.344 N 
ATOM   3246  HN  THR A 358     -25.584 -24.931  56.522  1.00  0.00     0.163 HD
ATOM   3247  CA  THR A 358     -24.641 -26.580  55.529  1.00 36.86     0.205 C 
ATOM   3248  C   THR A 358     -25.835 -26.753  54.626  1.00 38.76     0.243 C 
ATOM   3249  O   THR A 358     -26.833 -26.061  54.786  1.00 38.74    -0.271 OA
ATOM   3250  CB  THR A 358     -24.606 -27.705  56.588  1.00 46.23     0.146 C 
ATOM   3251  OG1 THR A 358     -25.898 -27.845  57.184  1.00 52.34    -0.393 OA
ATOM   3252  HG1 THR A 358     -26.568 -27.965  56.521  1.00  0.00     0.210 HD
ATOM   3253  CG2 THR A 358     -23.531 -27.512  57.651  1.00 43.23     0.042 C 
ATOM   3254  N   GLY A 359     -25.731 -27.691  53.705  1.00 34.28    -0.350 N 
ATOM   3255  HN  GLY A 359     -24.854 -28.206  53.632  1.00  0.00     0.163 HD
ATOM   3256  CA  GLY A 359     -26.807 -28.024  52.791  1.00 34.21     0.225 C 
ATOM   3257  C   GLY A 359     -26.609 -29.397  52.201  1.00 39.38     0.236 C 
ATOM   3258  O   GLY A 359     -25.474 -29.859  52.090  1.00 40.06    -0.272 OA
ATOM   3259  N   ILE A 360     -27.701 -30.054  51.813  1.00 37.19    -0.346 N 
ATOM   3260  HN  ILE A 360     -28.611 -29.617  51.957  1.00  0.00     0.163 HD
ATOM   3261  CA  ILE A 360     -27.648 -31.379  51.188  1.00 37.54     0.180 C 
ATOM   3262  C   ILE A 360     -28.076 -31.175  49.748  1.00 42.42     0.241 C 
ATOM   3263  O   ILE A 360     -29.207 -30.767  49.496  1.00 42.81    -0.271 OA
ATOM   3264  CB  ILE A 360     -28.468 -32.462  51.960  1.00 40.01     0.013 C 
ATOM   3265  CG1 ILE A 360     -28.150 -32.464  53.487  1.00 39.87     0.002 C 
ATOM   3266  CG2 ILE A 360     -28.299 -33.847  51.335  1.00 39.91     0.012 C 
ATOM   3267  CD1 ILE A 360     -26.683 -32.801  53.945  1.00 44.73     0.005 C 
ATOM   3268  N   TYR A 361     -27.141 -31.382  48.813  1.00 38.34    -0.346 N 
ATOM   3269  HN  TYR A 361     -26.235 -31.751  49.103  1.00  0.00     0.163 HD
ATOM   3270  CA  TYR A 361     -27.359 -31.105  47.403  1.00 37.73     0.180 C 
ATOM   3271  C   TYR A 361     -27.286 -32.305  46.489  1.00 40.54     0.241 C 
ATOM   3272  O   TYR A 361     -26.532 -33.257  46.724  1.00 39.74    -0.271 OA
ATOM   3273  CB  TYR A 361     -26.324 -30.057  46.920  1.00 39.35     0.073 C 
ATOM   3274  CG  TYR A 361     -26.622 -28.637  47.350  1.00 41.24    -0.056 A 
ATOM   3275  CD1 TYR A 361     -26.365 -28.213  48.650  1.00 43.02     0.010 A 
ATOM   3276  CD2 TYR A 361     -27.145 -27.713  46.451  1.00 41.94     0.010 A 
ATOM   3277  CE1 TYR A 361     -26.654 -26.911  49.055  1.00 42.61     0.037 A 
ATOM   3278  CE2 TYR A 361     -27.423 -26.405  46.841  1.00 42.57     0.037 A 
ATOM   3279  CZ  TYR A 361     -27.180 -26.012  48.147  1.00 49.15     0.065 A 
ATOM   3280  OH  TYR A 361     -27.460 -24.730  48.542  1.00 52.29    -0.361 OA
ATOM   3281  HH  TYR A 361     -27.822 -24.112  47.918  1.00  0.00     0.217 HD
ATOM   3282  N   HIS A 362     -28.042 -32.202  45.399  1.00 36.55    -0.346 N 
ATOM   3283  HN  HIS A 362     -28.691 -31.416  45.357  1.00  0.00     0.163 HD
ATOM   3284  CA  HIS A 362     -28.028 -33.102  44.269  1.00 36.42     0.182 C 
ATOM   3285  C   HIS A 362     -27.793 -32.151  43.093  1.00 43.47     0.241 C 
ATOM   3286  O   HIS A 362     -28.721 -31.479  42.632  1.00 44.22    -0.271 OA
ATOM   3287  CB  HIS A 362     -29.349 -33.851  44.145  1.00 36.07     0.093 C 
ATOM   3288  CG  HIS A 362     -29.278 -34.965  43.162  1.00 38.33     0.028 A 
ATOM   3289  ND1 HIS A 362     -29.817 -34.842  41.902  1.00 39.77    -0.354 N 
ATOM   3290  HD1 HIS A 362     -30.321 -34.041  41.523  1.00  0.00     0.166 HD
ATOM   3291  CD2 HIS A 362     -28.700 -36.179  43.278  1.00 39.01     0.114 A 
ATOM   3292  CE1 HIS A 362     -29.545 -35.978  41.287  1.00 38.64     0.180 A 
ATOM   3293  NE2 HIS A 362     -28.896 -36.822  42.086  1.00 38.82    -0.360 N 
ATOM   3294  HE2 HIS A 362     -28.600 -37.770  41.853  1.00  0.00     0.166 HD
ATOM   3295  N   GLY A 363     -26.530 -32.005  42.709  1.00 41.19    -0.351 N 
ATOM   3296  HN  GLY A 363     -25.816 -32.594  43.138  1.00  0.00     0.163 HD
ATOM   3297  CA  GLY A 363     -26.125 -31.034  41.697  1.00 41.39     0.225 C 
ATOM   3298  C   GLY A 363     -26.106 -29.656  42.328  1.00 44.81     0.235 C 
ATOM   3299  O   GLY A 363     -25.531 -29.478  43.398  1.00 43.56    -0.272 OA
ATOM   3300  N   GLY A 364     -26.794 -28.705  41.716  1.00 43.78    -0.351 N 
ATOM   3301  HN  GLY A 364     -27.264 -28.924  40.838  1.00  0.00     0.163 HD
ATOM   3302  CA  GLY A 364     -26.902 -27.352  42.258  1.00 44.26     0.225 C 
ATOM   3303  C   GLY A 364     -28.221 -27.125  42.968  1.00 50.51     0.236 C 
ATOM   3304  O   GLY A 364     -28.539 -26.000  43.367  1.00 50.40    -0.272 OA
ATOM   3305  N   GLU A 365     -28.992 -28.215  43.132  1.00 48.41    -0.346 N 
ATOM   3306  HN  GLU A 365     -28.612 -29.105  42.811  1.00  0.00     0.163 HD
ATOM   3307  CA  GLU A 365     -30.321 -28.238  43.727  1.00 48.58     0.177 C 
ATOM   3308  C   GLU A 365     -30.310 -28.820  45.147  1.00 52.49     0.243 C 
ATOM   3309  O   GLU A 365     -29.983 -29.999  45.311  1.00 52.91    -0.271 OA
ATOM   3310  CB  GLU A 365     -31.263 -29.049  42.812  1.00 50.04     0.045 C 
ATOM   3311  CG  GLU A 365     -32.714 -29.102  43.258  1.00 63.64     0.116 C 
ATOM   3312  CD  GLU A 365     -33.642 -29.721  42.233  1.00 85.91     0.172 C 
ATOM   3313  OE1 GLU A 365     -33.660 -30.969  42.119  1.00 80.50    -0.648 OA
ATOM   3314  OE2 GLU A 365     -34.332 -28.956  41.524  1.00 82.18    -0.648 OA
ATOM   3315  N   PRO A 366     -30.692 -28.031  46.181  1.00 48.63    -0.337 N 
ATOM   3316  CA  PRO A 366     -30.784 -28.600  47.539  1.00 48.50     0.179 C 
ATOM   3317  C   PRO A 366     -31.903 -29.640  47.602  1.00 51.32     0.241 C 
ATOM   3318  O   PRO A 366     -32.927 -29.488  46.935  1.00 50.02    -0.271 OA
ATOM   3319  CB  PRO A 366     -31.106 -27.391  48.428  1.00 50.07     0.037 C 
ATOM   3320  CG  PRO A 366     -30.911 -26.193  47.576  1.00 54.71     0.022 C 
ATOM   3321  CD  PRO A 366     -31.128 -26.624  46.167  1.00 50.35     0.127 C 
ATOM   3322  N   LEU A 367     -31.677 -30.717  48.356  1.00 47.87    -0.346 N 
ATOM   3323  HN  LEU A 367     -30.789 -30.770  48.856  1.00  0.00     0.163 HD
ATOM   3324  CA  LEU A 367     -32.617 -31.829  48.515  1.00 47.43     0.177 C 
ATOM   3325  C   LEU A 367     -33.556 -31.579  49.689  1.00 52.33     0.241 C 
ATOM   3326  O   LEU A 367     -34.580 -32.249  49.822  1.00 52.74    -0.271 OA
ATOM   3327  CB  LEU A 367     -31.845 -33.146  48.700  1.00 47.02     0.038 C 
ATOM   3328  CG  LEU A 367     -31.123 -33.678  47.460  1.00 50.49    -0.020 C 
ATOM   3329  CD1 LEU A 367     -29.948 -34.557  47.850  1.00 50.12     0.009 C 
ATOM   3330  CD2 LEU A 367     -32.078 -34.419  46.535  1.00 51.30     0.009 C 
ATOM   3331  N   CYS A 368     -33.198 -30.597  50.527  1.00 48.25    -0.345 N 
ATOM   3332  HN  CYS A 368     -32.318 -30.123  50.321  1.00  0.00     0.163 HD
ATOM   3333  CA  CYS A 368     -33.928 -30.130  51.702  1.00 47.99     0.186 C 
ATOM   3334  C   CYS A 368     -33.413 -28.726  52.026  1.00 53.34     0.242 C 
ATOM   3335  O   CYS A 368     -32.458 -28.268  51.391  1.00 53.26    -0.271 OA
ATOM   3336  CB  CYS A 368     -33.750 -31.090  52.880  1.00 47.77     0.121 C 
ATOM   3337  SG  CYS A 368     -32.033 -31.316  53.411  1.00 51.20    -0.095 SA
ATOM   3338  N   ASP A 369     -34.040 -28.034  52.988  1.00 50.12    -0.345 N 
ATOM   3339  HN  ASP A 369     -34.827 -28.462  53.475  1.00  0.00     0.163 HD
ATOM   3340  CA  ASP A 369     -33.626 -26.685  53.357  1.00 49.84     0.186 C 
ATOM   3341  C   ASP A 369     -32.248 -26.708  54.015  1.00 52.73     0.241 C 
ATOM   3342  O   ASP A 369     -31.921 -27.665  54.722  1.00 52.38    -0.271 OA
ATOM   3343  CB  ASP A 369     -34.666 -26.043  54.300  1.00 52.10     0.147 C 
ATOM   3344  CG  ASP A 369     -34.647 -24.519  54.391  1.00 67.20     0.175 C 
ATOM   3345  OD1 ASP A 369     -33.967 -23.871  53.554  1.00 68.41    -0.648 OA
ATOM   3346  OD2 ASP A 369     -35.343 -23.970  55.275  1.00 75.01    -0.648 OA
ATOM   3347  N   ASN A 370     -31.441 -25.660  53.766  1.00 48.37    -0.346 N 
ATOM   3348  HN  ASN A 370     -31.772 -24.952  53.111  1.00  0.00     0.163 HD
ATOM   3349  CA  ASN A 370     -30.122 -25.466  54.370  1.00 47.68     0.185 C 
ATOM   3350  C   ASN A 370     -30.272 -25.345  55.886  1.00 51.26     0.241 C 
ATOM   3351  O   ASN A 370     -31.263 -24.786  56.364  1.00 51.38    -0.271 OA
ATOM   3352  CB  ASN A 370     -29.470 -24.182  53.850  1.00 46.21     0.137 C 
ATOM   3353  CG  ASN A 370     -28.871 -24.235  52.459  1.00 64.51     0.217 C 
ATOM   3354  OD1 ASN A 370     -28.259 -23.270  52.005  1.00 63.03    -0.274 OA
ATOM   3355  ND2 ASN A 370     -29.025 -25.338  51.742  1.00 54.83    -0.370 N 
ATOM   3356 1HD2 ASN A 370     -29.533 -26.139  52.119  1.00  0.00     0.159 HD
ATOM   3357 2HD2 ASN A 370     -28.622 -25.374  50.806  1.00  0.00     0.159 HD
ATOM   3358  N   VAL A 371     -29.296 -25.872  56.635  1.00 46.28    -0.346 N 
ATOM   3359  HN  VAL A 371     -28.509 -26.319  56.165  1.00  0.00     0.163 HD
ATOM   3360  CA  VAL A 371     -29.308 -25.835  58.092  1.00 45.42     0.180 C 
ATOM   3361  C   VAL A 371     -28.030 -25.153  58.569  1.00 47.09     0.241 C 
ATOM   3362  O   VAL A 371     -26.938 -25.505  58.120  1.00 47.20    -0.271 OA
ATOM   3363  CB  VAL A 371     -29.501 -27.249  58.727  1.00 49.58     0.009 C 
ATOM   3364  CG1 VAL A 371     -29.544 -27.177  60.255  1.00 49.64     0.012 C 
ATOM   3365  CG2 VAL A 371     -30.756 -27.940  58.196  1.00 49.46     0.012 C 
ATOM   3366  N   ASN A 372     -28.172 -24.177  59.472  1.00 41.47    -0.346 N 
ATOM   3367  HN  ASN A 372     -29.116 -23.915  59.755  1.00  0.00     0.163 HD
ATOM   3368  CA  ASN A 372     -27.050 -23.469  60.072  1.00 40.82     0.185 C 
ATOM   3369  C   ASN A 372     -26.810 -23.941  61.503  1.00 45.18     0.241 C 
ATOM   3370  O   ASN A 372     -27.746 -24.348  62.192  1.00 44.59    -0.271 OA
ATOM   3371  CB  ASN A 372     -27.329 -21.964  60.112  1.00 39.12     0.137 C 
ATOM   3372  CG  ASN A 372     -27.339 -21.260  58.774  1.00 61.24     0.217 C 
ATOM   3373  OD1 ASN A 372     -26.694 -21.674  57.805  1.00 50.75    -0.274 OA
ATOM   3374  ND2 ASN A 372     -28.044 -20.140  58.706  1.00 49.82    -0.370 N 
ATOM   3375 1HD2 ASN A 372     -28.577 -19.798  59.506  1.00  0.00     0.159 HD
ATOM   3376 2HD2 ASN A 372     -28.051 -19.665  57.803  1.00  0.00     0.159 HD
ATOM   3377  N   THR A 373     -25.568 -23.815  61.976  1.00 42.08    -0.344 N 
ATOM   3378  HN  THR A 373     -24.821 -23.532  61.342  1.00  0.00     0.163 HD
ATOM   3379  CA  THR A 373     -25.254 -24.071  63.373  1.00 42.41     0.205 C 
ATOM   3380  C   THR A 373     -25.604 -22.752  64.088  1.00 48.51     0.243 C 
ATOM   3381  O   THR A 373     -26.023 -21.783  63.437  1.00 47.58    -0.271 OA
ATOM   3382  CB  THR A 373     -23.761 -24.375  63.576  1.00 49.45     0.146 C 
ATOM   3383  OG1 THR A 373     -22.969 -23.265  63.141  1.00 51.00    -0.393 OA
ATOM   3384  HG1 THR A 373     -22.046 -23.453  63.266  1.00  0.00     0.210 HD
ATOM   3385  CG2 THR A 373     -23.319 -25.654  62.917  1.00 48.56     0.042 C 
ATOM   3386  N   GLN A 374     -25.392 -22.701  65.410  1.00 46.09    -0.346 N 
ATOM   3387  HN  GLN A 374     -25.066 -23.541  65.888  1.00  0.00     0.163 HD
ATOM   3388  CA  GLN A 374     -25.609 -21.492  66.190  1.00 45.89     0.177 C 
ATOM   3389  C   GLN A 374     -24.459 -20.529  65.895  1.00 50.38     0.241 C 
ATOM   3390  O   GLN A 374     -23.392 -20.960  65.441  1.00 50.72    -0.271 OA
ATOM   3391  CB  GLN A 374     -25.655 -21.830  67.695  1.00 47.19     0.044 C 
ATOM   3392  CG  GLN A 374     -26.895 -22.621  68.127  1.00 63.95     0.105 C 
ATOM   3393  CD  GLN A 374     -28.182 -21.831  68.004  1.00 86.86     0.215 C 
ATOM   3394  OE1 GLN A 374     -28.342 -20.752  68.588  1.00 81.57    -0.274 OA
ATOM   3395  NE2 GLN A 374     -29.133 -22.363  67.245  1.00 80.75    -0.370 N 
ATOM   3396 1HE2 GLN A 374     -29.001 -23.253  66.764  1.00  0.00     0.159 HD
ATOM   3397 2HE2 GLN A 374     -29.999 -21.831  67.162  1.00  0.00     0.159 HD
ATOM   3398  N   ARG A 375     -24.675 -19.233  66.133  1.00 46.42    -0.346 N 
ATOM   3399  HN  ARG A 375     -25.597 -18.946  66.461  1.00  0.00     0.163 HD
ATOM   3400  CA  ARG A 375     -23.653 -18.208  65.945  1.00 45.94     0.176 C 
ATOM   3401  C   ARG A 375     -22.738 -18.247  67.154  1.00 51.37     0.241 C 
ATOM   3402  O   ARG A 375     -23.226 -18.358  68.276  1.00 52.05    -0.271 OA
ATOM   3403  CB  ARG A 375     -24.295 -16.823  65.802  1.00 44.55     0.036 C 
ATOM   3404  CG  ARG A 375     -25.251 -16.730  64.624  1.00 51.44     0.023 C 
ATOM   3405  CD  ARG A 375     -25.714 -15.316  64.382  1.00 52.50     0.138 C 
ATOM   3406  NE  ARG A 375     -26.632 -15.267  63.249  1.00 58.55    -0.227 N 
ATOM   3407  HE  ARG A 375     -26.884 -16.149  62.802  1.00  0.00     0.177 HD
ATOM   3408  CZ  ARG A 375     -27.162 -14.151  62.761  1.00 67.19     0.665 C 
ATOM   3409  NH1 ARG A 375     -26.860 -12.976  63.296  1.00 56.41    -0.235 N 
ATOM   3410 1HH1 ARG A 375     -27.267 -12.119  62.921  1.00  0.00     0.174 HD
ATOM   3411 2HH1 ARG A 375     -26.220 -12.936  64.089  1.00  0.00     0.174 HD
ATOM   3412  NH2 ARG A 375     -27.995 -14.203  61.729  1.00 43.55    -0.235 N 
ATOM   3413 1HH2 ARG A 375     -28.402 -13.346  61.354  1.00  0.00     0.174 HD
ATOM   3414 2HH2 ARG A 375     -28.227 -15.107  61.317  1.00  0.00     0.174 HD
ATOM   3415  N   VAL A 376     -21.416 -18.219  66.938  1.00 48.63    -0.346 N 
ATOM   3416  HN  VAL A 376     -21.084 -18.154  65.976  1.00  0.00     0.163 HD
ATOM   3417  CA  VAL A 376     -20.419 -18.277  68.017  1.00 48.78     0.180 C 
ATOM   3418  C   VAL A 376     -19.392 -17.145  67.842  1.00 55.16     0.243 C 
ATOM   3419  O   VAL A 376     -19.327 -16.583  66.748  1.00 53.76    -0.271 OA
ATOM   3420  CB  VAL A 376     -19.744 -19.677  68.164  1.00 52.49     0.009 C 
ATOM   3421  CG1 VAL A 376     -20.768 -20.778  68.440  1.00 52.18     0.012 C 
ATOM   3422  CG2 VAL A 376     -18.866 -20.021  66.959  1.00 52.34     0.012 C 
ATOM   3423  N   PRO A 377     -18.586 -16.775  68.874  1.00 55.04    -0.337 N 
ATOM   3424  CA  PRO A 377     -17.611 -15.691  68.674  1.00 55.88     0.179 C 
ATOM   3425  C   PRO A 377     -16.522 -16.071  67.675  1.00 61.76     0.241 C 
ATOM   3426  O   PRO A 377     -16.142 -17.242  67.580  1.00 60.80    -0.271 OA
ATOM   3427  CB  PRO A 377     -17.032 -15.464  70.079  1.00 57.51     0.037 C 
ATOM   3428  CG  PRO A 377     -17.997 -16.126  71.021  1.00 61.32     0.022 C 
ATOM   3429  CD  PRO A 377     -18.515 -17.293  70.257  1.00 56.61     0.127 C 
ATOM   3430  N   CYS A 378     -16.043 -15.066  66.922  1.00 60.70    -0.345 N 
ATOM   3431  HN  CYS A 378     -16.456 -14.146  67.075  1.00  0.00     0.163 HD
ATOM   3432  CA  CYS A 378     -14.989 -15.149  65.902  1.00 61.73     0.186 C 
ATOM   3433  C   CYS A 378     -13.751 -15.858  66.418  1.00 66.84     0.242 C 
ATOM   3434  O   CYS A 378     -13.134 -16.638  65.690  1.00 66.96    -0.271 OA
ATOM   3435  CB  CYS A 378     -14.637 -13.751  65.405  1.00 62.44     0.121 C 
ATOM   3436  SG  CYS A 378     -16.012 -12.872  64.625  1.00 66.74    -0.095 SA
ATOM   3437  N   SER A 379     -13.391 -15.565  67.679  1.00 63.67    -0.344 N 
ATOM   3438  HN  SER A 379     -13.999 -14.929  68.196  1.00  0.00     0.163 HD
ATOM   3439  CA  SER A 379     -12.216 -16.068  68.380  1.00 63.21     0.200 C 
ATOM   3440  C   SER A 379     -12.368 -17.492  68.919  1.00 65.42     0.243 C 
ATOM   3441  O   SER A 379     -11.379 -18.080  69.359  1.00 65.24    -0.271 OA
ATOM   3442  CB  SER A 379     -11.846 -15.110  69.507  1.00 67.54     0.199 C 
ATOM   3443  OG  SER A 379     -10.524 -15.345  69.962  1.00 80.15    -0.398 OA
ATOM   3444  HG  SER A 379     -10.293 -14.748  70.664  1.00  0.00     0.209 HD
ATOM   3445  N   ASN A 380     -13.591 -18.048  68.893  1.00 60.64    -0.345 N 
ATOM   3446  HN  ASN A 380     -14.367 -17.517  68.498  1.00  0.00     0.163 HD
ATOM   3447  CA  ASN A 380     -13.843 -19.389  69.412  1.00 59.63     0.185 C 
ATOM   3448  C   ASN A 380     -14.750 -20.215  68.471  1.00 61.73     0.243 C 
ATOM   3449  O   ASN A 380     -15.945 -20.367  68.751  1.00 60.99    -0.271 OA
ATOM   3450  CB  ASN A 380     -14.386 -19.315  70.855  1.00 59.99     0.137 C 
ATOM   3451  CG  ASN A 380     -14.222 -20.569  71.684  1.00 75.36     0.217 C 
ATOM   3452  OD1 ASN A 380     -13.909 -21.662  71.187  1.00 60.50    -0.274 OA
ATOM   3453  ND2 ASN A 380     -14.442 -20.433  72.985  1.00 69.38    -0.370 N 
ATOM   3454 1HD2 ASN A 380     -14.699 -19.535  73.394  1.00  0.00     0.159 HD
ATOM   3455 2HD2 ASN A 380     -14.331 -21.279  73.544  1.00  0.00     0.159 HD
ATOM   3456  N   PRO A 381     -14.194 -20.770  67.359  1.00 57.08    -0.337 N 
ATOM   3457  CA  PRO A 381     -15.024 -21.555  66.429  1.00 56.07     0.179 C 
ATOM   3458  C   PRO A 381     -15.314 -22.969  66.948  1.00 58.18     0.241 C 
ATOM   3459  O   PRO A 381     -14.647 -23.935  66.561  1.00 57.81    -0.271 OA
ATOM   3460  CB  PRO A 381     -14.199 -21.559  65.131  1.00 57.96     0.037 C 
ATOM   3461  CG  PRO A 381     -12.999 -20.683  65.391  1.00 62.56     0.022 C 
ATOM   3462  CD  PRO A 381     -12.808 -20.680  66.863  1.00 58.42     0.127 C 
ATOM   3463  N   ARG A 382     -16.311 -23.081  67.843  1.00 52.98    -0.346 N 
ATOM   3464  HN  ARG A 382     -16.808 -22.232  68.113  1.00  0.00     0.163 HD
ATOM   3465  CA  ARG A 382     -16.728 -24.343  68.455  1.00 52.11     0.176 C 
ATOM   3466  C   ARG A 382     -18.253 -24.399  68.507  1.00 55.11     0.241 C 
ATOM   3467  O   ARG A 382     -18.882 -23.488  69.045  1.00 54.85    -0.271 OA
ATOM   3468  CB  ARG A 382     -16.111 -24.496  69.856  1.00 51.38     0.036 C 
ATOM   3469  CG  ARG A 382     -16.254 -25.899  70.443  1.00 56.17     0.023 C 
ATOM   3470  CD  ARG A 382     -15.442 -26.080  71.716  1.00 62.60     0.138 C 
ATOM   3471  NE  ARG A 382     -14.015 -25.811  71.517  1.00 69.38    -0.227 N 
ATOM   3472  HE  ARG A 382     -13.670 -24.882  71.760  1.00  0.00     0.177 HD
ATOM   3473  CZ  ARG A 382     -13.137 -26.692  71.042  1.00 82.39     0.665 C 
ATOM   3474  NH1 ARG A 382     -13.528 -27.914  70.700  1.00 66.76    -0.235 N 
ATOM   3475 1HH1 ARG A 382     -14.508 -28.174  70.809  1.00  0.00     0.174 HD
ATOM   3476 2HH1 ARG A 382     -12.855 -28.589  70.336  1.00  0.00     0.174 HD
ATOM   3477  NH2 ARG A 382     -11.863 -26.354  70.900  1.00 68.32    -0.235 N 
ATOM   3478 1HH2 ARG A 382     -11.563 -25.415  71.163  1.00  0.00     0.174 HD
ATOM   3479 2HH2 ARG A 382     -11.190 -27.029  70.536  1.00  0.00     0.174 HD
ATOM   3480  N   TRP A 383     -18.841 -25.467  67.937  1.00 50.87    -0.346 N 
ATOM   3481  HN  TRP A 383     -18.247 -26.195  67.539  1.00  0.00     0.163 HD
ATOM   3482  CA  TRP A 383     -20.289 -25.633  67.861  1.00 50.21     0.181 C 
ATOM   3483  C   TRP A 383     -20.828 -26.837  68.622  1.00 54.94     0.241 C 
ATOM   3484  O   TRP A 383     -21.845 -26.690  69.296  1.00 53.90    -0.271 OA
ATOM   3485  CB  TRP A 383     -20.749 -25.660  66.398  1.00 48.42     0.075 C 
ATOM   3486  CG  TRP A 383     -20.512 -24.352  65.710  1.00 49.14    -0.028 A 
ATOM   3487  CD1 TRP A 383     -21.304 -23.245  65.771  1.00 51.92     0.096 A 
ATOM   3488  CD2 TRP A 383     -19.342 -23.968  64.976  1.00 48.99    -0.002 A 
ATOM   3489  NE1 TRP A 383     -20.740 -22.220  65.050  1.00 51.27    -0.365 N 
ATOM   3490  HE1 TRP A 383     -21.161 -21.304  64.895  1.00  0.00     0.165 HD
ATOM   3491  CE2 TRP A 383     -19.521 -22.625  64.572  1.00 52.65     0.042 A 
ATOM   3492  CE3 TRP A 383     -18.164 -24.637  64.591  1.00 50.26     0.014 A 
ATOM   3493  CZ2 TRP A 383     -18.570 -21.938  63.805  1.00 51.64     0.030 A 
ATOM   3494  CZ3 TRP A 383     -17.219 -23.950  63.840  1.00 51.47     0.001 A 
ATOM   3495  CH2 TRP A 383     -17.428 -22.618  63.453  1.00 51.90     0.002 A 
ATOM   3496  N   ASN A 384     -20.182 -28.030  68.484  1.00 52.60    -0.346 N 
ATOM   3497  HN  ASN A 384     -19.349 -28.040  67.896  1.00  0.00     0.163 HD
ATOM   3498  CA  ASN A 384     -20.578 -29.310  69.108  1.00 52.63     0.185 C 
ATOM   3499  C   ASN A 384     -22.087 -29.570  68.982  1.00 55.63     0.241 C 
ATOM   3500  O   ASN A 384     -22.720 -30.065  69.913  1.00 55.89    -0.271 OA
ATOM   3501  CB  ASN A 384     -20.104 -29.379  70.568  1.00 54.50     0.137 C 
ATOM   3502  CG  ASN A 384     -18.606 -29.431  70.735  1.00 80.98     0.217 C 
ATOM   3503  OD1 ASN A 384     -17.854 -29.813  69.827  1.00 76.90    -0.274 OA
ATOM   3504  ND2 ASN A 384     -18.138 -29.071  71.921  1.00 74.05    -0.370 N 
ATOM   3505 1HD2 ASN A 384     -17.125 -29.106  72.034  1.00  0.00     0.159 HD
ATOM   3506 2HD2 ASN A 384     -18.757 -28.757  72.668  1.00  0.00     0.159 HD
ATOM   3507  N   GLU A 385     -22.645 -29.225  67.812  1.00 50.74    -0.346 N 
ATOM   3508  HN  GLU A 385     -22.018 -28.912  67.071  1.00  0.00     0.163 HD
ATOM   3509  CA  GLU A 385     -24.069 -29.259  67.508  1.00 49.61     0.177 C 
ATOM   3510  C   GLU A 385     -24.446 -30.260  66.446  1.00 53.29     0.241 C 
ATOM   3511  O   GLU A 385     -23.841 -30.292  65.371  1.00 52.40    -0.271 OA
ATOM   3512  CB  GLU A 385     -24.505 -27.844  67.062  1.00 50.55     0.045 C 
ATOM   3513  CG  GLU A 385     -26.002 -27.607  66.943  1.00 53.68     0.116 C 
ATOM   3514  CD  GLU A 385     -26.389 -26.212  66.489  1.00 65.23     0.172 C 
ATOM   3515  OE1 GLU A 385     -25.537 -25.295  66.561  1.00 52.66    -0.648 OA
ATOM   3516  OE2 GLU A 385     -27.555 -26.031  66.071  1.00 58.45    -0.648 OA
ATOM   3517  N   TRP A 386     -25.500 -31.031  66.725  1.00 50.54    -0.346 N 
ATOM   3518  HN  TRP A 386     -25.922 -30.973  67.652  1.00  0.00     0.163 HD
ATOM   3519  CA  TRP A 386     -26.065 -31.949  65.753  1.00 50.83     0.181 C 
ATOM   3520  C   TRP A 386     -27.045 -31.121  64.922  1.00 54.85     0.241 C 
ATOM   3521  O   TRP A 386     -27.861 -30.376  65.476  1.00 53.97    -0.271 OA
ATOM   3522  CB  TRP A 386     -26.787 -33.118  66.436  1.00 49.90     0.075 C 
ATOM   3523  CG  TRP A 386     -25.867 -34.222  66.875  1.00 50.92    -0.028 A 
ATOM   3524  CD1 TRP A 386     -25.355 -34.417  68.125  1.00 53.79     0.096 A 
ATOM   3525  CD2 TRP A 386     -25.342 -35.275  66.056  1.00 50.65    -0.002 A 
ATOM   3526  NE1 TRP A 386     -24.549 -35.531  68.138  1.00 53.12    -0.365 N 
ATOM   3527  HE1 TRP A 386     -24.061 -35.899  68.955  1.00  0.00     0.165 HD
ATOM   3528  CE2 TRP A 386     -24.507 -36.067  66.878  1.00 54.44     0.042 A 
ATOM   3529  CE3 TRP A 386     -25.476 -35.615  64.698  1.00 51.83     0.014 A 
ATOM   3530  CZ2 TRP A 386     -23.813 -37.178  66.387  1.00 53.78     0.030 A 
ATOM   3531  CZ3 TRP A 386     -24.795 -36.723  64.215  1.00 53.12     0.001 A 
ATOM   3532  CH2 TRP A 386     -23.975 -37.490  65.053  1.00 53.83     0.002 A 
ATOM   3533  N   LEU A 387     -26.901 -31.183  63.593  1.00 50.85    -0.346 N 
ATOM   3534  HN  LEU A 387     -26.138 -31.739  63.207  1.00  0.00     0.163 HD
ATOM   3535  CA  LEU A 387     -27.793 -30.486  62.676  1.00 49.61     0.177 C 
ATOM   3536  C   LEU A 387     -28.711 -31.532  62.102  1.00 53.25     0.241 C 
ATOM   3537  O   LEU A 387     -28.240 -32.569  61.643  1.00 53.48    -0.271 OA
ATOM   3538  CB  LEU A 387     -27.020 -29.741  61.568  1.00 49.19     0.038 C 
ATOM   3539  CG  LEU A 387     -26.049 -28.624  62.008  1.00 52.96    -0.020 C 
ATOM   3540  CD1 LEU A 387     -25.545 -27.854  60.805  1.00 52.83     0.009 C 
ATOM   3541  CD2 LEU A 387     -26.699 -27.641  62.999  1.00 53.44     0.009 C 
ATOM   3542  N   ASN A 388     -30.022 -31.304  62.203  1.00 49.50    -0.346 N 
ATOM   3543  HN  ASN A 388     -30.329 -30.432  62.635  1.00  0.00     0.163 HD
ATOM   3544  CA  ASN A 388     -31.040 -32.236  61.728  1.00 48.85     0.185 C 
ATOM   3545  C   ASN A 388     -31.606 -31.744  60.411  1.00 51.91     0.241 C 
ATOM   3546  O   ASN A 388     -31.976 -30.570  60.294  1.00 52.19    -0.271 OA
ATOM   3547  CB  ASN A 388     -32.131 -32.432  62.789  1.00 50.26     0.137 C 
ATOM   3548  CG  ASN A 388     -31.583 -32.905  64.110  1.00 69.31     0.217 C 
ATOM   3549  OD1 ASN A 388     -31.167 -34.060  64.261  1.00 70.21    -0.274 OA
ATOM   3550  ND2 ASN A 388     -31.509 -32.004  65.077  1.00 57.36    -0.370 N 
ATOM   3551 1HD2 ASN A 388     -31.852 -31.052  64.952  1.00  0.00     0.159 HD
ATOM   3552 2HD2 ASN A 388     -31.138 -32.324  65.971  1.00  0.00     0.159 HD
ATOM   3553  N   TYR A 389     -31.642 -32.634  59.409  1.00 47.43    -0.346 N 
ATOM   3554  HN  TYR A 389     -31.343 -33.590  59.604  1.00  0.00     0.163 HD
ATOM   3555  CA  TYR A 389     -32.086 -32.313  58.051  1.00 46.78     0.180 C 
ATOM   3556  C   TYR A 389     -33.440 -32.894  57.726  1.00 51.58     0.241 C 
ATOM   3557  O   TYR A 389     -33.733 -34.032  58.105  1.00 51.86    -0.271 OA
ATOM   3558  CB  TYR A 389     -31.043 -32.774  57.001  1.00 46.78     0.073 C 
ATOM   3559  CG  TYR A 389     -29.673 -32.166  57.204  1.00 46.80    -0.056 A 
ATOM   3560  CD1 TYR A 389     -28.735 -32.773  58.034  1.00 48.82     0.010 A 
ATOM   3561  CD2 TYR A 389     -29.323 -30.962  56.593  1.00 46.94     0.010 A 
ATOM   3562  CE1 TYR A 389     -27.493 -32.188  58.274  1.00 49.48     0.037 A 
ATOM   3563  CE2 TYR A 389     -28.073 -30.376  56.811  1.00 47.23     0.037 A 
ATOM   3564  CZ  TYR A 389     -27.157 -31.002  57.641  1.00 51.79     0.065 A 
ATOM   3565  OH  TYR A 389     -25.918 -30.459  57.874  1.00 47.75    -0.361 OA
ATOM   3566  HH  TYR A 389     -25.688 -29.646  57.440  1.00  0.00     0.217 HD
ATOM   3567  N   ASP A 390     -34.248 -32.126  56.980  1.00 47.71    -0.345 N 
ATOM   3568  HN  ASP A 390     -33.914 -31.203  56.703  1.00  0.00     0.163 HD
ATOM   3569  CA  ASP A 390     -35.577 -32.537  56.543  1.00 47.52     0.186 C 
ATOM   3570  C   ASP A 390     -35.514 -33.570  55.397  1.00 50.12     0.241 C 
ATOM   3571  O   ASP A 390     -36.095 -33.373  54.329  1.00 49.05    -0.271 OA
ATOM   3572  CB  ASP A 390     -36.450 -31.306  56.206  1.00 49.80     0.147 C 
ATOM   3573  CG  ASP A 390     -37.888 -31.617  55.810  1.00 65.00     0.175 C 
ATOM   3574  OD1 ASP A 390     -38.454 -32.609  56.336  1.00 65.69    -0.648 OA
ATOM   3575  OD2 ASP A 390     -38.433 -30.898  54.943  1.00 73.15    -0.648 OA
ATOM   3576  N   ILE A 391     -34.806 -34.687  55.636  1.00 47.67    -0.346 N 
ATOM   3577  HN  ILE A 391     -34.332 -34.774  56.535  1.00  0.00     0.163 HD
ATOM   3578  CA  ILE A 391     -34.678 -35.785  54.677  1.00 47.91     0.180 C 
ATOM   3579  C   ILE A 391     -34.509 -37.125  55.415  1.00 52.89     0.241 C 
ATOM   3580  O   ILE A 391     -33.751 -37.227  56.382  1.00 52.21    -0.271 OA
ATOM   3581  CB  ILE A 391     -33.602 -35.528  53.565  1.00 51.02     0.013 C 
ATOM   3582  CG1 ILE A 391     -33.701 -36.576  52.421  1.00 51.90     0.002 C 
ATOM   3583  CG2 ILE A 391     -32.173 -35.401  54.123  1.00 50.71     0.012 C 
ATOM   3584  CD1 ILE A 391     -33.119 -36.143  51.073  1.00 62.30     0.005 C 
ATOM   3585  N   TYR A 392     -35.266 -38.128  54.965  1.00 51.47    -0.346 N 
ATOM   3586  HN  TYR A 392     -35.905 -37.921  54.197  1.00  0.00     0.163 HD
ATOM   3587  CA  TYR A 392     -35.260 -39.497  55.476  1.00 52.34     0.180 C 
ATOM   3588  C   TYR A 392     -34.071 -40.208  54.810  1.00 55.30     0.241 C 
ATOM   3589  O   TYR A 392     -33.935 -40.141  53.587  1.00 54.70    -0.271 OA
ATOM   3590  CB  TYR A 392     -36.613 -40.155  55.119  1.00 54.89     0.073 C 
ATOM   3591  CG  TYR A 392     -36.891 -41.521  55.713  1.00 58.98    -0.056 A 
ATOM   3592  CD1 TYR A 392     -36.635 -41.788  57.056  1.00 61.44     0.010 A 
ATOM   3593  CD2 TYR A 392     -37.531 -42.506  54.965  1.00 60.42     0.010 A 
ATOM   3594  CE1 TYR A 392     -36.923 -43.033  57.614  1.00 62.75     0.037 A 
ATOM   3595  CE2 TYR A 392     -37.828 -43.753  55.515  1.00 61.66     0.037 A 
ATOM   3596  CZ  TYR A 392     -37.522 -44.012  56.839  1.00 70.01     0.065 A 
ATOM   3597  OH  TYR A 392     -37.812 -45.243  57.376  1.00 72.92    -0.361 OA
ATOM   3598  HH  TYR A 392     -37.602 -45.421  58.285  1.00  0.00     0.217 HD
ATOM   3599  N   ILE A 393     -33.174 -40.819  55.614  1.00 51.43    -0.346 N 
ATOM   3600  HN  ILE A 393     -33.359 -40.823  56.617  1.00  0.00     0.163 HD
ATOM   3601  CA  ILE A 393     -31.946 -41.480  55.138  1.00 51.07     0.180 C 
ATOM   3602  C   ILE A 393     -32.210 -42.379  53.887  1.00 55.83     0.243 C 
ATOM   3603  O   ILE A 393     -31.537 -42.132  52.887  1.00 55.26    -0.271 OA
ATOM   3604  CB  ILE A 393     -31.184 -42.193  56.294  1.00 53.95     0.013 C 
ATOM   3605  CG1 ILE A 393     -30.443 -41.138  57.139  1.00 54.34     0.002 C 
ATOM   3606  CG2 ILE A 393     -30.213 -43.268  55.788  1.00 53.86     0.012 C 
ATOM   3607  CD1 ILE A 393     -30.049 -41.538  58.486  1.00 61.80     0.005 C 
ATOM   3608  N   PRO A 394     -33.217 -43.303  53.837  1.00 53.17    -0.337 N 
ATOM   3609  CA  PRO A 394     -33.448 -44.075  52.595  1.00 52.38     0.179 C 
ATOM   3610  C   PRO A 394     -33.750 -43.249  51.337  1.00 54.02     0.241 C 
ATOM   3611  O   PRO A 394     -33.557 -43.746  50.231  1.00 52.20    -0.271 OA
ATOM   3612  CB  PRO A 394     -34.651 -44.960  52.954  1.00 54.17     0.037 C 
ATOM   3613  CG  PRO A 394     -34.588 -45.096  54.424  1.00 58.55     0.022 C 
ATOM   3614  CD  PRO A 394     -34.146 -43.748  54.899  1.00 54.41     0.127 C 
ATOM   3615  N   ASP A 395     -34.238 -42.007  51.503  1.00 51.06    -0.346 N 
ATOM   3616  HN  ASP A 395     -34.381 -41.674  52.456  1.00  0.00     0.163 HD
ATOM   3617  CA  ASP A 395     -34.579 -41.099  50.400  1.00 51.14     0.186 C 
ATOM   3618  C   ASP A 395     -33.368 -40.330  49.808  1.00 53.20     0.241 C 
ATOM   3619  O   ASP A 395     -33.548 -39.539  48.878  1.00 52.40    -0.271 OA
ATOM   3620  CB  ASP A 395     -35.676 -40.109  50.838  1.00 53.44     0.147 C 
ATOM   3621  CG  ASP A 395     -37.101 -40.625  50.763  1.00 62.01     0.175 C 
ATOM   3622  OD1 ASP A 395     -37.362 -41.540  49.952  1.00 62.91    -0.648 OA
ATOM   3623  OD2 ASP A 395     -37.968 -40.061  51.458  1.00 65.86    -0.648 OA
ATOM   3624  N   LEU A 396     -32.153 -40.551  50.350  1.00 48.61    -0.346 N 
ATOM   3625  HN  LEU A 396     -32.082 -41.205  51.130  1.00  0.00     0.163 HD
ATOM   3626  CA  LEU A 396     -30.931 -39.899  49.875  1.00 47.53     0.177 C 
ATOM   3627  C   LEU A 396     -30.530 -40.474  48.527  1.00 48.24     0.243 C 
ATOM   3628  O   LEU A 396     -30.258 -41.678  48.450  1.00 48.32    -0.271 OA
ATOM   3629  CB  LEU A 396     -29.766 -40.090  50.861  1.00 47.68     0.038 C 
ATOM   3630  CG  LEU A 396     -29.733 -39.223  52.107  1.00 52.61    -0.020 C 
ATOM   3631  CD1 LEU A 396     -28.715 -39.766  53.086  1.00 53.34     0.009 C 
ATOM   3632  CD2 LEU A 396     -29.393 -37.770  51.775  1.00 54.67     0.009 C 
ATOM   3633  N   PRO A 397     -30.477 -39.647  47.451  1.00 41.72    -0.337 N 
ATOM   3634  CA  PRO A 397     -30.045 -40.180  46.145  1.00 40.20     0.179 C 
ATOM   3635  C   PRO A 397     -28.559 -40.538  46.156  1.00 41.52     0.241 C 
ATOM   3636  O   PRO A 397     -27.837 -40.112  47.059  1.00 39.83    -0.271 OA
ATOM   3637  CB  PRO A 397     -30.369 -39.051  45.169  1.00 41.40     0.037 C 
ATOM   3638  CG  PRO A 397     -30.321 -37.827  45.991  1.00 45.87     0.022 C 
ATOM   3639  CD  PRO A 397     -30.765 -38.199  47.374  1.00 41.92     0.127 C 
ATOM   3640  N   ARG A 398     -28.122 -41.357  45.181  1.00 38.51    -0.346 N 
ATOM   3641  HN  ARG A 398     -28.801 -41.664  44.485  1.00  0.00     0.163 HD
ATOM   3642  CA  ARG A 398     -26.747 -41.840  45.044  1.00 38.54     0.176 C 
ATOM   3643  C   ARG A 398     -25.705 -40.698  44.964  1.00 43.29     0.241 C 
ATOM   3644  O   ARG A 398     -24.649 -40.798  45.593  1.00 42.83    -0.271 OA
ATOM   3645  CB  ARG A 398     -26.648 -42.812  43.843  1.00 37.92     0.036 C 
ATOM   3646  CG  ARG A 398     -25.302 -43.530  43.645  1.00 39.68     0.023 C 
ATOM   3647  CD  ARG A 398     -24.808 -44.271  44.884  1.00 46.77     0.138 C 
ATOM   3648  NE  ARG A 398     -23.401 -44.679  44.780  1.00 46.50    -0.227 N 
ATOM   3649  HE  ARG A 398     -23.206 -45.641  44.504  1.00  0.00     0.177 HD
ATOM   3650  CZ  ARG A 398     -22.362 -43.883  45.020  1.00 52.98     0.665 C 
ATOM   3651  NH1 ARG A 398     -22.551 -42.609  45.341  1.00 36.84    -0.235 N 
ATOM   3652 1HH1 ARG A 398     -23.502 -42.249  45.416  1.00  0.00     0.174 HD
ATOM   3653 2HH1 ARG A 398     -21.755 -41.999  45.525  1.00  0.00     0.174 HD
ATOM   3654  NH2 ARG A 398     -21.126 -44.351  44.923  1.00 35.98    -0.235 N 
ATOM   3655 1HH2 ARG A 398     -20.981 -45.330  44.676  1.00  0.00     0.174 HD
ATOM   3656 2HH2 ARG A 398     -20.330 -43.741  45.107  1.00  0.00     0.174 HD
ATOM   3657  N   ALA A 399     -26.032 -39.600  44.248  1.00 39.62    -0.346 N 
ATOM   3658  HN  ALA A 399     -26.952 -39.560  43.809  1.00  0.00     0.163 HD
ATOM   3659  CA  ALA A 399     -25.121 -38.462  44.075  1.00 39.00     0.172 C 
ATOM   3660  C   ALA A 399     -25.285 -37.337  45.123  1.00 42.69     0.240 C 
ATOM   3661  O   ALA A 399     -24.836 -36.217  44.883  1.00 41.68    -0.271 OA
ATOM   3662  CB  ALA A 399     -25.238 -37.911  42.663  1.00 39.27     0.042 C 
ATOM   3663  N   ALA A 400     -25.877 -37.647  46.294  1.00 39.26    -0.346 N 
ATOM   3664  HN  ALA A 400     -26.199 -38.605  46.431  1.00  0.00     0.163 HD
ATOM   3665  CA  ALA A 400     -26.086 -36.684  47.385  1.00 38.67     0.172 C 
ATOM   3666  C   ALA A 400     -24.767 -36.167  47.964  1.00 41.37     0.240 C 
ATOM   3667  O   ALA A 400     -23.836 -36.951  48.200  1.00 40.81    -0.271 OA
ATOM   3668  CB  ALA A 400     -26.926 -37.310  48.488  1.00 39.41     0.042 C 
ATOM   3669  N   ARG A 401     -24.690 -34.840  48.186  1.00 36.84    -0.346 N 
ATOM   3670  HN  ARG A 401     -25.497 -34.256  47.967  1.00  0.00     0.163 HD
ATOM   3671  CA  ARG A 401     -23.490 -34.209  48.729  1.00 36.31     0.176 C 
ATOM   3672  C   ARG A 401     -23.776 -33.245  49.854  1.00 40.65     0.241 C 
ATOM   3673  O   ARG A 401     -24.766 -32.512  49.816  1.00 40.99    -0.271 OA
ATOM   3674  CB  ARG A 401     -22.717 -33.450  47.635  1.00 35.36     0.036 C 
ATOM   3675  CG  ARG A 401     -22.024 -34.303  46.574  1.00 40.73     0.023 C 
ATOM   3676  CD  ARG A 401     -21.392 -33.431  45.498  1.00 41.80     0.138 C 
ATOM   3677  NE  ARG A 401     -22.340 -32.466  44.934  1.00 50.52    -0.227 N 
ATOM   3678  HE  ARG A 401     -23.220 -32.828  44.567  1.00  0.00     0.177 HD
ATOM   3679  CZ  ARG A 401     -22.138 -31.152  44.865  1.00 62.12     0.665 C 
ATOM   3680  NH1 ARG A 401     -20.990 -30.625  45.278  1.00 48.40    -0.235 N 
ATOM   3681 1HH1 ARG A 401     -20.835 -29.618  45.225  1.00  0.00     0.174 HD
ATOM   3682 2HH1 ARG A 401     -20.272 -31.236  45.668  1.00  0.00     0.174 HD
ATOM   3683  NH2 ARG A 401     -23.072 -30.357  44.357  1.00 43.16    -0.235 N 
ATOM   3684 1HH2 ARG A 401     -22.917 -29.350  44.304  1.00  0.00     0.174 HD
ATOM   3685 2HH2 ARG A 401     -23.953 -30.761  44.040  1.00  0.00     0.174 HD
ATOM   3686  N   LEU A 402     -22.860 -33.199  50.828  1.00 36.62    -0.346 N 
ATOM   3687  HN  LEU A 402     -22.098 -33.876  50.814  1.00  0.00     0.163 HD
ATOM   3688  CA  LEU A 402     -22.906 -32.224  51.905  1.00 36.41     0.177 C 
ATOM   3689  C   LEU A 402     -22.054 -31.022  51.427  1.00 40.12     0.241 C 
ATOM   3690  O   LEU A 402     -20.857 -31.173  51.158  1.00 37.19    -0.271 OA
ATOM   3691  CB  LEU A 402     -22.344 -32.815  53.222  1.00 36.16     0.038 C 
ATOM   3692  CG  LEU A 402     -22.056 -31.842  54.379  1.00 40.44    -0.020 C 
ATOM   3693  CD1 LEU A 402     -23.319 -31.121  54.860  1.00 40.41     0.009 C 
ATOM   3694  CD2 LEU A 402     -21.386 -32.558  55.535  1.00 43.23     0.009 C 
ATOM   3695  N   CYS A 403     -22.699 -29.855  51.278  1.00 37.70    -0.345 N 
ATOM   3696  HN  CYS A 403     -23.704 -29.843  51.451  1.00  0.00     0.163 HD
ATOM   3697  CA  CYS A 403     -22.063 -28.602  50.886  1.00 36.87     0.186 C 
ATOM   3698  C   CYS A 403     -22.073 -27.711  52.105  1.00 40.90     0.241 C 
ATOM   3699  O   CYS A 403     -23.136 -27.461  52.664  1.00 41.46    -0.271 OA
ATOM   3700  CB  CYS A 403     -22.787 -27.955  49.710  1.00 36.72     0.121 C 
ATOM   3701  SG  CYS A 403     -22.814 -28.964  48.213  1.00 40.59    -0.095 SA
ATOM   3702  N   LEU A 404     -20.899 -27.287  52.558  1.00 37.87    -0.346 N 
ATOM   3703  HN  LEU A 404     -20.047 -27.552  52.064  1.00  0.00     0.163 HD
ATOM   3704  CA  LEU A 404     -20.805 -26.450  53.748  1.00 38.31     0.177 C 
ATOM   3705  C   LEU A 404     -19.839 -25.274  53.597  1.00 42.74     0.241 C 
ATOM   3706  O   LEU A 404     -19.061 -25.209  52.637  1.00 41.90    -0.271 OA
ATOM   3707  CB  LEU A 404     -20.480 -27.281  55.018  1.00 38.56     0.038 C 
ATOM   3708  CG  LEU A 404     -19.246 -28.185  55.008  1.00 43.13    -0.020 C 
ATOM   3709  CD1 LEU A 404     -17.981 -27.406  55.333  1.00 42.71     0.009 C 
ATOM   3710  CD2 LEU A 404     -19.406 -29.296  56.007  1.00 46.24     0.009 C 
ATOM   3711  N   SER A 405     -19.896 -24.357  54.576  1.00 38.82    -0.344 N 
ATOM   3712  HN  SER A 405     -20.595 -24.494  55.306  1.00  0.00     0.163 HD
ATOM   3713  CA  SER A 405     -19.043 -23.186  54.681  1.00 39.13     0.200 C 
ATOM   3714  C   SER A 405     -19.071 -22.634  56.089  1.00 43.67     0.243 C 
ATOM   3715  O   SER A 405     -20.022 -22.886  56.836  1.00 43.67    -0.271 OA
ATOM   3716  CB  SER A 405     -19.502 -22.093  53.716  1.00 43.50     0.199 C 
ATOM   3717  OG  SER A 405     -20.761 -21.550  54.078  1.00 51.14    -0.398 OA
ATOM   3718  HG  SER A 405     -21.046 -20.871  53.478  1.00  0.00     0.209 HD
ATOM   3719  N   ILE A 406     -18.029 -21.871  56.444  1.00 39.76    -0.346 N 
ATOM   3720  HN  ILE A 406     -17.228 -21.831  55.814  1.00  0.00     0.163 HD
ATOM   3721  CA  ILE A 406     -17.971 -21.094  57.676  1.00 38.99     0.180 C 
ATOM   3722  C   ILE A 406     -18.291 -19.698  57.159  1.00 42.36     0.241 C 
ATOM   3723  O   ILE A 406     -17.633 -19.226  56.228  1.00 40.92    -0.271 OA
ATOM   3724  CB  ILE A 406     -16.601 -21.130  58.424  1.00 41.78     0.013 C 
ATOM   3725  CG1 ILE A 406     -16.143 -22.578  58.731  1.00 41.66     0.002 C 
ATOM   3726  CG2 ILE A 406     -16.672 -20.276  59.716  1.00 42.11     0.012 C 
ATOM   3727  CD1 ILE A 406     -14.665 -22.689  59.294  1.00 42.15     0.005 C 
ATOM   3728  N   CYS A 407     -19.343 -19.080  57.693  1.00 40.27    -0.345 N 
ATOM   3729  HN  CYS A 407     -19.872 -19.562  58.420  1.00  0.00     0.163 HD
ATOM   3730  CA  CYS A 407     -19.776 -17.745  57.287  1.00 40.33     0.186 C 
ATOM   3731  C   CYS A 407     -19.581 -16.766  58.414  1.00 44.48     0.242 C 
ATOM   3732  O   CYS A 407     -19.595 -17.153  59.580  1.00 43.47    -0.271 OA
ATOM   3733  CB  CYS A 407     -21.229 -17.751  56.816  1.00 40.73     0.121 C 
ATOM   3734  SG  CYS A 407     -21.530 -18.737  55.328  1.00 44.87    -0.095 SA
ATOM   3735  N   SER A 408     -19.426 -15.490  58.067  1.00 41.77    -0.344 N 
ATOM   3736  HN  SER A 408     -19.383 -15.255  57.075  1.00  0.00     0.163 HD
ATOM   3737  CA  SER A 408     -19.315 -14.415  59.045  1.00 41.97     0.200 C 
ATOM   3738  C   SER A 408     -20.622 -13.638  58.986  1.00 47.09     0.243 C 
ATOM   3739  O   SER A 408     -21.287 -13.641  57.943  1.00 45.00    -0.271 OA
ATOM   3740  CB  SER A 408     -18.143 -13.499  58.708  1.00 44.11     0.199 C 
ATOM   3741  OG  SER A 408     -18.448 -12.678  57.593  1.00 49.18    -0.398 OA
ATOM   3742  HG  SER A 408     -17.718 -12.107  57.383  1.00  0.00     0.209 HD
ATOM   3743  N   VAL A 409     -20.998 -12.987  60.097  1.00 45.90    -0.346 N 
ATOM   3744  HN  VAL A 409     -20.422 -13.067  60.935  1.00  0.00     0.163 HD
ATOM   3745  CA  VAL A 409     -22.208 -12.166  60.144  1.00 46.48     0.180 C 
ATOM   3746  C   VAL A 409     -21.880 -10.829  60.821  1.00 52.72     0.241 C 
ATOM   3747  O   VAL A 409     -21.256 -10.797  61.883  1.00 51.93    -0.271 OA
ATOM   3748  CB  VAL A 409     -23.486 -12.877  60.690  1.00 49.88     0.009 C 
ATOM   3749  CG1 VAL A 409     -23.253 -13.556  62.036  1.00 49.35     0.012 C 
ATOM   3750  CG2 VAL A 409     -24.688 -11.929  60.744  1.00 49.62     0.012 C 
ATOM   3751  N   LYS A 410     -22.223  -9.737  60.124  1.00 51.93    -0.346 N 
ATOM   3752  HN  LYS A 410     -22.661  -9.892  59.216  1.00  0.00     0.163 HD
ATOM   3753  CA  LYS A 410     -22.033  -8.348  60.532  1.00 52.71     0.176 C 
ATOM   3754  C   LYS A 410     -23.433  -7.707  60.588  1.00 59.15     0.240 C 
ATOM   3755  O   LYS A 410     -24.072  -7.525  59.550  1.00 58.12    -0.271 OA
ATOM   3756  CB  LYS A 410     -21.132  -7.632  59.504  1.00 54.78     0.035 C 
ATOM   3757  CG  LYS A 410     -20.660  -6.245  59.914  1.00 62.22     0.004 C 
ATOM   3758  CD  LYS A 410     -19.870  -5.585  58.794  1.00 68.11     0.027 C 
ATOM   3759  CE  LYS A 410     -19.199  -4.310  59.238  1.00 74.91     0.229 C 
ATOM   3760  NZ  LYS A 410     -18.341  -3.742  58.167  1.00 79.31    -0.079 N 
ATOM   3761  HZ1 LYS A 410     -17.887  -2.879  58.467  1.00  0.00     0.274 HD
ATOM   3762  HZ2 LYS A 410     -18.865  -3.606  57.303  1.00  0.00     0.274 HD
ATOM   3763  HZ3 LYS A 410     -17.660  -4.425  57.834  1.00  0.00     0.274 HD
ATOM   3764  N   GLY A 411     -23.899  -7.412  61.798  1.00 58.17    -0.351 N 
ATOM   3765  HN  GLY A 411     -23.308  -7.611  62.605  1.00  0.00     0.163 HD
ATOM   3766  CA  GLY A 411     -25.214  -6.818  62.031  1.00 59.14     0.225 C 
ATOM   3767  C   GLY A 411     -25.123  -5.497  62.758  1.00 65.58     0.236 C 
ATOM   3768  O   GLY A 411     -25.565  -5.382  63.907  1.00 65.34    -0.272 OA
ATOM   3769  N   ARG A 412     -24.544  -4.491  62.088  1.00 63.72    -0.346 N 
ATOM   3770  HN  ARG A 412     -24.259  -4.647  61.121  1.00  0.00     0.163 HD
ATOM   3771  CA  ARG A 412     -24.305  -3.179  62.688  1.00 63.86     0.176 C 
ATOM   3772  C   ARG A 412     -25.252  -2.053  62.241  1.00 67.06     0.241 C 
ATOM   3773  O   ARG A 412     -25.304  -1.040  62.937  1.00 65.41    -0.271 OA
ATOM   3774  CB  ARG A 412     -22.839  -2.761  62.477  1.00 64.31     0.036 C 
ATOM   3775  CG  ARG A 412     -21.907  -3.363  63.510  1.00 70.91     0.023 C 
ATOM   3776  CD  ARG A 412     -20.708  -4.013  62.868  1.00 76.10     0.138 C 
ATOM   3777  NE  ARG A 412     -20.214  -5.117  63.680  1.00 78.45    -0.227 N 
ATOM   3778  HE  ARG A 412     -20.808  -5.941  63.772  1.00  0.00     0.177 HD
ATOM   3779  CZ  ARG A 412     -19.045  -5.124  64.308  1.00 85.20     0.665 C 
ATOM   3780  NH1 ARG A 412     -18.220  -4.089  64.196  1.00 68.41    -0.235 N 
ATOM   3781 1HH1 ARG A 412     -17.321  -4.094  64.679  1.00  0.00     0.174 HD
ATOM   3782 2HH1 ARG A 412     -18.500  -3.281  63.641  1.00  0.00     0.174 HD
ATOM   3783  NH2 ARG A 412     -18.682  -6.172  65.028  1.00 65.48    -0.235 N 
ATOM   3784 1HH2 ARG A 412     -17.783  -6.177  65.511  1.00  0.00     0.174 HD
ATOM   3785 2HH2 ARG A 412     -19.316  -6.967  65.114  1.00  0.00     0.174 HD
ATOM   3786  N   LYS A 413     -26.000  -2.215  61.116  1.00 64.39    -0.346 N 
ATOM   3787  HN  LYS A 413     -25.938  -3.087  60.591  1.00  0.00     0.163 HD
ATOM   3788  CA  LYS A 413     -26.895  -1.150  60.649  1.00 64.85     0.176 C 
ATOM   3789  C   LYS A 413     -28.382  -1.545  60.660  1.00 69.13     0.240 C 
ATOM   3790  O   LYS A 413     -28.816  -2.390  59.881  1.00 68.77    -0.271 OA
ATOM   3791  CB  LYS A 413     -26.455  -0.598  59.281  1.00 68.06     0.035 C 
ATOM   3792  CG  LYS A 413     -26.973   0.815  58.985  1.00 88.21     0.004 C 
ATOM   3793  CD  LYS A 413     -26.812   1.782  60.169  1.00 99.20     0.027 C 
ATOM   3794  CE  LYS A 413     -28.094   2.531  60.423  1.00111.34     0.229 C 
ATOM   3795  NZ  LYS A 413     -28.160   3.792  59.648  1.00121.88    -0.079 N 
ATOM   3796  HZ1 LYS A 413     -29.028   4.299  59.820  1.00  0.00     0.274 HD
ATOM   3797  HZ2 LYS A 413     -28.021   3.623  58.652  1.00  0.00     0.274 HD
ATOM   3798  HZ3 LYS A 413     -27.346   4.380  59.826  1.00  0.00     0.274 HD
ATOM   3799  N   GLY A 414     -29.140  -0.915  61.561  1.00 65.60    -0.351 N 
ATOM   3800  HN  GLY A 414     -28.710  -0.188  62.133  1.00  0.00     0.163 HD
ATOM   3801  CA  GLY A 414     -30.552  -1.214  61.769  1.00 64.92     0.225 C 
ATOM   3802  C   GLY A 414     -30.704  -2.664  62.176  1.00 66.78     0.236 C 
ATOM   3803  O   GLY A 414     -29.976  -3.150  63.047  1.00 66.59    -0.272 OA
ATOM   3804  N   ALA A 415     -31.590  -3.380  61.497  1.00 61.21    -0.347 N 
ATOM   3805  HN  ALA A 415     -32.177  -2.916  60.803  1.00  0.00     0.163 HD
ATOM   3806  CA  ALA A 415     -31.747  -4.808  61.715  1.00 60.19     0.172 C 
ATOM   3807  C   ALA A 415     -31.081  -5.526  60.532  1.00 61.35     0.240 C 
ATOM   3808  O   ALA A 415     -31.177  -6.749  60.419  1.00 60.92    -0.271 OA
ATOM   3809  CB  ALA A 415     -33.221  -5.170  61.795  1.00 61.00     0.042 C 
ATOM   3810  N   LYS A 416     -30.393  -4.756  59.659  1.00 56.10    -0.346 N 
ATOM   3811  HN  LYS A 416     -30.343  -3.753  59.836  1.00  0.00     0.163 HD
ATOM   3812  CA  LYS A 416     -29.715  -5.286  58.471  1.00 55.02     0.172 C 
ATOM   3813  C   LYS A 416     -28.459  -6.065  58.830  1.00 56.46     0.240 C 
ATOM   3814  O   LYS A 416     -27.641  -5.610  59.635  1.00 55.48    -0.271 OA
ATOM   3815  CB  LYS A 416     -29.405  -4.178  57.449  1.00 57.00     0.042 C 
ATOM   3816  N   GLU A 417     -28.318  -7.239  58.214  1.00 51.95    -0.346 N 
ATOM   3817  HN  GLU A 417     -29.047  -7.521  57.558  1.00  0.00     0.163 HD
ATOM   3818  CA  GLU A 417     -27.191  -8.152  58.412  1.00 51.40     0.177 C 
ATOM   3819  C   GLU A 417     -26.489  -8.476  57.101  1.00 54.88     0.241 C 
ATOM   3820  O   GLU A 417     -27.144  -8.684  56.075  1.00 54.45    -0.271 OA
ATOM   3821  CB  GLU A 417     -27.672  -9.456  59.049  1.00 52.42     0.045 C 
ATOM   3822  CG  GLU A 417     -27.795  -9.400  60.557  1.00 58.06     0.116 C 
ATOM   3823  CD  GLU A 417     -28.259 -10.685  61.215  1.00 77.42     0.172 C 
ATOM   3824  OE1 GLU A 417     -28.268 -10.730  62.466  1.00 70.51    -0.648 OA
ATOM   3825  OE2 GLU A 417     -28.625 -11.642  60.494  1.00 74.24    -0.648 OA
ATOM   3826  N   GLU A 418     -25.154  -8.550  57.150  1.00 51.37    -0.346 N 
ATOM   3827  HN  GLU A 418     -24.690  -8.341  58.034  1.00  0.00     0.163 HD
ATOM   3828  CA  GLU A 418     -24.328  -8.913  56.006  1.00 51.16     0.177 C 
ATOM   3829  C   GLU A 418     -23.626 -10.228  56.306  1.00 54.63     0.241 C 
ATOM   3830  O   GLU A 418     -22.842 -10.323  57.259  1.00 54.43    -0.271 OA
ATOM   3831  CB  GLU A 418     -23.346  -7.792  55.620  1.00 52.70     0.045 C 
ATOM   3832  CG  GLU A 418     -23.927  -6.777  54.642  1.00 66.30     0.116 C 
ATOM   3833  CD  GLU A 418     -24.282  -7.276  53.250  1.00 89.84     0.172 C 
ATOM   3834  OE1 GLU A 418     -23.501  -8.071  52.677  1.00 89.04    -0.648 OA
ATOM   3835  OE2 GLU A 418     -25.330  -6.842  52.718  1.00 79.90    -0.648 OA
ATOM   3836  N   HIS A 419     -23.989 -11.260  55.527  1.00 50.44    -0.346 N 
ATOM   3837  HN  HIS A 419     -24.683 -11.076  54.803  1.00  0.00     0.163 HD
ATOM   3838  CA  HIS A 419     -23.476 -12.622  55.628  1.00 49.77     0.176 C 
ATOM   3839  C   HIS A 419     -22.523 -12.844  54.484  1.00 52.80     0.223 C 
ATOM   3840  O   HIS A 419     -22.853 -12.555  53.327  1.00 52.31    -0.277 OA
ATOM   3841  CB  HIS A 419     -24.619 -13.642  55.599  1.00 50.48     0.093 C 
ATOM   3842  CG  HIS A 419     -25.532 -13.551  56.783  1.00 53.72     0.028 A 
ATOM   3843  ND1 HIS A 419     -25.591 -14.561  57.722  1.00 55.24    -0.354 N 
ATOM   3844  HD1 HIS A 419     -25.054 -15.428  57.730  1.00  0.00     0.166 HD
ATOM   3845  CD2 HIS A 419     -26.382 -12.563  57.148  1.00 55.03     0.114 A 
ATOM   3846  CE1 HIS A 419     -26.488 -14.171  58.608  1.00 54.50     0.180 A 
ATOM   3847  NE2 HIS A 419     -26.975 -12.964  58.313  1.00 54.80    -0.360 N 
ATOM   3848  HE2 HIS A 419     -27.661 -12.439  58.855  1.00  0.00     0.166 HD
ATOM   3849  N   CYS A 420     -21.333 -13.349  54.817  1.00 47.82    -0.235 NA
ATOM   3850  CA  CYS A 420     -20.247 -13.570  53.856  0.73 47.43     0.175 A 
ATOM   3851  CA  CYS A 420     -20.310 -13.587  53.827  0.27 47.33     0.175 A 
ATOM   3852  C   CYS A 420     -19.502 -14.881  54.103  1.00 49.35     0.171 A 
ATOM   3853  O   CYS A 420     -19.161 -15.166  55.252  1.00 47.70    -0.281 OA
ATOM   3854  CB  CYS A 420     -19.280 -12.386  53.848  0.73 48.07     0.237 A 
ATOM   3855  CB  CYS A 420     -19.428 -12.348  53.714  0.27 47.90     0.257 A 
ATOM   3856  SG  CYS A 420     -19.881 -10.933  52.945  0.73 52.05    -0.231 SA
ATOM   3857  SG  CYS A 420     -17.790 -12.658  53.030  0.27 51.89    -0.227 SA
ATOM   3858  N   PRO A 421     -19.201 -15.702  53.050  1.00 43.84    -0.344 N 
ATOM   3859  CA  PRO A 421     -18.450 -16.943  53.308  1.00 42.47     0.178 C 
ATOM   3860  C   PRO A 421     -16.961 -16.690  53.541  1.00 43.13     0.241 C 
ATOM   3861  O   PRO A 421     -16.360 -15.821  52.912  1.00 41.34    -0.271 OA
ATOM   3862  CB  PRO A 421     -18.715 -17.784  52.063  1.00 44.39     0.037 C 
ATOM   3863  CG  PRO A 421     -18.908 -16.790  50.981  1.00 48.99     0.022 C 
ATOM   3864  CD  PRO A 421     -19.513 -15.557  51.609  1.00 44.61     0.126 C 
ATOM   3865  N   LEU A 422     -16.377 -17.456  54.461  1.00 39.47    -0.346 N 
ATOM   3866  HN  LEU A 422     -16.948 -18.158  54.932  1.00  0.00     0.163 HD
ATOM   3867  CA  LEU A 422     -14.972 -17.353  54.837  1.00 39.17     0.177 C 
ATOM   3868  C   LEU A 422     -14.148 -18.452  54.193  1.00 43.35     0.241 C 
ATOM   3869  O   LEU A 422     -12.996 -18.221  53.825  1.00 42.63    -0.271 OA
ATOM   3870  CB  LEU A 422     -14.824 -17.415  56.375  1.00 38.90     0.038 C 
ATOM   3871  CG  LEU A 422     -15.610 -16.374  57.191  1.00 43.03    -0.020 C 
ATOM   3872  CD1 LEU A 422     -15.428 -16.609  58.672  1.00 42.44     0.009 C 
ATOM   3873  CD2 LEU A 422     -15.191 -14.948  56.823  1.00 45.50     0.009 C 
ATOM   3874  N   ALA A 423     -14.739 -19.654  54.093  1.00 40.54    -0.346 N 
ATOM   3875  HN  ALA A 423     -15.701 -19.722  54.424  1.00  0.00     0.163 HD
ATOM   3876  CA  ALA A 423     -14.139 -20.875  53.556  1.00 40.70     0.172 C 
ATOM   3877  C   ALA A 423     -15.248 -21.889  53.325  1.00 43.54     0.240 C 
ATOM   3878  O   ALA A 423     -16.206 -21.935  54.093  1.00 42.94    -0.271 OA
ATOM   3879  CB  ALA A 423     -13.119 -21.436  54.539  1.00 41.47     0.042 C 
ATOM   3880  N   TRP A 424     -15.124 -22.688  52.266  1.00 39.12    -0.346 N 
ATOM   3881  HN  TRP A 424     -14.283 -22.603  51.695  1.00  0.00     0.163 HD
ATOM   3882  CA  TRP A 424     -16.119 -23.675  51.878  1.00 39.25     0.181 C 
ATOM   3883  C   TRP A 424     -15.490 -25.061  51.721  1.00 43.07     0.241 C 
ATOM   3884  O   TRP A 424     -14.266 -25.195  51.580  1.00 42.82    -0.271 OA
ATOM   3885  CB  TRP A 424     -16.817 -23.230  50.571  1.00 38.60     0.075 C 
ATOM   3886  CG  TRP A 424     -15.877 -23.207  49.396  1.00 40.24    -0.028 A 
ATOM   3887  CD1 TRP A 424     -15.002 -22.213  49.064  1.00 43.20     0.096 A 
ATOM   3888  CD2 TRP A 424     -15.621 -24.289  48.488  1.00 40.29    -0.002 A 
ATOM   3889  NE1 TRP A 424     -14.255 -22.588  47.969  1.00 42.91    -0.365 N 
ATOM   3890  HE1 TRP A 424     -13.555 -22.010  47.504  1.00  0.00     0.165 HD
ATOM   3891  CE2 TRP A 424     -14.604 -23.862  47.605  1.00 44.38     0.042 A 
ATOM   3892  CE3 TRP A 424     -16.152 -25.586  48.339  1.00 41.58     0.014 A 
ATOM   3893  CZ2 TRP A 424     -14.111 -24.683  46.580  1.00 43.76     0.030 A 
ATOM   3894  CZ3 TRP A 424     -15.646 -26.406  47.340  1.00 43.22     0.001 A 
ATOM   3895  CH2 TRP A 424     -14.654 -25.945  46.460  1.00 43.82     0.002 A 
ATOM   3896  N   GLY A 425     -16.343 -26.075  51.726  1.00 39.38    -0.351 N 
ATOM   3897  HN  GLY A 425     -17.332 -25.874  51.872  1.00  0.00     0.163 HD
ATOM   3898  CA  GLY A 425     -15.941 -27.461  51.534  1.00 38.96     0.225 C 
ATOM   3899  C   GLY A 425     -17.136 -28.312  51.175  1.00 43.27     0.236 C 
ATOM   3900  O   GLY A 425     -18.242 -28.083  51.679  1.00 42.87    -0.272 OA
ATOM   3901  N   ASN A 426     -16.928 -29.287  50.287  1.00 39.84    -0.346 N 
ATOM   3902  HN  ASN A 426     -15.997 -29.401  49.887  1.00  0.00     0.163 HD
ATOM   3903  CA  ASN A 426     -17.990 -30.194  49.871  1.00 39.08     0.185 C 
ATOM   3904  C   ASN A 426     -17.527 -31.642  50.013  1.00 43.34     0.241 C 
ATOM   3905  O   ASN A 426     -16.351 -31.923  49.814  1.00 42.40    -0.271 OA
ATOM   3906  CB  ASN A 426     -18.454 -29.898  48.434  1.00 36.46     0.137 C 
ATOM   3907  CG  ASN A 426     -18.898 -28.479  48.150  1.00 47.17     0.217 C 
ATOM   3908  OD1 ASN A 426     -19.387 -27.750  49.010  1.00 44.27    -0.274 OA
ATOM   3909  ND2 ASN A 426     -18.768 -28.057  46.906  1.00 34.43    -0.370 N 
ATOM   3910 1HD2 ASN A 426     -18.362 -28.662  46.192  1.00  0.00     0.159 HD
ATOM   3911 2HD2 ASN A 426     -19.067 -27.101  46.715  1.00  0.00     0.159 HD
ATOM   3912  N   ILE A 427     -18.432 -32.548  50.422  1.00 40.79    -0.346 N 
ATOM   3913  HN  ILE A 427     -19.372 -32.228  50.655  1.00  0.00     0.163 HD
ATOM   3914  CA  ILE A 427     -18.127 -33.976  50.548  1.00 41.02     0.180 C 
ATOM   3915  C   ILE A 427     -19.232 -34.819  49.923  1.00 42.11     0.241 C 
ATOM   3916  O   ILE A 427     -20.390 -34.421  49.938  1.00 42.11    -0.271 OA
ATOM   3917  CB  ILE A 427     -17.750 -34.476  51.986  1.00 45.23     0.013 C 
ATOM   3918  CG1 ILE A 427     -18.945 -34.519  52.939  1.00 45.66     0.002 C 
ATOM   3919  CG2 ILE A 427     -16.590 -33.719  52.614  1.00 48.21     0.012 C 
ATOM   3920  CD1 ILE A 427     -19.291 -35.906  53.308  1.00 54.29     0.005 C 
ATOM   3921  N   ASN A 428     -18.872 -35.973  49.375  1.00 38.02    -0.346 N 
ATOM   3922  HN  ASN A 428     -17.878 -36.198  49.324  1.00  0.00     0.163 HD
ATOM   3923  CA  ASN A 428     -19.834 -36.938  48.840  1.00 37.68     0.185 C 
ATOM   3924  C   ASN A 428     -20.320 -37.736  50.056  1.00 41.90     0.241 C 
ATOM   3925  O   ASN A 428     -19.486 -38.191  50.848  1.00 40.95    -0.271 OA
ATOM   3926  CB  ASN A 428     -19.153 -37.885  47.835  1.00 37.90     0.137 C 
ATOM   3927  CG  ASN A 428     -18.616 -37.216  46.589  1.00 48.54     0.217 C 
ATOM   3928  OD1 ASN A 428     -19.258 -36.348  45.991  1.00 41.74    -0.274 OA
ATOM   3929  ND2 ASN A 428     -17.451 -37.649  46.139  1.00 34.34    -0.370 N 
ATOM   3930 1HD2 ASN A 428     -16.920 -38.366  46.633  1.00  0.00     0.159 HD
ATOM   3931 2HD2 ASN A 428     -17.089 -37.198  45.299  1.00  0.00     0.159 HD
ATOM   3932  N   LEU A 429     -21.647 -37.870  50.230  1.00 39.84    -0.346 N 
ATOM   3933  HN  LEU A 429     -22.277 -37.438  49.554  1.00  0.00     0.163 HD
ATOM   3934  CA  LEU A 429     -22.225 -38.617  51.359  1.00 40.49     0.177 C 
ATOM   3935  C   LEU A 429     -22.018 -40.136  51.222  1.00 45.26     0.241 C 
ATOM   3936  O   LEU A 429     -22.026 -40.842  52.227  1.00 45.96    -0.271 OA
ATOM   3937  CB  LEU A 429     -23.698 -38.249  51.614  1.00 40.60     0.038 C 
ATOM   3938  CG  LEU A 429     -23.944 -36.828  52.153  1.00 44.93    -0.020 C 
ATOM   3939  CD1 LEU A 429     -25.418 -36.517  52.217  1.00 44.96     0.009 C 
ATOM   3940  CD2 LEU A 429     -23.290 -36.612  53.520  1.00 46.97     0.009 C 
ATOM   3941  N   PHE A 430     -21.785 -40.615  49.988  1.00 40.62    -0.346 N 
ATOM   3942  HN  PHE A 430     -21.852 -39.957  49.212  1.00  0.00     0.163 HD
ATOM   3943  CA  PHE A 430     -21.443 -42.003  49.663  1.00 40.15     0.180 C 
ATOM   3944  C   PHE A 430     -20.075 -41.966  48.992  1.00 43.63     0.241 C 
ATOM   3945  O   PHE A 430     -19.825 -41.079  48.172  1.00 43.99    -0.271 OA
ATOM   3946  CB  PHE A 430     -22.477 -42.649  48.713  1.00 41.92     0.073 C 
ATOM   3947  CG  PHE A 430     -23.881 -42.728  49.259  1.00 43.64    -0.056 A 
ATOM   3948  CD1 PHE A 430     -24.252 -43.750  50.127  1.00 46.86     0.007 A 
ATOM   3949  CD2 PHE A 430     -24.832 -41.777  48.912  1.00 45.63     0.007 A 
ATOM   3950  CE1 PHE A 430     -25.547 -43.812  50.645  1.00 47.76     0.001 A 
ATOM   3951  CE2 PHE A 430     -26.125 -41.837  49.432  1.00 48.71     0.001 A 
ATOM   3952  CZ  PHE A 430     -26.473 -42.851  50.300  1.00 47.28     0.000 A 
ATOM   3953  N   ASP A 431     -19.177 -42.885  49.349  1.00 39.24    -0.345 N 
ATOM   3954  HN  ASP A 431     -19.413 -43.570  50.067  1.00  0.00     0.163 HD
ATOM   3955  CA  ASP A 431     -17.857 -42.919  48.721  1.00 38.39     0.186 C 
ATOM   3956  C   ASP A 431     -17.912 -43.713  47.419  1.00 40.90     0.241 C 
ATOM   3957  O   ASP A 431     -18.993 -44.146  47.018  1.00 40.60    -0.271 OA
ATOM   3958  CB  ASP A 431     -16.755 -43.396  49.693  1.00 40.21     0.147 C 
ATOM   3959  CG  ASP A 431     -16.786 -44.858  50.123  1.00 47.53     0.175 C 
ATOM   3960  OD1 ASP A 431     -17.586 -45.639  49.552  1.00 48.83    -0.648 OA
ATOM   3961  OD2 ASP A 431     -15.977 -45.232  50.988  1.00 50.61    -0.648 OA
ATOM   3962  N   TYR A 432     -16.763 -43.894  46.755  1.00 37.35    -0.346 N 
ATOM   3963  HN  TYR A 432     -15.906 -43.527  47.168  1.00  0.00     0.163 HD
ATOM   3964  CA  TYR A 432     -16.668 -44.591  45.467  1.00 37.47     0.180 C 
ATOM   3965  C   TYR A 432     -17.076 -46.077  45.512  1.00 43.80     0.241 C 
ATOM   3966  O   TYR A 432     -17.344 -46.658  44.455  1.00 42.90    -0.271 OA
ATOM   3967  CB  TYR A 432     -15.264 -44.412  44.862  1.00 37.48     0.073 C 
ATOM   3968  CG  TYR A 432     -14.196 -45.339  45.407  1.00 37.77    -0.056 A 
ATOM   3969  CD1 TYR A 432     -13.686 -45.171  46.691  1.00 39.76     0.010 A 
ATOM   3970  CD2 TYR A 432     -13.635 -46.330  44.609  1.00 38.16     0.010 A 
ATOM   3971  CE1 TYR A 432     -12.681 -46.004  47.188  1.00 40.26     0.037 A 
ATOM   3972  CE2 TYR A 432     -12.613 -47.151  45.084  1.00 38.71     0.037 A 
ATOM   3973  CZ  TYR A 432     -12.147 -46.993  46.379  1.00 45.72     0.065 A 
ATOM   3974  OH  TYR A 432     -11.141 -47.805  46.856  1.00 49.52    -0.361 OA
ATOM   3975  HH  TYR A 432     -10.821 -47.697  47.744  1.00  0.00     0.217 HD
ATOM   3976  N   THR A 433     -17.123 -46.682  46.727  1.00 42.73    -0.344 N 
ATOM   3977  HN  THR A 433     -16.864 -46.130  47.544  1.00  0.00     0.163 HD
ATOM   3978  CA  THR A 433     -17.524 -48.085  46.943  1.00 42.84     0.205 C 
ATOM   3979  C   THR A 433     -18.985 -48.171  47.437  1.00 47.89     0.243 C 
ATOM   3980  O   THR A 433     -19.398 -49.215  47.959  1.00 48.25    -0.271 OA
ATOM   3981  CB  THR A 433     -16.548 -48.800  47.892  1.00 49.39     0.146 C 
ATOM   3982  OG1 THR A 433     -16.567 -48.145  49.161  1.00 52.15    -0.393 OA
ATOM   3983  HG1 THR A 433     -15.964 -48.587  49.747  1.00  0.00     0.210 HD
ATOM   3984  CG2 THR A 433     -15.132 -48.871  47.349  1.00 46.95     0.042 C 
ATOM   3985  N   ASP A 434     -19.764 -47.065  47.257  1.00 44.28    -0.345 N 
ATOM   3986  HN  ASP A 434     -19.311 -46.266  46.813  1.00  0.00     0.163 HD
ATOM   3987  CA  ASP A 434     -21.186 -46.883  47.627  1.00 43.91     0.186 C 
ATOM   3988  C   ASP A 434     -21.449 -46.899  49.146  1.00 47.22     0.241 C 
ATOM   3989  O   ASP A 434     -22.587 -47.110  49.566  1.00 47.14    -0.271 OA
ATOM   3990  CB  ASP A 434     -22.116 -47.891  46.901  1.00 45.69     0.147 C 
ATOM   3991  CG  ASP A 434     -21.793 -48.151  45.442  1.00 53.87     0.175 C 
ATOM   3992  OD1 ASP A 434     -21.577 -47.169  44.691  1.00 54.01    -0.648 OA
ATOM   3993  OD2 ASP A 434     -21.814 -49.328  45.035  1.00 59.60    -0.648 OA
ATOM   3994  N   THR A 435     -20.414 -46.637  49.958  1.00 44.23    -0.344 N 
ATOM   3995  HN  THR A 435     -19.508 -46.455  49.526  1.00  0.00     0.163 HD
ATOM   3996  CA  THR A 435     -20.492 -46.594  51.424  1.00 43.94     0.205 C 
ATOM   3997  C   THR A 435     -20.893 -45.215  51.911  1.00 48.23     0.243 C 
ATOM   3998  O   THR A 435     -20.234 -44.230  51.578  1.00 48.09    -0.271 OA
ATOM   3999  CB  THR A 435     -19.141 -46.995  52.056  1.00 49.08     0.146 C 
ATOM   4000  OG1 THR A 435     -18.749 -48.267  51.558  1.00 52.86    -0.393 OA
ATOM   4001  HG1 THR A 435     -18.733 -48.264  50.608  1.00  0.00     0.210 HD
ATOM   4002  CG2 THR A 435     -19.167 -47.000  53.585  1.00 42.57     0.042 C 
ATOM   4003  N   LEU A 436     -21.930 -45.161  52.757  1.00 45.64    -0.346 N 
ATOM   4004  HN  LEU A 436     -22.421 -46.030  52.967  1.00  0.00     0.163 HD
ATOM   4005  CA  LEU A 436     -22.403 -43.939  53.398  1.00 46.19     0.177 C 
ATOM   4006  C   LEU A 436     -21.361 -43.504  54.437  1.00 51.44     0.241 C 
ATOM   4007  O   LEU A 436     -20.831 -44.352  55.157  1.00 52.14    -0.271 OA
ATOM   4008  CB  LEU A 436     -23.774 -44.192  54.060  1.00 46.41     0.038 C 
ATOM   4009  CG  LEU A 436     -24.457 -43.006  54.769  1.00 51.22    -0.020 C 
ATOM   4010  CD1 LEU A 436     -25.055 -42.019  53.763  1.00 51.02     0.009 C 
ATOM   4011  CD2 LEU A 436     -25.555 -43.501  55.704  1.00 53.38     0.009 C 
ATOM   4012  N   VAL A 437     -21.026 -42.198  54.470  1.00 47.81    -0.346 N 
ATOM   4013  HN  VAL A 437     -21.477 -41.568  53.806  1.00  0.00     0.163 HD
ATOM   4014  CA  VAL A 437     -20.047 -41.633  55.410  1.00 47.59     0.180 C 
ATOM   4015  C   VAL A 437     -20.473 -41.854  56.859  1.00 50.96     0.241 C 
ATOM   4016  O   VAL A 437     -21.646 -41.675  57.188  1.00 50.35    -0.271 OA
ATOM   4017  CB  VAL A 437     -19.702 -40.141  55.142  1.00 52.06     0.009 C 
ATOM   4018  CG1 VAL A 437     -18.883 -39.986  53.866  1.00 52.15     0.012 C 
ATOM   4019  CG2 VAL A 437     -20.957 -39.271  55.091  1.00 51.97     0.012 C 
ATOM   4020  N   SER A 438     -19.526 -42.264  57.711  1.00 47.93    -0.344 N 
ATOM   4021  HN  SER A 438     -18.583 -42.411  57.351  1.00  0.00     0.163 HD
ATOM   4022  CA  SER A 438     -19.773 -42.513  59.133  1.00 48.38     0.200 C 
ATOM   4023  C   SER A 438     -18.564 -42.129  59.963  1.00 53.24     0.242 C 
ATOM   4024  O   SER A 438     -17.480 -41.934  59.417  1.00 53.00    -0.271 OA
ATOM   4025  CB  SER A 438     -20.162 -43.971  59.376  1.00 52.41     0.199 C 
ATOM   4026  OG  SER A 438     -19.150 -44.859  58.932  1.00 64.33    -0.398 OA
ATOM   4027  HG  SER A 438     -19.392 -45.765  59.083  1.00  0.00     0.209 HD
ATOM   4028  N   GLY A 439     -18.775 -41.988  61.266  1.00 51.39    -0.350 N 
ATOM   4029  HN  GLY A 439     -19.720 -42.133  61.621  1.00  0.00     0.163 HD
ATOM   4030  CA  GLY A 439     -17.728 -41.638  62.214  1.00 51.69     0.225 C 
ATOM   4031  C   GLY A 439     -17.255 -40.209  62.094  1.00 56.44     0.236 C 
ATOM   4032  O   GLY A 439     -17.979 -39.345  61.592  1.00 56.49    -0.272 OA
ATOM   4033  N   LYS A 440     -16.027 -39.964  62.548  1.00 53.56    -0.346 N 
ATOM   4034  HN  LYS A 440     -15.491 -40.747  62.921  1.00  0.00     0.163 HD
ATOM   4035  CA  LYS A 440     -15.401 -38.649  62.546  1.00 53.71     0.176 C 
ATOM   4036  C   LYS A 440     -14.659 -38.352  61.256  1.00 57.08     0.241 C 
ATOM   4037  O   LYS A 440     -14.000 -39.235  60.686  1.00 56.76    -0.271 OA
ATOM   4038  CB  LYS A 440     -14.463 -38.496  63.747  1.00 56.57     0.035 C 
ATOM   4039  CG  LYS A 440     -14.931 -37.440  64.741  1.00 75.01     0.004 C 
ATOM   4040  CD  LYS A 440     -14.108 -37.461  66.021  1.00 84.94     0.027 C 
ATOM   4041  CE  LYS A 440     -14.630 -38.466  67.023  1.00 95.69     0.229 C 
ATOM   4042  NZ  LYS A 440     -13.695 -38.641  68.163  1.00106.06    -0.079 N 
ATOM   4043  HZ1 LYS A 440     -14.047 -39.319  68.839  1.00  0.00     0.274 HD
ATOM   4044  HZ2 LYS A 440     -13.480 -37.749  68.608  1.00  0.00     0.274 HD
ATOM   4045  HZ3 LYS A 440     -12.759 -38.888  67.842  1.00  0.00     0.274 HD
ATOM   4046  N   MET A 441     -14.744 -37.090  60.817  1.00 52.37    -0.346 N 
ATOM   4047  HN  MET A 441     -15.299 -36.426  61.357  1.00  0.00     0.163 HD
ATOM   4048  CA  MET A 441     -14.084 -36.619  59.608  1.00 52.05     0.177 C 
ATOM   4049  C   MET A 441     -13.555 -35.204  59.802  1.00 53.68     0.241 C 
ATOM   4050  O   MET A 441     -14.267 -34.347  60.329  1.00 53.07    -0.271 OA
ATOM   4051  CB  MET A 441     -15.045 -36.685  58.408  1.00 54.87     0.045 C 
ATOM   4052  CG  MET A 441     -14.361 -36.463  57.071  1.00 59.43     0.076 C 
ATOM   4053  SD  MET A 441     -15.490 -35.899  55.774  1.00 64.18    -0.173 SA
ATOM   4054  CE  MET A 441     -16.179 -37.472  55.240  1.00 60.83     0.089 C 
ATOM   4055  N   ALA A 442     -12.300 -34.971  59.382  1.00 48.28    -0.346 N 
ATOM   4056  HN  ALA A 442     -11.765 -35.757  59.011  1.00  0.00     0.163 HD
ATOM   4057  CA  ALA A 442     -11.656 -33.663  59.424  1.00 47.48     0.172 C 
ATOM   4058  C   ALA A 442     -11.558 -33.146  57.976  1.00 50.11     0.240 C 
ATOM   4059  O   ALA A 442     -11.059 -33.855  57.095  1.00 50.34    -0.271 OA
ATOM   4060  CB  ALA A 442     -10.276 -33.771  60.060  1.00 48.08     0.042 C 
ATOM   4061  N   LEU A 443     -12.086 -31.944  57.724  1.00 44.53    -0.346 N 
ATOM   4062  HN  LEU A 443     -12.501 -31.416  58.492  1.00  0.00     0.163 HD
ATOM   4063  CA  LEU A 443     -12.088 -31.365  56.388  1.00 43.81     0.177 C 
ATOM   4064  C   LEU A 443     -11.363 -30.027  56.322  1.00 44.83     0.241 C 
ATOM   4065  O   LEU A 443     -11.753 -29.074  57.000  1.00 43.45    -0.271 OA
ATOM   4066  CB  LEU A 443     -13.537 -31.222  55.865  1.00 44.12     0.038 C 
ATOM   4067  CG  LEU A 443     -13.713 -30.924  54.373  1.00 49.09    -0.020 C 
ATOM   4068  CD1 LEU A 443     -13.477 -32.174  53.540  1.00 49.58     0.009 C 
ATOM   4069  CD2 LEU A 443     -15.112 -30.411  54.088  1.00 51.35     0.009 C 
ATOM   4070  N   ASN A 444     -10.322 -29.951  55.482  1.00 39.56    -0.346 N 
ATOM   4071  HN  ASN A 444     -10.024 -30.787  54.980  1.00  0.00     0.163 HD
ATOM   4072  CA  ASN A 444      -9.607 -28.699  55.270  1.00 38.56     0.185 C 
ATOM   4073  C   ASN A 444     -10.358 -27.906  54.229  1.00 40.34     0.241 C 
ATOM   4074  O   ASN A 444     -10.650 -28.409  53.143  1.00 39.62    -0.271 OA
ATOM   4075  CB  ASN A 444      -8.150 -28.914  54.924  1.00 36.06     0.137 C 
ATOM   4076  CG  ASN A 444      -7.356 -29.195  56.155  1.00 52.63     0.217 C 
ATOM   4077  OD1 ASN A 444      -7.321 -30.326  56.646  1.00 56.23    -0.274 OA
ATOM   4078  ND2 ASN A 444      -6.808 -28.150  56.751  1.00 41.28    -0.370 N 
ATOM   4079 1HD2 ASN A 444      -6.265 -28.342  57.593  1.00  0.00     0.159 HD
ATOM   4080 2HD2 ASN A 444      -6.837 -27.215  56.345  1.00  0.00     0.159 HD
ATOM   4081  N   LEU A 445     -10.754 -26.695  54.605  1.00 35.71    -0.346 N 
ATOM   4082  HN  LEU A 445     -10.462 -26.339  55.515  1.00  0.00     0.163 HD
ATOM   4083  CA  LEU A 445     -11.590 -25.864  53.758  1.00 34.96     0.177 C 
ATOM   4084  C   LEU A 445     -10.808 -25.054  52.742  1.00 38.62     0.241 C 
ATOM   4085  O   LEU A 445      -9.605 -24.818  52.896  1.00 37.27    -0.271 OA
ATOM   4086  CB  LEU A 445     -12.523 -24.978  54.603  1.00 34.66     0.038 C 
ATOM   4087  CG  LEU A 445     -13.390 -25.679  55.666  1.00 38.31    -0.020 C 
ATOM   4088  CD1 LEU A 445     -14.316 -24.691  56.316  1.00 38.22     0.009 C 
ATOM   4089  CD2 LEU A 445     -14.213 -26.827  55.076  1.00 38.34     0.009 C 
ATOM   4090  N   TRP A 446     -11.516 -24.640  51.691  1.00 36.31    -0.346 N 
ATOM   4091  HN  TRP A 446     -12.518 -24.832  51.687  1.00  0.00     0.163 HD
ATOM   4092  CA  TRP A 446     -10.957 -23.934  50.551  1.00 36.77     0.181 C 
ATOM   4093  C   TRP A 446     -11.251 -22.451  50.584  1.00 41.60     0.243 C 
ATOM   4094  O   TRP A 446     -12.353 -22.067  50.984  1.00 40.83    -0.271 OA
ATOM   4095  CB  TRP A 446     -11.581 -24.479  49.266  1.00 35.60     0.075 C 
ATOM   4096  CG  TRP A 446     -11.317 -25.919  48.994  1.00 37.08    -0.028 A 
ATOM   4097  CD1 TRP A 446     -12.101 -26.980  49.339  1.00 39.86     0.096 A 
ATOM   4098  CD2 TRP A 446     -10.247 -26.449  48.199  1.00 37.19    -0.002 A 
ATOM   4099  NE1 TRP A 446     -11.562 -28.148  48.846  1.00 39.50    -0.365 N 
ATOM   4100  HE1 TRP A 446     -11.944 -29.083  48.988  1.00  0.00     0.165 HD
ATOM   4101  CE2 TRP A 446     -10.428 -27.849  48.133  1.00 41.02     0.042 A 
ATOM   4102  CE3 TRP A 446      -9.130 -25.876  47.565  1.00 38.67     0.014 A 
ATOM   4103  CZ2 TRP A 446      -9.540 -28.686  47.446  1.00 40.66     0.030 A 
ATOM   4104  CZ3 TRP A 446      -8.245 -26.708  46.891  1.00 40.50     0.001 A 
ATOM   4105  CH2 TRP A 446      -8.455 -28.091  46.833  1.00 41.18     0.002 A 
ATOM   4106  N   PRO A 447     -10.343 -21.615  50.018  1.00 38.55    -0.337 N 
ATOM   4107  CA  PRO A 447     -10.643 -20.177  49.895  1.00 37.68     0.179 C 
ATOM   4108  C   PRO A 447     -11.851 -19.950  48.978  1.00 38.78     0.241 C 
ATOM   4109  O   PRO A 447     -12.079 -20.721  48.043  1.00 37.43    -0.271 OA
ATOM   4110  CB  PRO A 447      -9.370 -19.605  49.248  1.00 39.48     0.037 C 
ATOM   4111  CG  PRO A 447      -8.299 -20.621  49.516  1.00 43.82     0.022 C 
ATOM   4112  CD  PRO A 447      -9.011 -21.931  49.453  1.00 39.66     0.127 C 
ATOM   4113  N   VAL A 448     -12.620 -18.898  49.259  1.00 34.76    -0.346 N 
ATOM   4114  HN  VAL A 448     -12.354 -18.317  50.054  1.00  0.00     0.163 HD
ATOM   4115  CA  VAL A 448     -13.817 -18.516  48.512  1.00 34.49     0.180 C 
ATOM   4116  C   VAL A 448     -13.375 -17.912  47.176  1.00 41.09     0.243 C 
ATOM   4117  O   VAL A 448     -12.562 -16.987  47.183  1.00 40.90    -0.271 OA
ATOM   4118  CB  VAL A 448     -14.696 -17.529  49.334  1.00 37.53     0.009 C 
ATOM   4119  CG1 VAL A 448     -15.817 -16.920  48.483  1.00 37.02     0.012 C 
ATOM   4120  CG2 VAL A 448     -15.266 -18.205  50.581  1.00 36.84     0.012 C 
ATOM   4121  N   PRO A 449     -13.901 -18.403  46.029  1.00 39.92    -0.337 N 
ATOM   4122  CA  PRO A 449     -13.479 -17.846  44.729  1.00 39.88     0.179 C 
ATOM   4123  C   PRO A 449     -13.850 -16.381  44.567  1.00 45.11     0.241 C 
ATOM   4124  O   PRO A 449     -14.893 -15.951  45.057  1.00 44.30    -0.271 OA
ATOM   4125  CB  PRO A 449     -14.229 -18.709  43.697  1.00 41.32     0.037 C 
ATOM   4126  CG  PRO A 449     -14.686 -19.907  44.424  1.00 45.82     0.022 C 
ATOM   4127  CD  PRO A 449     -14.873 -19.505  45.854  1.00 41.59     0.127 C 
ATOM   4128  N   HIS A 450     -13.005 -15.629  43.849  1.00 43.53    -0.346 N 
ATOM   4129  HN  HIS A 450     -12.159 -16.072  43.491  1.00  0.00     0.163 HD
ATOM   4130  CA  HIS A 450     -13.216 -14.217  43.546  1.00 44.01     0.182 C 
ATOM   4131  C   HIS A 450     -14.563 -14.021  42.824  1.00 45.27     0.241 C 
ATOM   4132  O   HIS A 450     -14.832 -14.683  41.812  1.00 44.69    -0.271 OA
ATOM   4133  CB  HIS A 450     -12.057 -13.688  42.685  1.00 45.97     0.093 C 
ATOM   4134  CG  HIS A 450     -12.177 -12.236  42.369  1.00 50.50     0.028 A 
ATOM   4135  ND1 HIS A 450     -12.762 -11.804  41.194  1.00 53.17    -0.354 N 
ATOM   4136  HD1 HIS A 450     -13.124 -12.384  40.437  1.00  0.00     0.166 HD
ATOM   4137  CD2 HIS A 450     -11.840 -11.161  43.115  1.00 53.24     0.114 A 
ATOM   4138  CE1 HIS A 450     -12.755 -10.481  41.254  1.00 52.97     0.180 A 
ATOM   4139  NE2 HIS A 450     -12.204 -10.048  42.389  1.00 53.42    -0.360 N 
ATOM   4140  HE2 HIS A 450     -12.076  -9.075  42.667  1.00  0.00     0.166 HD
ATOM   4141  N   GLY A 451     -15.399 -13.155  43.384  1.00 40.03    -0.351 N 
ATOM   4142  HN  GLY A 451     -15.103 -12.680  44.236  1.00  0.00     0.163 HD
ATOM   4143  CA  GLY A 451     -16.719 -12.847  42.845  1.00 39.32     0.225 C 
ATOM   4144  C   GLY A 451     -17.865 -13.661  43.421  1.00 41.50     0.236 C 
ATOM   4145  O   GLY A 451     -19.024 -13.263  43.284  1.00 40.71    -0.272 OA
ATOM   4146  N   LEU A 452     -17.569 -14.812  44.057  1.00 38.08    -0.346 N 
ATOM   4147  HN  LEU A 452     -16.596 -15.109  44.129  1.00  0.00     0.163 HD
ATOM   4148  CA  LEU A 452     -18.619 -15.641  44.645  1.00 38.18     0.177 C 
ATOM   4149  C   LEU A 452     -19.138 -15.010  45.939  1.00 41.72     0.241 C 
ATOM   4150  O   LEU A 452     -18.394 -14.848  46.904  1.00 41.10    -0.271 OA
ATOM   4151  CB  LEU A 452     -18.165 -17.096  44.869  1.00 38.52     0.038 C 
ATOM   4152  CG  LEU A 452     -19.246 -18.056  45.406  1.00 43.50    -0.020 C 
ATOM   4153  CD1 LEU A 452     -20.223 -18.470  44.320  1.00 43.15     0.009 C 
ATOM   4154  CD2 LEU A 452     -18.627 -19.271  46.041  1.00 46.65     0.009 C 
ATOM   4155  N   GLU A 453     -20.418 -14.657  45.940  1.00 38.66    -0.346 N 
ATOM   4156  HN  GLU A 453     -20.971 -14.834  45.102  1.00  0.00     0.163 HD
ATOM   4157  CA  GLU A 453     -21.071 -14.027  47.084  1.00 38.46     0.177 C 
ATOM   4158  C   GLU A 453     -22.028 -14.971  47.797  1.00 42.13     0.241 C 
ATOM   4159  O   GLU A 453     -22.423 -14.695  48.933  1.00 43.04    -0.271 OA
ATOM   4160  CB  GLU A 453     -21.781 -12.757  46.634  1.00 39.71     0.045 C 
ATOM   4161  CG  GLU A 453     -20.796 -11.716  46.145  1.00 48.22     0.116 C 
ATOM   4162  CD  GLU A 453     -21.401 -10.537  45.421  1.00 60.97     0.172 C 
ATOM   4163  OE1 GLU A 453     -22.550 -10.154  45.740  1.00 50.91    -0.648 OA
ATOM   4164  OE2 GLU A 453     -20.704  -9.974  44.549  1.00 58.00    -0.648 OA
ATOM   4165  N   ASP A 454     -22.378 -16.092  47.146  1.00 37.04    -0.346 N 
ATOM   4166  HN  ASP A 454     -22.012 -16.239  46.205  1.00  0.00     0.163 HD
ATOM   4167  CA  ASP A 454     -23.253 -17.110  47.713  1.00 36.56     0.186 C 
ATOM   4168  C   ASP A 454     -22.616 -17.711  48.959  1.00 39.59     0.241 C 
ATOM   4169  O   ASP A 454     -21.391 -17.861  49.022  1.00 37.84    -0.271 OA
ATOM   4170  CB  ASP A 454     -23.564 -18.199  46.679  1.00 38.45     0.147 C 
ATOM   4171  CG  ASP A 454     -24.441 -17.749  45.517  1.00 55.00     0.175 C 
ATOM   4172  OD1 ASP A 454     -25.239 -16.799  45.701  1.00 57.79    -0.648 OA
ATOM   4173  OD2 ASP A 454     -24.371 -18.383  44.440  1.00 61.04    -0.648 OA
ATOM   4174  N   LEU A 455     -23.439 -18.029  49.958  1.00 36.98    -0.346 N 
ATOM   4175  HN  LEU A 455     -24.443 -17.884  49.851  1.00  0.00     0.163 HD
ATOM   4176  CA  LEU A 455     -22.916 -18.584  51.205  1.00 37.06     0.177 C 
ATOM   4177  C   LEU A 455     -22.388 -20.004  51.030  1.00 39.08     0.241 C 
ATOM   4178  O   LEU A 455     -21.409 -20.366  51.670  1.00 38.75    -0.271 OA
ATOM   4179  CB  LEU A 455     -23.936 -18.466  52.342  1.00 37.33     0.038 C 
ATOM   4180  CG  LEU A 455     -24.406 -17.037  52.668  1.00 42.66    -0.020 C 
ATOM   4181  CD1 LEU A 455     -25.357 -17.033  53.851  1.00 43.29     0.009 C 
ATOM   4182  CD2 LEU A 455     -23.233 -16.100  52.948  1.00 44.93     0.009 C 
ATOM   4183  N   LEU A 456     -22.985 -20.777  50.123  1.00 35.60    -0.346 N 
ATOM   4184  HN  LEU A 456     -23.800 -20.421  49.623  1.00  0.00     0.163 HD
ATOM   4185  CA  LEU A 456     -22.498 -22.126  49.828  1.00 35.68     0.177 C 
ATOM   4186  C   LEU A 456     -21.915 -22.178  48.416  1.00 39.26     0.241 C 
ATOM   4187  O   LEU A 456     -22.268 -21.338  47.576  1.00 38.16    -0.271 OA
ATOM   4188  CB  LEU A 456     -23.600 -23.196  50.027  1.00 35.59     0.038 C 
ATOM   4189  CG  LEU A 456     -24.095 -23.437  51.474  1.00 39.77    -0.020 C 
ATOM   4190  CD1 LEU A 456     -25.138 -24.540  51.519  1.00 39.94     0.009 C 
ATOM   4191  CD2 LEU A 456     -22.955 -23.786  52.408  1.00 40.53     0.009 C 
ATOM   4192  N   ASN A 457     -21.009 -23.145  48.161  1.00 35.56    -0.346 N 
ATOM   4193  HN  ASN A 457     -20.744 -23.779  48.915  1.00  0.00     0.163 HD
ATOM   4194  CA  ASN A 457     -20.389 -23.321  46.841  1.00 34.78     0.185 C 
ATOM   4195  C   ASN A 457     -20.660 -24.738  46.274  1.00 38.27     0.243 C 
ATOM   4196  O   ASN A 457     -19.714 -25.519  46.136  1.00 35.97    -0.271 OA
ATOM   4197  CB  ASN A 457     -18.882 -23.006  46.914  1.00 32.82     0.137 C 
ATOM   4198  CG  ASN A 457     -18.222 -22.916  45.558  1.00 43.79     0.217 C 
ATOM   4199  OD1 ASN A 457     -18.824 -22.513  44.565  1.00 39.57    -0.274 OA
ATOM   4200  ND2 ASN A 457     -17.002 -23.374  45.469  1.00 34.80    -0.370 N 
ATOM   4201 1HD2 ASN A 457     -16.556 -23.313  44.553  1.00  0.00     0.159 HD
ATOM   4202 2HD2 ASN A 457     -16.502 -23.708  46.293  1.00  0.00     0.159 HD
ATOM   4203  N   PRO A 458     -21.936 -25.100  45.949  1.00 37.13    -0.337 N 
ATOM   4204  CA  PRO A 458     -22.214 -26.479  45.496  1.00 38.01     0.179 C 
ATOM   4205  C   PRO A 458     -21.593 -26.894  44.157  1.00 45.04     0.241 C 
ATOM   4206  O   PRO A 458     -21.460 -28.093  43.924  1.00 43.67    -0.271 OA
ATOM   4207  CB  PRO A 458     -23.748 -26.554  45.467  1.00 39.72     0.037 C 
ATOM   4208  CG  PRO A 458     -24.203 -25.158  45.350  1.00 43.57     0.022 C 
ATOM   4209  CD  PRO A 458     -23.187 -24.319  46.067  1.00 39.02     0.127 C 
ATOM   4210  N   ILE A 459     -21.195 -25.930  43.298  1.00 45.03    -0.346 N 
ATOM   4211  HN  ILE A 459     -21.357 -24.955  43.550  1.00  0.00     0.163 HD
ATOM   4212  CA  ILE A 459     -20.538 -26.225  42.013  1.00 46.63     0.180 C 
ATOM   4213  C   ILE A 459     -19.064 -26.657  42.252  1.00 52.50     0.241 C 
ATOM   4214  O   ILE A 459     -18.535 -27.466  41.488  1.00 52.74    -0.271 OA
ATOM   4215  CB  ILE A 459     -20.694 -25.074  40.963  1.00 50.53     0.013 C 
ATOM   4216  CG1 ILE A 459     -22.181 -24.658  40.817  1.00 51.80     0.002 C 
ATOM   4217  CG2 ILE A 459     -20.127 -25.484  39.594  1.00 51.83     0.012 C 
ATOM   4218  CD1 ILE A 459     -22.484 -23.420  39.903  1.00 63.65     0.005 C 
ATOM   4219  N   GLY A 460     -18.455 -26.170  43.339  1.00 48.90    -0.351 N 
ATOM   4220  HN  GLY A 460     -18.983 -25.536  43.939  1.00  0.00     0.163 HD
ATOM   4221  CA  GLY A 460     -17.080 -26.488  43.722  1.00 48.37     0.225 C 
ATOM   4222  C   GLY A 460     -16.807 -27.967  43.907  1.00 51.45     0.236 C 
ATOM   4223  O   GLY A 460     -17.737 -28.735  44.154  1.00 51.69    -0.272 OA
ATOM   4224  N   VAL A 461     -15.526 -28.377  43.779  1.00 47.10    -0.346 N 
ATOM   4225  HN  VAL A 461     -14.821 -27.666  43.585  1.00  0.00     0.163 HD
ATOM   4226  CA  VAL A 461     -15.067 -29.780  43.899  1.00 46.52     0.180 C 
ATOM   4227  C   VAL A 461     -15.335 -30.389  45.280  1.00 48.90     0.241 C 
ATOM   4228  O   VAL A 461     -15.519 -29.648  46.243  1.00 48.54    -0.271 OA
ATOM   4229  CB  VAL A 461     -13.568 -29.979  43.492  1.00 50.56     0.009 C 
ATOM   4230  CG1 VAL A 461     -13.316 -29.566  42.042  1.00 50.62     0.012 C 
ATOM   4231  CG2 VAL A 461     -12.612 -29.261  44.451  1.00 50.24     0.012 C 
ATOM   4232  N   THR A 462     -15.325 -31.731  45.378  1.00 44.64    -0.344 N 
ATOM   4233  HN  THR A 462     -15.192 -32.291  44.536  1.00  0.00     0.163 HD
ATOM   4234  CA  THR A 462     -15.500 -32.406  46.664  1.00 45.21     0.205 C 
ATOM   4235  C   THR A 462     -14.152 -32.811  47.222  1.00 50.55     0.243 C 
ATOM   4236  O   THR A 462     -13.191 -32.964  46.469  1.00 51.02    -0.271 OA
ATOM   4237  CB  THR A 462     -16.475 -33.608  46.607  1.00 52.21     0.146 C 
ATOM   4238  OG1 THR A 462     -15.953 -34.631  45.755  1.00 56.00    -0.393 OA
ATOM   4239  HG1 THR A 462     -16.551 -35.368  45.720  1.00  0.00     0.210 HD
ATOM   4240  CG2 THR A 462     -17.878 -33.217  46.206  1.00 47.62     0.042 C 
ATOM   4241  N   GLY A 463     -14.099 -33.001  48.531  1.00 47.50    -0.350 N 
ATOM   4242  HN  GLY A 463     -14.941 -32.844  49.085  1.00  0.00     0.163 HD
ATOM   4243  CA  GLY A 463     -12.886 -33.424  49.208  1.00 47.13     0.225 C 
ATOM   4244  C   GLY A 463     -12.175 -32.320  49.950  1.00 49.50     0.236 C 
ATOM   4245  O   GLY A 463     -12.477 -31.134  49.784  1.00 49.33    -0.272 OA
ATOM   4246  N   SER A 464     -11.216 -32.732  50.770  1.00 44.93    -0.344 N 
ATOM   4247  HN  SER A 464     -11.033 -33.735  50.807  1.00  0.00     0.163 HD
ATOM   4248  CA  SER A 464     -10.408 -31.880  51.616  1.00 44.18     0.200 C 
ATOM   4249  C   SER A 464      -9.344 -31.134  50.817  1.00 48.29     0.243 C 
ATOM   4250  O   SER A 464      -8.838 -31.639  49.809  1.00 48.41    -0.271 OA
ATOM   4251  CB  SER A 464      -9.777 -32.715  52.726  1.00 45.77     0.199 C 
ATOM   4252  OG  SER A 464      -9.067 -31.934  53.669  1.00 52.10    -0.398 OA
ATOM   4253  HG  SER A 464      -8.674 -32.454  54.360  1.00  0.00     0.209 HD
ATOM   4254  N   ASN A 465      -9.020 -29.921  51.272  1.00 43.19    -0.345 N 
ATOM   4255  HN  ASN A 465      -9.532 -29.553  52.074  1.00  0.00     0.163 HD
ATOM   4256  CA  ASN A 465      -7.978 -29.100  50.685  1.00 42.17     0.185 C 
ATOM   4257  C   ASN A 465      -6.621 -29.756  51.018  1.00 45.90     0.243 C 
ATOM   4258  O   ASN A 465      -6.340 -29.968  52.203  1.00 44.96    -0.271 OA
ATOM   4259  CB  ASN A 465      -8.058 -27.666  51.243  1.00 38.09     0.137 C 
ATOM   4260  CG  ASN A 465      -7.131 -26.663  50.598  1.00 48.60     0.217 C 
ATOM   4261  OD1 ASN A 465      -6.134 -27.002  49.958  1.00 39.56    -0.274 OA
ATOM   4262  ND2 ASN A 465      -7.412 -25.389  50.806  1.00 37.75    -0.370 N 
ATOM   4263 1HD2 ASN A 465      -6.786 -24.712  50.370  1.00  0.00     0.159 HD
ATOM   4264 2HD2 ASN A 465      -8.237 -25.108  51.336  1.00  0.00     0.159 HD
ATOM   4265  N   PRO A 466      -5.774 -30.104  50.005  1.00 43.75    -0.337 N 
ATOM   4266  CA  PRO A 466      -4.474 -30.735  50.314  1.00 43.63     0.179 C 
ATOM   4267  C   PRO A 466      -3.568 -29.837  51.146  1.00 47.57     0.241 C 
ATOM   4268  O   PRO A 466      -2.693 -30.337  51.851  1.00 48.20    -0.271 OA
ATOM   4269  CB  PRO A 466      -3.881 -31.040  48.934  1.00 45.30     0.037 C 
ATOM   4270  CG  PRO A 466      -4.580 -30.129  48.001  1.00 49.51     0.022 C 
ATOM   4271  CD  PRO A 466      -5.958 -29.960  48.546  1.00 45.33     0.127 C 
ATOM   4272  N   ASN A 467      -3.794 -28.515  51.080  1.00 43.63    -0.346 N 
ATOM   4273  HN  ASN A 467      -4.502 -28.176  50.429  1.00  0.00     0.163 HD
ATOM   4274  CA  ASN A 467      -3.075 -27.539  51.895  1.00 43.03     0.185 C 
ATOM   4275  C   ASN A 467      -3.690 -27.637  53.301  1.00 46.61     0.241 C 
ATOM   4276  O   ASN A 467      -4.858 -27.307  53.479  1.00 44.88    -0.271 OA
ATOM   4277  CB  ASN A 467      -3.225 -26.128  51.300  1.00 39.04     0.137 C 
ATOM   4278  CG  ASN A 467      -2.555 -25.025  52.076  1.00 56.31     0.217 C 
ATOM   4279  OD1 ASN A 467      -1.751 -25.249  52.990  1.00 52.01    -0.274 OA
ATOM   4280  ND2 ASN A 467      -2.871 -23.798  51.710  1.00 52.98    -0.370 N 
ATOM   4281 1HD2 ASN A 467      -2.417 -23.051  52.236  1.00  0.00     0.159 HD
ATOM   4282 2HD2 ASN A 467      -3.534 -23.613  50.957  1.00  0.00     0.159 HD
ATOM   4283  N   LYS A 468      -2.925 -28.171  54.267  1.00 44.75    -0.346 N 
ATOM   4284  HN  LYS A 468      -1.968 -28.438  54.035  1.00  0.00     0.163 HD
ATOM   4285  CA  LYS A 468      -3.395 -28.391  55.641  1.00 44.93     0.176 C 
ATOM   4286  C   LYS A 468      -3.179 -27.183  56.547  1.00 49.89     0.241 C 
ATOM   4287  O   LYS A 468      -3.575 -27.213  57.715  1.00 50.10    -0.271 OA
ATOM   4288  CB  LYS A 468      -2.788 -29.683  56.245  1.00 47.33     0.035 C 
ATOM   4289  CG  LYS A 468      -3.007 -30.949  55.396  1.00 56.31     0.004 C 
ATOM   4290  CD  LYS A 468      -4.476 -31.364  55.272  1.00 59.40     0.027 C 
ATOM   4291  CE  LYS A 468      -4.691 -32.371  54.169  1.00 61.93     0.229 C 
ATOM   4292  NZ  LYS A 468      -6.137 -32.538  53.849  1.00 63.46    -0.079 N 
ATOM   4293  HZ1 LYS A 468      -6.282 -33.219  53.103  1.00  0.00     0.274 HD
ATOM   4294  HZ2 LYS A 468      -6.574 -31.644  53.627  1.00  0.00     0.274 HD
ATOM   4295  HZ3 LYS A 468      -6.677 -32.777  54.681  1.00  0.00     0.274 HD
ATOM   4296  N   GLU A 469      -2.601 -26.100  55.990  1.00 47.10    -0.346 N 
ATOM   4297  HN  GLU A 469      -2.310 -26.174  55.015  1.00  0.00     0.163 HD
ATOM   4298  CA  GLU A 469      -2.355 -24.822  56.670  1.00 46.91     0.177 C 
ATOM   4299  C   GLU A 469      -3.535 -23.881  56.331  1.00 50.21     0.241 C 
ATOM   4300  O   GLU A 469      -3.367 -22.719  55.936  1.00 49.45    -0.271 OA
ATOM   4301  CB  GLU A 469      -0.997 -24.235  56.233  1.00 48.52     0.045 C 
ATOM   4302  CG  GLU A 469       0.195 -25.151  56.488  1.00 61.93     0.116 C 
ATOM   4303  CD  GLU A 469       0.568 -25.341  57.944  1.00 89.49     0.172 C 
ATOM   4304  OE1 GLU A 469       0.993 -24.355  58.589  1.00 91.18    -0.648 OA
ATOM   4305  OE2 GLU A 469       0.442 -26.485  58.440  1.00 84.96    -0.648 OA
ATOM   4306  N   THR A 470      -4.743 -24.437  56.469  1.00 45.88    -0.344 N 
ATOM   4307  HN  THR A 470      -4.772 -25.393  56.823  1.00  0.00     0.163 HD
ATOM   4308  CA  THR A 470      -6.022 -23.811  56.164  1.00 45.16     0.205 C 
ATOM   4309  C   THR A 470      -6.988 -24.126  57.314  1.00 49.09     0.246 C 
ATOM   4310  O   THR A 470      -6.704 -25.051  58.081  1.00 48.37    -0.271 OA
ATOM   4311  CB  THR A 470      -6.576 -24.406  54.837  1.00 49.09     0.146 C 
ATOM   4312  OG1 THR A 470      -6.688 -25.829  54.947  1.00 43.78    -0.393 OA
ATOM   4313  HG1 THR A 470      -7.203 -26.067  55.709  1.00  0.00     0.210 HD
ATOM   4314  CG2 THR A 470      -5.745 -24.022  53.609  1.00 46.83     0.042 C 
ATOM   4315  N   PRO A 471      -8.158 -23.443  57.441  1.00 46.23    -0.337 N 
ATOM   4316  CA  PRO A 471      -9.108 -23.831  58.494  1.00 45.48     0.179 C 
ATOM   4317  C   PRO A 471      -9.537 -25.290  58.326  1.00 48.26     0.241 C 
ATOM   4318  O   PRO A 471      -9.887 -25.714  57.224  1.00 47.28    -0.271 OA
ATOM   4319  CB  PRO A 471     -10.290 -22.884  58.263  1.00 47.08     0.037 C 
ATOM   4320  CG  PRO A 471      -9.696 -21.710  57.565  1.00 51.79     0.022 C 
ATOM   4321  CD  PRO A 471      -8.696 -22.320  56.641  1.00 47.43     0.127 C 
ATOM   4322  N   CYS A 472      -9.434 -26.067  59.403  1.00 45.05    -0.345 N 
ATOM   4323  HN  CYS A 472      -9.055 -25.669  60.262  1.00  0.00     0.163 HD
ATOM   4324  CA  CYS A 472      -9.842 -27.461  59.398  1.00 45.48     0.186 C 
ATOM   4325  C   CYS A 472     -11.121 -27.603  60.210  1.00 50.30     0.241 C 
ATOM   4326  O   CYS A 472     -11.129 -27.307  61.410  1.00 50.01    -0.271 OA
ATOM   4327  CB  CYS A 472      -8.738 -28.376  59.923  1.00 46.11     0.121 C 
ATOM   4328  SG  CYS A 472      -9.174 -30.135  59.901  1.00 50.42    -0.095 SA
ATOM   4329  N   LEU A 473     -12.205 -28.039  59.547  1.00 46.32    -0.346 N 
ATOM   4330  HN  LEU A 473     -12.123 -28.227  58.548  1.00  0.00     0.163 HD
ATOM   4331  CA  LEU A 473     -13.489 -28.254  60.192  1.00 45.47     0.177 C 
ATOM   4332  C   LEU A 473     -13.677 -29.724  60.569  1.00 49.38     0.241 C 
ATOM   4333  O   LEU A 473     -13.668 -30.597  59.700  1.00 48.31    -0.271 OA
ATOM   4334  CB  LEU A 473     -14.642 -27.744  59.306  1.00 45.11     0.038 C 
ATOM   4335  CG  LEU A 473     -16.058 -27.888  59.878  1.00 49.42    -0.020 C 
ATOM   4336  CD1 LEU A 473     -16.286 -26.940  61.059  1.00 49.37     0.009 C 
ATOM   4337  CD2 LEU A 473     -17.090 -27.625  58.814  1.00 50.96     0.009 C 
ATOM   4338  N   GLU A 474     -13.869 -29.981  61.872  1.00 47.09    -0.346 N 
ATOM   4339  HN  GLU A 474     -13.849 -29.195  62.522  1.00  0.00     0.163 HD
ATOM   4340  CA  GLU A 474     -14.105 -31.318  62.419  1.00 47.07     0.177 C 
ATOM   4341  C   GLU A 474     -15.596 -31.614  62.387  1.00 51.02     0.241 C 
ATOM   4342  O   GLU A 474     -16.411 -30.809  62.850  1.00 50.08    -0.271 OA
ATOM   4343  CB  GLU A 474     -13.548 -31.451  63.844  1.00 48.54     0.045 C 
ATOM   4344  CG  GLU A 474     -12.029 -31.437  63.932  1.00 59.81     0.116 C 
ATOM   4345  CD  GLU A 474     -11.303 -32.713  63.546  1.00 89.48     0.172 C 
ATOM   4346  OE1 GLU A 474     -11.941 -33.791  63.514  1.00 88.88    -0.648 OA
ATOM   4347  OE2 GLU A 474     -10.075 -32.636  63.312  1.00 90.44    -0.648 OA
ATOM   4348  N   LEU A 475     -15.943 -32.763  61.812  1.00 47.76    -0.346 N 
ATOM   4349  HN  LEU A 475     -15.191 -33.363  61.472  1.00  0.00     0.163 HD
ATOM   4350  CA  LEU A 475     -17.311 -33.234  61.628  1.00 47.61     0.177 C 
ATOM   4351  C   LEU A 475     -17.501 -34.617  62.236  1.00 51.70     0.241 C 
ATOM   4352  O   LEU A 475     -16.537 -35.361  62.421  1.00 51.29    -0.271 OA
ATOM   4353  CB  LEU A 475     -17.627 -33.348  60.121  1.00 47.57     0.038 C 
ATOM   4354  CG  LEU A 475     -17.521 -32.107  59.263  1.00 51.96    -0.020 C 
ATOM   4355  CD1 LEU A 475     -16.946 -32.449  57.913  1.00 51.38     0.009 C 
ATOM   4356  CD2 LEU A 475     -18.863 -31.455  59.107  1.00 54.10     0.009 C 
ATOM   4357  N   GLU A 476     -18.763 -34.984  62.461  1.00 48.70    -0.346 N 
ATOM   4358  HN  GLU A 476     -19.503 -34.304  62.287  1.00  0.00     0.163 HD
ATOM   4359  CA  GLU A 476     -19.137 -36.299  62.940  1.00 49.13     0.177 C 
ATOM   4360  C   GLU A 476     -20.430 -36.745  62.286  1.00 53.19     0.241 C 
ATOM   4361  O   GLU A 476     -21.468 -36.083  62.400  1.00 51.26    -0.271 OA
ATOM   4362  CB  GLU A 476     -19.230 -36.360  64.475  1.00 50.70     0.045 C 
ATOM   4363  CG  GLU A 476     -19.028 -37.770  65.011  1.00 62.16     0.116 C 
ATOM   4364  CD  GLU A 476     -19.707 -38.090  66.327  1.00 84.29     0.172 C 
ATOM   4365  OE1 GLU A 476     -19.536 -37.313  67.294  1.00 72.68    -0.648 OA
ATOM   4366  OE2 GLU A 476     -20.384 -39.141  66.400  1.00 83.00    -0.648 OA
ATOM   4367  N   PHE A 477     -20.345 -37.869  61.580  1.00 52.13    -0.346 N 
ATOM   4368  HN  PHE A 477     -19.431 -38.313  61.493  1.00  0.00     0.163 HD
ATOM   4369  CA  PHE A 477     -21.476 -38.503  60.925  1.00 53.59     0.180 C 
ATOM   4370  C   PHE A 477     -22.029 -39.593  61.844  1.00 63.33     0.241 C 
ATOM   4371  O   PHE A 477     -21.335 -40.051  62.762  1.00 63.27    -0.271 OA
ATOM   4372  CB  PHE A 477     -21.079 -39.055  59.545  1.00 55.00     0.073 C 
ATOM   4373  CG  PHE A 477     -20.713 -37.965  58.567  1.00 56.21    -0.056 A 
ATOM   4374  CD1 PHE A 477     -21.699 -37.215  57.936  1.00 59.14     0.007 A 
ATOM   4375  CD2 PHE A 477     -19.383 -37.663  58.303  1.00 57.97     0.007 A 
ATOM   4376  CE1 PHE A 477     -21.360 -36.190  57.049  1.00 59.74     0.001 A 
ATOM   4377  CE2 PHE A 477     -19.046 -36.632  57.422  1.00 60.37     0.001 A 
ATOM   4378  CZ  PHE A 477     -20.036 -35.904  56.803  1.00 58.38     0.000 A 
ATOM   4379  N   ASP A 478     -23.293 -39.973  61.618  1.00 63.40    -0.345 N 
ATOM   4380  HN  ASP A 478     -23.797 -39.535  60.847  1.00  0.00     0.163 HD
ATOM   4381  CA  ASP A 478     -23.989 -40.979  62.413  1.00 64.54     0.186 C 
ATOM   4382  C   ASP A 478     -23.460 -42.395  62.212  1.00 70.72     0.241 C 
ATOM   4383  O   ASP A 478     -22.998 -42.740  61.122  1.00 70.08    -0.271 OA
ATOM   4384  CB  ASP A 478     -25.499 -40.926  62.131  1.00 66.56     0.147 C 
ATOM   4385  CG  ASP A 478     -26.376 -40.902  63.373  1.00 77.49     0.175 C 
ATOM   4386  OD1 ASP A 478     -25.913 -41.366  64.446  1.00 77.78    -0.648 OA
ATOM   4387  OD2 ASP A 478     -27.535 -40.454  63.268  1.00 83.63    -0.648 OA
ATOM   4388  N   TRP A 479     -23.537 -43.211  63.281  1.00 69.43    -0.346 N 
ATOM   4389  HN  TRP A 479     -23.902 -42.818  64.148  1.00  0.00     0.163 HD
ATOM   4390  CA  TRP A 479     -23.136 -44.621  63.294  1.00 70.10     0.172 C 
ATOM   4391  C   TRP A 479     -24.388 -45.491  63.471  1.00 74.34     0.240 C 
ATOM   4392  O   TRP A 479     -25.223 -45.199  64.330  1.00 73.75    -0.271 OA
ATOM   4393  CB  TRP A 479     -22.109 -44.895  64.406  1.00 69.02     0.042 C 
ATOM   4394  N   PHE A 480     -24.535 -46.528  62.630  1.00 71.49    -0.346 N 
ATOM   4395  HN  PHE A 480     -23.803 -46.706  61.942  1.00  0.00     0.163 HD
ATOM   4396  CA  PHE A 480     -25.701 -47.414  62.659  1.00 71.39     0.180 C 
ATOM   4397  C   PHE A 480     -25.336 -48.878  62.953  1.00 75.84     0.241 C 
ATOM   4398  O   PHE A 480     -25.949 -49.799  62.402  1.00 75.29    -0.271 OA
ATOM   4399  CB  PHE A 480     -26.529 -47.266  61.366  1.00 73.03     0.073 C 
ATOM   4400  CG  PHE A 480     -27.010 -45.857  61.116  1.00 74.46    -0.056 A 
ATOM   4401  CD1 PHE A 480     -28.040 -45.311  61.875  1.00 77.47     0.007 A 
ATOM   4402  CD2 PHE A 480     -26.426 -45.070  60.131  1.00 76.58     0.007 A 
ATOM   4403  CE1 PHE A 480     -28.470 -43.998  61.660  1.00 78.49     0.001 A 
ATOM   4404  CE2 PHE A 480     -26.863 -43.760  59.910  1.00 79.44     0.001 A 
ATOM   4405  CZ  PHE A 480     -27.879 -43.233  60.678  1.00 77.52     0.000 A 
ATOM   4406  N   SER A 481     -24.337 -49.079  63.845  1.00 72.88    -0.344 N 
ATOM   4407  HN  SER A 481     -23.892 -48.245  64.229  1.00  0.00     0.163 HD
ATOM   4408  CA  SER A 481     -23.827 -50.377  64.317  1.00 72.95     0.200 C 
ATOM   4409  C   SER A 481     -23.270 -51.290  63.194  1.00 75.72     0.243 C 
ATOM   4410  O   SER A 481     -23.016 -52.476  63.438  1.00 75.75    -0.271 OA
ATOM   4411  CB  SER A 481     -24.879 -51.103  65.157  1.00 77.52     0.199 C 
ATOM   4412  OG  SER A 481     -24.333 -52.229  65.827  1.00 89.24    -0.398 OA
ATOM   4413  HG  SER A 481     -24.986 -52.680  66.349  1.00  0.00     0.209 HD
ATOM   4414  N   SER A 482     -23.056 -50.725  61.981  1.00 70.26    -0.344 N 
ATOM   4415  HN  SER A 482     -23.306 -49.742  61.876  1.00  0.00     0.163 HD
ATOM   4416  CA  SER A 482     -22.497 -51.402  60.804  1.00 68.92     0.200 C 
ATOM   4417  C   SER A 482     -22.183 -50.413  59.669  1.00 69.90     0.243 C 
ATOM   4418  O   SER A 482     -22.438 -49.214  59.791  1.00 69.64    -0.271 OA
ATOM   4419  CB  SER A 482     -23.424 -52.512  60.300  1.00 72.33     0.199 C 
ATOM   4420  OG  SER A 482     -24.580 -51.983  59.678  1.00 81.39    -0.398 OA
ATOM   4421  HG  SER A 482     -25.155 -52.672  59.365  1.00  0.00     0.209 HD
ATOM   4422  N   VAL A 483     -21.623 -50.943  58.569  1.00 63.55    -0.346 N 
ATOM   4423  HN  VAL A 483     -21.425 -51.943  58.593  1.00  0.00     0.163 HD
ATOM   4424  CA  VAL A 483     -21.269 -50.236  57.346  1.00 61.55     0.180 C 
ATOM   4425  C   VAL A 483     -22.554 -50.164  56.514  1.00 61.85     0.241 C 
ATOM   4426  O   VAL A 483     -23.158 -51.199  56.232  1.00 61.36    -0.271 OA
ATOM   4427  CB  VAL A 483     -20.122 -50.993  56.609  1.00 65.13     0.009 C 
ATOM   4428  CG1 VAL A 483     -19.826 -50.382  55.239  1.00 65.01     0.012 C 
ATOM   4429  CG2 VAL A 483     -18.857 -51.045  57.464  1.00 64.63     0.012 C 
ATOM   4430  N   VAL A 484     -22.990 -48.946  56.161  1.00 55.33    -0.346 N 
ATOM   4431  HN  VAL A 484     -22.446 -48.134  56.452  1.00  0.00     0.163 HD
ATOM   4432  CA  VAL A 484     -24.209 -48.722  55.378  1.00 53.46     0.180 C 
ATOM   4433  C   VAL A 484     -23.828 -48.569  53.899  1.00 55.91     0.241 C 
ATOM   4434  O   VAL A 484     -22.951 -47.765  53.566  1.00 55.17    -0.271 OA
ATOM   4435  CB  VAL A 484     -25.035 -47.525  55.921  1.00 56.79     0.009 C 
ATOM   4436  CG1 VAL A 484     -26.321 -47.330  55.127  1.00 56.22     0.012 C 
ATOM   4437  CG2 VAL A 484     -25.347 -47.697  57.406  1.00 56.56     0.012 C 
ATOM   4438  N   LYS A 485     -24.473 -49.361  53.024  1.00 51.32    -0.346 N 
ATOM   4439  HN  LYS A 485     -25.189 -49.991  53.384  1.00  0.00     0.163 HD
ATOM   4440  CA  LYS A 485     -24.208 -49.371  51.589  1.00 50.70     0.176 C 
ATOM   4441  C   LYS A 485     -25.446 -49.050  50.777  1.00 53.82     0.241 C 
ATOM   4442  O   LYS A 485     -26.541 -49.524  51.101  1.00 53.34    -0.271 OA
ATOM   4443  CB  LYS A 485     -23.636 -50.730  51.148  1.00 52.94     0.035 C 
ATOM   4444  CG  LYS A 485     -22.224 -51.006  51.651  1.00 59.79     0.004 C 
ATOM   4445  CD  LYS A 485     -21.197 -50.899  50.544  1.00 65.79     0.027 C 
ATOM   4446  CE  LYS A 485     -19.847 -51.378  51.012  1.00 77.07     0.229 C 
ATOM   4447  NZ  LYS A 485     -18.757 -50.887  50.131  1.00 86.55    -0.079 N 
ATOM   4448  HZ1 LYS A 485     -17.843 -51.211  50.448  1.00  0.00     0.274 HD
ATOM   4449  HZ2 LYS A 485     -18.781 -49.871  50.040  1.00  0.00     0.274 HD
ATOM   4450  HZ3 LYS A 485     -18.924 -51.138  49.157  1.00  0.00     0.274 HD
ATOM   4451  N   PHE A 486     -25.269 -48.250  49.708  1.00 49.17    -0.346 N 
ATOM   4452  HN  PHE A 486     -24.335 -47.885  49.521  1.00  0.00     0.163 HD
ATOM   4453  CA  PHE A 486     -26.355 -47.882  48.805  1.00 48.47     0.181 C 
ATOM   4454  C   PHE A 486     -26.876 -49.160  48.142  1.00 55.14     0.243 C 
ATOM   4455  O   PHE A 486     -26.059 -49.998  47.734  1.00 54.48    -0.271 OA
ATOM   4456  CB  PHE A 486     -25.890 -46.865  47.745  1.00 48.99     0.073 C 
ATOM   4457  CG  PHE A 486     -27.024 -46.112  47.091  1.00 48.91    -0.056 A 
ATOM   4458  CD1 PHE A 486     -27.539 -44.956  47.671  1.00 50.20     0.007 A 
ATOM   4459  CD2 PHE A 486     -27.574 -46.553  45.892  1.00 49.87     0.007 A 
ATOM   4460  CE1 PHE A 486     -28.600 -44.269  47.077  1.00 50.79     0.001 A 
ATOM   4461  CE2 PHE A 486     -28.636 -45.866  45.297  1.00 52.22     0.001 A 
ATOM   4462  CZ  PHE A 486     -29.138 -44.724  45.891  1.00 50.18     0.000 A 
ATOM   4463  N   PRO A 487     -28.220 -49.355  48.085  1.00 53.53    -0.337 N 
ATOM   4464  CA  PRO A 487     -28.769 -50.591  47.500  1.00 54.35     0.179 C 
ATOM   4465  C   PRO A 487     -28.270 -50.919  46.102  1.00 60.86     0.241 C 
ATOM   4466  O   PRO A 487     -27.944 -50.018  45.331  1.00 60.41    -0.271 OA
ATOM   4467  CB  PRO A 487     -30.281 -50.334  47.489  1.00 55.93     0.037 C 
ATOM   4468  CG  PRO A 487     -30.425 -48.858  47.658  1.00 59.72     0.022 C 
ATOM   4469  CD  PRO A 487     -29.306 -48.475  48.551  1.00 54.79     0.127 C 
ATOM   4470  N   ASP A 488     -28.222 -52.219  45.784  1.00 59.69    -0.346 N 
ATOM   4471  HN  ASP A 488     -28.494 -52.895  46.497  1.00  0.00     0.163 HD
ATOM   4472  CA  ASP A 488     -27.804 -52.731  44.479  1.00 60.73     0.186 C 
ATOM   4473  C   ASP A 488     -28.877 -52.404  43.435  1.00 66.15     0.241 C 
ATOM   4474  O   ASP A 488     -30.023 -52.134  43.801  1.00 64.73    -0.271 OA
ATOM   4475  CB  ASP A 488     -27.561 -54.253  44.548  1.00 63.25     0.147 C 
ATOM   4476  CG  ASP A 488     -26.495 -54.664  45.548  1.00 79.30     0.175 C 
ATOM   4477  OD1 ASP A 488     -25.293 -54.442  45.262  1.00 80.09    -0.648 OA
ATOM   4478  OD2 ASP A 488     -26.861 -55.212  46.613  1.00 87.22    -0.648 OA
ATOM   4479  N   MET A 489     -28.508 -52.418  42.144  1.00 65.53    -0.346 N 
ATOM   4480  HN  MET A 489     -27.543 -52.654  41.912  1.00  0.00     0.163 HD
ATOM   4481  CA  MET A 489     -29.438 -52.108  41.058  1.00 66.66     0.177 C 
ATOM   4482  C   MET A 489     -30.645 -53.037  41.028  1.00 72.31     0.241 C 
ATOM   4483  O   MET A 489     -31.760 -52.542  40.855  1.00 71.92    -0.271 OA
ATOM   4484  CB  MET A 489     -28.727 -52.052  39.698  1.00 69.30     0.045 C 
ATOM   4485  CG  MET A 489     -29.492 -51.266  38.629  1.00 73.30     0.076 C 
ATOM   4486  SD  MET A 489     -30.217 -49.673  39.141  1.00 77.94    -0.173 SA
ATOM   4487  CE  MET A 489     -28.725 -48.712  39.532  1.00 74.51     0.089 C 
ATOM   4488  N   SER A 490     -30.433 -54.362  41.258  1.00 69.77    -0.344 N 
ATOM   4489  HN  SER A 490     -29.474 -54.675  41.410  1.00  0.00     0.163 HD
ATOM   4490  CA  SER A 490     -31.504 -55.370  41.300  1.00 69.68     0.200 C 
ATOM   4491  C   SER A 490     -32.582 -54.971  42.313  1.00 72.66     0.243 C 
ATOM   4492  O   SER A 490     -33.770 -55.001  41.985  1.00 72.21    -0.271 OA
ATOM   4493  CB  SER A 490     -30.945 -56.756  41.620  1.00 73.81     0.199 C 
ATOM   4494  OG  SER A 490     -30.467 -56.865  42.953  1.00 83.64    -0.398 OA
ATOM   4495  HG  SER A 490     -30.120 -57.727  43.152  1.00  0.00     0.209 HD
ATOM   4496  N   VAL A 491     -32.148 -54.531  43.515  1.00 68.81    -0.346 N 
ATOM   4497  HN  VAL A 491     -31.140 -54.518  43.671  1.00  0.00     0.163 HD
ATOM   4498  CA  VAL A 491     -33.003 -54.071  44.615  1.00 68.74     0.180 C 
ATOM   4499  C   VAL A 491     -33.779 -52.821  44.169  1.00 74.59     0.241 C 
ATOM   4500  O   VAL A 491     -34.984 -52.737  44.412  1.00 74.27    -0.271 OA
ATOM   4501  CB  VAL A 491     -32.179 -53.804  45.915  1.00 72.36     0.009 C 
ATOM   4502  CG1 VAL A 491     -33.085 -53.441  47.092  1.00 72.02     0.012 C 
ATOM   4503  CG2 VAL A 491     -31.283 -54.992  46.273  1.00 72.07     0.012 C 
ATOM   4504  N   ILE A 492     -33.083 -51.866  43.501  1.00 72.57    -0.346 N 
ATOM   4505  HN  ILE A 492     -32.093 -52.037  43.325  1.00  0.00     0.163 HD
ATOM   4506  CA  ILE A 492     -33.653 -50.604  43.013  1.00 72.84     0.180 C 
ATOM   4507  C   ILE A 492     -34.756 -50.852  41.968  1.00 78.33     0.241 C 
ATOM   4508  O   ILE A 492     -35.787 -50.183  42.045  1.00 76.89    -0.271 OA
ATOM   4509  CB  ILE A 492     -32.566 -49.595  42.537  1.00 75.64     0.013 C 
ATOM   4510  CG1 ILE A 492     -31.626 -49.207  43.700  1.00 75.64     0.002 C 
ATOM   4511  CG2 ILE A 492     -33.204 -48.337  41.936  1.00 76.24     0.012 C 
ATOM   4512  CD1 ILE A 492     -30.251 -48.732  43.272  1.00 81.69     0.005 C 
ATOM   4513  N   GLU A 493     -34.575 -51.830  41.035  1.00 77.86    -0.346 N 
ATOM   4514  HN  GLU A 493     -33.691 -52.338  41.018  1.00  0.00     0.163 HD
ATOM   4515  CA  GLU A 493     -35.618 -52.178  40.048  1.00 79.32     0.177 C 
ATOM   4516  C   GLU A 493     -36.695 -53.028  40.759  1.00 86.72     0.241 C 
ATOM   4517  O   GLU A 493     -36.956 -54.178  40.382  1.00 86.85    -0.271 OA
ATOM   4518  CB  GLU A 493     -35.082 -52.957  38.825  1.00 80.72     0.045 C 
ATOM   4519  CG  GLU A 493     -33.681 -52.657  38.330  1.00 91.34     0.116 C 
ATOM   4520  CD  GLU A 493     -33.136 -53.809  37.506  1.00114.20     0.172 C 
ATOM   4521  OE1 GLU A 493     -32.213 -54.502  37.991  1.00109.57    -0.648 OA
ATOM   4522  OE2 GLU A 493     -33.684 -54.066  36.409  1.00109.28    -0.648 OA
ATOM   4523  N   GLU A 494     -37.293 -52.451  41.805  1.00 85.04    -0.346 N 
ATOM   4524  HN  GLU A 494     -37.002 -51.502  42.038  1.00  0.00     0.163 HD
ATOM   4525  CA  GLU A 494     -38.321 -53.050  42.643  1.00 85.76     0.177 C 
ATOM   4526  C   GLU A 494     -39.703 -52.941  42.004  1.00 91.47     0.241 C 
ATOM   4527  O   GLU A 494     -40.628 -53.598  42.489  1.00 91.20    -0.271 OA
ATOM   4528  CB  GLU A 494     -38.322 -52.384  44.040  1.00 87.15     0.045 C 
ATOM   4529  CG  GLU A 494     -38.560 -50.874  44.035  1.00 98.17     0.116 C 
ATOM   4530  CD  GLU A 494     -38.219 -50.135  45.314  1.00116.68     0.172 C 
ATOM   4531  OE1 GLU A 494     -37.382 -50.646  46.093  1.00113.07    -0.648 OA
ATOM   4532  OE2 GLU A 494     -38.775 -49.034  45.531  1.00105.71    -0.648 OA
ATOM   4533  N   HIS A 495     -39.837 -52.110  40.919  1.00 89.05    -0.346 N 
ATOM   4534  HN  HIS A 495     -38.978 -51.683  40.572  1.00  0.00     0.163 HD
ATOM   4535  CA  HIS A 495     -41.076 -51.761  40.195  1.00 89.22     0.182 C 
ATOM   4536  C   HIS A 495     -41.896 -50.982  41.234  1.00 93.06     0.241 C 
ATOM   4537  O   HIS A 495     -41.812 -49.752  41.284  1.00 92.60    -0.271 OA
ATOM   4538  CB  HIS A 495     -41.805 -53.017  39.655  1.00 90.20     0.093 C 
ATOM   4539  CG  HIS A 495     -42.099 -52.977  38.188  1.00 93.90     0.028 A 
ATOM   4540  ND1 HIS A 495     -43.249 -52.378  37.702  1.00 95.78    -0.354 N 
ATOM   4541  HD1 HIS A 495     -43.978 -51.915  38.245  1.00  0.00     0.166 HD
ATOM   4542  CD2 HIS A 495     -41.400 -53.492  37.148  1.00 95.89     0.114 A 
ATOM   4543  CE1 HIS A 495     -43.206 -52.530  36.388  1.00 95.27     0.180 A 
ATOM   4544  NE2 HIS A 495     -42.111 -53.193  36.007  1.00 95.67    -0.360 N 
ATOM   4545  HE2 HIS A 495     -41.850 -53.433  35.051  1.00  0.00     0.166 HD
ATOM   4546  N   ALA A 496     -42.604 -51.737  42.116  1.00 89.42    -0.346 N 
ATOM   4547  HN  ALA A 496     -42.660 -52.721  41.852  1.00  0.00     0.163 HD
ATOM   4548  CA  ALA A 496     -43.305 -51.429  43.370  1.00 89.04     0.172 C 
ATOM   4549  C   ALA A 496     -44.580 -50.545  43.319  1.00 92.13     0.240 C 
ATOM   4550  O   ALA A 496     -44.920 -49.959  44.351  1.00 91.36    -0.271 OA
ATOM   4551  CB  ALA A 496     -42.327 -50.836  44.377  1.00 89.84     0.042 C 
ATOM   4552  N   ASN A 497     -45.333 -50.520  42.200  1.00 88.09    -0.348 N 
ATOM   4553  HN  ASN A 497     -45.025 -51.029  41.372  1.00  0.00     0.163 HD
ATOM   4554  CA  ASN A 497     -46.596 -49.764  42.164  1.00103.00     0.154 C 
ATOM   4555  C   ASN A 497     -47.788 -50.717  42.278  1.00117.21     0.256 C 
ATOM   4556  O   ASN A 497     -48.876 -50.306  42.676  1.00 74.91    -0.305 OA
ATOM   4557  CB  ASN A 497     -46.709 -48.882  40.915  1.00102.48     0.134 C 
ATOM   4558  CG  ASN A 497     -46.056 -47.519  41.031  1.00118.16     0.217 C 
ATOM   4559  OD1 ASN A 497     -45.616 -47.081  42.105  1.00110.31    -0.274 OA
ATOM   4560  ND2 ASN A 497     -45.988 -46.808  39.915  1.00107.87    -0.370 N 
ATOM   4561 1HD2 ASN A 497     -45.549 -45.891  39.993  1.00  0.00     0.159 HD
ATOM   4562 2HD2 ASN A 497     -46.350 -47.168  39.032  1.00  0.00     0.159 HD
ATOM   4563  N   GLU A 525     -54.407 -35.548  23.566  1.00 88.19    -0.067 N 
ATOM   4564  HN1 GLU A 525     -53.605 -35.581  24.195  1.00  0.00     0.275 HD
ATOM   4565  HN2 GLU A 525     -54.888 -36.447  23.522  1.00  0.00     0.275 HD
ATOM   4566  HN3 GLU A 525     -55.165 -34.985  23.952  1.00  0.00     0.275 HD
ATOM   4567  CA  GLU A 525     -54.012 -35.082  22.236  1.00 87.94     0.270 C 
ATOM   4568  C   GLU A 525     -53.298 -33.720  22.292  1.00 91.88     0.248 C 
ATOM   4569  O   GLU A 525     -52.269 -33.537  21.633  1.00 91.57    -0.271 OA
ATOM   4570  CB  GLU A 525     -55.220 -35.033  21.289  1.00 89.37     0.050 C 
ATOM   4571  N   ASN A 526     -53.848 -32.770  23.079  1.00 88.38    -0.346 N 
ATOM   4572  HN  ASN A 526     -54.718 -32.998  23.559  1.00  0.00     0.163 HD
ATOM   4573  CA  ASN A 526     -53.281 -31.431  23.292  1.00 88.11     0.185 C 
ATOM   4574  C   ASN A 526     -51.999 -31.532  24.134  1.00 90.94     0.241 C 
ATOM   4575  O   ASN A 526     -51.109 -30.690  24.007  1.00 90.50    -0.271 OA
ATOM   4576  CB  ASN A 526     -54.304 -30.505  23.969  1.00 90.16     0.137 C 
ATOM   4577  CG  ASN A 526     -54.813 -31.003  25.304  1.00119.03     0.217 C 
ATOM   4578  OD1 ASN A 526     -55.548 -31.996  25.393  1.00114.28    -0.274 OA
ATOM   4579  ND2 ASN A 526     -54.437 -30.316  26.373  1.00112.53    -0.370 N 
ATOM   4580 1HD2 ASN A 526     -54.780 -30.652  27.273  1.00  0.00     0.159 HD
ATOM   4581 2HD2 ASN A 526     -53.832 -29.498  26.300  1.00  0.00     0.159 HD
ATOM   4582  N   ASP A 527     -51.918 -32.584  24.982  1.00 86.45    -0.345 N 
ATOM   4583  HN  ASP A 527     -52.723 -33.210  25.021  1.00  0.00     0.163 HD
ATOM   4584  CA  ASP A 527     -50.784 -32.907  25.848  1.00 85.57     0.186 C 
ATOM   4585  C   ASP A 527     -49.544 -33.293  25.038  1.00 87.19     0.241 C 
ATOM   4586  O   ASP A 527     -48.431 -33.103  25.526  1.00 86.91    -0.271 OA
ATOM   4587  CB  ASP A 527     -51.161 -34.024  26.838  1.00 87.60     0.147 C 
ATOM   4588  CG  ASP A 527     -52.146 -33.625  27.929  1.00 98.68     0.175 C 
ATOM   4589  OD1 ASP A 527     -52.398 -32.405  28.094  1.00 99.25    -0.648 OA
ATOM   4590  OD2 ASP A 527     -52.626 -34.525  28.651  1.00104.59    -0.648 OA
ATOM   4591  N   LYS A 528     -49.735 -33.815  23.802  1.00 81.71    -0.346 N 
ATOM   4592  HN  LYS A 528     -50.697 -33.962  23.495  1.00  0.00     0.163 HD
ATOM   4593  CA  LYS A 528     -48.661 -34.184  22.872  1.00 80.49     0.172 C 
ATOM   4594  C   LYS A 528     -47.974 -32.916  22.336  1.00 82.31     0.240 C 
ATOM   4595  O   LYS A 528     -46.746 -32.885  22.216  1.00 81.54    -0.271 OA
ATOM   4596  CB  LYS A 528     -49.211 -35.038  21.718  1.00 82.80     0.042 C 
ATOM   4597  N   GLU A 529     -48.771 -31.866  22.039  1.00 77.50    -0.346 N 
ATOM   4598  HN  GLU A 529     -49.778 -31.991  22.147  1.00  0.00     0.163 HD
ATOM   4599  CA  GLU A 529     -48.295 -30.562  21.573  1.00 76.74     0.177 C 
ATOM   4600  C   GLU A 529     -47.527 -29.845  22.693  1.00 78.53     0.241 C 
ATOM   4601  O   GLU A 529     -46.538 -29.161  22.414  1.00 78.18    -0.271 OA
ATOM   4602  CB  GLU A 529     -49.470 -29.696  21.097  1.00 78.15     0.045 C 
ATOM   4603  CG  GLU A 529     -49.797 -29.860  19.621  1.00 90.72     0.116 C 
ATOM   4604  CD  GLU A 529     -49.089 -28.936  18.644  1.00117.64     0.172 C 
ATOM   4605  OE1 GLU A 529     -48.557 -27.886  19.075  1.00113.50    -0.648 OA
ATOM   4606  OE2 GLU A 529     -49.109 -29.243  17.429  1.00113.00    -0.648 OA
ATOM   4607  N   GLN A 530     -47.983 -30.015  23.957  1.00 72.90    -0.346 N 
ATOM   4608  HN  GLN A 530     -48.812 -30.594  24.091  1.00  0.00     0.163 HD
ATOM   4609  CA  GLN A 530     -47.364 -29.422  25.144  1.00 71.85     0.177 C 
ATOM   4610  C   GLN A 530     -45.975 -30.026  25.400  1.00 73.43     0.241 C 
ATOM   4611  O   GLN A 530     -45.045 -29.282  25.712  1.00 73.47    -0.271 OA
ATOM   4612  CB  GLN A 530     -48.271 -29.569  26.381  1.00 73.11     0.044 C 
ATOM   4613  CG  GLN A 530     -47.896 -28.622  27.527  1.00 85.35     0.105 C 
ATOM   4614  CD  GLN A 530     -48.717 -28.784  28.790  1.00104.50     0.215 C 
ATOM   4615  OE1 GLN A 530     -49.802 -29.378  28.804  1.00100.39    -0.274 OA
ATOM   4616  NE2 GLN A 530     -48.219 -28.232  29.887  1.00 95.82    -0.370 N 
ATOM   4617 1HE2 GLN A 530     -47.324 -27.742  29.875  1.00  0.00     0.159 HD
ATOM   4618 2HE2 GLN A 530     -48.772 -28.341  30.737  1.00  0.00     0.159 HD
ATOM   4619  N   LEU A 531     -45.834 -31.356  25.240  1.00 67.59    -0.346 N 
ATOM   4620  HN  LEU A 531     -46.657 -31.901  24.982  1.00  0.00     0.163 HD
ATOM   4621  CA  LEU A 531     -44.564 -32.061  25.416  1.00 66.34     0.177 C 
ATOM   4622  C   LEU A 531     -43.558 -31.674  24.328  1.00 69.38     0.241 C 
ATOM   4623  O   LEU A 531     -42.373 -31.536  24.624  1.00 68.91    -0.271 OA
ATOM   4624  CB  LEU A 531     -44.769 -33.583  25.475  1.00 66.06     0.038 C 
ATOM   4625  CG  LEU A 531     -45.495 -34.124  26.717  1.00 70.48    -0.020 C 
ATOM   4626  CD1 LEU A 531     -46.145 -35.461  26.432  1.00 70.42     0.009 C 
ATOM   4627  CD2 LEU A 531     -44.564 -34.242  27.909  1.00 72.50     0.009 C 
ATOM   4628  N   LYS A 532     -44.036 -31.449  23.087  1.00 65.42    -0.346 N 
ATOM   4629  HN  LYS A 532     -45.033 -31.584  22.922  1.00  0.00     0.163 HD
ATOM   4630  CA  LYS A 532     -43.198 -31.020  21.963  1.00 65.09     0.172 C 
ATOM   4631  C   LYS A 532     -42.658 -29.602  22.217  1.00 68.34     0.240 C 
ATOM   4632  O   LYS A 532     -41.495 -29.328  21.921  1.00 67.64    -0.271 OA
ATOM   4633  CB  LYS A 532     -43.983 -31.075  20.643  1.00 67.38     0.042 C 
ATOM   4634  N   ALA A 533     -43.502 -28.724  22.800  1.00 64.72    -0.346 N 
ATOM   4635  HN  ALA A 533     -44.445 -29.051  23.011  1.00  0.00     0.163 HD
ATOM   4636  CA  ALA A 533     -43.175 -27.340  23.155  1.00 64.19     0.172 C 
ATOM   4637  C   ALA A 533     -42.101 -27.285  24.248  1.00 66.75     0.240 C 
ATOM   4638  O   ALA A 533     -41.128 -26.543  24.099  1.00 67.15    -0.271 OA
ATOM   4639  CB  ALA A 533     -44.428 -26.605  23.614  1.00 64.88     0.042 C 
ATOM   4640  N   ILE A 534     -42.274 -28.079  25.331  1.00 61.21    -0.346 N 
ATOM   4641  HN  ILE A 534     -43.111 -28.660  25.365  1.00  0.00     0.163 HD
ATOM   4642  CA  ILE A 534     -41.338 -28.161  26.462  1.00 60.13     0.180 C 
ATOM   4643  C   ILE A 534     -39.951 -28.678  26.005  1.00 62.37     0.241 C 
ATOM   4644  O   ILE A 534     -38.937 -28.096  26.384  1.00 61.90    -0.271 OA
ATOM   4645  CB  ILE A 534     -41.953 -28.971  27.647  1.00 62.91     0.013 C 
ATOM   4646  CG1 ILE A 534     -43.210 -28.256  28.209  1.00 63.08     0.002 C 
ATOM   4647  CG2 ILE A 534     -40.920 -29.235  28.767  1.00 63.24     0.012 C 
ATOM   4648  CD1 ILE A 534     -44.178 -29.134  29.058  1.00 67.13     0.005 C 
ATOM   4649  N   SER A 535     -39.925 -29.723  25.151  1.00 57.64    -0.344 N 
ATOM   4650  HN  SER A 535     -40.820 -30.113  24.855  1.00  0.00     0.163 HD
ATOM   4651  CA  SER A 535     -38.704 -30.341  24.615  1.00 56.90     0.200 C 
ATOM   4652  C   SER A 535     -37.827 -29.403  23.746  1.00 59.31     0.243 C 
ATOM   4653  O   SER A 535     -36.620 -29.644  23.639  1.00 58.45    -0.271 OA
ATOM   4654  CB  SER A 535     -39.039 -31.617  23.844  1.00 59.38     0.199 C 
ATOM   4655  OG  SER A 535     -39.511 -31.354  22.531  1.00 66.20    -0.398 OA
ATOM   4656  HG  SER A 535     -39.719 -32.147  22.052  1.00  0.00     0.209 HD
ATOM   4657  N   THR A 536     -38.440 -28.374  23.109  1.00 54.72    -0.344 N 
ATOM   4658  HN  THR A 536     -39.446 -28.269  23.242  1.00  0.00     0.163 HD
ATOM   4659  CA  THR A 536     -37.761 -27.396  22.239  1.00 54.44     0.205 C 
ATOM   4660  C   THR A 536     -37.206 -26.185  23.007  1.00 56.34     0.243 C 
ATOM   4661  O   THR A 536     -36.411 -25.420  22.448  1.00 56.86    -0.271 OA
ATOM   4662  CB  THR A 536     -38.683 -26.914  21.100  1.00 65.29     0.146 C 
ATOM   4663  OG1 THR A 536     -39.875 -26.347  21.654  1.00 66.86    -0.393 OA
ATOM   4664  HG1 THR A 536     -39.673 -25.665  22.284  1.00  0.00     0.210 HD
ATOM   4665  CG2 THR A 536     -39.006 -28.006  20.092  1.00 64.71     0.042 C 
ATOM   4666  N   ARG A 537     -37.642 -25.993  24.264  1.00 50.19    -0.346 N 
ATOM   4667  HN  ARG A 537     -38.318 -26.652  24.650  1.00  0.00     0.163 HD
ATOM   4668  CA  ARG A 537     -37.192 -24.884  25.103  1.00 49.18     0.176 C 
ATOM   4669  C   ARG A 537     -35.714 -25.031  25.491  1.00 50.47     0.241 C 
ATOM   4670  O   ARG A 537     -35.187 -26.149  25.486  1.00 49.11    -0.271 OA
ATOM   4671  CB  ARG A 537     -38.073 -24.749  26.347  1.00 49.98     0.036 C 
ATOM   4672  CG  ARG A 537     -39.376 -24.024  26.065  1.00 62.50     0.023 C 
ATOM   4673  CD  ARG A 537     -39.871 -23.305  27.295  1.00 73.05     0.138 C 
ATOM   4674  NE  ARG A 537     -41.277 -23.604  27.547  1.00 79.87    -0.227 N 
ATOM   4675  HE  ARG A 537     -41.962 -23.276  26.866  1.00  0.00     0.177 HD
ATOM   4676  CZ  ARG A 537     -41.727 -24.274  28.602  1.00 84.36     0.665 C 
ATOM   4677  NH1 ARG A 537     -40.884 -24.702  29.536  1.00 67.92    -0.235 N 
ATOM   4678 1HH1 ARG A 537     -39.885 -24.525  29.428  1.00  0.00     0.174 HD
ATOM   4679 2HH1 ARG A 537     -41.230 -25.216  30.346  1.00  0.00     0.174 HD
ATOM   4680  NH2 ARG A 537     -43.023 -24.504  28.742  1.00 65.67    -0.235 N 
ATOM   4681 1HH2 ARG A 537     -43.670 -24.176  28.025  1.00  0.00     0.174 HD
ATOM   4682 2HH2 ARG A 537     -43.369 -25.018  29.552  1.00  0.00     0.174 HD
ATOM   4683  N   ASP A 538     -35.047 -23.893  25.794  1.00 45.28    -0.346 N 
ATOM   4684  HN  ASP A 538     -35.557 -23.010  25.772  1.00  0.00     0.163 HD
ATOM   4685  CA  ASP A 538     -33.634 -23.870  26.150  1.00 44.22     0.187 C 
ATOM   4686  C   ASP A 538     -33.383 -24.496  27.529  1.00 48.96     0.243 C 
ATOM   4687  O   ASP A 538     -34.292 -24.500  28.359  1.00 47.77    -0.271 OA
ATOM   4688  CB  ASP A 538     -33.041 -22.456  26.009  1.00 45.31     0.147 C 
ATOM   4689  CG  ASP A 538     -33.387 -21.503  27.125  1.00 49.91     0.175 C 
ATOM   4690  OD1 ASP A 538     -32.661 -21.490  28.135  1.00 49.07    -0.648 OA
ATOM   4691  OD2 ASP A 538     -34.344 -20.728  26.962  1.00 57.02    -0.648 OA
ATOM   4692  N   PRO A 539     -32.160 -25.015  27.806  1.00 47.34    -0.337 N 
ATOM   4693  CA  PRO A 539     -31.911 -25.667  29.111  1.00 47.42     0.179 C 
ATOM   4694  C   PRO A 539     -32.121 -24.811  30.359  1.00 52.28     0.241 C 
ATOM   4695  O   PRO A 539     -32.315 -25.358  31.446  1.00 51.97    -0.271 OA
ATOM   4696  CB  PRO A 539     -30.458 -26.134  28.999  1.00 48.85     0.037 C 
ATOM   4697  CG  PRO A 539     -30.213 -26.261  27.535  1.00 53.03     0.022 C 
ATOM   4698  CD  PRO A 539     -30.974 -25.123  26.929  1.00 48.51     0.127 C 
ATOM   4699  N   LEU A 540     -32.094 -23.483  30.211  1.00 48.99    -0.346 N 
ATOM   4700  HN  LEU A 540     -31.951 -23.093  29.279  1.00  0.00     0.163 HD
ATOM   4701  CA  LEU A 540     -32.262 -22.573  31.339  1.00 48.42     0.177 C 
ATOM   4702  C   LEU A 540     -33.620 -21.869  31.361  1.00 51.12     0.241 C 
ATOM   4703  O   LEU A 540     -33.826 -20.962  32.171  1.00 50.14    -0.271 OA
ATOM   4704  CB  LEU A 540     -31.095 -21.567  31.405  1.00 48.51     0.038 C 
ATOM   4705  CG  LEU A 540     -29.725 -22.162  31.731  1.00 53.32    -0.020 C 
ATOM   4706  CD1 LEU A 540     -28.652 -21.104  31.690  1.00 53.21     0.009 C 
ATOM   4707  CD2 LEU A 540     -29.734 -22.866  33.083  1.00 57.29     0.009 C 
ATOM   4708  N   SER A 541     -34.563 -22.311  30.510  1.00 48.18    -0.344 N 
ATOM   4709  HN  SER A 541     -34.332 -23.060  29.857  1.00  0.00     0.163 HD
ATOM   4710  CA  SER A 541     -35.912 -21.745  30.497  1.00 48.15     0.200 C 
ATOM   4711  C   SER A 541     -36.647 -22.185  31.763  1.00 51.68     0.243 C 
ATOM   4712  O   SER A 541     -36.347 -23.250  32.317  1.00 49.77    -0.271 OA
ATOM   4713  CB  SER A 541     -36.683 -22.190  29.257  1.00 51.94     0.199 C 
ATOM   4714  OG  SER A 541     -37.145 -23.523  29.387  1.00 63.82    -0.398 OA
ATOM   4715  HG  SER A 541     -37.625 -23.800  28.615  1.00  0.00     0.209 HD
ATOM   4716  N   GLU A 542     -37.583 -21.350  32.230  1.00 50.10    -0.346 N 
ATOM   4717  HN  GLU A 542     -37.744 -20.476  31.729  1.00  0.00     0.163 HD
ATOM   4718  CA  GLU A 542     -38.386 -21.623  33.418  1.00 50.81     0.177 C 
ATOM   4719  C   GLU A 542     -39.257 -22.856  33.221  1.00 55.62     0.241 C 
ATOM   4720  O   GLU A 542     -39.836 -23.056  32.148  1.00 54.46    -0.271 OA
ATOM   4721  CB  GLU A 542     -39.287 -20.425  33.748  1.00 52.36     0.045 C 
ATOM   4722  CG  GLU A 542     -38.555 -19.259  34.381  1.00 63.20     0.116 C 
ATOM   4723  CD  GLU A 542     -39.268 -17.922  34.326  1.00 86.82     0.172 C 
ATOM   4724  OE1 GLU A 542     -40.516 -17.892  34.431  1.00 79.24    -0.648 OA
ATOM   4725  OE2 GLU A 542     -38.563 -16.892  34.232  1.00 86.56    -0.648 OA
ATOM   4726  N   ILE A 543     -39.315 -23.693  34.254  1.00 54.02    -0.346 N 
ATOM   4727  HN  ILE A 543     -38.730 -23.497  35.066  1.00  0.00     0.163 HD
ATOM   4728  CA  ILE A 543     -40.168 -24.873  34.289  1.00 54.87     0.180 C 
ATOM   4729  C   ILE A 543     -41.058 -24.759  35.528  1.00 58.75     0.241 C 
ATOM   4730  O   ILE A 543     -40.556 -24.717  36.655  1.00 58.03    -0.271 OA
ATOM   4731  CB  ILE A 543     -39.434 -26.240  34.113  1.00 58.74     0.013 C 
ATOM   4732  CG1 ILE A 543     -40.425 -27.430  34.237  1.00 59.61     0.002 C 
ATOM   4733  CG2 ILE A 543     -38.218 -26.380  35.050  1.00 60.81     0.012 C 
ATOM   4734  CD1 ILE A 543     -39.847 -28.821  33.980  1.00 71.13     0.005 C 
ATOM   4735  N   THR A 544     -42.374 -24.617  35.305  1.00 55.77    -0.344 N 
ATOM   4736  HN  THR A 544     -42.710 -24.603  34.342  1.00  0.00     0.163 HD
ATOM   4737  CA  THR A 544     -43.346 -24.481  36.393  1.00 55.81     0.205 C 
ATOM   4738  C   THR A 544     -43.581 -25.826  37.080  1.00 58.64     0.243 C 
ATOM   4739  O   THR A 544     -43.303 -26.868  36.485  1.00 58.51    -0.271 OA
ATOM   4740  CB  THR A 544     -44.669 -23.874  35.888  1.00 64.80     0.146 C 
ATOM   4741  OG1 THR A 544     -45.257 -24.762  34.937  1.00 67.17    -0.393 OA
ATOM   4742  HG1 THR A 544     -45.363 -25.629  35.311  1.00  0.00     0.210 HD
ATOM   4743  CG2 THR A 544     -44.498 -22.480  35.286  1.00 62.69     0.042 C 
ATOM   4744  N   GLU A 545     -44.110 -25.798  38.322  1.00 54.49    -0.346 N 
ATOM   4745  HN  GLU A 545     -44.269 -24.886  38.750  1.00  0.00     0.163 HD
ATOM   4746  CA  GLU A 545     -44.472 -26.990  39.099  1.00 53.60     0.177 C 
ATOM   4747  C   GLU A 545     -45.561 -27.792  38.378  1.00 57.37     0.241 C 
ATOM   4748  O   GLU A 545     -45.547 -29.018  38.429  1.00 56.68    -0.271 OA
ATOM   4749  CB  GLU A 545     -44.936 -26.611  40.512  1.00 54.55     0.045 C 
ATOM   4750  CG  GLU A 545     -43.840 -26.053  41.404  1.00 61.40     0.116 C 
ATOM   4751  CD  GLU A 545     -42.645 -26.963  41.613  1.00 73.29     0.172 C 
ATOM   4752  OE1 GLU A 545     -42.811 -28.030  42.248  1.00 63.11    -0.648 OA
ATOM   4753  OE2 GLU A 545     -41.542 -26.610  41.138  1.00 63.29    -0.648 OA
ATOM   4754  N   GLN A 546     -46.470 -27.093  37.668  1.00 54.68    -0.346 N 
ATOM   4755  HN  GLN A 546     -46.406 -26.075  37.684  1.00  0.00     0.163 HD
ATOM   4756  CA  GLN A 546     -47.546 -27.699  36.874  1.00 55.15     0.177 C 
ATOM   4757  C   GLN A 546     -46.939 -28.481  35.713  1.00 59.62     0.241 C 
ATOM   4758  O   GLN A 546     -47.424 -29.567  35.396  1.00 59.31    -0.271 OA
ATOM   4759  CB  GLN A 546     -48.535 -26.638  36.343  1.00 56.56     0.044 C 
ATOM   4760  CG  GLN A 546     -49.270 -25.858  37.430  1.00 72.17     0.105 C 
ATOM   4761  CD  GLN A 546     -48.715 -24.466  37.600  1.00 92.70     0.215 C 
ATOM   4762  OE1 GLN A 546     -47.534 -24.262  37.904  1.00 87.95    -0.274 OA
ATOM   4763  NE2 GLN A 546     -49.563 -23.473  37.410  1.00 86.46    -0.370 N 
ATOM   4764 1HE2 GLN A 546     -50.537 -23.641  37.159  1.00  0.00     0.159 HD
ATOM   4765 2HE2 GLN A 546     -49.188 -22.532  37.525  1.00  0.00     0.159 HD
ATOM   4766  N   GLU A 547     -45.869 -27.928  35.092  1.00 55.84    -0.346 N 
ATOM   4767  HN  GLU A 547     -45.556 -27.010  35.406  1.00  0.00     0.163 HD
ATOM   4768  CA  GLU A 547     -45.134 -28.566  33.998  1.00 55.13     0.177 C 
ATOM   4769  C   GLU A 547     -44.330 -29.749  34.526  1.00 57.61     0.241 C 
ATOM   4770  O   GLU A 547     -44.265 -30.771  33.854  1.00 57.04    -0.271 OA
ATOM   4771  CB  GLU A 547     -44.221 -27.560  33.283  1.00 56.45     0.045 C 
ATOM   4772  CG  GLU A 547     -44.940 -26.747  32.221  1.00 64.69     0.116 C 
ATOM   4773  CD  GLU A 547     -44.296 -25.445  31.773  1.00 79.04     0.172 C 
ATOM   4774  OE1 GLU A 547     -43.300 -25.003  32.391  1.00 63.57    -0.648 OA
ATOM   4775  OE2 GLU A 547     -44.831 -24.839  30.818  1.00 73.03    -0.648 OA
ATOM   4776  N   LYS A 548     -43.741 -29.620  35.732  1.00 54.35    -0.346 N 
ATOM   4777  HN  LYS A 548     -43.831 -28.729  36.221  1.00  0.00     0.163 HD
ATOM   4778  CA  LYS A 548     -42.977 -30.695  36.378  1.00 54.75     0.176 C 
ATOM   4779  C   LYS A 548     -43.900 -31.904  36.637  1.00 61.31     0.241 C 
ATOM   4780  O   LYS A 548     -43.554 -33.026  36.265  1.00 61.01    -0.271 OA
ATOM   4781  CB  LYS A 548     -42.334 -30.213  37.694  1.00 56.10     0.035 C 
ATOM   4782  CG  LYS A 548     -41.134 -29.296  37.515  1.00 59.36     0.004 C 
ATOM   4783  CD  LYS A 548     -40.514 -28.956  38.855  1.00 65.08     0.027 C 
ATOM   4784  CE  LYS A 548     -39.393 -27.956  38.738  1.00 71.28     0.229 C 
ATOM   4785  NZ  LYS A 548     -38.884 -27.551  40.075  1.00 77.44    -0.079 N 
ATOM   4786  HZ1 LYS A 548     -38.125 -26.874  39.996  1.00  0.00     0.274 HD
ATOM   4787  HZ2 LYS A 548     -38.606 -28.361  40.630  1.00  0.00     0.274 HD
ATOM   4788  HZ3 LYS A 548     -39.635 -27.202  40.671  1.00  0.00     0.274 HD
ATOM   4789  N   ASP A 549     -45.097 -31.648  37.225  1.00 59.17    -0.346 N 
ATOM   4790  HN  ASP A 549     -45.292 -30.683  37.490  1.00  0.00     0.163 HD
ATOM   4791  CA  ASP A 549     -46.133 -32.648  37.510  1.00 58.93     0.186 C 
ATOM   4792  C   ASP A 549     -46.671 -33.236  36.209  1.00 62.56     0.241 C 
ATOM   4793  O   ASP A 549     -46.881 -34.446  36.141  1.00 62.23    -0.271 OA
ATOM   4794  CB  ASP A 549     -47.271 -32.035  38.353  1.00 60.54     0.147 C 
ATOM   4795  CG  ASP A 549     -46.851 -31.543  39.732  1.00 69.61     0.175 C 
ATOM   4796  OD1 ASP A 549     -45.868 -32.087  40.286  1.00 69.96    -0.648 OA
ATOM   4797  OD2 ASP A 549     -47.504 -30.614  40.255  1.00 75.38    -0.648 OA
ATOM   4798  N   PHE A 550     -46.836 -32.385  35.167  1.00 59.05    -0.346 N 
ATOM   4799  HN  PHE A 550     -46.639 -31.397  35.329  1.00  0.00     0.163 HD
ATOM   4800  CA  PHE A 550     -47.277 -32.777  33.822  1.00 58.79     0.180 C 
ATOM   4801  C   PHE A 550     -46.262 -33.722  33.172  1.00 63.79     0.241 C 
ATOM   4802  O   PHE A 550     -46.657 -34.735  32.594  1.00 63.35    -0.271 OA
ATOM   4803  CB  PHE A 550     -47.514 -31.533  32.935  1.00 60.46     0.073 C 
ATOM   4804  CG  PHE A 550     -47.832 -31.818  31.487  1.00 62.31    -0.056 A 
ATOM   4805  CD1 PHE A 550     -49.085 -32.287  31.112  1.00 65.76     0.007 A 
ATOM   4806  CD2 PHE A 550     -46.879 -31.614  30.495  1.00 64.96     0.007 A 
ATOM   4807  CE1 PHE A 550     -49.372 -32.568  29.772  1.00 66.91     0.001 A 
ATOM   4808  CE2 PHE A 550     -47.168 -31.893  29.156  1.00 67.96     0.001 A 
ATOM   4809  CZ  PHE A 550     -48.412 -32.369  28.803  1.00 66.10     0.000 A 
ATOM   4810  N   LEU A 551     -44.959 -33.388  33.267  1.00 61.14    -0.346 N 
ATOM   4811  HN  LEU A 551     -44.719 -32.524  33.753  1.00  0.00     0.163 HD
ATOM   4812  CA  LEU A 551     -43.870 -34.191  32.714  1.00 61.14     0.177 C 
ATOM   4813  C   LEU A 551     -43.721 -35.523  33.433  1.00 65.88     0.241 C 
ATOM   4814  O   LEU A 551     -43.554 -36.549  32.767  1.00 65.15    -0.271 OA
ATOM   4815  CB  LEU A 551     -42.547 -33.419  32.736  1.00 61.08     0.038 C 
ATOM   4816  CG  LEU A 551     -42.298 -32.522  31.538  1.00 65.48    -0.020 C 
ATOM   4817  CD1 LEU A 551     -41.293 -31.461  31.864  1.00 65.57     0.009 C 
ATOM   4818  CD2 LEU A 551     -41.829 -33.320  30.355  1.00 67.84     0.009 C 
ATOM   4819  N   TRP A 552     -43.807 -35.515  34.786  1.00 63.65    -0.346 N 
ATOM   4820  HN  TRP A 552     -43.942 -34.623  35.262  1.00  0.00     0.163 HD
ATOM   4821  CA  TRP A 552     -43.714 -36.734  35.591  1.00 64.50     0.181 C 
ATOM   4822  C   TRP A 552     -44.889 -37.679  35.316  1.00 68.67     0.241 C 
ATOM   4823  O   TRP A 552     -44.681 -38.889  35.268  1.00 68.57    -0.271 OA
ATOM   4824  CB  TRP A 552     -43.556 -36.427  37.091  1.00 63.75     0.075 C 
ATOM   4825  CG  TRP A 552     -43.443 -37.653  37.957  1.00 65.13    -0.028 A 
ATOM   4826  CD1 TRP A 552     -44.359 -38.101  38.862  1.00 68.09     0.096 A 
ATOM   4827  CD2 TRP A 552     -42.365 -38.605  37.972  1.00 65.07    -0.002 A 
ATOM   4828  NE1 TRP A 552     -43.909 -39.256  39.462  1.00 67.60    -0.365 N 
ATOM   4829  HE1 TRP A 552     -44.401 -39.777  40.187  1.00  0.00     0.165 HD
ATOM   4830  CE2 TRP A 552     -42.692 -39.592  38.927  1.00 69.01     0.042 A 
ATOM   4831  CE3 TRP A 552     -41.144 -38.711  37.280  1.00 66.31     0.014 A 
ATOM   4832  CZ2 TRP A 552     -41.855 -40.685  39.194  1.00 68.30     0.030 A 
ATOM   4833  CZ3 TRP A 552     -40.309 -39.786  37.560  1.00 67.72     0.001 A 
ATOM   4834  CH2 TRP A 552     -40.667 -40.758  38.502  1.00 68.34     0.002 A 
ATOM   4835  N   SER A 553     -46.097 -37.126  35.067  1.00 64.36    -0.344 N 
ATOM   4836  HN  SER A 553     -46.175 -36.110  35.102  1.00  0.00     0.163 HD
ATOM   4837  CA  SER A 553     -47.302 -37.898  34.750  1.00 63.77     0.200 C 
ATOM   4838  C   SER A 553     -47.192 -38.612  33.400  1.00 67.26     0.243 C 
ATOM   4839  O   SER A 553     -47.686 -39.734  33.263  1.00 66.59    -0.271 OA
ATOM   4840  CB  SER A 553     -48.533 -36.998  34.756  1.00 66.86     0.199 C 
ATOM   4841  OG  SER A 553     -48.753 -36.435  36.040  1.00 74.40    -0.398 OA
ATOM   4842  HG  SER A 553     -49.520 -35.874  36.044  1.00  0.00     0.209 HD
ATOM   4843  N   HIS A 554     -46.540 -37.969  32.413  1.00 63.78    -0.346 N 
ATOM   4844  HN  HIS A 554     -46.135 -37.056  32.618  1.00  0.00     0.163 HD
ATOM   4845  CA  HIS A 554     -46.381 -38.510  31.060  1.00 63.68     0.182 C 
ATOM   4846  C   HIS A 554     -44.989 -39.119  30.806  1.00 66.28     0.241 C 
ATOM   4847  O   HIS A 554     -44.602 -39.283  29.645  1.00 65.50    -0.271 OA
ATOM   4848  CB  HIS A 554     -46.726 -37.426  30.016  1.00 65.02     0.093 C 
ATOM   4849  CG  HIS A 554     -48.135 -36.922  30.110  1.00 68.96     0.028 A 
ATOM   4850  ND1 HIS A 554     -48.555 -36.143  31.177  1.00 71.02    -0.354 N 
ATOM   4851  HD1 HIS A 554     -47.994 -35.835  31.972  1.00  0.00     0.166 HD
ATOM   4852  CD2 HIS A 554     -49.178 -37.109  29.271  1.00 71.03     0.114 A 
ATOM   4853  CE1 HIS A 554     -49.831 -35.881  30.953  1.00 70.46     0.180 A 
ATOM   4854  NE2 HIS A 554     -50.251 -36.439  29.818  1.00 70.87    -0.360 N 
ATOM   4855  HE2 HIS A 554     -51.191 -36.381  29.427  1.00  0.00     0.166 HD
ATOM   4856  N   ARG A 555     -44.266 -39.499  31.895  1.00 62.44    -0.346 N 
ATOM   4857  HN  ARG A 555     -44.706 -39.387  32.808  1.00  0.00     0.163 HD
ATOM   4858  CA  ARG A 555     -42.904 -40.058  31.869  1.00 62.28     0.176 C 
ATOM   4859  C   ARG A 555     -42.717 -41.285  30.948  1.00 68.40     0.241 C 
ATOM   4860  O   ARG A 555     -41.643 -41.433  30.359  1.00 68.22    -0.271 OA
ATOM   4861  CB  ARG A 555     -42.387 -40.362  33.292  1.00 60.64     0.036 C 
ATOM   4862  CG  ARG A 555     -43.135 -41.452  34.062  1.00 64.88     0.023 C 
ATOM   4863  CD  ARG A 555     -42.652 -41.527  35.492  1.00 65.99     0.138 C 
ATOM   4864  NE  ARG A 555     -43.394 -42.499  36.299  1.00 73.34    -0.227 N 
ATOM   4865  HE  ARG A 555     -43.047 -43.458  36.321  1.00  0.00     0.177 HD
ATOM   4866  CZ  ARG A 555     -44.488 -42.223  37.006  1.00 85.24     0.665 C 
ATOM   4867  NH1 ARG A 555     -45.000 -40.999  37.002  1.00 71.92    -0.235 N 
ATOM   4868 1HH1 ARG A 555     -44.542 -40.269  36.457  1.00  0.00     0.174 HD
ATOM   4869 2HH1 ARG A 555     -45.838 -40.788  37.544  1.00  0.00     0.174 HD
ATOM   4870  NH2 ARG A 555     -45.083 -43.172  37.714  1.00 70.99    -0.235 N 
ATOM   4871 1HH2 ARG A 555     -44.689 -44.113  37.717  1.00  0.00     0.174 HD
ATOM   4872 2HH2 ARG A 555     -45.921 -42.961  38.256  1.00  0.00     0.174 HD
ATOM   4873  N   HIS A 556     -43.744 -42.145  30.819  1.00 66.45    -0.346 N 
ATOM   4874  HN  HIS A 556     -44.605 -41.959  31.334  1.00  0.00     0.163 HD
ATOM   4875  CA  HIS A 556     -43.676 -43.338  29.969  1.00 66.62     0.182 C 
ATOM   4876  C   HIS A 556     -43.868 -43.001  28.492  1.00 72.30     0.241 C 
ATOM   4877  O   HIS A 556     -43.328 -43.699  27.631  1.00 71.85    -0.271 OA
ATOM   4878  CB  HIS A 556     -44.666 -44.412  30.440  1.00 67.00     0.093 C 
ATOM   4879  CG  HIS A 556     -44.363 -44.919  31.810  1.00 69.99     0.028 A 
ATOM   4880  ND1 HIS A 556     -43.476 -45.956  32.013  1.00 71.74    -0.354 N 
ATOM   4881  HD1 HIS A 556     -42.967 -46.479  31.301  1.00  0.00     0.166 HD
ATOM   4882  CD2 HIS A 556     -44.812 -44.486  33.010  1.00 71.64     0.114 A 
ATOM   4883  CE1 HIS A 556     -43.422 -46.131  33.324  1.00 71.11     0.180 A 
ATOM   4884  NE2 HIS A 556     -44.210 -45.268  33.964  1.00 71.39    -0.360 N 
ATOM   4885  HE2 HIS A 556     -44.341 -45.201  34.973  1.00  0.00     0.166 HD
ATOM   4886  N   TYR A 557     -44.628 -41.931  28.204  1.00 70.61    -0.346 N 
ATOM   4887  HN  TYR A 557     -45.059 -41.420  28.974  1.00  0.00     0.163 HD
ATOM   4888  CA  TYR A 557     -44.867 -41.465  26.839  1.00 71.36     0.180 C 
ATOM   4889  C   TYR A 557     -43.710 -40.577  26.367  1.00 75.38     0.241 C 
ATOM   4890  O   TYR A 557     -43.484 -40.465  25.161  1.00 74.97    -0.271 OA
ATOM   4891  CB  TYR A 557     -46.224 -40.742  26.722  1.00 73.39     0.073 C 
ATOM   4892  CG  TYR A 557     -46.514 -40.197  25.337  1.00 76.70    -0.056 A 
ATOM   4893  CD1 TYR A 557     -46.849 -41.043  24.284  1.00 79.08     0.010 A 
ATOM   4894  CD2 TYR A 557     -46.431 -38.832  25.074  1.00 77.71     0.010 A 
ATOM   4895  CE1 TYR A 557     -47.094 -40.547  23.003  1.00 80.09     0.037 A 
ATOM   4896  CE2 TYR A 557     -46.685 -38.322  23.800  1.00 78.76     0.037 A 
ATOM   4897  CZ  TYR A 557     -47.015 -39.184  22.767  1.00 86.84     0.065 A 
ATOM   4898  OH  TYR A 557     -47.265 -38.686  21.509  1.00 88.26    -0.361 OA
ATOM   4899  HH  TYR A 557     -47.211 -37.751  21.347  1.00  0.00     0.217 HD
ATOM   4900  N   CYS A 558     -42.962 -39.976  27.319  1.00 71.82    -0.345 N 
ATOM   4901  HN  CYS A 558     -43.221 -40.130  28.293  1.00  0.00     0.163 HD
ATOM   4902  CA  CYS A 558     -41.803 -39.118  27.048  1.00 71.28     0.186 C 
ATOM   4903  C   CYS A 558     -40.771 -39.816  26.157  1.00 76.68     0.242 C 
ATOM   4904  O   CYS A 558     -40.117 -39.153  25.360  1.00 76.45    -0.271 OA
ATOM   4905  CB  CYS A 558     -41.180 -38.621  28.348  1.00 70.80     0.121 C 
ATOM   4906  SG  CYS A 558     -42.052 -37.221  29.095  1.00 74.29    -0.095 SA
ATOM   4907  N   VAL A 559     -40.691 -41.163  26.251  1.00 73.68    -0.346 N 
ATOM   4908  HN  VAL A 559     -41.306 -41.607  26.933  1.00  0.00     0.163 HD
ATOM   4909  CA  VAL A 559     -39.817 -42.057  25.480  1.00 73.49     0.180 C 
ATOM   4910  C   VAL A 559     -39.973 -41.830  23.948  1.00 76.56     0.241 C 
ATOM   4911  O   VAL A 559     -38.983 -41.936  23.219  1.00 76.66    -0.271 OA
ATOM   4912  CB  VAL A 559     -40.050 -43.539  25.910  1.00 77.80     0.009 C 
ATOM   4913  CG1 VAL A 559     -39.110 -44.499  25.192  1.00 77.65     0.012 C 
ATOM   4914  CG2 VAL A 559     -39.911 -43.703  27.424  1.00 77.72     0.012 C 
ATOM   4915  N   THR A 560     -41.196 -41.463  23.483  1.00 71.51    -0.344 N 
ATOM   4916  HN  THR A 560     -41.952 -41.367  24.160  1.00  0.00     0.163 HD
ATOM   4917  CA  THR A 560     -41.505 -41.194  22.063  1.00 70.49     0.205 C 
ATOM   4918  C   THR A 560     -40.768 -39.949  21.533  1.00 71.15     0.243 C 
ATOM   4919  O   THR A 560     -40.445 -39.889  20.343  1.00 70.80    -0.271 OA
ATOM   4920  CB  THR A 560     -43.023 -41.137  21.807  1.00 79.66     0.146 C 
ATOM   4921  OG1 THR A 560     -43.583 -40.009  22.481  1.00 80.56    -0.393 OA
ATOM   4922  HG1 THR A 560     -43.134 -39.213  22.220  1.00  0.00     0.210 HD
ATOM   4923  CG2 THR A 560     -43.744 -42.415  22.226  1.00 77.89     0.042 C 
ATOM   4924  N   ILE A 561     -40.512 -38.965  22.420  1.00 64.69    -0.346 N 
ATOM   4925  HN  ILE A 561     -40.883 -39.077  23.363  1.00  0.00     0.163 HD
ATOM   4926  CA  ILE A 561     -39.745 -37.749  22.140  1.00 63.36     0.180 C 
ATOM   4927  C   ILE A 561     -38.489 -37.820  23.062  1.00 64.24     0.243 C 
ATOM   4928  O   ILE A 561     -38.516 -37.312  24.183  1.00 63.42    -0.271 OA
ATOM   4929  CB  ILE A 561     -40.625 -36.455  22.232  1.00 66.70     0.013 C 
ATOM   4930  CG1 ILE A 561     -39.854 -35.198  21.768  1.00 67.21     0.002 C 
ATOM   4931  CG2 ILE A 561     -41.292 -36.243  23.602  1.00 67.91     0.012 C 
ATOM   4932  CD1 ILE A 561     -39.869 -34.977  20.215  1.00 74.51     0.005 C 
ATOM   4933  N   PRO A 562     -37.433 -38.577  22.656  1.00 58.91    -0.337 N 
ATOM   4934  CA  PRO A 562     -36.291 -38.815  23.565  1.00 58.05     0.179 C 
ATOM   4935  C   PRO A 562     -35.531 -37.589  24.071  1.00 59.45     0.241 C 
ATOM   4936  O   PRO A 562     -35.041 -37.616  25.201  1.00 58.44    -0.271 OA
ATOM   4937  CB  PRO A 562     -35.372 -39.738  22.752  1.00 60.00     0.037 C 
ATOM   4938  CG  PRO A 562     -36.228 -40.332  21.714  1.00 64.57     0.022 C 
ATOM   4939  CD  PRO A 562     -37.249 -39.298  21.380  1.00 60.18     0.127 C 
ATOM   4940  N   GLU A 563     -35.442 -36.526  23.255  1.00 55.43    -0.346 N 
ATOM   4941  HN  GLU A 563     -35.892 -36.588  22.342  1.00  0.00     0.163 HD
ATOM   4942  CA  GLU A 563     -34.740 -35.281  23.589  1.00 54.86     0.177 C 
ATOM   4943  C   GLU A 563     -35.366 -34.506  24.779  1.00 56.51     0.241 C 
ATOM   4944  O   GLU A 563     -34.757 -33.545  25.247  1.00 56.33    -0.271 OA
ATOM   4945  CB  GLU A 563     -34.565 -34.373  22.346  1.00 56.39     0.045 C 
ATOM   4946  CG  GLU A 563     -35.853 -33.965  21.643  1.00 70.86     0.116 C 
ATOM   4947  CD  GLU A 563     -36.294 -34.857  20.497  1.00 92.37     0.172 C 
ATOM   4948  OE1 GLU A 563     -36.507 -36.069  20.726  1.00 77.94    -0.648 OA
ATOM   4949  OE2 GLU A 563     -36.489 -34.326  19.380  1.00 91.43    -0.648 OA
ATOM   4950  N   ILE A 564     -36.539 -34.945  25.292  1.00 51.04    -0.346 N 
ATOM   4951  HN  ILE A 564     -36.984 -35.755  24.860  1.00  0.00     0.163 HD
ATOM   4952  CA  ILE A 564     -37.205 -34.314  26.441  1.00 49.98     0.180 C 
ATOM   4953  C   ILE A 564     -36.559 -34.711  27.782  1.00 50.52     0.241 C 
ATOM   4954  O   ILE A 564     -36.828 -34.067  28.803  1.00 50.64    -0.271 OA
ATOM   4955  CB  ILE A 564     -38.744 -34.574  26.430  1.00 53.14     0.013 C 
ATOM   4956  CG1 ILE A 564     -39.515 -33.415  27.114  1.00 53.80     0.002 C 
ATOM   4957  CG2 ILE A 564     -39.097 -35.932  27.056  1.00 52.95     0.012 C 
ATOM   4958  CD1 ILE A 564     -40.974 -33.368  26.814  1.00 58.86     0.005 C 
ATOM   4959  N   LEU A 565     -35.733 -35.786  27.780  1.00 44.57    -0.346 N 
ATOM   4960  HN  LEU A 565     -35.557 -36.245  26.886  1.00  0.00     0.163 HD
ATOM   4961  CA  LEU A 565     -35.074 -36.338  28.967  1.00 43.33     0.177 C 
ATOM   4962  C   LEU A 565     -34.492 -35.272  29.934  1.00 45.87     0.243 C 
ATOM   4963  O   LEU A 565     -34.824 -35.377  31.116  1.00 44.69    -0.271 OA
ATOM   4964  CB  LEU A 565     -34.014 -37.395  28.604  1.00 43.02     0.038 C 
ATOM   4965  CG  LEU A 565     -33.397 -38.180  29.771  1.00 47.66    -0.020 C 
ATOM   4966  CD1 LEU A 565     -34.450 -38.983  30.558  1.00 47.89     0.009 C 
ATOM   4967  CD2 LEU A 565     -32.313 -39.094  29.293  1.00 49.33     0.009 C 
ATOM   4968  N   PRO A 566     -33.694 -34.235  29.512  1.00 42.25    -0.337 N 
ATOM   4969  CA  PRO A 566     -33.183 -33.266  30.504  1.00 41.95     0.179 C 
ATOM   4970  C   PRO A 566     -34.282 -32.570  31.308  1.00 45.38     0.241 C 
ATOM   4971  O   PRO A 566     -34.143 -32.425  32.524  1.00 44.81    -0.271 OA
ATOM   4972  CB  PRO A 566     -32.354 -32.285  29.660  1.00 43.72     0.037 C 
ATOM   4973  CG  PRO A 566     -31.985 -33.039  28.451  1.00 47.65     0.022 C 
ATOM   4974  CD  PRO A 566     -33.153 -33.938  28.167  1.00 43.05     0.127 C 
ATOM   4975  N   LYS A 567     -35.397 -32.202  30.645  1.00 42.05    -0.346 N 
ATOM   4976  HN  LYS A 567     -35.448 -32.386  29.643  1.00  0.00     0.163 HD
ATOM   4977  CA  LYS A 567     -36.542 -31.549  31.295  1.00 41.47     0.176 C 
ATOM   4978  C   LYS A 567     -37.259 -32.522  32.241  1.00 45.17     0.241 C 
ATOM   4979  O   LYS A 567     -37.629 -32.130  33.346  1.00 44.78    -0.271 OA
ATOM   4980  CB  LYS A 567     -37.524 -30.973  30.265  1.00 43.54     0.035 C 
ATOM   4981  CG  LYS A 567     -36.903 -30.065  29.204  1.00 52.54     0.004 C 
ATOM   4982  CD  LYS A 567     -36.627 -28.633  29.693  1.00 60.48     0.027 C 
ATOM   4983  CE  LYS A 567     -36.372 -27.657  28.557  1.00 63.80     0.229 C 
ATOM   4984  NZ  LYS A 567     -35.378 -28.158  27.562  1.00 62.24    -0.079 N 
ATOM   4985  HZ1 LYS A 567     -35.207 -27.503  26.799  1.00  0.00     0.274 HD
ATOM   4986  HZ2 LYS A 567     -35.655 -29.071  27.201  1.00  0.00     0.274 HD
ATOM   4987  HZ3 LYS A 567     -34.505 -28.417  28.021  1.00  0.00     0.274 HD
ATOM   4988  N   LEU A 568     -37.419 -33.791  31.819  1.00 42.28    -0.346 N 
ATOM   4989  HN  LEU A 568     -37.095 -34.029  30.882  1.00  0.00     0.163 HD
ATOM   4990  CA  LEU A 568     -38.032 -34.851  32.628  1.00 42.30     0.177 C 
ATOM   4991  C   LEU A 568     -37.199 -35.119  33.882  1.00 47.99     0.241 C 
ATOM   4992  O   LEU A 568     -37.777 -35.257  34.961  1.00 48.54    -0.271 OA
ATOM   4993  CB  LEU A 568     -38.214 -36.147  31.805  1.00 42.22     0.038 C 
ATOM   4994  CG  LEU A 568     -38.863 -37.351  32.518  1.00 46.30    -0.020 C 
ATOM   4995  CD1 LEU A 568     -40.254 -37.026  33.043  1.00 46.33     0.009 C 
ATOM   4996  CD2 LEU A 568     -38.930 -38.541  31.614  1.00 47.90     0.009 C 
ATOM   4997  N   LEU A 569     -35.847 -35.117  33.758  1.00 44.25    -0.346 N 
ATOM   4998  HN  LEU A 569     -35.438 -34.959  32.837  1.00  0.00     0.163 HD
ATOM   4999  CA  LEU A 569     -34.951 -35.335  34.903  1.00 43.78     0.177 C 
ATOM   5000  C   LEU A 569     -35.030 -34.214  35.945  1.00 48.09     0.241 C
[truncated: 583,737 more chars]
